# Supplementary material for: AHR-dependent changes in the mitochondrial proteome in response to 2,3,7,8-tetrachlorodibenzo-p-dioxin
Source: Data Brief. 2016 May 20;8:191–5. doi: 10.1016/j.dib.2016.05.023 (PMC4898910; doi:10.1016/j.dib.2016.05.023)
Supplement: Supplementary file 1 — Supplementary material [file mmc1.zip]

Archive with 9 entries (8 files):
- Rep1_proteinGroups.txt
- __MACOSX/
- __MACOSX/._Rep1_proteinGroups.txt
- Rep2_proteinGroups.txt
- __MACOSX/._Rep2_proteinGroups.txt
- Rep3_proteinGroups.txt
- __MACOSX/._Rep3_proteinGroups.txt
- Rep4_proteinGroups.txt
- __MACOSX/._Rep4_proteinGroups.txt
