# Supplementary material for: AHR-dependent changes in the mitochondrial proteome in response to 2,3,7,8-tetrachlorodibenzo-p-dioxin
Source: Data Brief. 2016 May 20;8:191–5. doi: 10.1016/j.dib.2016.05.023 (PMC4898910; doi:10.1016/j.dib.2016.05.023)
Supplement: Supplementary file 1 — Supplementary material [file mmc1.zip › Rep1_proteinGroups.txt]

Protein IDs	Majority protein IDs	Peptide counts (all)	Peptide counts (razor+unique)	Peptide counts (unique)	Protein names	Gene names	Fasta headers	Number of proteins	Peptides	Razor + unique peptides	Unique peptides	Peptides Rep1	Razor + unique peptides Rep1	Unique peptides Rep1	Sequence coverage [%]	Unique + razor sequence coverage [%]	Unique sequence coverage [%]	Mol. weight [kDa]	Sequence length	Sequence lengths	Fraction average	Fraction 1	Fraction 2	Fraction 3	Fraction 4	Fraction 5	Fraction 6	Fraction 7	Fraction 8	Fraction 9	Experiment Rep1	PEP	Ratio M/L	Ratio M/L normalized	Ratio M/L variability [%]	Ratio M/L count	Ratio H/L	Ratio H/L normalized	Ratio H/L variability [%]	Ratio H/L count	Ratio H/M	Ratio H/M normalized	Ratio H/M variability [%]	Ratio H/M count	Ratio M/L Rep1	Ratio M/L normalized Rep1	Ratio M/L variability [%] Rep1	Ratio M/L count Rep1	Ratio H/L Rep1
A0AUV1;Q8CGP6;A3KPD0;Q8R1M2;Q8CGP4;Q8CGP7;Q8CGP5;Q8BFU2;P22752;B2RVF0;A2AB79;P27661;Q61668;Q64522	A0AUV1;Q8CGP6;A3KPD0;Q8R1M2;Q8CGP4;Q8CGP7;Q8CGP5;Q8BFU2;P22752;B2RVF0;A2AB79;P27661	5;5;5;5;5;5;5;5;5;5;5;3;1;1	5;5;5;5;5;5;5;5;5;5;5;3;1;1	1;1;1;1;1;1;1;1;1;1;1;0;0;0	Histone H2A;Histone H2A type 1-H;Histone H2A.J;Histone H2A type 1-K;Histone H2A type 1-F;Histone H2A type 3;Histone H2A type 1;Histone H2A.x	Hist1h2ah;H2afj;Hist1h2aa;Hist1h2ak;Hist1h2af;Hist3h2a;Hist1h2ab;Hist1h2ad;H2afx	>tr|A0AUV1|A0AUV1_MOUSE Histone H2A (Fragment) OS=Mus musculus GN=Hist1h2ah PE=2 SV=1;>sp|Q8CGP6|H2A1H_MOUSE Histone H2A type 1-H OS=Mus musculus GN=Hist1h2ah PE=1 SV=3;>tr|A3KPD0|A3KPD0_MOUSE Histone H2A OS=Mus musculus GN=Hist1h2ah PE=2 SV=1;>sp|Q8R1M2|H	14	5	5	1	5	5	1	29.1	29.1	8.7	13.819	127	127;128;128;129;129;130;130;130;130;130;130;143;37;130	7.29	2					1	3	4	7	17	1.8154E-177	1.4503	1.5099	49.223	15	2.4943	2.0934	23.141	15	1.6592	1.2492	57.428	15	1.4503	1.5099	49.223	15	2.4943
Q3UU23;Q3UZL8;A0PJ97;A0JLN1;F8VQC1;E9Q740	Q3UU23;Q3UZL8;A0PJ97;A0JLN1;F8VQC1;E9Q740	2;2;2;2;2;1	2;2;2;2;2;1	2;2;2;2;2;1	Signal recognition particle subunit SRP72	Srp72	>tr|Q3UU23|Q3UU23_MOUSE Putative uncharacterized protein (Fragment) OS=Mus musculus GN=Srp72 PE=2 SV=1;>tr|Q3UZL8|Q3UZL8_MOUSE Putative uncharacterized protein (Fragment) OS=Mus musculus GN=Srp72 PE=2 SV=1;>tr|A0PJ97|A0PJ97_MOUSE Srp72 protein (Fragment) O	6	2	2	2	2	2	2	7.8	7.8	7.8	31.569	282	282;553;559;559;671;610	4				2						2	0.00037374	0.85183	1.0496	8.241	2	0.90557	0.95422	0.53765	2	1.1593	0.92117	3.6467	2	0.85183	1.0496	8.241	2	0.90557
A0JLV3;Q8CGP2;Q8CGP1;Q6ZWY9;Q64525;Q64478;Q64475;P10854;P10853;B2RVD5;B2RTK3;Q8CBB6;Q921L4;Q8CGP2-2;Q8VEE3;G3X9D5;Q9D2U9;Q8CGP0;Q64524;P70696;A0JNS9;Q8C622	A0JLV3;Q8CGP2;Q8CGP1;Q6ZWY9;Q64525;Q64478;Q64475;P10854;P10853;B2RVD5;B2RTK3;Q8CBB6;Q921L4;Q8CGP2-2;Q8VEE3;G3X9D5;Q9D2U9;Q8CGP0;Q64524;P70696;A0JNS9	6;6;6;6;6;6;6;6;6;6;6;6;6;6;4;4;3;3;3;3;3;2	6;6;6;6;6;6;6;6;6;6;6;6;6;6;4;4;3;3;3;3;3;2	6;6;6;6;6;6;6;6;6;6;6;6;6;6;4;4;3;3;3;3;3;2	Histone H2B;Histone H2B type 1-P;Histone H2B type 1-K;Histone H2B type 1-C/E/G;Histone H2B type 2-B;Histone H2B type 1-H;Histone H2B type 1-B;Histone H2B type 1-M;Histone H2B type 1-F/J/L;Histone H2B type 3-A;Histone H2B type 3-B;Histone H2B type 2-E;Histone H2B type 1-A	Hist1h2bj;Hist1h2bp;Hist1h2bk;Hist1h2bc;Hist2h2bb;Hist1h2bh;Hist1h2bb;Hist1h2bm;Hist1h2bf;Gm13646;Hist3h2ba;Hist3h2bb;Hist2h2be;Hist1h2ba	>tr|A0JLV3|A0JLV3_MOUSE Histone H2B (Fragment) OS=Mus musculus GN=Hist1h2bj PE=2 SV=1;>sp|Q8CGP2|H2B1P_MOUSE Histone H2B type 1-P OS=Mus musculus GN=Hist1h2bp PE=1 SV=3;>sp|Q8CGP1|H2B1K_MOUSE Histone H2B type 1-K OS=Mus musculus GN=Hist1h2bk PE=1 SV=3;>sp|	22	6	6	6	6	6	6	42.3	42.3	42.3	13.579	123	123;126;126;126;126;126;126;126;126;126;126;134;135;138;120;120;126;126;126;127;127;145	6.66	4	2	1	1		4	3	7	13	35	1.004E-231	1.2435	1.548	52.2	34	2.7037	2.7351	26.498	34	2.1319	1.7487	52.065	34	1.2435	1.548	52.2	34	2.7037
E9Q1J7;Q3UYS0;A0PJE6;Q99MN9;Q8CFZ3;Q7TMF4;Q9CT71;D3YZC1	E9Q1J7;Q3UYS0;A0PJE6;Q99MN9;Q8CFZ3;Q7TMF4;Q9CT71;D3YZC1	2;2;2;2;2;2;1;1	2;2;2;2;2;2;1;1	2;2;2;2;2;2;1;1	Propionyl-CoA carboxylase beta chain, mitochondrial	Pccb	>tr|E9Q1J7|E9Q1J7_MOUSE Propionyl-CoA carboxylase beta chain, mitochondrial OS=Mus musculus GN=Pccb PE=1 SV=1;>tr|Q3UYS0|Q3UYS0_MOUSE Putative uncharacterized protein OS=Mus musculus GN=Pccb PE=2 SV=1;>tr|A0PJE6|A0PJE6_MOUSE Pccb protein (Fragment) OS=Mus	8	2	2	2	2	2	2	5.2	5.2	5.2	54.613	504	504;505;539;541;541;541;84;256	5					2					2	1.4858E-06	NaN	NaN	NaN	1	NaN	NaN	NaN	1	NaN	NaN	NaN	1	NaN	NaN	NaN	1	NaN
B7ZN52;F6TFN2;E9PYI7;F6VG99;Q6ZQ32;E9PYF4;A0T1J8;Q3UPW3	B7ZN52;F6TFN2;E9PYI7;F6VG99;Q6ZQ32;E9PYF4;A0T1J8;Q3UPW3	2;2;2;2;2;2;2;1	2;2;2;2;2;2;2;1	2;2;2;2;2;2;2;1		Lmo7	>tr|B7ZN52|B7ZN52_MOUSE Lmo7 protein OS=Mus musculus GN=Lmo7 PE=2 SV=1;>tr|F6TFN2|F6TFN2_MOUSE Protein Lmo7 (Fragment) OS=Mus musculus GN=Lmo7 PE=1 SV=1;>tr|E9PYI7|E9PYI7_MOUSE Protein Lmo7 OS=Mus musculus GN=Lmo7 PE=1 SV=1;>tr|F6VG99|F6VG99_MOUSE Protein	8	2	2	2	2	2	2	2	2	2	130.7	1159	1159;1189;1453;1604;1625;1699;1699;471	2.5		1	1							2	0.0013618	0.52476	0.72062	13.502	2	0.50139	0.5785	108.06	2	0.95545	0.81027	92.406	2	0.52476	0.72062	13.502	2	0.50139
B7ZNW0;A1A4A7;Q8BX10-2;Q8BX10;F6YJC6	B7ZNW0;A1A4A7;Q8BX10-2;Q8BX10	6;6;5;5;1	6;6;5;5;1	6;6;5;5;1	Serine/threonine-protein phosphatase PGAM5, mitochondrial	Pgam5	>tr|B7ZNW0|B7ZNW0_MOUSE Pgam5 protein OS=Mus musculus GN=Pgam5 PE=2 SV=1;>tr|A1A4A7|A1A4A7_MOUSE Pgam5 protein (Fragment) OS=Mus musculus GN=Pgam5 PE=2 SV=1;>sp|Q8BX10-2|PGAM5_MOUSE Isoform 2 of Serine/threonine-protein phosphatase PGAM5, mitochondrial OS=	5	6	6	6	6	6	6	20.5	20.5	20.5	32.022	288	288;291;287;288;116	7							8			8	3.1886E-31	0.73185	0.96544	73.097	8	0.84975	0.76883	33.251	8	1.205	0.96597	58.479	8	0.73185	0.96544	73.097	8	0.84975
Q8BHN3;Q8BHN3-2;A1A4T2;Q8BHN3-3;Q3UE86	Q8BHN3;Q8BHN3-2;A1A4T2;Q8BHN3-3;Q3UE86	11;11;11;7;7	11;11;11;7;7	11;11;11;7;7	Neutral alpha-glucosidase AB	Ganab	>sp|Q8BHN3|GANAB_MOUSE Neutral alpha-glucosidase AB OS=Mus musculus GN=Ganab PE=1 SV=1;>sp|Q8BHN3-2|GANAB_MOUSE Isoform 2 of Neutral alpha-glucosidase AB OS=Mus musculus GN=Ganab;>tr|A1A4T2|A1A4T2_MOUSE Alpha glucosidase 2 alpha neutral subunit OS=Mus musc	5	11	11	11	11	11	11	14.4	14.4	14.4	106.91	944	944;966;966;692;702	2.86	1		13							14	3.1191E-91	0.53618	0.68662	12.405	13	0.61807	0.69021	28.538	13	1.1755	0.91477	24.087	13	0.53618	0.68662	12.405	13	0.61807
A1BN54;Q7TPR4;Q99LJ3	A1BN54;Q7TPR4;Q99LJ3	15;15;8	9;9;6	9;9;6	Alpha-actinin-1	Actn1	>tr|A1BN54|A1BN54_MOUSE Alpha actinin 1a OS=Mus musculus GN=Actn1 PE=2 SV=1;>sp|Q7TPR4|ACTN1_MOUSE Alpha-actinin-1 OS=Mus musculus GN=Actn1 PE=1 SV=1;>tr|Q99LJ3|Q99LJ3_MOUSE Actn1 protein (Fragment) OS=Mus musculus GN=Actn1 PE=2 SV=1	3	15	9	9	15	9	9	22	13.1	13.1	102.72	887	887;892;400	3			12							12	1.7796E-133	1.0033	1.2208	27.787	11	0.93508	1.1745	20.63	11	1.0751	0.89198	17.324	11	1.0033	1.2208	27.787	11	0.93508
Q5EBK8;Q9DAS3;P51807;A1E5T5	Q5EBK8;Q9DAS3;P51807;A1E5T5	1;1;1;1	1;1;1;1	1;1;1;1	Dynein light chain Tctex-type 1	Dynlt1b;Dynlt1f;Dynlt1;Dynlt1c	>tr|Q5EBK8|Q5EBK8_MOUSE Dynlt1 protein OS=Mus musculus GN=Dynlt1 PE=4 SV=1;>tr|Q9DAS3|Q9DAS3_MOUSE Putative uncharacterized protein OS=Mus musculus PE=4 SV=1;>sp|P51807|DYLT1_MOUSE Dynein light chain Tctex-type 1 OS=Mus musculus GN=Dynlt1 PE=1 SV=1;>tr|A1E	4	1	1	1	1	1	1	17.2	17.2	17.2	10.242	93	93;106;113;113	9									1	1	5.2141E-07	NaN	NaN	NaN	1	NaN	NaN	NaN	1	NaN	NaN	NaN	1	NaN	NaN	NaN	1	NaN
Q8BX70-2;Q8BX70-3;Q8BX70;A1ILG8	Q8BX70-2;Q8BX70-3;Q8BX70;A1ILG8	1;1;1;1	1;1;1;1	1;1;1;1	Vacuolar protein sorting-associated protein 13C	Vps13c	>sp|Q8BX70-2|VP13C_MOUSE Isoform 2 of Vacuolar protein sorting-associated protein 13C OS=Mus musculus GN=Vps13c;>sp|Q8BX70-3|VP13C_MOUSE Isoform 3 of Vacuolar protein sorting-associated protein 13C OS=Mus musculus GN=Vps13c;>sp|Q8BX70|VP13C_MOUSE Vacuolar	4	1	1	1	1	1	1	0.4	0.4	0.4	405.82	3623	3623;3708;3748;3748	1	1									1	0.0068095	NaN	NaN	NaN	1	NaN	NaN	NaN	1	NaN	NaN	NaN	1	NaN	NaN	NaN	1	NaN
A1L0U3;P84228;B9EI85;F8WI35;E0CYN1;E0CYR7	A1L0U3;P84228;B9EI85;F8WI35	6;6;6;5;2;2	1;1;1;0;0;0	1;1;1;0;0;0	Histone H3;Histone H3.2	Hist1h3e;Hist1h3b;Hist2h3b;H3f3a	>tr|A1L0U3|A1L0U3_MOUSE Histone H3 (Fragment) OS=Mus musculus GN=Hist1h3e PE=2 SV=1;>sp|P84228|H32_MOUSE Histone H3.2 OS=Mus musculus GN=Hist1h3b PE=1 SV=2;>tr|B9EI85|B9EI85_MOUSE Histone H3 OS=Mus musculus GN=Hist2h3b PE=2 SV=1;>tr|F8WI35|F8WI35_MOUSE His	6	6	1	1	6	1	1	44.4	24.1	24.1	15.029	133	133;136;136;135;52;55	9									2	2	0	1.6538	1.6593	9.19	2	3.3567	2.6211	3.0524	2	1.8171	1.377	10.472	2	1.6538	1.6593	9.19	2	3.3567
P28660;A1L0U6;A2AS98;P28660-2	P28660;A1L0U6;A2AS98;P28660-2	7;7;7;6	7;7;7;6	7;7;7;6	Nck-associated protein 1	Nckap1	>sp|P28660|NCKP1_MOUSE Nck-associated protein 1 OS=Mus musculus GN=Nckap1 PE=1 SV=2;>tr|A1L0U6|A1L0U6_MOUSE Nckap1 protein (Fragment) OS=Mus musculus GN=Nckap1 PE=2 SV=1;>tr|A2AS98|A2AS98_MOUSE Nck-associated protein 1 OS=Mus musculus GN=Nckap1 PE=2 SV=1;>	4	7	7	7	7	7	7	7.8	7.8	7.8	128.78	1128	1128;1133;1134;1037	3			8							8	7.5785E-21	0.98801	1.2995	35.981	8	0.92535	1.0136	24.113	8	0.97732	0.81951	23.422	8	0.98801	1.2995	35.981	8	0.92535
A1L0V4;P68433	A1L0V4;P68433	6;6	6;6	1;1	Histone H3;Histone H3.1	Hist1h3i;Hist1h3a	>tr|A1L0V4|A1L0V4_MOUSE Histone H3 (Fragment) OS=Mus musculus GN=Hist1h3i PE=2 SV=1;>sp|P68433|H31_MOUSE Histone H3.1 OS=Mus musculus GN=Hist1h3a PE=1 SV=2	2	6	6	1	6	6	1	43.7	43.7	23.7	15.273	135	135;136	8	1							2	7	10	0	1.2275	1.4204	19.354	10	2.244	2.6703	26.678	10	1.949	1.7084	33.831	10	1.2275	1.4204	19.354	10	2.244
Q8C7X2-2;Z4YJW0;Q8C7X2;A1L2Z3;Q8C7X2-3	Q8C7X2-2;Z4YJW0;Q8C7X2;A1L2Z3	4;4;4;4;1	4;4;4;4;1	4;4;4;4;1	ER membrane protein complex subunit 1	Emc1	>sp|Q8C7X2-2|EMC1_MOUSE Isoform 2 of ER membrane protein complex subunit 1 OS=Mus musculus GN=Emc1;>tr|Z4YJW0|Z4YJW0_MOUSE ER membrane protein complex subunit 1 OS=Mus musculus GN=Emc1 PE=4 SV=1;>sp|Q8C7X2|EMC1_MOUSE ER membrane protein complex subunit 1 O	5	4	4	4	4	4	4	6.4	6.4	6.4	111.29	994	994;997;997;997;362	3			5							5	7.5782E-29	0.5222	0.62222	20.004	5	0.74433	0.72091	15.421	5	1.3978	1.0228	24.276	5	0.5222	0.62222	20.004	5	0.74433
Q61656;Q8BTS0;A1L333;Q5U222;Q3V0Z8;Q3UXW3;S4R1I6;B1ARB9;Q9CSD9;B1ARB8;B1ARC0;O35662;Q501J6-2;Q3TU25;Q501J6;Q3U741	Q61656;Q8BTS0;A1L333;Q5U222;Q3V0Z8;Q3UXW3;S4R1I6	9;9;9;9;9;8;7;3;3;2;2;2;2;2;2;2	9;9;9;9;9;8;7;3;3;2;2;2;2;2;2;2	9;9;9;9;9;8;7;3;3;2;2;2;2;2;2;2	Probable ATP-dependent RNA helicase DDX5	Ddx5	>sp|Q61656|DDX5_MOUSE Probable ATP-dependent RNA helicase DDX5 OS=Mus musculus GN=Ddx5 PE=1 SV=2;>tr|Q8BTS0|Q8BTS0_MOUSE DEAD (Asp-Glu-Ala-Asp) box polypeptide 5 OS=Mus musculus GN=Ddx5 PE=1 SV=1;>tr|A1L333|A1L333_MOUSE DEAD (Asp-Glu-Ala-Asp) box polypepti	16	9	9	9	9	9	9	16.4	16.4	16.4	69.289	614	614;615;615;648;690;615;406;182;304;91;167;169;407;418;650;652	4.56	1				8					9	1.3738E-77	0.48336	0.65233	23.397	9	0.63417	0.7651	30.34	9	1.331	1.1282	23.103	9	0.48336	0.65233	23.397	9	0.63417
F6W360;A2A4H9;Q3UNJ3;Q61576	F6W360;A2A4H9;Q3UNJ3;Q61576	1;1;1;1	1;1;1;1	1;1;1;1	Peptidyl-prolyl cis-trans isomerase;Peptidyl-prolyl cis-trans isomerase FKBP10	Fkbp10	>tr|F6W360|F6W360_MOUSE Peptidyl-prolyl cis-trans isomerase (Fragment) OS=Mus musculus GN=Fkbp10 PE=4 SV=1;>tr|A2A4H9|A2A4H9_MOUSE Peptidyl-prolyl cis-trans isomerase FKBP10 OS=Mus musculus GN=Fkbp10 PE=2 SV=1;>tr|Q3UNJ3|Q3UNJ3_MOUSE Putative uncharacteriz	4	1	1	1	1	1	1	13.6	13.6	13.6	7.2801	66	66;469;580;581	6						1				1	0.011787	NaN	NaN	NaN	1	NaN	NaN	NaN	1	NaN	NaN	NaN	1	NaN	NaN	NaN	1	NaN
A2A4J1;Q4FK54;P61290;A2A4J3	A2A4J1;Q4FK54;P61290;A2A4J3	2;2;2;1	2;2;2;1	2;2;2;1	Proteasome activator complex subunit 3	Psme3	>tr|A2A4J1|A2A4J1_MOUSE Proteasome activator complex subunit 3 (Fragment) OS=Mus musculus GN=Psme3 PE=2 SV=1;>tr|Q4FK54|Q4FK54_MOUSE Proteaseome (Prosome, macropain) 28 subunit, 3 OS=Mus musculus GN=Psme3 PE=2 SV=1;>sp|P61290|PSME3_MOUSE Proteasome activat	4	2	2	2	2	2	2	12.8	12.8	12.8	23.406	203	203;254;254;154	7							2			2	9.948E-07	0.3523	0.41191	74.02	2	0.66386	0.68885	38.199	2	1.8937	1.4994	27.646	2	0.3523	0.41191	74.02	2	0.66386
A8XY17;Q9CQ80;A2A4J8	A8XY17;Q9CQ80;A2A4J8	2;2;2	2;2;2	2;2;2	Vacuolar protein-sorting-associated protein 25	Vps25	>tr|A8XY17|A8XY17_MOUSE Vacuolar protein-sorting-associated protein 25 OS=Mus musculus GN=Vps25 PE=2 SV=1;>sp|Q9CQ80|VPS25_MOUSE Vacuolar protein-sorting-associated protein 25 OS=Mus musculus GN=Vps25 PE=2 SV=1;>tr|A2A4J8|A2A4J8_MOUSE Vacuolar protein-sort	3	2	2	2	2	2	2	15.6	15.6	15.6	14.957	128	128;176;184	8								2		2	4.3078E-15	0.77151	0.88142	3.752	2	0.9074	0.92624	2.9581	2	1.2053	0.94731	14.033	2	0.77151	0.88142	3.752	2	0.9074
A2A547;Q5I0T8;P84099	A2A547;Q5I0T8;P84099	2;2;2	2;2;2	2;2;2	Ribosomal protein L19;60S ribosomal protein L19	Rpl19	>tr|A2A547|A2A547_MOUSE Ribosomal protein L19 OS=Mus musculus GN=Rpl19 PE=3 SV=1;>tr|Q5I0T8|Q5I0T8_MOUSE Ribosomal protein L19 OS=Mus musculus GN=Rpl19 PE=2 SV=1;>sp|P84099|RL19_MOUSE 60S ribosomal protein L19 OS=Mus musculus GN=Rpl19 PE=1 SV=1	3	2	2	2	2	2	2	8.8	8.8	8.8	23.247	194	194;196;196	8								3		3	0.00011027	0.75253	0.67466	19.44	3	0.9671	0.8591	5.1351	3	1.1804	0.96529	4.3954	3	0.75253	0.67466	19.44	3	0.9671
Q9CQV8-2;Q9CQV8;A2A5N2;A2A5N1	Q9CQV8-2;Q9CQV8;A2A5N2;A2A5N1	9;9;9;6	5;5;5;4	5;5;5;4	14-3-3 protein beta/alpha;14-3-3 protein beta/alpha, N-terminally processed	Ywhab	>sp|Q9CQV8-2|1433B_MOUSE Isoform Short of 14-3-3 protein beta/alpha OS=Mus musculus GN=Ywhab;>sp|Q9CQV8|1433B_MOUSE 14-3-3 protein beta/alpha OS=Mus musculus GN=Ywhab PE=1 SV=3;>tr|A2A5N2|A2A5N2_MOUSE Tyrosine 3-monooxygenase/tryptophan 5-monooxygenase act	4	9	5	5	9	5	5	44.3	30.3	30.3	27.854	244	244;246;246;159	7.62							5	8		13	0	1.0324	1.2507	31.967	13	1.254	1.1212	12.457	13	1.1386	0.86436	15.086	13	1.0324	1.2507	31.967	13	1.254
Q3U2F2;A2A5R2	Q3U2F2;A2A5R2	1;1	1;1	1;1	Brefeldin A-inhibited guanine nucleotide-exchange protein 2	Arfgef2	>tr|Q3U2F2|Q3U2F2_MOUSE Putative uncharacterized protein (Fragment) OS=Mus musculus GN=Arfgef2 PE=2 SV=1;>sp|A2A5R2|BIG2_MOUSE Brefeldin A-inhibited guanine nucleotide-exchange protein 2 OS=Mus musculus GN=Arfgef2 PE=1 SV=1	2	1	1	1	1	1	1	1.2	1.2	1.2	119.93	1050	1050;1792	9									1	1	0.0034964	NaN	NaN	NaN	1	NaN	NaN	NaN	1	NaN	NaN	NaN	1	NaN	NaN	NaN	1	NaN
A2A6M1;Q9CZ28	A2A6M1;Q9CZ28	1;1	1;1	1;1	Vacuolar-sorting protein SNF8	Snf8	>tr|A2A6M1|A2A6M1_MOUSE Vacuolar-sorting protein SNF8 OS=Mus musculus GN=Snf8 PE=4 SV=1;>sp|Q9CZ28|SNF8_MOUSE Vacuolar-sorting protein SNF8 OS=Mus musculus GN=Snf8 PE=2 SV=1	2	1	1	1	1	1	1	5.2	5.2	5.2	25.968	233	233;258	8								1		1	0.00030714	NaN	NaN	NaN	1	NaN	NaN	NaN	1	NaN	NaN	NaN	1	NaN	NaN	NaN	1	NaN
Q8R035-2;A2A6T4;Q8R035	Q8R035-2;A2A6T4;Q8R035	1;1;1	1;1;1	1;1;1	Peptidyl-tRNA hydrolase ICT1, mitochondrial	Ict1	>sp|Q8R035-2|ICT1_MOUSE Isoform 2 of Peptidyl-tRNA hydrolase ICT1, mitochondrial OS=Mus musculus GN=Ict1;>tr|A2A6T4|A2A6T4_MOUSE Immature colon carcinoma transcript 1, isoform CRA_c OS=Mus musculus GN=Ict1 PE=4 SV=1;>sp|Q8R035|ICT1_MOUSE Peptidyl-tRNA hydr	3	1	1	1	1	1	1	6.8	6.8	6.8	20.277	177	177;186;206	8								1		1	0.0065127	NaN	NaN	NaN	1	NaN	NaN	NaN	1	NaN	NaN	NaN	1	NaN	NaN	NaN	1	NaN
Q8QZU3;Q8CFX1;A2A7A7	Q8QZU3;Q8CFX1;A2A7A7	1;1;1	1;1;1	1;1;1	GDH/6PGL endoplasmic bifunctional protein;Glucose 1-dehydrogenase;6-phosphogluconolactonase	H6pd	>tr|Q8QZU3|Q8QZU3_MOUSE H6pd protein (Fragment) OS=Mus musculus GN=H6pd PE=2 SV=1;>sp|Q8CFX1|G6PE_MOUSE GDH/6PGL endoplasmic bifunctional protein OS=Mus musculus GN=H6pd PE=1 SV=2;>tr|A2A7A7|A2A7A7_MOUSE GDH/6PGL endoplasmic bifunctional protein OS=Mus mus	3	1	1	1	1	1	1	4.5	4.5	4.5	34.607	313	313;789;797	4				3						3	0.00045193	1.1336	1.5431	4.7274	3	1.7496	2.1459	4.1976	3	1.5435	1.2879	0.6991	3	1.1336	1.5431	4.7274	3	1.7496
Q3V1T4;A6PW84;A2A7Q5;Q3V1T4-2;Q3V1T4-3;F2Z499	Q3V1T4;A6PW84;A2A7Q5;Q3V1T4-2;Q3V1T4-3	3;3;3;2;2;1	3;3;3;2;2;1	3;3;3;2;2;1	Prolyl 3-hydroxylase 1	Lepre1	>sp|Q3V1T4|P3H1_MOUSE Prolyl 3-hydroxylase 1 OS=Mus musculus GN=Lepre1 PE=2 SV=2;>tr|A6PW84|A6PW84_MOUSE Prolyl 3-hydroxylase 1 OS=Mus musculus GN=Lepre1 PE=2 SV=1;>tr|A2A7Q5|A2A7Q5_MOUSE Prolyl 3-hydroxylase 1 OS=Mus musculus GN=Lepre1 PE=2 SV=1;>sp|Q3V1T	6	3	3	3	3	3	3	5	5	5	83.65	739	739;746;748;543;560;363	4				3						3	1.189E-07	0.547	0.5892	22.855	3	0.59382	0.69161	23.603	3	1.1022	0.91996	21.588	3	0.547	0.5892	22.855	3	0.59382
A2A813;Q99LX0;A2A815;D3K2X3;A2A817;A2A816	A2A813;Q99LX0;A2A815;D3K2X3;A2A817;A2A816	4;4;3;2;2;2	4;4;3;2;2;2	4;4;3;2;2;2	Protein DJ-1	Park7	>tr|A2A813|A2A813_MOUSE Protein DJ-1 OS=Mus musculus GN=Park7 PE=1 SV=1;>sp|Q99LX0|PARK7_MOUSE Protein DJ-1 OS=Mus musculus GN=Park7 PE=1 SV=1;>tr|A2A815|A2A815_MOUSE Protein DJ-1 (Fragment) OS=Mus musculus GN=Park7 PE=2 SV=2;>tr|D3K2X3|D3K2X3_MOUSE Trunca	6	4	4	4	4	4	4	28	28	28	18.474	175	175;189;135;73;84;125	8								4		4	1.1748E-13	1.3023	1.7357	36.97	4	1.4261	1.6198	26.489	4	0.93632	0.8424	38.629	4	1.3023	1.7357	36.97	4	1.4261
E9PX48;Q8R1A4-2;A2A9M5;Q8R1A4;Q3U806;A2A9M4	E9PX48;Q8R1A4-2;A2A9M5;Q8R1A4;Q3U806;A2A9M4	2;2;2;2;1;1	2;2;2;2;1;1	2;2;2;2;1;1	Dedicator of cytokinesis protein 7	Dock7	>tr|E9PX48|E9PX48_MOUSE Dedicator of cytokinesis protein 7 OS=Mus musculus GN=Dock7 PE=1 SV=1;>sp|Q8R1A4-2|DOCK7_MOUSE Isoform 2 of Dedicator of cytokinesis protein 7 OS=Mus musculus GN=Dock7;>tr|A2A9M5|A2A9M5_MOUSE Dedicator of cytokinesis protein 7 OS=Mu	6	2	2	2	2	2	2	1.2	1.2	1.2	238.09	2098	2098;2128;2128;2130;581;727	1.5	1	1								2	0.00013654	0.5891	0.79854	5.2141	2	0.49773	0.56668	86.699	2	0.8449	0.70809	85.412	2	0.5891	0.79854	5.2141	2	0.49773
A2ADA5;A2ADA5-2	A2ADA5;A2ADA5-2	2;1	2;1	2;1	tRNA pseudouridine synthase-like 1	Pusl1	>sp|A2ADA5|PUSL1_MOUSE tRNA pseudouridine synthase-like 1 OS=Mus musculus GN=Pusl1 PE=2 SV=1;>sp|A2ADA5-2|PUSL1_MOUSE Isoform 2 of tRNA pseudouridine synthase-like 1 OS=Mus musculus GN=Pusl1	2	2	2	2	2	2	2	8.2	8.2	8.2	31.992	291	291;280	8								2		2	0.0022242	2.4947	2.4014	85.812	2	1.5442	1.3824	23.706	2	0.6272	0.46877	107.51	2	2.4947	2.4014	85.812	2	1.5442
A2AE89;P10649;F6WHQ7;F6Y363;A2AE91;Q7M0F3;E9PV63;J3QQ61;E9PVM7;P48774	A2AE89;P10649;F6WHQ7	8;8;4;2;2;1;1;1;1;1	8;8;4;2;2;1;1;1;1;1	4;4;2;0;0;0;0;0;0;0	Glutathione S-transferase Mu 1	Gstm1	>tr|A2AE89|A2AE89_MOUSE Glutathione S-transferase Mu 1 (Fragment) OS=Mus musculus GN=Gstm1 PE=2 SV=1;>sp|P10649|GSTM1_MOUSE Glutathione S-transferase Mu 1 OS=Mus musculus GN=Gstm1 PE=1 SV=2;>tr|F6WHQ7|F6WHQ7_MOUSE Glutathione S-transferase Mu 1 (Fragment)	10	8	8	4	8	8	4	48.8	48.8	22.4	23.536	201	201;218;194;85;184;85;158;196;215;224	7.5	1						1	14		16	3.7235E-196	3.2876	4.1038	32.029	16	3.0168	3.4914	32.73	16	0.95852	0.83566	21.973	16	3.2876	4.1038	32.029	16	3.0168
F6ZLC6;A2AFI9;Q3UX53;A2AFJ1;Q60973;Q3UJI2;Q8C5H3;Q60972	F6ZLC6;A2AFI9;Q3UX53;A2AFJ1;Q60973;Q3UJI2;Q8C5H3;Q60972	2;2;2;2;2;2;1;1	2;2;2;2;2;2;1;1	2;2;2;2;2;2;1;1	Histone-binding protein RBBP7;Histone-binding protein RBBP4	Rbbp7;Rbbp4	>tr|F6ZLC6|F6ZLC6_MOUSE Histone-binding protein RBBP7 (Fragment) OS=Mus musculus GN=Rbbp7 PE=1 SV=2;>tr|A2AFI9|A2AFI9_MOUSE Histone-binding protein RBBP7 OS=Mus musculus GN=Rbbp7 PE=1 SV=1;>tr|Q3UX53|Q3UX53_MOUSE Putative uncharacterized protein OS=Mus mus	8	2	2	2	2	2	2	12.3	12.3	12.3	26.48	235	235;386;391;416;425;425;425;425	6						2				2	9.0491E-06	0.52625	0.60283	11.664	2	0.69313	0.69723	62.608	2	1.3171	1.1061	29.163	2	0.52625	0.60283	11.664	2	0.69313
Q9R0M6;Q0PD48;A2AFP5;A2AFP4	Q9R0M6;Q0PD48;A2AFP5;A2AFP4	2;2;2;1	2;2;2;1	2;2;2;1	Ras-related protein Rab-9A	Rab9a;Rab9	>sp|Q9R0M6|RAB9A_MOUSE Ras-related protein Rab-9A OS=Mus musculus GN=Rab9a PE=1 SV=1;>tr|Q0PD48|Q0PD48_MOUSE MCG116026, isoform CRA_a OS=Mus musculus GN=Rab9 PE=2 SV=1;>tr|A2AFP5|A2AFP5_MOUSE Ras-related protein Rab-9A (Fragment) OS=Mus musculus GN=Rab9 PE	4	2	2	2	2	2	2	14.4	14.4	14.4	22.909	201	201;201;202;59	8								3		3	9.882E-18	0.64474	0.73395	47.783	3	1.1135	1.0181	21.466	3	1.3676	1.0191	38.31	3	0.64474	0.73395	47.783	3	1.1135
Q99N15;A2AFQ2;Q9CYT3;O08756	Q99N15;A2AFQ2;Q9CYT3;O08756	11;11;10;8	11;11;10;8	11;11;10;8	3-hydroxyacyl-CoA dehydrogenase type-2	Hsd17b10	>tr|Q99N15|Q99N15_MOUSE 17beta-hydroxysteroid dehydrogenase type 10/short chain L-3-hydroxyacyl-CoA dehydrogenase OS=Mus musculus GN=Hsd17b10 PE=1 SV=1;>tr|A2AFQ2|A2AFQ2_MOUSE 3-hydroxyacyl-CoA dehydrogenase type-2 OS=Mus musculus GN=Hsd17b10 PE=1 SV=1;>tr	4	11	11	11	11	11	11	64.8	64.8	64.8	27.273	261	261;271;261;261	7.33	1				1	2	4	19		27	3.8002E-271	0.7476	0.86328	36.741	27	0.97673	0.88463	21.268	27	1.258	0.98664	32.334	27	0.7476	0.86328	36.741	27	0.97673
A2AFQ9;Q8BX17;B2RQ83;E9PUU4;B7ZN04;Q3TR97;Q6KAS0	A2AFQ9;Q8BX17;B2RQ83;E9PUU4;B7ZN04;Q3TR97;Q6KAS0	2;2;2;2;2;1;1	2;2;2;2;2;1;1	2;2;2;2;2;1;1	Gem-associated protein 5	Gemin5	>tr|A2AFQ9|A2AFQ9_MOUSE Gem-associated protein 5 OS=Mus musculus GN=Gemin5 PE=2 SV=1;>sp|Q8BX17|GEMI5_MOUSE Gem-associated protein 5 OS=Mus musculus GN=Gemin5 PE=2 SV=2;>tr|B2RQ83|B2RQ83_MOUSE Gem (Nuclear organelle) associated protein 5 OS=Mus musculus GN	7	2	2	2	2	2	2	1.5	1.5	1.5	166.52	1501	1501;1502;1502;1503;1503;854;1396	2		2								2	0.00019205	1.7791	2.222	18.292	2	1.8838	1.9745	8.2285	2	1.1971	0.96594	18.75	2	1.7791	2.222	18.292	2	1.8838
Q80U79;Z4YL78;A2AGT5-2;A2AGT5-3;K3W4R5;A2AGT5	Q80U79;Z4YL78;A2AGT5-2;A2AGT5-3;K3W4R5;A2AGT5	3;3;3;3;3;3	3;3;3;3;3;3	3;3;3;3;3;3	Cytoskeleton-associated protein 5	Ckap5	>tr|Q80U79|Q80U79_MOUSE MKIAA0097 protein (Fragment) OS=Mus musculus GN=Ckap5 PE=2 SV=1;>tr|Z4YL78|Z4YL78_MOUSE Cytoskeleton-associated protein 5 OS=Mus musculus GN=Ckap5 PE=4 SV=1;>sp|A2AGT5-2|CKAP5_MOUSE Isoform 2 of Cytoskeleton-associated protein 5 OS=	6	3	3	3	3	3	3	2	2	2	189.49	1711	1711;1972;1972;2011;2032;2032	2		3								3	3.8127E-07	0.80299	1.0796	35.824	3	0.72485	0.83457	58.059	3	0.7495	0.65121	65.087	3	0.80299	1.0796	35.824	3	0.72485
Q5FWK3;Q8BQW4;A2AH25	Q5FWK3;Q8BQW4;A2AH25	1;1;1	1;1;1	1;1;1	Rho GTPase-activating protein 1	Arhgap1	>sp|Q5FWK3|RHG01_MOUSE Rho GTPase-activating protein 1 OS=Mus musculus GN=Arhgap1 PE=1 SV=1;>tr|Q8BQW4|Q8BQW4_MOUSE Putative uncharacterized protein OS=Mus musculus GN=Arhgap1 PE=2 SV=1;>tr|A2AH25|A2AH25_MOUSE Rho GTPase-activating protein 1 OS=Mus musculu	3	1	1	1	1	1	1	3.2	3.2	3.2	50.41	439	439;479;479	5.5					1	1				2	0.0077724	0.7966	1.1111	2.0781	2	0.79703	0.95464	6.0676	2	1.2252	1.0983	10.6	2	0.7966	1.1111	2.0781	2	0.79703
G3UZ34;Q7TMX4;Q543F1;Q3U5Q3;Q3TMY8;O08810;A2AH85;Q6A0E3	G3UZ34;Q7TMX4;Q543F1;Q3U5Q3;Q3TMY8;O08810;A2AH85;Q6A0E3	3;3;3;3;3;3;3;3	2;2;2;2;2;2;2;2	2;2;2;2;2;2;2;2	116 kDa U5 small nuclear ribonucleoprotein component	Eftud2	>tr|G3UZ34|G3UZ34_MOUSE 116 kDa U5 small nuclear ribonucleoprotein component OS=Mus musculus GN=Eftud2 PE=2 SV=1;>tr|Q7TMX4|Q7TMX4_MOUSE Elongation factor Tu GTP binding domain containing 2 OS=Mus musculus GN=Eftud2 PE=2 SV=1;>tr|Q543F1|Q543F1_MOUSE Putati	8	3	2	2	3	2	2	4.4	3.3	3.3	108.34	962	962;971;971;971;971;971;972;976	3			3							3	1.062E-23	0.98604	1.3685	15.864	3	1.4678	1.6831	22.911	3	1.3521	1.012	24.413	3	0.98604	1.3685	15.864	3	1.4678
A2AHX9;Q64373-2;Q9QWX2;Q64373-3;Q64373-4;Q99N35;Q99N36;Q64373;Q5HZH3;Q3T9W4;O35843	A2AHX9;Q64373-2;Q9QWX2;Q64373-3;Q64373-4;Q99N35;Q99N36;Q64373;Q5HZH3;Q3T9W4;O35843	1;1;1;1;1;1;1;1;1;1;1	1;1;1;1;1;1;1;1;1;1;1	1;1;1;1;1;1;1;1;1;1;1	Bcl-2-like protein 1	Bcl2l1	>tr|A2AHX9|A2AHX9_MOUSE Bcl-2-like protein 1 (Fragment) OS=Mus musculus GN=Bcl2l1 PE=2 SV=1;>sp|Q64373-2|B2CL1_MOUSE Isoform Bcl-X(S) of Bcl-2-like protein 1 OS=Mus musculus GN=Bcl2l1;>tr|Q9QWX2|Q9QWX2_MOUSE Bcl-2-like protein 1 (Fragment) OS=Mus musculus	11	1	1	1	1	1	1	5.8	5.8	5.8	17.127	154	154;170;188;209;214;217;219;233;233;233;235	8								1		1	0.0016891	NaN	NaN	NaN	1	NaN	NaN	NaN	1	NaN	NaN	NaN	1	NaN	NaN	NaN	1	NaN
Q8BK51;A2AIW9;Q3UDE0;Q3TY06;Q9DC61;Q3TTM6	Q8BK51;A2AIW9;Q3UDE0;Q3TY06;Q9DC61;Q3TTM6	5;5;5;5;5;5	5;5;5;5;5;5	5;5;5;5;5;5	Mitochondrial-processing peptidase subunit alpha	Pmpca	>tr|Q8BK51|Q8BK51_MOUSE Putative uncharacterized protein OS=Mus musculus GN=Pmpca PE=2 SV=1;>tr|A2AIW9|A2AIW9_MOUSE Mitochondrial-processing peptidase subunit alpha OS=Mus musculus GN=Pmpca PE=1 SV=1;>tr|Q3UDE0|Q3UDE0_MOUSE Putative uncharacterized protein	6	5	5	5	5	5	5	17	17	17	48.454	441	441;441;464;519;524;524	5.5					3	3				6	4.9248E-15	0.70085	0.96391	30.3	6	0.80192	0.99308	42.833	6	1.1849	1.0131	30.485	6	0.70085	0.96391	30.3	6	0.80192
A2AJ72;Q3ULP9;Q3TIX6;F7AM43;Q0P6B2;Q3TUE1;Q91WJ8;Q91WJ8-2;Q3UUU2	A2AJ72;Q3ULP9;Q3TIX6	3;3;3;1;1;1;1;1;1	2;2;2;1;0;0;0;0;0	2;2;2;1;0;0;0;0;0		Fubp3	>tr|A2AJ72|A2AJ72_MOUSE MCG130458 OS=Mus musculus GN=Fubp3 PE=4 SV=1;>tr|Q3ULP9|Q3ULP9_MOUSE Putative uncharacterized protein OS=Mus musculus GN=Fubp3 PE=2 SV=1;>tr|Q3TIX6|Q3TIX6_MOUSE Protein Fubp3 OS=Mus musculus GN=Fubp3 PE=2 SV=1	9	3	2	2	3	2	2	6.9	5.4	5.4	61.447	569	569;575;575;264;640;642;651;672;700	5					2					2	9.9421E-30	0.8451	1.1794	10.376	2	1.3646	1.6371	7.7619	2	1.4438	1.2175	11.911	2	0.8451	1.1794	10.376	2	1.3646
Q8CFK1;Q3UJC3;O70310;A2AJH3;Q3THR4;O70311	Q8CFK1;Q3UJC3;O70310;A2AJH3;Q3THR4;O70311	1;1;1;1;1;1	1;1;1;1;1;1	1;1;1;1;1;1	Glycylpeptide N-tetradecanoyltransferase;Glycylpeptide N-tetradecanoyltransferase 1;Glycylpeptide N-tetradecanoyltransferase 2	Nmt2;Nmt1	>tr|Q8CFK1|Q8CFK1_MOUSE Glycylpeptide N-tetradecanoyltransferase OS=Mus musculus GN=Nmt2 PE=2 SV=1;>tr|Q3UJC3|Q3UJC3_MOUSE Glycylpeptide N-tetradecanoyltransferase OS=Mus musculus GN=Nmt1 PE=2 SV=1;>sp|O70310|NMT1_MOUSE Glycylpeptide N-tetradecanoyltransfe	6	1	1	1	1	1	1	2.9	2.9	2.9	56.537	485	485;496;496;498;529;529	5					1					1	0.022718	NaN	NaN	NaN	1	NaN	NaN	NaN	1	NaN	NaN	NaN	1	NaN	NaN	NaN	1	NaN
O09044;A2AKH4;Q9D3L3;B0R029;E9Q8A1;B0R030;P60879	O09044;A2AKH4;Q9D3L3;B0R029;E9Q8A1;B0R030	6;6;6;5;5;5;1	6;6;6;5;5;5;1	6;6;6;5;5;5;1	Synaptosomal-associated protein 23;Synaptosomal-associated protein	Snap23	>sp|O09044|SNP23_MOUSE Synaptosomal-associated protein 23 OS=Mus musculus GN=Snap23 PE=1 SV=1;>tr|A2AKH4|A2AKH4_MOUSE Synaptosomal-associated protein OS=Mus musculus GN=Snap23 PE=2 SV=1;>tr|Q9D3L3|Q9D3L3_MOUSE Synaptosomal-associated protein OS=Mus musculu	7	6	6	6	6	6	6	36.7	36.7	36.7	23.261	210	210;210;221;85;98;161;206	7.9							1	9		10	6.2154E-152	0.67121	0.74541	22.322	9	0.59441	0.64551	26.023	10	1.0868	0.97191	36.619	10	0.67121	0.74541	22.322	9	0.59441
Q3U4C8;A2AKI5;P43406;F6W6Q6;Q80Y67	Q3U4C8;A2AKI5;P43406	3;3;3;1;1	3;3;3;1;1	3;3;3;1;1	Integrin alpha-V;Integrin alpha-V heavy chain;Integrin alpha-V light chain	Itgav	>tr|Q3U4C8|Q3U4C8_MOUSE Putative uncharacterized protein (Fragment) OS=Mus musculus GN=Itgav PE=2 SV=1;>tr|A2AKI5|A2AKI5_MOUSE Integrin alpha-V light chain OS=Mus musculus GN=Itgav PE=2 SV=1;>sp|P43406|ITAV_MOUSE Integrin alpha-V OS=Mus musculus GN=Itgav P	5	3	3	3	3	3	3	7.1	7.1	7.1	69.545	622	622;1008;1044;120;175	4.67			2					1		3	9.7935E-07	1.0254	1.2229	13.546	3	1.2384	1.1839	6.4953	3	1.2042	0.90028	4.1844	3	1.0254	1.2229	13.546	3	1.2384
G3UYJ3;A2AKV9;Q5HZI9;A2AKW0	G3UYJ3;A2AKV9;Q5HZI9;A2AKW0	2;2;2;2	2;2;2;2	2;2;2;2	Solute carrier family 25 member 51	Slc25a51	>tr|G3UYJ3|G3UYJ3_MOUSE Solute carrier family 25 member 51 (Fragment) OS=Mus musculus GN=Slc25a51 PE=2 SV=2;>tr|A2AKV9|A2AKV9_MOUSE Solute carrier family 25 member 51 (Fragment) OS=Mus musculus GN=Slc25a51 PE=2 SV=2;>sp|Q5HZI9|S2551_MOUSE Solute carrier fa	4	2	2	2	2	2	2	14.4	14.4	14.4	22.072	195	195;205;298;315	7							2			2	3.8817E-10	0.72512	0.97893	23.856	2	0.62299	0.75168	11.509	2	0.81922	0.71127	9.0878	2	0.72512	0.97893	23.856	2	0.62299
E9Q7H5;Q6P6I7;A2AL12;B2RXM2;Q8BG05-2;Q0VG47;J3QNY1;Q8BG05;Q5FB19;Q3UZG3;Q6PFA7;Q5U3M2;Q58E39;A2AL13;V9GX38	E9Q7H5;Q6P6I7;A2AL12;B2RXM2;Q8BG05-2;Q0VG47;J3QNY1;Q8BG05;Q5FB19;Q3UZG3;Q6PFA7;Q5U3M2;Q58E39	7;7;7;7;7;7;7;7;7;7;6;6;5;1;1	7;7;7;7;7;7;7;7;7;7;6;6;5;1;1	7;7;7;7;7;7;7;7;7;7;6;6;5;1;1	Heterogeneous nuclear ribonucleoprotein A3	Gm8991;Hnrnpa3;Gm6793;Gm9242	>tr|E9Q7H5|E9Q7H5_MOUSE Uncharacterized protein OS=Mus musculus GN=Gm8991 PE=4 SV=1;>tr|Q6P6I7|Q6P6I7_MOUSE Hnrpa3 protein OS=Mus musculus GN=Hnrnpa3 PE=2 SV=1;>tr|A2AL12|A2AL12_MOUSE Heterogeneous nuclear ribonucleoprotein A3 OS=Mus musculus GN=Hnrnpa3 PE	15	7	7	7	7	7	7	27.7	27.7	27.7	32.574	300	300;318;318;351;357;357;357;379;379;379;303;313;263;194;357	6.25	1					6	9			16	8.171E-74	0.81478	1.1392	37.359	16	1.21	1.4096	25.856	16	1.5505	1.3535	36.365	16	0.81478	1.1392	37.359	16	1.21
Q8C0I1;A2AL50;H3BKN2;A2AL49;Q8BKC4;Q3TNW8;H3BIY5	Q8C0I1;A2AL50;H3BKN2;A2AL49;Q8BKC4	10;10;8;7;5;3;2	10;10;8;7;5;3;2	10;10;8;7;5;3;2	Alkyldihydroxyacetonephosphate synthase, peroxisomal	Agps	>sp|Q8C0I1|ADAS_MOUSE Alkyldihydroxyacetonephosphate synthase, peroxisomal OS=Mus musculus GN=Agps PE=1 SV=1;>tr|A2AL50|A2AL50_MOUSE Alkyldihydroxyacetonephosphate synthase, peroxisomal OS=Mus musculus GN=Agps PE=1 SV=1;>tr|H3BKN2|H3BKN2_MOUSE Alkyldihydro	7	10	10	10	10	10	10	22.2	22.2	22.2	71.683	645	645;671;568;508;405;177;57	4.91				1	10					11	4.2616E-35	0.52887	0.73529	20.203	11	0.62275	0.72265	44.568	11	1.2532	1.0173	35.854	11	0.52887	0.73529	20.203	11	0.62275
Q8CBM2;Q9EQ66;Q8BQK0;A2AL85;Q8BSY0;A2AL71;Q9EQ63;Q9EQ62;A2AL77;A2AL83;A2AL79;Q9EQ64;Q9CR06;Q9D7J8;Q6P8S1;Q920F7;A2AL74;Q8CH79;A2AL78;Q9EQ67;Q920F8;A2AL76;Q920F9;A2AL75;Q91WG6;Q3TU40;Q9EQ65;A2AL81	Q8CBM2;Q9EQ66;Q8BQK0;A2AL85;Q8BSY0	3;3;3;3;3;1;1;1;1;1;1;1;1;1;1;1;1;1;1;1;1;1;1;1;1;1;1;1	3;3;3;3;3;1;1;1;1;1;1;1;1;1;1;1;1;1;1;1;1;1;1;1;1;1;1;1	3;3;3;3;3;1;1;1;1;1;1;1;1;1;1;1;1;1;1;1;1;1;1;1;1;1;1;1	Aspartyl/asparaginyl beta-hydroxylase	Asph	>tr|Q8CBM2|Q8CBM2_MOUSE Aspartyl/asparaginyl beta-hydroxylase OS=Mus musculus GN=Asph PE=2 SV=1;>tr|Q9EQ66|Q9EQ66_MOUSE Aspartly beta-hydroxylase OS=Mus musculus GN=ASPH PE=4 SV=1;>tr|Q8BQK0|Q8BQK0_MOUSE Putative uncharacterized protein OS=Mus musculus GN=	28	3	3	3	3	3	3	6.1	6.1	6.1	75.127	658	658;689;725;725;741;73;133;147;149;163;197;207;207;212;212;215;215;245;245;258;259;261;270;272;292;294;308;310	3.75			3			1				4	1.4314E-16	0.8824	0.95902	49.314	3	0.7262	0.69586	25.193	3	1.3115	0.95618	22.876	3	0.8824	0.95902	49.314	3	0.7262
Q3V0C5-4;Q3V0C5-3;A2ALR8;A2ALR9;Q3V0C5;Q3V0C5-5;Q3V0C5-2	Q3V0C5-4;Q3V0C5-3;A2ALR8;A2ALR9;Q3V0C5;Q3V0C5-5;Q3V0C5-2	1;1;1;1;1;1;1	1;1;1;1;1;1;1	1;1;1;1;1;1;1	Ubiquitin carboxyl-terminal hydrolase 48	Usp48	>sp|Q3V0C5-4|UBP48_MOUSE Isoform 4 of Ubiquitin carboxyl-terminal hydrolase 48 OS=Mus musculus GN=Usp48;>sp|Q3V0C5-3|UBP48_MOUSE Isoform 3 of Ubiquitin carboxyl-terminal hydrolase 48 OS=Mus musculus GN=Usp48;>tr|A2ALR8|A2ALR8_MOUSE Ubiquitin carboxyl-termi	7	1	1	1	1	1	1	2.5	2.5	2.5	55.884	484	484;485;631;1036;1052;1053;1080	9									2	2	5.7701E-05	0.80926	0.7689	2.4142	2	0.97315	1.0578	1.9416	2	1.2838	1.0597	4.3501	2	0.80926	0.7689	2.4142	2	0.97315
A2AMH3;Q6X893;A2AMH5;Q6X893-2;A2AMH4	A2AMH3;Q6X893;A2AMH5;Q6X893-2;A2AMH4	1;1;1;1;1	1;1;1;1;1	1;1;1;1;1	Choline transporter-like protein 1	Slc44a1	>tr|A2AMH3|A2AMH3_MOUSE Choline transporter-like protein 1 OS=Mus musculus GN=Slc44a1 PE=2 SV=1;>sp|Q6X893|CTL1_MOUSE Choline transporter-like protein 1 OS=Mus musculus GN=Slc44a1 PE=1 SV=3;>tr|A2AMH5|A2AMH5_MOUSE Choline transporter-like protein 1 OS=Mus	5	1	1	1	1	1	1	2.9	2.9	2.9	59.117	526	526;653;656;718;718	5					1					1	0.0037562	NaN	NaN	NaN	0	NaN	NaN	NaN	0	NaN	NaN	NaN	0	NaN	NaN	NaN	0	NaN
Q3TRH8;A2AMW0;Q923G3;Q3TVK4;P47757-2;P47757-4;P47757;F7CAZ6;F6YHZ8;P97856;Q9D9A5	Q3TRH8;A2AMW0;Q923G3;Q3TVK4;P47757-2;P47757-4;P47757;F7CAZ6;F6YHZ8	8;8;8;8;8;8;7;5;4;2;1	8;8;8;8;8;8;7;5;4;2;1	8;8;8;8;8;8;7;5;4;2;1	F-actin-capping protein subunit beta	Capzb	>tr|Q3TRH8|Q3TRH8_MOUSE Putative uncharacterized protein OS=Mus musculus GN=Capzb PE=2 SV=1;>tr|A2AMW0|A2AMW0_MOUSE Capping protein (Actin filament) muscle Z-line, beta, isoform CRA_a OS=Mus musculus GN=Capzb PE=1 SV=1;>tr|Q923G3|Q923G3_MOUSE Capping prote	11	8	8	8	8	8	8	27.7	27.7	27.7	29.196	260	260;260;272;272;272;301;277;204;188;90;132	7							12			12	6.77E-79	1.2116	1.3635	12.836	11	1.2628	1.35	25.5	11	1.0773	0.88078	27.007	11	1.2116	1.3635	12.836	11	1.2628
A2AN08-3;A2AN08;A2AN08-5;Z4YMA7;A2AN08-2;F6SSP6;A2AN08-4;A2VCS3	A2AN08-3;A2AN08;A2AN08-5	9;9;9;4;4;3;2;1	9;9;9;4;4;3;2;1	9;9;9;4;4;3;2;1	E3 ubiquitin-protein ligase UBR4	Ubr4	>sp|A2AN08-3|UBR4_MOUSE Isoform 3 of E3 ubiquitin-protein ligase UBR4 OS=Mus musculus GN=Ubr4;>sp|A2AN08|UBR4_MOUSE E3 ubiquitin-protein ligase UBR4 OS=Mus musculus GN=Ubr4 PE=1 SV=1;>sp|A2AN08-5|UBR4_MOUSE Isoform 5 of E3 ubiquitin-protein ligase UBR4 OS=	8	9	9	9	9	9	9	2.7	2.7	2.7	570.29	5156	5156;5180;5208;1301;2021;2065;474;469	1	9									9	1.262E-22	0.80865	1.0468	43.927	9	0.9205	0.92639	24.448	9	1.1587	0.93064	25.31	8	0.80865	1.0468	43.927	9	0.9205
Q684Q6;B7ZCL8;A2AN84;Q542P4;P70290;B7ZCM0;B7ZCL9	Q684Q6;B7ZCL8;A2AN84;Q542P4;P70290	3;3;3;3;3;1;1	3;3;3;3;3;1;1	3;3;3;3;3;1;1	55 kDa erythrocyte membrane protein	Mpp1	>tr|Q684Q6|Q684Q6_MOUSE Membrane protein, palmitoylated (Fragment) OS=Mus musculus GN=Mpp1 PE=2 SV=1;>tr|B7ZCL8|B7ZCL8_MOUSE 55 kDa erythrocyte membrane protein OS=Mus musculus GN=Mpp1 PE=1 SV=1;>tr|A2AN84|A2AN84_MOUSE 55 kDa erythrocyte membrane protein O	7	3	3	3	3	3	3	9.6	9.6	9.6	47.7	427	427;446;452;466;466;156;205	5					3					3	1.4072E-25	0.72515	0.85202	43.64	3	0.89739	0.79245	3.0336	3	1.2003	0.89751	23.576	3	0.72515	0.85202	43.64	3	0.89739
X2D841;P43006-3;A2APL7;A2APL5;P43006-2;A2APL8;Q3UYK6;Q3USU5;P43006	X2D841;P43006-3;A2APL7;A2APL5;P43006-2;A2APL8;Q3UYK6;Q3USU5;P43006	1;1;1;1;1;1;1;1;1	1;1;1;1;1;1;1;1;1	1;1;1;1;1;1;1;1;1	Excitatory amino acid transporter 2	Slc1a2	>tr|X2D841|X2D841_MOUSE Glutamate transporter 1c OS=Mus musculus PE=2 SV=1;>sp|P43006-3|EAA2_MOUSE Isoform Glt-1B of Excitatory amino acid transporter 2 OS=Mus musculus GN=Slc1a2;>tr|A2APL7|A2APL7_MOUSE Solute carrier family 1 (Glial high affinity glutamat	9	1	1	1	1	1	1	2.7	2.7	2.7	60.633	557	557;558;558;561;569;569;572;572;572	4.5				1	1					2	0.00067911	0.09125	0.12782	46.947	2	0.12572	0.14286	119.89	2	1.3777	1.1738	165.14	2	0.09125	0.12782	46.947	2	0.12572
P15379-2;Q3UNN2;Q3U8S1;Q3U468;A2APM5;P15379-3;A2APM3;P15379-6;A2APM4;P15379-11;P15379-5;E9QKM8;Q80X37;P15379-10;P15379-9;P15379-4;A2APM1;P15379-8;P15379-7;P15379;A2APM2;Q3TLT9;P15379-12;P15379-13	P15379-2;Q3UNN2;Q3U8S1;Q3U468;A2APM5;P15379-3;A2APM3;P15379-6;A2APM4;P15379-11;P15379-5;E9QKM8;Q80X37;P15379-10;P15379-9;P15379-4;A2APM1;P15379-8;P15379-7;P15379;A2APM2;Q3TLT9;P15379-12;P15379-13	2;2;2;2;2;2;2;2;2;2;2;2;2;2;2;2;2;2;2;2;2;1;1;1	2;2;2;2;2;2;2;2;2;2;2;2;2;2;2;2;2;2;2;2;2;1;1;1	2;2;2;2;2;2;2;2;2;2;2;2;2;2;2;2;2;2;2;2;2;1;1;1	CD44 antigen	Cd44	>sp|P15379-2|CD44_MOUSE Isoform 13 of CD44 antigen OS=Mus musculus GN=Cd44;>tr|Q3UNN2|Q3UNN2_MOUSE Putative uncharacterized protein OS=Mus musculus GN=Cd44 PE=2 SV=1;>tr|Q3U8S1|Q3U8S1_MOUSE CD44 antigen OS=Mus musculus GN=Cd44 PE=1 SV=1;>tr|Q3U468|Q3U468_M	24	2	2	2	2	2	2	10.5	10.5	10.5	39.998	363	363;365;365;365;434;461;464;496;498;575;576;577;580;616;617;654;657;697;736;778;780;345;580;592	3	1		1	2						4	7.1333E-32	0.67915	0.90216	22.594	4	0.45343	0.53617	23.876	4	0.62156	0.52651	14.912	4	0.67915	0.90216	22.594	4	0.45343
A2APV2-2;E9PXE6;F8VPR2;A2APV2;A2APV2-3;F6XR20	A2APV2-2;E9PXE6;F8VPR2;A2APV2;A2APV2-3;F6XR20	2;2;2;2;2;1	2;2;2;2;2;1	2;2;2;2;2;1	Formin-like protein 2	Fmnl2	>sp|A2APV2-2|FMNL2_MOUSE Isoform 2 of Formin-like protein 2 OS=Mus musculus GN=Fmnl2;>tr|E9PXE6|E9PXE6_MOUSE Formin-like protein 2 OS=Mus musculus GN=Fmnl2 PE=2 SV=2;>tr|F8VPR2|F8VPR2_MOUSE Formin-like protein 2 OS=Mus musculus GN=Fmnl2 PE=2 SV=1;>sp|A2APV	6	2	2	2	2	2	2	2.2	2.2	2.2	117.71	1032	1032;1034;1083;1086;1091;510	3			2							2	4.402E-06	3.0817	3.567	26.142	2	1.1103	1.0626	16.776	2	0.59604	0.44371	14.793	2	3.0817	3.567	26.142	2	1.1103
A2APX3;Q3U5K7;Q9EPX9;P21460	A2APX3;Q3U5K7;Q9EPX9;P21460	1;1;1;1	1;1;1;1	1;1;1;1	Cystatin-C	Cst3	>tr|A2APX3|A2APX3_MOUSE Cystatin-C (Fragment) OS=Mus musculus GN=Cst3 PE=2 SV=1;>tr|Q3U5K7|Q3U5K7_MOUSE Putative uncharacterized protein (Fragment) OS=Mus musculus GN=Cst3 PE=2 SV=1;>tr|Q9EPX9|Q9EPX9_MOUSE Cystatin C OS=Mus musculus GN=Cst3 PE=2 SV=1;>sp|P	4	1	1	1	1	1	1	16.7	16.7	16.7	11.141	102	102;137;140;140	9									1	1	0.011807	NaN	NaN	NaN	1	NaN	NaN	NaN	1	NaN	NaN	NaN	1	NaN	NaN	NaN	1	NaN
Q9CWX2;A2AQ17	Q9CWX2;A2AQ17	1;1	1;1	1;1	Complex I intermediate-associated protein 30, mitochondrial	Ndufaf1	>sp|Q9CWX2|CIA30_MOUSE Complex I intermediate-associated protein 30, mitochondrial OS=Mus musculus GN=Ndufaf1 PE=2 SV=2;>tr|A2AQ17|A2AQ17_MOUSE Complex I intermediate-associated protein 30, mitochondrial OS=Mus musculus GN=Ndufaf1 PE=4 SV=1	2	1	1	1	1	1	1	4.9	4.9	4.9	37.809	328	328;328	7							1			1	0.01949	NaN	NaN	NaN	1	NaN	NaN	NaN	1	NaN	NaN	NaN	1	NaN	NaN	NaN	1	NaN
Q8K2I9-2;A2AS54;Q8K2I9;Q3UGP2	Q8K2I9-2;A2AS54;Q8K2I9;Q3UGP2	1;1;1;1	1;1;1;1	1;1;1;1	F-box only protein 18	Fbxo18	>sp|Q8K2I9-2|FBX18_MOUSE Isoform 2 of F-box only protein 18 OS=Mus musculus GN=Fbxo18;>tr|A2AS54|A2AS54_MOUSE F-box only protein 18 OS=Mus musculus GN=Fbxo18 PE=4 SV=1;>sp|Q8K2I9|FBX18_MOUSE F-box only protein 18 OS=Mus musculus GN=Fbxo18 PE=2 SV=1;>tr|Q3U	4	1	1	1	1	1	1	1	1	1	92.964	821	821;1015;1042;1042	4				1						1	0.053711	NaN	NaN	NaN	1	NaN	NaN	NaN	1	NaN	NaN	NaN	1	NaN	NaN	NaN	1	NaN
A2ASM0;A2ASL8;Q7TQ95	A2ASM0;A2ASL8;Q7TQ95	1;1;1	1;1;1	1;1;1	Protein lunapark	Lnp	>tr|A2ASM0|A2ASM0_MOUSE Protein lunapark (Fragment) OS=Mus musculus GN=Lnp PE=2 SV=2;>tr|A2ASL8|A2ASL8_MOUSE Limb and neural patterns, isoform CRA_c OS=Mus musculus GN=Lnp PE=4 SV=1;>sp|Q7TQ95|LNP_MOUSE Protein lunapark OS=Mus musculus GN=Lnp PE=1 SV=1	3	1	1	1	1	1	1	4.3	4.3	4.3	28.368	254	254;376;425	5					1					1	0.0047778	NaN	NaN	NaN	1	NaN	NaN	NaN	1	NaN	NaN	NaN	1	NaN	NaN	NaN	1	NaN
A2AU60;A2AU61;Q64012-2;Q3U3F6;Q3TGD3;A2AU62;Q64012	A2AU60;A2AU61;Q64012-2;Q3U3F6;Q3TGD3;A2AU62;Q64012	2;2;2;2;2;2;2	2;2;2;2;2;2;2	2;2;2;2;2;2;2	RNA-binding protein Raly	Raly	>tr|A2AU60|A2AU60_MOUSE RNA-binding protein Raly (Fragment) OS=Mus musculus GN=Raly PE=1 SV=1;>tr|A2AU61|A2AU61_MOUSE RNA-binding protein Raly (Fragment) OS=Mus musculus GN=Raly PE=1 SV=1;>sp|Q64012-2|RALY_MOUSE Isoform 1 of RNA-binding protein Raly OS=Mus	7	2	2	2	2	2	2	16.3	16.3	16.3	15.57	141	141;211;296;296;296;298;312	7							2			2	6.1094E-10	2.1118	2.425	118.34	2	1.7322	1.8046	1.2996	2	0.96441	0.76936	109.44	2	2.1118	2.425	118.34	2	1.7322
Q3TAI4;Q9CZ22;Q9CYZ2;A2AUD5;F6VQ81;V9GWU5;Q3TUJ9;Q8BKP1	Q3TAI4;Q9CZ22;Q9CYZ2;A2AUD5;F6VQ81;V9GWU5;Q3TUJ9;Q8BKP1	7;7;7;7;6;6;6;6	7;7;7;7;6;6;6;6	7;7;7;7;6;6;6;6	Tumor protein D54	Tpd52l2	>tr|Q3TAI4|Q3TAI4_MOUSE Tumor protein D52-like 2, isoform CRA_c OS=Mus musculus GN=Tpd52l2 PE=1 SV=1;>tr|Q9CZ22|Q9CZ22_MOUSE Putative uncharacterized protein OS=Mus musculus GN=Tpd52l2 PE=2 SV=1;>sp|Q9CYZ2|TPD54_MOUSE Tumor protein D54 OS=Mus musculus GN=T	8	7	7	7	7	7	7	40.3	40.3	40.3	22.466	206	206;218;220;229;161;169;186;200	7.9							1	9		10	3.0708E-102	0.87815	1.1679	62.443	10	1.0939	1.2782	33.72	10	1.1524	0.95694	39.02	10	0.87815	1.1679	62.443	10	1.0939
A2AUK6;A2AUK7;Q9Z2H5-3;Q9Z2H5-2;A2AUK8;Q9Z2H5;B6ZHC9;A2AUK5	A2AUK6;A2AUK7;Q9Z2H5-3;Q9Z2H5-2;A2AUK8;Q9Z2H5;B6ZHC9;A2AUK5	1;1;1;1;1;1;1;1	1;1;1;1;1;1;1;1	1;1;1;1;1;1;1;1	Band 4.1-like protein 1	Epb4.1l1;Epb41l1	>tr|A2AUK6|A2AUK6_MOUSE Band 4.1-like protein 1 OS=Mus musculus GN=Epb4.1l1 PE=1 SV=1;>tr|A2AUK7|A2AUK7_MOUSE Band 4.1-like protein 1 OS=Mus musculus GN=Epb4.1l1 PE=1 SV=1;>sp|Q9Z2H5-3|E41L1_MOUSE Isoform 3 of Band 4.1-like protein 1 OS=Mus musculus GN=Epb	8	1	1	1	1	1	1	3.8	3.8	3.8	70.644	631	631;730;731;867;867;879;879;879	4				2						2	0.0053551	0.85852	0.97065	13.059	2	1.0519	0.9567	10.177	2	1.2253	0.92447	2.9508	2	0.85852	0.97065	13.059	2	1.0519
A2AUM6;P16254	A2AUM6;P16254	1;1	1;1	1;1	Signal recognition particle 14 kDa protein;Signal recognition particle 14 kDa protein, N-terminally processed	Srp14	>tr|A2AUM6|A2AUM6_MOUSE Signal recognition particle 14 kDa protein OS=Mus musculus GN=Srp14 PE=1 SV=1;>sp|P16254|SRP14_MOUSE Signal recognition particle 14 kDa protein OS=Mus musculus GN=Srp14 PE=1 SV=1	2	1	1	1	1	1	1	14.4	14.4	14.4	11.234	97	97;110	9									1	1	6.6035E-19	NaN	NaN	NaN	1	NaN	NaN	NaN	1	NaN	NaN	NaN	1	NaN	NaN	NaN	1	NaN
Q9CSE4;Q3TFN7;A2AUR7;Q9D031;Q01730;Q9CUS2	Q9CSE4;Q3TFN7;A2AUR7;Q9D031;Q01730;Q9CUS2	2;2;2;2;2;1	2;2;2;2;2;1	2;2;2;2;2;1	Ras suppressor protein 1	Rsu1	>tr|Q9CSE4|Q9CSE4_MOUSE Putative uncharacterized protein (Fragment) OS=Mus musculus GN=Rsu1 PE=2 SV=1;>tr|Q3TFN7|Q3TFN7_MOUSE Putative uncharacterized protein OS=Mus musculus GN=Rsu1 PE=2 SV=1;>tr|A2AUR7|A2AUR7_MOUSE Ras suppressor protein 1 OS=Mus musculu	6	2	2	2	2	2	2	15	15	15	19.743	173	173;248;260;277;277;131	7							2			2	0.00011401	0.66205	0.76835	16.731	2	0.90473	0.94083	4.378	2	1.3346	1.0697	9.6848	2	0.66205	0.76835	16.731	2	0.90473
A2AUV5;Q64695;Q8K357	A2AUV5;Q64695;Q8K357	1;1;1	1;1;1	1;1;1	Endothelial protein C receptor	Procr	>tr|A2AUV5|A2AUV5_MOUSE Endothelial protein C receptor (Fragment) OS=Mus musculus GN=Procr PE=4 SV=1;>sp|Q64695|EPCR_MOUSE Endothelial protein C receptor OS=Mus musculus GN=Procr PE=2 SV=3;>tr|Q8K357|Q8K357_MOUSE Procr protein OS=Mus musculus GN=Procr PE=2	3	1	1	1	1	1	1	12.3	12.3	12.3	15.713	138	138;242;256	6						1				1	2.7222E-43	NaN	NaN	NaN	1	NaN	NaN	NaN	1	NaN	NaN	NaN	1	NaN	NaN	NaN	1	NaN
A2AVJ7;Q99PL5;Q6ZPS0;Q8C7E8;Q99PL5-12;Q99PL5-11;Q99PL5-10;Q99PL5-9;Q99PL5-8;Q99PL5-7;Q99PL5-6;Q99PL5-5;Q99PL5-4;Q99PL5-3;Q99PL5-2;Q8CAB9;Q3ULC0	A2AVJ7;Q99PL5;Q6ZPS0	25;25;18;4;3;3;3;3;3;3;3;3;3;3;3;1;1	25;25;18;4;3;3;3;3;3;3;3;3;3;3;3;1;1	25;25;18;4;3;3;3;3;3;3;3;3;3;3;3;1;1	Ribosome-binding protein 1	Rrbp1	>tr|A2AVJ7|A2AVJ7_MOUSE Ribosome-binding protein 1 OS=Mus musculus GN=Rrbp1 PE=1 SV=1;>sp|Q99PL5|RRBP1_MOUSE Ribosome-binding protein 1 OS=Mus musculus GN=Rrbp1 PE=1 SV=2;>tr|Q6ZPS0|Q6ZPS0_MOUSE MKIAA1398 protein (Fragment) OS=Mus musculus GN=Rrbp1 PE=2 SV	17	25	25	25	25	25	25	20.9	20.9	20.9	158.39	1464	1464;1605;804;167;209;229;250;284;330;380;380;398;641;701;842;138;172	2.02	14	26	9					1		50	1.1257E-196	0.39093	0.45918	76.212	47	0.48074	0.47356	70.421	47	1.2127	1.0002	39.459	47	0.39093	0.45918	76.212	47	0.48074
P62627;A2AVR9	P62627;A2AVR9	2;2	2;2	2;2	Dynein light chain roadblock-type 1	Dynlrb1	>sp|P62627|DLRB1_MOUSE Dynein light chain roadblock-type 1 OS=Mus musculus GN=Dynlrb1 PE=1 SV=3;>tr|A2AVR9|A2AVR9_MOUSE Dynein light chain roadblock-type 1 OS=Mus musculus GN=Dynlrb1 PE=2 SV=1	2	2	2	2	2	2	2	29.2	29.2	29.2	10.99	96	96;104	9									2	2	1.4938E-06	1.1129	1.1342	40.707	2	0.96186	0.86252	29.178	2	1.0841	0.88306	19.752	2	1.1129	1.1342	40.707	2	0.96186
Q60767;A2AW86	Q60767;A2AW86	1;1	1;1	1;1	Lymphocyte antigen 75	Ly75	>sp|Q60767|LY75_MOUSE Lymphocyte antigen 75 OS=Mus musculus GN=Ly75 PE=1 SV=2;>tr|A2AW86|A2AW86_MOUSE Lymphocyte antigen 75 OS=Mus musculus GN=Ly75 PE=2 SV=1	2	1	1	1	1	1	1	0.8	0.8	0.8	197.35	1723	1723;1723	2		1								1	0.0058826	NaN	NaN	NaN	1	NaN	NaN	NaN	1	NaN	NaN	NaN	1	NaN	NaN	NaN	1	NaN
A2AWT6;P25976-2;Q9DBH1;A2AWT7;A2AWT5;P25976;E9Q4A8;Q05DS1	A2AWT6;P25976-2;Q9DBH1;A2AWT7;A2AWT5;P25976;E9Q4A8;Q05DS1	2;2;2;2;2;2;1;1	2;2;2;2;2;2;1;1	2;2;2;2;2;2;1;1	Nucleolar transcription factor 1	Ubtf	>tr|A2AWT6|A2AWT6_MOUSE Nucleolar transcription factor 1 OS=Mus musculus GN=Ubtf PE=4 SV=1;>sp|P25976-2|UBF1_MOUSE Isoform UBF2 of Nucleolar transcription factor 1 OS=Mus musculus GN=Ubtf;>tr|Q9DBH1|Q9DBH1_MOUSE Putative uncharacterized protein OS=Mus musc	8	2	2	2	2	2	2	3.6	3.6	3.6	85.009	727	727;728;752;752;764;765;169;354	3.75			1	3						4	2.0316E-11	0.8005	0.93181	23.786	4	1.0459	0.98656	31.263	4	1.1502	0.86205	17.179	4	0.8005	0.93181	23.786	4	1.0459
A2BDX2;O70152;F8WII3	A2BDX2;O70152	3;3;1	3;3;1	3;3;1	Dolichol-phosphate mannosyltransferase	Dpm1	>tr|A2BDX2|A2BDX2_MOUSE Dolichol-phosphate mannosyltransferase subunit 1 OS=Mus musculus GN=Dpm1 PE=4 SV=1;>sp|O70152|DPM1_MOUSE Dolichol-phosphate mannosyltransferase subunit 1 OS=Mus musculus GN=Dpm1 PE=2 SV=1	3	3	3	3	3	3	3	22.6	22.6	22.6	23.432	208	208;260;121	7.8							1	4		5	4.1709E-25	0.30536	0.3987	79.72	4	0.4373	0.45538	25.197	4	1.0188	0.88506	74.325	4	0.30536	0.3987	79.72	4	0.4373
A2BE92;A2BE93;Q9EQU5-2;Q9EQU5;Q5U445;Q3T9S3	A2BE92;A2BE93;Q9EQU5-2;Q9EQU5;Q5U445;Q3T9S3	2;2;2;2;2;2	2;2;2;2;2;2	2;2;2;2;2;2	Protein SET	Set;BC085271	>tr|A2BE92|A2BE92_MOUSE Protein SET (Fragment) OS=Mus musculus GN=Set PE=1 SV=1;>tr|A2BE93|A2BE93_MOUSE Protein SET (Fragment) OS=Mus musculus GN=Set PE=1 SV=1;>sp|Q9EQU5-2|SET_MOUSE Isoform 2 of Protein SET OS=Mus musculus GN=Set;>sp|Q9EQU5|SET_MOUSE Prot	6	2	2	2	2	2	2	15.9	15.9	15.9	17.584	151	151;215;277;289;289;289	6.75						2	1	1		4	4.4911E-06	0.82734	0.92607	50.351	4	0.79015	0.70292	44.839	4	1.1393	0.84656	62.095	4	0.82734	0.92607	50.351	4	0.79015
A2BEF2;Q52KF7;A2BEE9;P70175;Q80TH1	A2BEF2;Q52KF7;A2BEE9;P70175;Q80TH1	2;2;2;2;2	2;2;2;2;2	2;2;2;2;2	Disks large homolog 3	Dlg3	>tr|A2BEF2|A2BEF2_MOUSE Disks large homolog 3 OS=Mus musculus GN=Dlg3 PE=1 SV=1;>tr|Q52KF7|Q52KF7_MOUSE Disks large homolog 3 OS=Mus musculus GN=Dlg3 PE=1 SV=1;>tr|A2BEE9|A2BEE9_MOUSE Disks large homolog 3 OS=Mus musculus GN=Dlg3 PE=1 SV=1;>sp|P70175|DLG3_	5	2	2	2	2	2	2	6.4	6.4	6.4	57.905	512	512;817;835;849;950	6						2				2	5.5624E-05	0.2998	0.33895	35.183	2	0.41762	0.45511	16.631	2	1.5508	1.2906	5.8687	2	0.2998	0.33895	35.183	2	0.41762
A2BFF8;O88487;A2BFF7;D6Q0F7;Q3TPJ8;A2BFF5;A2BFF9;D6Q0F6;D6Q0F5;Q3UDA2	A2BFF8;O88487;A2BFF7;D6Q0F7;Q3TPJ8;A2BFF5;A2BFF9;D6Q0F6;D6Q0F5;Q3UDA2	2;2;2;2;2;2;2;2;2;1	2;2;2;2;2;2;2;2;2;1	2;2;2;2;2;2;2;2;2;1	Cytoplasmic dynein 1 intermediate chain 2	Dync1i2	>tr|A2BFF8|A2BFF8_MOUSE Cytoplasmic dynein 1 intermediate chain 2 OS=Mus musculus GN=Dync1i2 PE=1 SV=1;>sp|O88487|DC1I2_MOUSE Cytoplasmic dynein 1 intermediate chain 2 OS=Mus musculus GN=Dync1i2 PE=1 SV=1;>tr|A2BFF7|A2BFF7_MOUSE Dynein cytoplasmic 1 interm	10	2	2	2	2	2	2	3.9	3.9	3.9	68.265	611	611;612;612;618;632;637;638;650;655;536	3	1		2	2						5	7.0082E-09	0.6077	0.82283	25.547	4	0.72696	0.85093	16.247	4	1.2258	0.98016	8.6258	4	0.6077	0.82283	25.547	4	0.72696
Q8VC94;A2BH06;E9PZB3;Q9CXW4;E9PYL9;D3Z3K1;D3YW69	Q8VC94;A2BH06;E9PZB3;Q9CXW4;E9PYL9;D3Z3K1;D3YW69	2;2;2;2;2;2;1	2;2;2;2;2;2;1	2;2;2;2;2;2;1	60S ribosomal protein L11	Rpl11;Gm5093;Gm10036;Gm10288;Gm7589	>tr|Q8VC94|Q8VC94_MOUSE Rpl11 protein OS=Mus musculus GN=Rpl11 PE=2 SV=1;>tr|A2BH06|A2BH06_MOUSE 60S ribosomal protein L11 (Fragment) OS=Mus musculus GN=Rpl11 PE=3 SV=1;>tr|E9PZB3|E9PZB3_MOUSE Protein Gm5093 OS=Mus musculus GN=Gm5093 PE=3 SV=1;>sp|Q9CXW4|R	7	2	2	2	2	2	2	13.2	13.2	13.2	19.024	167	167;172;174;178;178;178;178	8								2		2	3.5242E-173	1.1953	1.1809	0.54247	2	1.05	1.0588	8.7197	2	1.1149	0.89038	0.19747	2	1.1953	1.1809	0.54247	2	1.05
P35283;A2CG35	P35283;A2CG35	1;1	1;1	1;1	Ras-related protein Rab-12	Rab12	>sp|P35283|RAB12_MOUSE Ras-related protein Rab-12 OS=Mus musculus GN=Rab12 PE=1 SV=3;>tr|A2CG35|A2CG35_MOUSE Ras-related protein Rab-12 OS=Mus musculus GN=Rab12 PE=1 SV=1	2	1	1	1	1	1	1	4.5	4.5	4.5	27.328	243	243;291	7.5							1	1		2	2.4866E-06	1.2792	1.2881	77.595	2	0.69417	0.62074	33.264	2	0.66296	0.49655	22.062	2	1.2792	1.2881	77.595	2	0.69417
D3Z560;D3Z559;A2CG49-5;B1B1A7;A2CG49-9;A2CG49-8;F6QYT9;A2CG49-2;A2CG49;A2CG49-7	D3Z560;D3Z559;A2CG49-5;B1B1A7;A2CG49-9;A2CG49-8;F6QYT9;A2CG49-2;A2CG49;A2CG49-7	1;1;1;1;1;1;1;1;1;1	1;1;1;1;1;1;1;1;1;1	1;1;1;1;1;1;1;1;1;1	Kalirin	Kalrn	>tr|D3Z560|D3Z560_MOUSE Kalirin OS=Mus musculus GN=Kalrn PE=2 SV=1;>tr|D3Z559|D3Z559_MOUSE Kalirin OS=Mus musculus GN=Kalrn PE=2 SV=1;>sp|A2CG49-5|KALRN_MOUSE Isoform 5 of Kalirin OS=Mus musculus GN=Kalrn;>tr|B1B1A7|B1B1A7_MOUSE Kalirin (Fragment) OS=Mus m	10	1	1	1	1	1	1	2.1	2.1	2.1	95.641	823	823;1013;1022;1403;1654;1663;2371;2375;2964;2984	3.75			1	3						4	5.2751E-17	0.51745	0.70846	8.8792	4	0.69041	0.82793	9.2132	4	1.1845	0.97917	14.994	4	0.51745	0.70846	8.8792	4	0.69041
Q924C1;A2RRJ4;Q924C1-3;Q924C1-2	Q924C1;A2RRJ4	5;5;2;2	5;5;2;2	5;5;2;2	Exportin-5	Xpo5	>sp|Q924C1|XPO5_MOUSE Exportin-5 OS=Mus musculus GN=Xpo5 PE=2 SV=1;>tr|A2RRJ4|A2RRJ4_MOUSE Exportin 5 OS=Mus musculus GN=Xpo5 PE=2 SV=1	4	5	5	5	5	5	5	7	7	7	136.97	1204	1204;1204;208;497	3			6							6	4.6085E-36	0.6526	0.83454	28.725	6	0.7517	0.79998	39.528	6	1.3404	1.0582	28.881	6	0.6526	0.83454	28.725	6	0.7517
D3YUG6;Q9WUM3;A2RS22	D3YUG6;Q9WUM3;A2RS22	1;1;1	1;1;1	1;1;1	Coronin;Coronin-1B	Coro1b	>tr|D3YUG6|D3YUG6_MOUSE Coronin (Fragment) OS=Mus musculus GN=Coro1b PE=2 SV=1;>sp|Q9WUM3|COR1B_MOUSE Coronin-1B OS=Mus musculus GN=Coro1b PE=1 SV=1;>tr|A2RS22|A2RS22_MOUSE Coronin OS=Mus musculus GN=Coro1b PE=2 SV=1	3	1	1	1	1	1	1	5.2	5.2	5.2	19.154	173	173;484;484	5					1					1	0.00039606	NaN	NaN	NaN	1	NaN	NaN	NaN	1	NaN	NaN	NaN	1	NaN	NaN	NaN	1	NaN
Q11136;A2RS23	Q11136;A2RS23	1;1	1;1	1;1	Xaa-Pro dipeptidase	Pepd	>sp|Q11136|PEPD_MOUSE Xaa-Pro dipeptidase OS=Mus musculus GN=Pepd PE=2 SV=3;>tr|A2RS23|A2RS23_MOUSE Peptidase D OS=Mus musculus GN=Pepd PE=2 SV=1	2	1	1	1	1	1	1	2.2	2.2	2.2	55.028	493	493;493	5					1					1	0.0029112	NaN	NaN	NaN	1	NaN	NaN	NaN	1	NaN	NaN	NaN	1	NaN	NaN	NaN	1	NaN
Q3THL1;Q8BPI2;Q3U9H7;Q8C1Z9;F6V6T4;Q9R0Q3;A2RS53	Q3THL1;Q8BPI2;Q3U9H7;Q8C1Z9;F6V6T4;Q9R0Q3;A2RS53	1;1;1;1;1;1;1	1;1;1;1;1;1;1	1;1;1;1;1;1;1	Transmembrane emp24 domain-containing protein 2	Tmed2	>tr|Q3THL1|Q3THL1_MOUSE Putative uncharacterized protein OS=Mus musculus PE=2 SV=1;>tr|Q8BPI2|Q8BPI2_MOUSE Transmembrane emp24 domain-containing protein 2 (Fragment) OS=Mus musculus GN=Tmed2 PE=2 SV=1;>tr|Q3U9H7|Q3U9H7_MOUSE Putative uncharacterized protei	7	1	1	1	1	1	1	8.7	8.7	8.7	12.18	104	104;112;120;159;176;201;201	8.33								2	1	3	0.0012837	0.58738	0.74881	9.6169	3	0.84527	0.97866	11.965	3	1.4994	1.2681	4.2098	3	0.58738	0.74881	9.6169	3	0.84527
Q9CXE7;Q8VCE7;A2RS96	Q9CXE7;Q8VCE7;A2RS96	1;1;1	1;1;1	1;1;1	Transmembrane emp24 domain-containing protein 5	Tmed5	>sp|Q9CXE7|TMED5_MOUSE Transmembrane emp24 domain-containing protein 5 OS=Mus musculus GN=Tmed5 PE=2 SV=1;>tr|Q8VCE7|Q8VCE7_MOUSE Transmembrane emp24 protein transport domain containing 5 OS=Mus musculus GN=Tmed5 PE=2 SV=1;>tr|A2RS96|A2RS96_MOUSE Transmemb	3	1	1	1	1	1	1	5.2	5.2	5.2	26.172	229	229;229;229	8								1		1	0.00017551	NaN	NaN	NaN	1	NaN	NaN	NaN	1	NaN	NaN	NaN	1	NaN	NaN	NaN	1	NaN
J3QP68;Q3TF41;Q78ZA7;A2RSB1;Q8BSH9;B7ZNL2;P28656;E9PW66;Q8C1W9	J3QP68;Q3TF41;Q78ZA7;A2RSB1;Q8BSH9;B7ZNL2;P28656;E9PW66;Q8C1W9	1;1;1;1;1;1;1;1;1	1;1;1;1;1;1;1;1;1	1;1;1;1;1;1;1;1;1	Nucleosome assembly protein 1-like 4;Nucleosome assembly protein 1-like 1	Gm4204;Nap1l1;Nap1l4	>tr|J3QP68|J3QP68_MOUSE Uncharacterized protein OS=Mus musculus GN=Gm4204 PE=2 SV=1;>tr|Q3TF41|Q3TF41_MOUSE Nucleosome assembly protein 1-like 1, isoform CRA_d OS=Mus musculus GN=Nap1l1 PE=2 SV=1;>sp|Q78ZA7|NP1L4_MOUSE Nucleosome assembly protein 1-like 4	9	1	1	1	1	1	1	2.8	2.8	2.8	41.08	354	354;368;375;375;383;386;391;418;422	5					1					1	0.00013912	NaN	NaN	NaN	1	NaN	NaN	NaN	1	NaN	NaN	NaN	1	NaN	NaN	NaN	1	NaN
Q64191;A2RSS6;B7ZNK6	Q64191;A2RSS6;B7ZNK6	2;2;1	2;2;1	2;2;1	N(4)-(beta-N-acetylglucosaminyl)-L-asparaginase;Glycosylasparaginase alpha chain;Glycosylasparaginase beta chain	Aga	>sp|Q64191|ASPG_MOUSE N(4)-(beta-N-acetylglucosaminyl)-L-asparaginase OS=Mus musculus GN=Aga PE=2 SV=1;>tr|A2RSS6|A2RSS6_MOUSE Aspartylglucosaminidase OS=Mus musculus GN=Aga PE=2 SV=1;>tr|B7ZNK6|B7ZNK6_MOUSE Aga protein OS=Mus musculus GN=Aga PE=2 SV=1	3	2	2	2	2	2	2	12.4	12.4	12.4	37.022	346	346;346;336	8.67								1	2	3	2.9875E-06	1.4518	1.9273	22.101	3	1.3507	1.4412	21.708	3	0.91479	0.7895	11.323	3	1.4518	1.9273	22.101	3	1.3507
E0CZ62;A2RST1	E0CZ62;A2RST1	1;1	1;1	1;1		Mgst2	>tr|E0CZ62|E0CZ62_MOUSE Microsomal glutathione S-transferase 2, isoform CRA_a OS=Mus musculus GN=Mgst2 PE=4 SV=1;>tr|A2RST1|A2RST1_MOUSE Microsomal glutathione S-transferase 2 OS=Mus musculus GN=Mgst2 PE=2 SV=1	2	1	1	1	1	1	1	18.2	18.2	18.2	8.4548	77	77;147	9									1	1	2.6471E-08	NaN	NaN	NaN	1	NaN	NaN	NaN	1	NaN	NaN	NaN	1	NaN	NaN	NaN	1	NaN
P19783;A2RSV8;M0QWX7	P19783;A2RSV8	6;6;2	6;6;2	6;6;2	Cytochrome c oxidase subunit 4 isoform 1, mitochondrial	Cox4i1	>sp|P19783|COX41_MOUSE Cytochrome c oxidase subunit 4 isoform 1, mitochondrial OS=Mus musculus GN=Cox4i1 PE=1 SV=2;>tr|A2RSV8|A2RSV8_MOUSE Cytochrome c oxidase subunit IV isoform 1 OS=Mus musculus GN=Cox4i1 PE=2 SV=1	3	6	6	6	6	6	6	39.1	39.1	39.1	19.53	169	169;169;92	8.91								1	10	11	1.1103E-70	0.86875	0.91024	62.128	11	1.0329	0.94996	27.384	11	0.96083	0.927	47.672	11	0.86875	0.91024	62.128	11	1.0329
A2RSX9;E9Q3G5;G5E8V9;Q3TVE1;E9QAY5	A2RSX9;E9Q3G5;G5E8V9;Q3TVE1;E9QAY5	2;2;2;1;1	2;2;2;1;1	2;2;2;1;1		Arfip1	>tr|A2RSX9|A2RSX9_MOUSE Arfip1 protein OS=Mus musculus GN=Arfip1 PE=2 SV=1;>tr|E9Q3G5|E9Q3G5_MOUSE Protein Arfip1 OS=Mus musculus GN=Arfip1 PE=4 SV=1;>tr|G5E8V9|G5E8V9_MOUSE MCG18094 (Fragment) OS=Mus musculus GN=Arfip1 PE=4 SV=1;>tr|Q3TVE1|Q3TVE1_MOUSE Pu	5	2	2	2	2	2	2	10.3	10.3	10.3	38.416	341	341;366;373;223;252	6						2				2	1.4664E-89	1.3564	1.3124	87.632	2	1.0468	0.88521	9.0178	2	0.83742	0.62579	68.685	2	1.3564	1.3124	87.632	2	1.0468
Q499X9;A2RT28	Q499X9;A2RT28	1;1	1;1	1;1	Methionine--tRNA ligase, mitochondrial	Mars2	>sp|Q499X9|SYMM_MOUSE Methionine--tRNA ligase, mitochondrial OS=Mus musculus GN=Mars2 PE=2 SV=2;>tr|A2RT28|A2RT28_MOUSE Methionine-tRNA synthetase 2 (Mitochondrial) OS=Mus musculus GN=Mars2 PE=2 SV=1	2	1	1	1	1	1	1	2.7	2.7	2.7	65.804	586	586;586	5					1					1	6.5905E-09	NaN	NaN	NaN	1	NaN	NaN	NaN	1	NaN	NaN	NaN	1	NaN	NaN	NaN	1	NaN
Q9CQC8;A2RT57	Q9CQC8;A2RT57	1;1	1;1	1;1	Maspardin	Spg21	>sp|Q9CQC8|SPG21_MOUSE Maspardin OS=Mus musculus GN=Spg21 PE=1 SV=1;>tr|A2RT57|A2RT57_MOUSE Spastic paraplegia 21 homolog (Human) OS=Mus musculus GN=Spg21 PE=2 SV=1	2	1	1	1	1	1	1	5.8	5.8	5.8	34.952	308	308;308	7							1			1	0.00057597	NaN	NaN	NaN	0	NaN	NaN	NaN	0	NaN	NaN	NaN	0	NaN	NaN	NaN	0	NaN
Q3KNM2;A2RTC8;F6W8T3	Q3KNM2;A2RTC8	4;4;1	4;4;1	4;4;1	E3 ubiquitin-protein ligase MARCH5	March5	>sp|Q3KNM2|MARH5_MOUSE E3 ubiquitin-protein ligase MARCH5 OS=Mus musculus GN=March5 PE=2 SV=1;>tr|A2RTC8|A2RTC8_MOUSE MCG13921, isoform CRA_b OS=Mus musculus GN=March5 PE=2 SV=1	3	4	4	4	4	4	4	22.3	22.3	22.3	31.231	278	278;278;187	8								6		6	6.1156E-29	0.6027	0.68606	18.994	6	0.64629	0.65771	34.082	6	1.1428	0.91392	31.916	6	0.6027	0.68606	18.994	6	0.64629
Q3UE99;O89017;A2RTI3	Q3UE99;O89017;A2RTI3	2;2;2	2;2;2	2;2;2	Legumain	Lgmn	>tr|Q3UE99|Q3UE99_MOUSE Putative uncharacterized protein (Fragment) OS=Mus musculus GN=Lgmn PE=2 SV=1;>sp|O89017|LGMN_MOUSE Legumain OS=Mus musculus GN=Lgmn PE=1 SV=1;>tr|A2RTI3|A2RTI3_MOUSE Legumain OS=Mus musculus GN=Lgmn PE=2 SV=1	3	2	2	2	2	2	2	12.8	12.8	12.8	27.228	243	243;435;435	7							2			2	1.0957E-42	1.5274	2.0741	6.5497	2	1.6371	1.967	17.292	2	1.1488	0.96739	11.539	2	1.5274	2.0741	6.5497	2	1.6371
P61089;A2RTT4	P61089;A2RTT4	2;2	2;2	2;2	Ubiquitin-conjugating enzyme E2 N	Ube2n	>sp|P61089|UBE2N_MOUSE Ubiquitin-conjugating enzyme E2 N OS=Mus musculus GN=Ube2n PE=1 SV=1;>tr|A2RTT4|A2RTT4_MOUSE MCG4297 OS=Mus musculus GN=Ube2n PE=2 SV=1	2	2	2	2	2	2	2	20.4	20.4	20.4	17.138	152	152;152	9									3	3	6.9361E-48	1.4531	1.2651	46.797	3	1.3801	1.1688	4.6558	3	1.0363	0.78663	34.334	3	1.4531	1.2651	46.797	3	1.3801
Q7JD02;Q7JCZ0;Q5GA80;P03930;D2J4F9;A3R456;A3R404;A3E4B1	Q7JD02;Q7JCZ0;Q5GA80;P03930;D2J4F9;A3R456;A3R404;A3E4B1	1;1;1;1;1;1;1;1	1;1;1;1;1;1;1;1	1;1;1;1;1;1;1;1	ATP synthase protein 8	ATP8;mt-Atp8;Mtatp8	>tr|Q7JD02|Q7JD02_MOUSE ATP synthase protein 8 OS=Mus musculus domesticus GN=Atp8 PE=3 SV=1;>tr|Q7JCZ0|Q7JCZ0_MOUSE ATP synthase protein 8 OS=Mus musculus GN=mt-Atp8 PE=1 SV=1;>tr|Q5GA80|Q5GA80_MUSMM ATP synthase protein 8 OS=Mus musculus molossinus GN=ATP	8	1	1	1	1	1	1	14.9	14.9	14.9	7.7662	67	67;67;67;67;67;67;67;67	9									1	1	0.0025852	NaN	NaN	NaN	0	NaN	NaN	NaN	0	NaN	NaN	NaN	0	NaN	NaN	NaN	0	NaN
Q9MQW4;Q7JCX7;Q7JCA9;Q5GA78;P00416;K7XK11;G3EBA9;B9V188;A3R458;A3R3W7;A3E4B3	Q9MQW4;Q7JCX7;Q7JCA9;Q5GA78;P00416;K7XK11;G3EBA9;B9V188;A3R458;A3R3W7;A3E4B3	1;1;1;1;1;1;1;1;1;1;1	1;1;1;1;1;1;1;1;1;1;1	1;1;1;1;1;1;1;1;1;1;1	Cytochrome c oxidase subunit 3	COX3;mt-Co3;Mtco3;COXIII;Co3	>tr|Q9MQW4|Q9MQW4_MOUSE Cytochrome c oxidase subunit 3 OS=Mus musculus domesticus GN=COX3 PE=3 SV=1;>tr|Q7JCX7|Q7JCX7_MOUSE Cytochrome c oxidase subunit 3 OS=Mus musculus GN=mt-Co3 PE=2 SV=1;>tr|Q7JCA9|Q7JCA9_MOUSE Cytochrome c oxidase subunit 3 OS=Mus mus	11	1	1	1	1	1	1	5.4	5.4	5.4	29.922	261	261;261;261;261;261;261;261;261;261;261;261	8								1		1	2.0423E-10	NaN	NaN	NaN	1	NaN	NaN	NaN	1	NaN	NaN	NaN	1	NaN	NaN	NaN	1	NaN
Q7GIP5;Q5GA77;P03899;A3R485;A3R459;A3E4B4	Q7GIP5;Q5GA77;P03899;A3R485;A3R459;A3E4B4	1;1;1;1;1;1	1;1;1;1;1;1	1;1;1;1;1;1	NADH-ubiquinone oxidoreductase chain 3	mt-Nd3;ND3;Mtnd3	>tr|Q7GIP5|Q7GIP5_MOUSE NADH-ubiquinone oxidoreductase chain 3 OS=Mus musculus GN=mt-Nd3 PE=2 SV=1;>tr|Q5GA77|Q5GA77_MUSMM NADH-ubiquinone oxidoreductase chain 3 OS=Mus musculus molossinus GN=ND3 PE=3 SV=1;>sp|P03899|NU3M_MOUSE NADH-ubiquinone oxidoreducta	6	1	1	1	1	1	1	13	13	13	13.219	115	115;115;115;115;115;115	9									1	1	2.505E-05	NaN	NaN	NaN	1	NaN	NaN	NaN	1	NaN	NaN	NaN	1	NaN	NaN	NaN	1	NaN
Q9D898;A3KGQ6	Q9D898;A3KGQ6	1;1	1;1	1;1	Actin-related protein 2/3 complex subunit 5-like protein	Arpc5l	>sp|Q9D898|ARP5L_MOUSE Actin-related protein 2/3 complex subunit 5-like protein OS=Mus musculus GN=Arpc5l PE=1 SV=1;>tr|A3KGQ6|A3KGQ6_MOUSE Actin-related protein 2/3 complex subunit 5 OS=Mus musculus GN=Arpc5l PE=2 SV=1	2	1	1	1	1	1	1	8.5	8.5	8.5	16.98	153	153;153	9									1	1	2.6755E-05	NaN	NaN	NaN	1	NaN	NaN	NaN	1	NaN	NaN	NaN	1	NaN	NaN	NaN	1	NaN
P68254-2;P68254;A3KML3;F6YY69;F6VW30	P68254-2;P68254;A3KML3;F6YY69;F6VW30	10;10;10;10;10	6;6;6;6;6	6;6;6;6;6	14-3-3 protein theta	Ywhaq	>sp|P68254-2|1433T_MOUSE Isoform 2 of 14-3-3 protein theta OS=Mus musculus GN=Ywhaq;>sp|P68254|1433T_MOUSE 14-3-3 protein theta OS=Mus musculus GN=Ywhaq PE=1 SV=1;>tr|A3KML3|A3KML3_MOUSE MCG126220 OS=Mus musculus GN=Ywhaq PE=2 SV=1;>tr|F6YY69|F6YY69_MOUSE	5	10	6	6	10	6	6	40.7	26.7	26.7	27.7	243	243;245;245;285;303	7.82							2	9		11	1.0797E-224	1.156	1.4932	42.434	11	1.2553	1.3413	19.821	11	1.04	0.85741	16.658	11	1.156	1.4932	42.434	11	1.2553
Q7JD03;Q7JCZ1;Q5GA81;P00405;K7XKA7;K7XK22;A3R481;A3R455;A3E4B0	Q7JD03;Q7JCZ1;Q5GA81;P00405;K7XKA7;K7XK22;A3R481;A3R455;A3E4B0	3;3;3;3;3;3;3;3;2	3;3;3;3;3;3;3;3;2	3;3;3;3;3;3;3;3;2	Cytochrome c oxidase subunit 2	COX2;mt-Co2;Mtco2;COXII	>tr|Q7JD03|Q7JD03_MOUSE Cytochrome c oxidase subunit 2 OS=Mus musculus domesticus GN=COX2 PE=3 SV=1;>tr|Q7JCZ1|Q7JCZ1_MOUSE Cytochrome c oxidase subunit 2 OS=Mus musculus GN=mt-Co2 PE=2 SV=1;>tr|Q5GA81|Q5GA81_MUSMM Cytochrome c oxidase subunit 2 OS=Mus mus	9	3	3	3	3	3	3	17.6	17.6	17.6	25.976	227	227;227;227;227;227;227;227;227;227	8								4		4	3.006E-09	1.4009	1.2724	13.789	4	1.2046	1.2087	32.031	4	1.4369	1.1697	42.274	4	1.4009	1.2724	13.789	4	1.2046
Q3UVI0;Q3UQ68;Q9MD82;Q7JCZ8;Q7GIP3;Q4JFM6;P03921;N0DTI5;K7XJX5;B9V1K9;B9V192;A3R488;A3R462;Q3UQD2;Q3TRR5;Q5GA74;A3E4B7	Q3UVI0;Q3UQ68;Q9MD82;Q7JCZ8;Q7GIP3;Q4JFM6;P03921;N0DTI5;K7XJX5;B9V1K9;B9V192;A3R488;A3R462;Q3UQD2;Q3TRR5;Q5GA74;A3E4B7	2;2;2;2;2;2;2;2;2;2;2;2;2;1;1;1;1	2;2;2;2;2;2;2;2;2;2;2;2;2;1;1;1;1	2;2;2;2;2;2;2;2;2;2;2;2;2;1;1;1;1	NADH-ubiquinone oxidoreductase chain 5	mt-Nd5;ND5;Mtnd5;Nd5;mt-Nd6	>tr|Q3UVI0|Q3UVI0_MOUSE NADH-ubiquinone oxidoreductase chain 5 (Fragment) OS=Mus musculus PE=2 SV=1;>tr|Q3UQ68|Q3UQ68_MOUSE NADH-ubiquinone oxidoreductase chain 5 (Fragment) OS=Mus musculus PE=2 SV=1;>tr|Q9MD82|Q9MD82_MOUSE NADH-ubiquinone oxidoreductase c	17	2	2	2	2	2	2	9.9	9.9	9.9	41.182	372	372;385;607;607;607;607;607;607;607;607;607;607;607;80;554;607;607	7							2			2	5.1959E-05	0.94854	1.1256	3.3214	2	0.98818	1.0209	41.26	2	1.021	0.81239	43.398	2	0.94854	1.1256	3.3214	2	0.98818
Q9ME04;Q7JCZ9;Q7JCY6;Q5GA75;P03911;B9V1K8;A3R4A0;Q3UQ59;W0TGY1;K7X7Z6;K7X731;F1JVR2;A9UIX0;A3R461;A3E4B6	Q9ME04;Q7JCZ9;Q7JCY6;Q5GA75;P03911;B9V1K8;A3R4A0;Q3UQ59;W0TGY1;K7X7Z6;K7X731;F1JVR2;A9UIX0;A3R461;A3E4B6	2;2;2;2;2;2;2;1;1;1;1;1;1;1;1	2;2;2;2;2;2;2;1;1;1;1;1;1;1;1	2;2;2;2;2;2;2;1;1;1;1;1;1;1;1	NADH-ubiquinone oxidoreductase chain 4	mt-Nd4;ND4;Mtnd4;Nd4	>tr|Q9ME04|Q9ME04_MOUSE NADH-ubiquinone oxidoreductase chain 4 OS=Mus musculus GN=ND4 PE=3 SV=1;>tr|Q7JCZ9|Q7JCZ9_MOUSE NADH-ubiquinone oxidoreductase chain 4 OS=Mus musculus domesticus GN=ND4 PE=3 SV=1;>tr|Q7JCY6|Q7JCY6_MOUSE NADH-ubiquinone oxidoreductas	15	2	2	2	2	2	2	5.9	5.9	5.9	51.851	459	459;459;459;459;459;459;459;101;459;459;459;459;459;459;459	7							2			2	5.441E-27	NaN	NaN	NaN	1	NaN	NaN	NaN	1	NaN	NaN	NaN	1	NaN	NaN	NaN	1	NaN
P14131;A4FUS1;Q641N3;Q5CZY9	P14131;A4FUS1;Q641N3;Q5CZY9	2;2;2;2	2;2;2;2	2;2;2;2	40S ribosomal protein S16	Rps16	>sp|P14131|RS16_MOUSE 40S ribosomal protein S16 OS=Mus musculus GN=Rps16 PE=2 SV=4;>tr|A4FUS1|A4FUS1_MOUSE MCG123443 OS=Mus musculus GN=Rps16 PE=2 SV=1;>tr|Q641N3|Q641N3_MOUSE Rps16 protein (Fragment) OS=Mus musculus GN=Rps16 PE=2 SV=1;>tr|Q5CZY9|Q5CZY9_MO	4	2	2	2	2	2	2	15.8	15.8	15.8	16.445	146	146;146;157;172	9									2	2	5.3366E-17	0.77733	0.7547	8.4246	2	1.0038	1.0794	26.807	2	1.203	0.99949	23.277	2	0.77733	0.7547	8.4246	2	1.0038
Q9CZD5;A4QMQ0	Q9CZD5;A4QMQ0	1;1	1;1	1;1	Translation initiation factor IF-3, mitochondrial	Mtif3	>sp|Q9CZD5|IF3M_MOUSE Translation initiation factor IF-3, mitochondrial OS=Mus musculus GN=Mtif3 PE=1 SV=1;>tr|A4QMQ0|A4QMQ0_MOUSE Mitochondrial translational initiation factor 3 OS=Mus musculus GN=Mtif3 PE=2 SV=1	2	1	1	1	1	1	1	5.8	5.8	5.8	31.739	276	276;276	7							2			2	0.00011491	0.59617	0.62322	31.271	2	1.0755	0.95473	6.2228	2	1.8039	1.3488	34.427	2	0.59617	0.62322	31.271	2	1.0755
A5JUZ1;E9Q9J0;Q66JP1;P62984;Q8C2K3;Q642L7;P62983;E9Q4P0;E9Q5F6;Q922B0;E9QNP0;Q5SX22;Q3TH47;Q78XY9;Q6NZC5;P0CG49;Q8R0Z9;Q922Z8;Q8VC46;P0CG50;B0LAC2;J3QK04;D3YYZ2	A5JUZ1;E9Q9J0;Q66JP1;P62984;Q8C2K3;Q642L7;P62983;E9Q4P0;E9Q5F6;Q922B0;E9QNP0;Q5SX22;Q3TH47;Q78XY9;Q6NZC5;P0CG49;Q8R0Z9;Q922Z8;Q8VC46;P0CG50;B0LAC2;J3QK04;D3YYZ2	4;4;4;4;4;4;4;4;4;4;4;4;4;4;4;4;4;4;4;4;3;3;2	4;4;4;4;4;4;4;4;4;4;4;4;4;4;4;4;4;4;4;4;3;3;2	4;4;4;4;4;4;4;4;4;4;4;4;4;4;4;4;4;4;4;4;3;3;2	Ubiquitin-60S ribosomal protein L40;Ubiquitin;60S ribosomal protein L40;Ubiquitin-40S ribosomal protein S27a;Ubiquitin;40S ribosomal protein S27a;Polyubiquitin-B;Ubiquitin;Polyubiquitin-C;Ubiquitin;Ubiquitin-related 1;Ubiquitin-related 2	Ubc;Uba52;Gm1821;Rps27a;Kxd1;Ubb;Gm7808;Gm5239	>tr|A5JUZ1|A5JUZ1_MOUSE Ubiqutin subunit 1 (Fragment) OS=Mus musculus GN=Ubc PE=2 SV=1;>tr|E9Q9J0|E9Q9J0_MOUSE Ubiquitin-60S ribosomal protein L40 (Fragment) OS=Mus musculus GN=Uba52 PE=1 SV=1;>tr|Q66JP1|Q66JP1_MOUSE MCG23116, isoform CRA_a OS=Mus musculus	23	4	4	4	4	4	4	61.8	61.8	61.8	8.5647	76	76;96;128;128;153;156;156;193;201;202;232;236;278;305;305;305;354;582;658;734;71;128;122	5.32	6	4	4	1	2	4	3	5	8	37	8.7457E-196	1.1165	1.1514	56.068	36	1.108	1.0233	41.765	36	0.79854	0.72319	44.472	36	1.1165	1.1514	56.068	36	1.108
Q8R422;A6MDD3	Q8R422;A6MDD3	2;2	2;2	2;2	CD109 antigen	Cd109	>sp|Q8R422|CD109_MOUSE CD109 antigen OS=Mus musculus GN=Cd109 PE=2 SV=1;>tr|A6MDD3|A6MDD3_MOUSE CD109 antigen OS=Mus musculus GN=Cd109 PE=2 SV=1	2	2	2	2	2	2	2	2.6	2.6	2.6	161.66	1442	1442;1442	2		2								2	2.4104E-11	0.38327	0.45402	20.197	2	0.40061	0.41713	9.1065	2	1.0452	0.85229	2.7465	2	0.38327	0.45402	20.197	2	0.40061
A6PWX5;A6PWX8;A6PWX9;Q9CWU6;D6RJ83;Q9CWU6-2;A6PWX7	A6PWX5;A6PWX8;A6PWX9;Q9CWU6;D6RJ83;Q9CWU6-2;A6PWX7	2;2;2;2;1;1;1	2;2;2;2;1;1;1	2;2;2;2;1;1;1	Ubiquinol-cytochrome c reductase complex chaperone CBP3 homolog	Uqcc	>tr|A6PWX5|A6PWX5_MOUSE Ubiquinol-cytochrome-c reductase complex assembly factor 1 OS=Mus musculus GN=Uqcc1 PE=2 SV=1;>tr|A6PWX8|A6PWX8_MOUSE Ubiquinol-cytochrome-c reductase complex assembly factor 1 (Fragment) OS=Mus musculus GN=Uqcc1 PE=2 SV=1;>tr|A6PWX	7	2	2	2	2	2	2	14.9	14.9	14.9	24.587	215	215;262;269;295;120;158;227	8								2		2	4.4871E-07	0.5001	0.47971	21.56	2	0.41708	0.37553	31.69	2	0.89859	0.68182	0.0009705	2	0.5001	0.47971	21.56	2	0.41708
Q9JLJ2;Q3UDG0;Q3TMT4;Q3THE7;A7VL18;Q3V1N7;Q3U367;Q3TG52	Q9JLJ2;Q3UDG0;Q3TMT4;Q3THE7;A7VL18;Q3V1N7;Q3U367;Q3TG52	1;1;1;1;1;1;1;1	1;1;1;1;1;1;1;1	1;1;1;1;1;1;1;1	4-trimethylaminobutyraldehyde dehydrogenase	Aldh9a1	>sp|Q9JLJ2|AL9A1_MOUSE 4-trimethylaminobutyraldehyde dehydrogenase OS=Mus musculus GN=Aldh9a1 PE=1 SV=1;>tr|Q3UDG0|Q3UDG0_MOUSE Putative uncharacterized protein OS=Mus musculus GN=Aldh9a1 PE=2 SV=1;>tr|Q3TMT4|Q3TMT4_MOUSE Putative uncharacterized protein O	8	1	1	1	1	1	1	2.2	2.2	2.2	53.514	494	494;494;494;494;494;518;518;518	5.5					1	1				2	0.0015944	3.2782	3.5039	13.759	2	1.2583	1.098	5.9599	2	0.38712	0.29123	8.6334	2	3.2782	3.5039	13.759	2	1.2583
Q7TQD5;Q3UGT1;P97742;A8ASF5	Q7TQD5;Q3UGT1;P97742;A8ASF5	2;2;2;2	2;2;2;2	2;2;2;2	Carnitine O-palmitoyltransferase 1, liver isoform	Cpt1a	>tr|Q7TQD5|Q7TQD5_MOUSE Carnitine palmitoyltransferase 1a, liver OS=Mus musculus GN=Cpt1a PE=2 SV=1;>tr|Q3UGT1|Q3UGT1_MOUSE Putative uncharacterized protein OS=Mus musculus GN=Cpt1a PE=2 SV=1;>sp|P97742|CPT1A_MOUSE Carnitine O-palmitoyltransferase 1, liver	4	2	2	2	2	2	2	2.7	2.7	2.7	88.25	773	773;773;773;773	4				2						2	0.00041297	0.89572	1.2163	18.789	2	1.4872	1.7864	18.603	2	1.3917	1.1563	39.217	2	0.89572	1.2163	18.789	2	1.4872
F6USD5;F6T4L3;E0CXA8;Q80ZP8;A8C1V1;Q9CXI5;Q3TMX5;F7C1S6	F6USD5;F6T4L3;E0CXA8;Q80ZP8;A8C1V1;Q9CXI5;Q3TMX5	5;5;5;5;5;5;5;1	5;5;5;5;5;5;5;1	5;5;5;5;5;5;5;1	Mesencephalic astrocyte-derived neurotrophic factor	Manf	>tr|F6USD5|F6USD5_MOUSE Mesencephalic astrocyte-derived neurotrophic factor (Fragment) OS=Mus musculus GN=Manf PE=1 SV=1;>tr|F6T4L3|F6T4L3_MOUSE Mesencephalic astrocyte-derived neurotrophic factor (Fragment) OS=Mus musculus GN=Manf PE=1 SV=1;>tr|E0CXA8|E0C	8	5	5	5	5	5	5	44.6	44.6	44.6	13.637	121	121;128;137;165;170;179;179;52	8.86								1	6	7	2.2569E-42	0.79788	0.83843	55.824	7	1.1341	0.86451	29.655	7	1.0386	0.94581	45.89	7	0.79788	0.83843	55.824	7	1.1341
Q99JW4;A8CVP4;A8CVP1;Q4ZJB3;E9QP62;Q9D7B2	Q99JW4;A8CVP4;A8CVP1;Q4ZJB3;E9QP62;Q9D7B2	1;1;1;1;1;1	1;1;1;1;1;1	1;1;1;1;1;1	LIM and senescent cell antigen-like-containing domain protein 1	Lims1	>sp|Q99JW4|LIMS1_MOUSE LIM and senescent cell antigen-like-containing domain protein 1 OS=Mus musculus GN=Lims1 PE=1 SV=3;>tr|A8CVP4|A8CVP4_MOUSE LIM and senescent cell antigen-like domains 1 isoform B OS=Mus musculus GN=Lims1 PE=2 SV=1;>tr|A8CVP1|A8CVP1_M	6	1	1	1	1	1	1	4.6	4.6	4.6	37.24	325	325;325;362;387;387;396	7							2			2	8.0415E-05	0.65979	0.74135	9.5447	2	1.3916	1.2356	1.2315	2	2.1091	1.5786	10.636	2	0.65979	0.74135	9.5447	2	1.3916
Q9JL15;Q542M5;A8DIL0;Q3U2W5	Q9JL15;Q542M5;A8DIL0;Q3U2W5	1;1;1;1	1;1;1;1	1;1;1;1	Galectin-8	Lgals8	>sp|Q9JL15|LEG8_MOUSE Galectin-8 OS=Mus musculus GN=Lgals8 PE=2 SV=1;>tr|Q542M5|Q542M5_MOUSE Galectin OS=Mus musculus GN=Lgals8 PE=2 SV=1;>tr|A8DIL0|A8DIL0_MOUSE Galectin OS=Mus musculus GN=Lgals8 PE=2 SV=1;>tr|Q3U2W5|Q3U2W5_MOUSE Galectin (Fragment) OS=Mu	4	1	1	1	1	1	1	4.1	4.1	4.1	36.161	316	316;316;325;329	7							1			1	0.0017945	NaN	NaN	NaN	1	NaN	NaN	NaN	1	NaN	NaN	NaN	1	NaN	NaN	NaN	1	NaN
P61982;A8IP69	P61982;A8IP69	11;11	8;8	8;8	14-3-3 protein gamma;14-3-3 protein gamma, N-terminally processed	Ywhag	>sp|P61982|1433G_MOUSE 14-3-3 protein gamma OS=Mus musculus GN=Ywhag PE=1 SV=2;>tr|A8IP69|A8IP69_MOUSE 14-3-3 protein gamma subtype OS=Mus musculus GN=Ywhag PE=2 SV=1	2	11	8	8	11	8	8	47.4	37.2	37.2	28.302	247	247;247	7.69							4	9		13	1.3067E-296	1.5162	1.7898	72.205	12	1.54	1.3653	48.935	12	0.74961	0.63011	59.613	12	1.5162	1.7898	72.205	12	1.54
Q9QZI8;A9CLV6;E9Q553;Q8C5F9;E9PY81	Q9QZI8;A9CLV6;E9Q553;Q8C5F9;E9PY81	2;2;1;1;1	2;2;1;1;1	2;2;1;1;1	Serine incorporator 1	Serinc1	>sp|Q9QZI8|SERC1_MOUSE Serine incorporator 1 OS=Mus musculus GN=Serinc1 PE=1 SV=1;>tr|A9CLV6|A9CLV6_MOUSE Axotomy induced glycoprotein 2 OS=Mus musculus GN=Serinc1 PE=2 SV=1;>tr|E9Q553|E9Q553_MOUSE Serine incorporator 1 OS=Mus musculus GN=Serinc1 PE=2 SV=1	5	2	2	2	2	2	2	5.5	5.5	5.5	50.508	453	453;453;114;147;220	7.6						2		1	2	5	6.6649E-21	0.83661	0.94409	25.486	4	0.82619	0.9421	29.821	4	1.0687	0.89434	12.268	4	0.83661	0.94409	25.486	4	0.82619
H3BJY1;H3BJ78;H3BKF4;H3BIZ8;B0QZP8;O55101	H3BJY1;H3BJ78;H3BKF4;H3BIZ8;B0QZP8;O55101	1;1;1;1;1;1	1;1;1;1;1;1	1;1;1;1;1;1	Synaptogyrin-2	Syngr2;Gm20708	>tr|H3BJY1|H3BJY1_MOUSE Synaptogyrin-2 OS=Mus musculus GN=Syngr2 PE=2 SV=1;>tr|H3BJ78|H3BJ78_MOUSE Synaptogyrin-2 (Fragment) OS=Mus musculus GN=Syngr2 PE=4 SV=1;>tr|H3BKF4|H3BKF4_MOUSE Protein Gm20708 OS=Mus musculus GN=Gm20708 PE=4 SV=1;>tr|H3BIZ8|H3BIZ8_	6	1	1	1	1	1	1	21.7	21.7	21.7	4.6893	46	46;147;155;177;194;224	8								1		1	0.0073186	NaN	NaN	NaN	1	NaN	NaN	NaN	1	NaN	NaN	NaN	1	NaN	NaN	NaN	1	NaN
B0R091;P61022	B0R091;P61022	2;2	2;2	2;2	Calcineurin B homologous protein 1	Chp1	>tr|B0R091|B0R091_MOUSE Calcineurin B homologous protein 1 OS=Mus musculus GN=Chp1 PE=2 SV=1;>sp|P61022|CHP1_MOUSE Calcineurin B homologous protein 1 OS=Mus musculus GN=Chp1 PE=1 SV=2	2	2	2	2	2	2	2	18.3	18.3	18.3	21.997	191	191;195	8								3		3	1.4616E-10	0.64199	0.71361	12.82	3	1.1307	1.0358	25.367	3	1.702	1.2958	2.6101	3	0.64199	0.71361	12.82	3	1.1307
B0R1E3;P70349	B0R1E3;P70349	1;1	1;1	1;1	Histidine triad nucleotide-binding protein 1	Hint1	>tr|B0R1E3|B0R1E3_MOUSE Histidine triad nucleotide-binding protein 1 OS=Mus musculus GN=Hint1 PE=1 SV=1;>sp|P70349|HINT1_MOUSE Histidine triad nucleotide-binding protein 1 OS=Mus musculus GN=Hint1 PE=1 SV=3	2	1	1	1	1	1	1	11.8	11.8	11.8	13.438	119	119;126	9									1	1	0.0013472	NaN	NaN	NaN	1	NaN	NaN	NaN	1	NaN	NaN	NaN	1	NaN	NaN	NaN	1	NaN
P19001;CON__P19001;B1AQ78;CON__P08727;P08730;CON__P08730-1	P19001;CON__P19001;B1AQ78	7;7;7;3;2;2	4;4;4;0;0;0	4;4;4;0;0;0	Keratin, type I cytoskeletal 19	Krt19	>sp|P19001|K1C19_MOUSE Keratin, type I cytoskeletal 19 OS=Mus musculus GN=Krt19 PE=1 SV=1;>P19001 SWISS-PROT:P19001 Tax_Id=10090 Gene_Symbol=Krt19 Keratin, type I cytoskeletal 19;>tr|B1AQ78|B1AQ78_MOUSE Keratin 19 OS=Mus musculus GN=Krt19 PE=2 SV=1	6	7	4	4	7	4	4	20.3	14.1	14.1	44.541	403	403;403;403;400;437;437	6						5				5	3.4212E-42	0.16817	0.19869	110.36	4	0.19652	0.19646	106.45	4	0.75219	0.62714	91.404	4	0.16817	0.19869	110.36	4	0.19652
Q99L83;O08573-2;B1AQR8;O08573;G3X9T7	Q99L83;O08573-2;B1AQR8;O08573;G3X9T7	3;3;3;3;3	3;3;3;3;3	3;3;3;3;3	Galectin-9	Lgals9	>tr|Q99L83|Q99L83_MOUSE Galectin OS=Mus musculus GN=Lgals9 PE=1 SV=1;>sp|O08573-2|LEG9_MOUSE Isoform Short of Galectin-9 OS=Mus musculus GN=Lgals9;>tr|B1AQR8|B1AQR8_MOUSE Galectin OS=Mus musculus GN=Lgals9 PE=2 SV=1;>sp|O08573|LEG9_MOUSE Galectin-9 OS=Mus	5	3	3	3	3	3	3	10.6	10.6	10.6	36.544	322	322;322;352;353;353	7.8							3		2	5	7.842E-09	1.018	1.3971	77.256	5	1.154	1.2501	16.861	5	1.1469	0.98277	52.06	5	1.018	1.3971	77.256	5	1.154
Q8CHH9;Q8CHH9-2;B7ZC46;B1AQY9;B1AQZ0;E0CYM4	Q8CHH9;Q8CHH9-2;B7ZC46;B1AQY9;B1AQZ0	14;14;14;14;14;1	14;14;14;14;14;1	13;13;13;13;13;1	Septin-8	Sept8	>sp|Q8CHH9|SEPT8_MOUSE Septin-8 OS=Mus musculus GN=Sept8 PE=1 SV=4;>sp|Q8CHH9-2|SEPT8_MOUSE Isoform 2 of Septin-8 OS=Mus musculus GN=Sept8;>tr|B7ZC46|B7ZC46_MOUSE Septin-8 OS=Mus musculus GN=Sept8 PE=1 SV=1;>tr|B1AQY9|B1AQY9_MOUSE Septin-8 OS=Mus musculus	6	14	14	13	14	14	13	39.2	39.2	37.5	49.812	429	429;430;440;442;484;51	5.05	1				15	5				21	5.8017E-168	0.71293	0.9378	20.159	20	1.0053	1.0823	37.212	20	1.4531	1.1076	42.659	20	0.71293	0.9378	20.159	20	1.0053
F6XI52;Q6A066;V9GX23;B1ART1;B1ART2	F6XI52;Q6A066;V9GX23;B1ART1;B1ART2	1;1;1;1;1	1;1;1;1;1	1;1;1;1;1		Vps13d	>tr|F6XI52|F6XI52_MOUSE Protein Vps13d (Fragment) OS=Mus musculus GN=Vps13d PE=4 SV=1;>tr|Q6A066|Q6A066_MOUSE MKIAA0453 protein (Fragment) OS=Mus musculus GN=Vps13d PE=2 SV=1;>tr|V9GX23|V9GX23_MOUSE Protein Vps13d (Fragment) OS=Mus musculus GN=Vps13d PE=1	5	1	1	1	1	1	1	1.9	1.9	1.9	120.26	1078	1078;1918;3211;4359;4390	6						1				1	0.0043629	NaN	NaN	NaN	1	NaN	NaN	NaN	1	NaN	NaN	NaN	1	NaN	NaN	NaN	1	NaN
Q9QXZ0-3;Q9QXZ0-2;E9QA63;B1ARU4;Q9QXZ0;E9PVY8;Q9QXZ0-4;E9QNP1;F6XCT0;Q5DTZ2;F6SHS0;Q3UPG9;Q80TZ5;Q8C8N4;Q80ZZ3;F6YKN8;F6RCJ3;Q4QQN2;Q8C221	Q9QXZ0-3;Q9QXZ0-2;E9QA63;B1ARU4;Q9QXZ0;E9PVY8;Q9QXZ0-4;E9QNP1	45;45;45;45;45;45;43;42;17;16;15;13;11;6;3;3;2;2;1	1;1;1;1;1;1;1;0;0;0;0;0;1;0;1;1;1;1;0	0;0;0;0;0;0;0;0;0;0;0;0;0;0;0;0;0;0;0	Microtubule-actin cross-linking factor 1	Macf1	>sp|Q9QXZ0-3|MACF1_MOUSE Isoform 3 of Microtubule-actin cross-linking factor 1 OS=Mus musculus GN=Macf1;>sp|Q9QXZ0-2|MACF1_MOUSE Isoform 2 of Microtubule-actin cross-linking factor 1 OS=Mus musculus GN=Macf1;>tr|E9QA63|E9QA63_MOUSE Microtubule-actin cross-	19	45	1	0	45	1	0	10.7	0.3	0	601.74	5270	5270;5327;7351;7353;7354;7355;5478;5478;1837;1900;2030;1378;1485;903;542;544;452;455;108	1	1									1	1.1652E-186	NaN	NaN	NaN	1	NaN	NaN	NaN	1	NaN	NaN	NaN	1	NaN	NaN	NaN	1	NaN
B1ARW4;Q99LY9	B1ARW4;Q99LY9	2;2	2;2	2;2	NADH dehydrogenase [ubiquinone] iron-sulfur protein 5;NADH dehydrogenase [ubiquinone] iron-sulfur protein 5, N-terminally processed	Ndufs5	>tr|B1ARW4|B1ARW4_MOUSE NADH dehydrogenase [ubiquinone] iron-sulfur protein 5 (Fragment) OS=Mus musculus GN=Ndufs5 PE=2 SV=1;>sp|Q99LY9|NDUS5_MOUSE NADH dehydrogenase [ubiquinone] iron-sulfur protein 5 OS=Mus musculus GN=Ndufs5 PE=1 SV=3	2	2	2	2	2	2	2	26.4	26.4	26.4	10.909	91	91;106	9									2	2	9.4828E-06	0.643	0.61848	7.3802	2	0.87195	0.77976	5.5597	2	1.3176	1.0618	3.4076	2	0.643	0.61848	7.3802	2	0.87195
Q9D186;Q3KNM9;B1ASQ2;Q9DCZ4	Q9D186;Q3KNM9;B1ASQ2;Q9DCZ4	2;2;2;2	2;2;2;2	2;2;2;2	Apolipoprotein O	Apoo	>tr|Q9D186|Q9D186_MOUSE Apolipoprotein O OS=Mus musculus GN=Apoo PE=2 SV=1;>tr|Q3KNM9|Q3KNM9_MOUSE Apoo protein OS=Mus musculus GN=Apoo PE=2 SV=1;>tr|B1ASQ2|B1ASQ2_MOUSE Apolipoprotein O OS=Mus musculus GN=Apoo PE=4 SV=1;>sp|Q9DCZ4|APOO_MOUSE Apolipoprotei	4	2	2	2	2	2	2	15.9	15.9	15.9	18.798	164	164;164;198;212	9									3	3	6.7555E-08	0.76973	0.72616	13.368	3	0.88843	0.68789	14.332	3	1.1542	0.87603	13.702	3	0.76973	0.72616	13.368	3	0.88843
B1AT03;P97386-2;Q3UC82;Q3U1F0;Q80ZH7;P97386;K4DI59;Q3TJN5	B1AT03;P97386-2;Q3UC82;Q3U1F0;Q80ZH7;P97386;K4DI59;Q3TJN5	2;2;2;2;2;2;2;1	2;2;2;2;2;2;2;1	2;2;2;2;2;2;2;1	DNA ligase;DNA ligase 3	Lig3	>tr|B1AT03|B1AT03_MOUSE DNA ligase OS=Mus musculus GN=Lig3 PE=1 SV=1;>sp|P97386-2|DNLI3_MOUSE Isoform Beta of DNA ligase 3 OS=Mus musculus GN=Lig3;>tr|Q3UC82|Q3UC82_MOUSE DNA ligase OS=Mus musculus GN=Lig3 PE=1 SV=1;>tr|Q3U1F0|Q3U1F0_MOUSE DNA ligase OS=Mu	8	2	2	2	2	2	2	2.7	2.7	2.7	106.14	953	953;956;1011;1011;1012;1015;1016;431	3			2							2	1.4184E-05	NaN	NaN	NaN	1	NaN	NaN	NaN	1	NaN	NaN	NaN	1	NaN	NaN	NaN	1	NaN
Q8C5J1;Q99PH3;Q8C3C9;Q3U7B5;P47740;Q8BQ93;B1AV77;Q99PH4;B1ATI0;Q3UNF5;P47739;B7ZN13	Q8C5J1;Q99PH3;Q8C3C9;Q3U7B5;P47740;Q8BQ93;B1AV77;Q99PH4;B1ATI0	3;3;3;3;3;3;3;3;3;1;1;1	3;3;3;3;3;3;3;3;3;1;1;1	3;3;3;3;3;3;3;3;3;1;1;1	Aldehyde dehydrogenase;Fatty aldehyde dehydrogenase	Aldh3a2	>tr|Q8C5J1|Q8C5J1_MOUSE Aldehyde dehydrogenase OS=Mus musculus PE=2 SV=1;>tr|Q99PH3|Q99PH3_MOUSE Aldehyde dehydrogenase OS=Mus musculus GN=Aldh3a2 PE=3 SV=1;>tr|Q8C3C9|Q8C3C9_MOUSE Aldehyde dehydrogenase OS=Mus musculus GN=Aldh3a2 PE=2 SV=1;>tr|Q3U7B5|Q3U7	12	3	3	3	3	3	3	9.2	9.2	9.2	47.682	426	426;484;484;484;484;487;487;507;532;453;453;454	5.33					4	2				6	2.4273E-24	0.47541	0.53211	59.005	6	0.53681	0.48165	16.63	6	1.1423	0.91308	37.318	6	0.47541	0.53211	59.005	6	0.53681
B1ATR5;Q9QZF1;Q8CFZ4;Q3TX35;Q3TWB2	B1ATR5;Q9QZF1;Q8CFZ4;Q3TX35;Q3TWB2	1;1;1;1;1	1;1;1;1;1	1;1;1;1;1	Glypican-3;Secreted glypican-3	Gpc3	>tr|B1ATR5|B1ATR5_MOUSE Glypican-3 OS=Mus musculus GN=Gpc3 PE=2 SV=1;>tr|Q9QZF1|Q9QZF1_MOUSE Glypican-3 OS=Mus musculus GN=Gpc3 PE=2 SV=1;>sp|Q8CFZ4|GPC3_MOUSE Glypican-3 OS=Mus musculus GN=Gpc3 PE=2 SV=1;>tr|Q3TX35|Q3TX35_MOUSE Putative uncharacterized pr	5	1	1	1	1	1	1	3	3	3	48.89	430	430;579;579;579;579	2		1								1	0.0028069	NaN	NaN	NaN	1	NaN	NaN	NaN	1	NaN	NaN	NaN	1	NaN	NaN	NaN	1	NaN
Q99LD4;Q99LD4-2;Q3MIA8;B1ATU4;G3UXW9	Q99LD4;Q99LD4-2;Q3MIA8;B1ATU4;G3UXW9	2;2;2;2;2	2;2;2;2;2	2;2;2;2;2	COP9 signalosome complex subunit 1	Gps1	>sp|Q99LD4|CSN1_MOUSE COP9 signalosome complex subunit 1 OS=Mus musculus GN=Gps1 PE=1 SV=1;>sp|Q99LD4-2|CSN1_MOUSE Isoform 2 of COP9 signalosome complex subunit 1 OS=Mus musculus GN=Gps1;>tr|Q3MIA8|Q3MIA8_MOUSE COP9 signalosome complex subunit 1 OS=Mus mus	5	2	2	2	2	2	2	4.5	4.5	4.5	53.442	471	471;474;487;490;526	5					2					2	0.0011816	0.82632	1.1501	15.889	2	0.93806	1.1191	33.786	2	1.2485	1.0342	37.422	2	0.82632	1.1501	15.889	2	0.93806
B1AU25;Q9Z0X1;Q1L6K5;Q2QKE3	B1AU25;Q9Z0X1;Q1L6K5	16;16;9;7	16;16;9;7	16;16;9;7	Apoptosis-inducing factor 1, mitochondrial	Aifm1	>tr|B1AU25|B1AU25_MOUSE Apoptosis-inducing factor 1, mitochondrial OS=Mus musculus GN=Aifm1 PE=1 SV=1;>sp|Q9Z0X1|AIFM1_MOUSE Apoptosis-inducing factor 1, mitochondrial OS=Mus musculus GN=Aifm1 PE=1 SV=1;>tr|Q1L6K5|Q1L6K5_MOUSE Apoptosis-inducing factor sho	4	16	16	16	16	16	16	36.7	36.7	36.7	66.113	608	608;612;324;261	3.91	7		3	4	21					35	1.7129E-228	0.43301	0.54649	43.698	34	0.46324	0.51284	30.074	34	0.98357	0.81248	42.702	33	0.43301	0.54649	43.698	34	0.46324
Q9CWP6-4;Q3U0U1;Q9CWP6-2;Q9CWP6-3;Q9CWP6;B1AU74	Q9CWP6-4;Q3U0U1;Q9CWP6-2;Q9CWP6-3;Q9CWP6;B1AU74	2;2;2;2;2;2	2;2;2;2;2;2	2;2;2;2;2;2	Motile sperm domain-containing protein 2	Mospd2	>sp|Q9CWP6-4|MSPD2_MOUSE Isoform 4 of Motile sperm domain-containing protein 2 OS=Mus musculus GN=Mospd2;>tr|Q3U0U1|Q3U0U1_MOUSE Putative uncharacterized protein OS=Mus musculus GN=Mospd2 PE=2 SV=1;>sp|Q9CWP6-2|MSPD2_MOUSE Isoform 2 of Motile sperm domain-	6	2	2	2	2	2	2	14.6	14.6	14.6	19.761	164	164;181;481;486;518;518	5					2					2	4.2022E-07	0.87816	1.2232	17.96	2	0.82359	0.99011	32.459	2	0.84595	0.7178	11.552	2	0.87816	1.2232	17.96	2	0.82359
Q99K97;Q9ESQ1;B1AVK5;P08122;B2RQQ8	Q99K97;Q9ESQ1;B1AVK5;P08122;B2RQQ8	1;1;1;1;1	1;1;1;1;1	1;1;1;1;1	Collagen alpha-2(IV) chain;Canstatin	Col4a6;Col4a2	>tr|Q99K97|Q99K97_MOUSE Col4a6 protein (Fragment) OS=Mus musculus GN=Col4a6 PE=2 SV=1;>tr|Q9ESQ1|Q9ESQ1_MOUSE Type IV collagen alpha 6 chain OS=Mus musculus GN=Col4a6 PE=2 SV=1;>tr|B1AVK5|B1AVK5_MOUSE Protein Col4a6 OS=Mus musculus GN=Col4a6 PE=2 SV=1;>sp|	5	1	1	1	1	1	1	1.6	1.6	1.6	55.102	546	546;1691;1691;1707;1707	2		1								1	7.3948E-08	NaN	NaN	NaN	1	NaN	NaN	NaN	1	NaN	NaN	NaN	1	NaN	NaN	NaN	1	NaN
Q99K51;Q3UJG9;B1AX58;Q3UKB1;Q61233;Q3U9M7;Q3U6Z1;Q3U6N7;Q3TJX0;Q3V3X1;Q3V0K9	Q99K51;Q3UJG9;B1AX58;Q3UKB1	6;6;6;5;2;2;2;2;2;1;1	6;6;6;5;2;2;2;2;2;1;1	6;6;6;5;2;2;2;2;2;1;1	Plastin-3	Pls3	>sp|Q99K51|PLST_MOUSE Plastin-3 OS=Mus musculus GN=Pls3 PE=1 SV=3;>tr|Q3UJG9|Q3UJG9_MOUSE Putative uncharacterized protein OS=Mus musculus GN=Pls3 PE=2 SV=1;>tr|B1AX58|B1AX58_MOUSE Plastin-3 OS=Mus musculus GN=Pls3 PE=2 SV=1;>tr|Q3UKB1|Q3UKB1_MOUSE Putativ	11	6	6	6	6	6	6	13.5	13.5	13.5	70.741	630	630;634;639;630;627;627;627;627;627;344;630	4.88				1	7					8	7.4498E-18	1.0852	1.3106	28.008	8	0.62234	0.73847	21.179	8	1.0252	0.7665	35.336	7	1.0852	1.3106	28.008	8	0.62234
Q3UMF0-3;Q3UMF0-4;B1AZ15;Q3UMF0-2;B1AZ14;Q3UMF0	Q3UMF0-3;Q3UMF0-4;B1AZ15;Q3UMF0-2;B1AZ14;Q3UMF0	3;3;3;3;3;3	3;3;3;3;3;3	3;3;3;3;3;3	Cordon-bleu protein-like 1	Cobll1	>sp|Q3UMF0-3|COBL1_MOUSE Isoform 3 of Cordon-bleu protein-like 1 OS=Mus musculus GN=Cobll1;>sp|Q3UMF0-4|COBL1_MOUSE Isoform 4 of Cordon-bleu protein-like 1 OS=Mus musculus GN=Cobll1;>tr|B1AZ15|B1AZ15_MOUSE Cordon-bleu protein-like 1 OS=Mus musculus GN=Cobl	6	3	3	3	3	3	3	2.7	2.7	2.7	129.45	1202	1202;1203;1240;1241;1241;1273	2.2		4	1							5	3.0523E-07	1.2889	1.7615	24.876	4	1.3835	1.6092	34.145	4	1.1006	0.94727	19.373	4	1.2889	1.7615	24.876	4	1.3835
P0C0A3;B1AZ39;B1AZ42;B1AZ41;Q3TS10	P0C0A3;B1AZ39;B1AZ42	3;3;2;1;1	3;3;2;1;1	3;3;2;1;1	Charged multivesicular body protein 6	Chmp6	>sp|P0C0A3|CHMP6_MOUSE Charged multivesicular body protein 6 OS=Mus musculus GN=Chmp6 PE=2 SV=2;>tr|B1AZ39|B1AZ39_MOUSE Chromatin modifying protein 6 OS=Mus musculus GN=Chmp6 PE=2 SV=1;>tr|B1AZ42|B1AZ42_MOUSE Charged multivesicular body protein 6 (Fragment	5	3	3	3	3	3	3	17	17	17	23.415	200	200;200;78;37;80	7.25							3	1		4	3.8479E-22	0.61868	0.79495	18.321	4	0.69201	0.81197	13.904	4	1.1713	1.0004	14.322	4	0.61868	0.79495	18.321	4	0.69201
B1B0C7;E9PZ16;Q05793;Q3UHH3;Q5RKM8;Q52KG8;Q2XQV0	B1B0C7;E9PZ16;Q05793;Q3UHH3	32;32;27;20;8;5;2	32;32;27;20;8;5;2	32;32;27;20;8;5;2	Basement membrane-specific heparan sulfate proteoglycan core protein;Endorepellin;LG3 peptide	Hspg2	>tr|B1B0C7|B1B0C7_MOUSE Basement membrane-specific heparan sulfate proteoglycan core protein OS=Mus musculus GN=Hspg2 PE=2 SV=1;>tr|E9PZ16|E9PZ16_MOUSE Basement membrane-specific heparan sulfate proteoglycan core protein OS=Mus musculus GN=Hspg2 PE=2 SV=1;	7	32	32	32	32	32	32	10.1	10.1	10.1	469.02	4375	4375;4383;3707;2672;1100;834;279	1	37									37	2.5269E-144	0.77172	1.0232	28.682	33	0.74116	0.8647	36.411	33	1.0039	0.86514	26.395	33	0.77172	1.0232	28.682	33	0.74116
P14206;B2CY77	P14206;B2CY77	6;6	6;6	6;6	40S ribosomal protein SA	Rpsa	>sp|P14206|RSSA_MOUSE 40S ribosomal protein SA OS=Mus musculus GN=Rpsa PE=1 SV=4;>tr|B2CY77|B2CY77_MOUSE Laminin receptor (Fragment) OS=Mus musculus GN=Rpsa PE=2 SV=1	2	6	6	6	6	6	6	35.9	35.9	35.9	32.838	295	295;295	6.23	1					6	4	2		13	1.0422E-128	0.83054	1.0448	57.171	12	0.69083	0.84473	37.212	12	0.8504	0.71975	34.777	12	0.83054	1.0448	57.171	12	0.69083
Q3TDM8;E9Q855;Q3UK26;O35609;Q3UXS0;B2M0S2	Q3TDM8;E9Q855;Q3UK26;O35609;Q3UXS0;B2M0S2	1;1;1;1;1;1	1;1;1;1;1;1	1;1;1;1;1;1	Secretory carrier-associated membrane protein 3	Scamp3;Tu52	>tr|Q3TDM8|Q3TDM8_MOUSE Putative uncharacterized protein OS=Mus musculus GN=Scamp3 PE=2 SV=1;>tr|E9Q855|E9Q855_MOUSE Secretory carrier-associated membrane protein 3 OS=Mus musculus GN=Scamp3 PE=1 SV=1;>tr|Q3UK26|Q3UK26_MOUSE Putative uncharacterized protei	6	1	1	1	1	1	1	5.1	5.1	5.1	34.576	315	315;315;349;349;350;766	7.33						1	1		1	3	9.8657E-12	1.5375	1.8914	114.41	2	1.007	1.1398	27.778	2	0.78905	0.66527	55.817	2	1.5375	1.8914	114.41	2	1.007
P61979-3;B2M1R6;Q3TUA1;Q3TJ38;P61979;Q5FWJ5;Q3TL71;P61979-2;Q3U9Q3;Q3U6X2;H3BKD0;H3BK96;Q3TG17;H3BLL4;D3Z5X4;D3YWG1;H3BKI8;Q8BT23;H3BJ43;H3BLP7;H3BJS9	P61979-3;B2M1R6;Q3TUA1;Q3TJ38;P61979;Q5FWJ5;Q3TL71;P61979-2;Q3U9Q3;Q3U6X2;H3BKD0;H3BK96;Q3TG17;H3BLL4;D3Z5X4;D3YWG1;H3BKI8	13;13;13;13;13;13;13;13;12;12;10;9;9;9;9;9;8;4;3;3;2	13;13;13;13;13;13;13;13;12;12;10;9;9;9;9;9;8;4;3;3;2	13;13;13;13;13;13;13;13;12;12;10;9;9;9;9;9;8;4;3;3;2	Heterogeneous nuclear ribonucleoprotein K	Hnrnpk;Gm7964	>sp|P61979-3|HNRPK_MOUSE Isoform 3 of Heterogeneous nuclear ribonucleoprotein K OS=Mus musculus GN=Hnrnpk;>tr|B2M1R6|B2M1R6_MOUSE Heterogeneous nuclear ribonucleoprotein K OS=Mus musculus GN=Hnrnpk PE=1 SV=1;>tr|Q3TUA1|Q3TUA1_MOUSE Putative uncharacterized	21	13	13	13	13	13	13	38.7	38.7	38.7	48.51	439	439;440;463;463;463;464;464;464;450;459;299;256;394;394;439;463;178;97;77;210;87	5	1				17				1	19	1.3384E-131	0.74637	0.99009	63.049	19	1.0828	1.016	41.7	19	1.1853	1.0163	54.229	19	0.74637	0.99009	63.049	19	1.0828
Q61990-3;B2M1R7;Q61990;Q3TF69;Q3TT81;Q61990-2;E9Q7D8;Q8CFQ6;P57722-2;P57722;Q3V486	Q61990-3;B2M1R7;Q61990;Q3TF69;Q3TT81;Q61990-2	8;8;8;7;6;6;3;3;3;3;1	8;8;8;7;6;6;3;3;3;3;1	6;6;6;5;4;4;1;1;1;1;1	Poly(rC)-binding protein 2	Pcbp2	>sp|Q61990-3|PCBP2_MOUSE Isoform 3 of Poly(rC)-binding protein 2 OS=Mus musculus GN=Pcbp2;>tr|B2M1R7|B2M1R7_MOUSE Poly(RC) binding protein 2 OS=Mus musculus GN=Pcbp2 PE=2 SV=1;>sp|Q61990|PCBP2_MOUSE Poly(rC)-binding protein 2 OS=Mus musculus GN=Pcbp2 PE=1	11	8	8	6	8	8	6	30.9	30.9	22.1	36.801	349	349;361;362;278;322;331;226;249;370;371;99	5.43	3				2	11	5			21	5.4683E-65	0.89981	1.0998	64.481	20	0.93978	0.89757	37.195	20	1.0602	0.86183	68.86	20	0.89981	1.0998	64.481	20	0.93978
Q3UWP8;P14211;B2MWM9	Q3UWP8;P14211;B2MWM9	14;14;14	14;14;14	14;14;14	Calreticulin	Calr	>tr|Q3UWP8|Q3UWP8_MOUSE Putative uncharacterized protein (Fragment) OS=Mus musculus GN=Calr PE=2 SV=1;>sp|P14211|CALR_MOUSE Calreticulin OS=Mus musculus GN=Calr PE=1 SV=1;>tr|B2MWM9|B2MWM9_MOUSE Calreticulin OS=Mus musculus GN=Calr PE=2 SV=1	3	14	14	14	14	14	14	41.8	41.8	41.8	42.195	368	368;416;416	4.26	2	2	2	3	17	1				27	0	0.82229	1.1009	57.381	27	1.0674	1.101	37.415	27	1.2841	0.98065	30.834	26	0.82229	1.1009	57.381	27	1.0674
P61021;B2RPS1;Q0PD56;Q8C458	P61021;B2RPS1;Q0PD56;Q8C458	6;6;6;3	4;4;4;1	4;4;4;1	Ras-related protein Rab-5B	Rab5b	>sp|P61021|RAB5B_MOUSE Ras-related protein Rab-5B OS=Mus musculus GN=Rab5b PE=1 SV=1;>tr|B2RPS1|B2RPS1_MOUSE RAB5B, member RAS oncogene family OS=Mus musculus GN=Rab5b PE=2 SV=1;>tr|Q0PD56|Q0PD56_MOUSE Rab5B OS=Mus musculus GN=Rab5b PE=2 SV=1;>tr|Q8C458|Q8	4	6	4	4	6	4	4	36.3	26.5	26.5	23.707	215	215;215;229;168	8								7		7	9.3624E-50	0.65382	0.70957	52.934	6	0.96598	0.90302	22.624	6	1.1617	0.965	27.95	6	0.65382	0.70957	52.934	6	0.96598
Q9D1L0;D3Z5B1;Q8CEW7;B2RPU8	Q9D1L0;D3Z5B1;Q8CEW7;B2RPU8	1;1;1;1	1;1;1;1	1;1;1;1	Coiled-coil-helix-coiled-coil-helix domain-containing protein 2, mitochondrial	Chchd2;2410018M08Rik	>sp|Q9D1L0|CHCH2_MOUSE Coiled-coil-helix-coiled-coil-helix domain-containing protein 2, mitochondrial OS=Mus musculus GN=Chchd2 PE=2 SV=1;>tr|D3Z5B1|D3Z5B1_MOUSE Protein 2410018M08Rik (Fragment) OS=Mus musculus GN=2410018M08Rik PE=4 SV=2;>tr|Q8CEW7|Q8CEW7_	4	1	1	1	1	1	1	15.7	15.7	15.7	15.661	153	153;183;583;756	8.33								2	1	3	0.0016781	0.21069	0.27117	76.807	3	0.28112	0.35642	56.452	3	1.3343	1.2262	121.81	3	0.21069	0.27117	76.807	3	0.28112
B2RQ18;Q6P9Q6;Q6P9Q6-2;Q80YW7;Q80YW6;Q80YW9	B2RQ18;Q6P9Q6;Q6P9Q6-2;Q80YW7;Q80YW6;Q80YW9	2;2;2;1;1;1	2;2;2;1;1;1	2;2;2;1;1;1	Peptidyl-prolyl cis-trans isomerase;FK506-binding protein 15	Fkbp15	>tr|B2RQ18|B2RQ18_MOUSE Peptidyl-prolyl cis-trans isomerase OS=Mus musculus GN=Fkbp15 PE=2 SV=1;>sp|Q6P9Q6|FKB15_MOUSE FK506-binding protein 15 OS=Mus musculus GN=Fkbp15 PE=1 SV=2;>sp|Q6P9Q6-2|FKB15_MOUSE Isoform B of FK506-binding protein 15 OS=Mus muscul	6	2	2	2	2	2	2	2.2	2.2	2.2	131.78	1206	1206;1216;1255;644;650;756	2		2								2	8.2739E-08	NaN	NaN	NaN	1	NaN	NaN	NaN	1	NaN	NaN	NaN	1	NaN	NaN	NaN	1	NaN
B2RQA7;E9PWG6	B2RQA7;E9PWG6	1;1	1;1	1;1		Ncapg	>tr|B2RQA7|B2RQA7_MOUSE Ncapg protein OS=Mus musculus GN=Ncapg PE=2 SV=1;>tr|E9PWG6|E9PWG6_MOUSE Protein Ncapg OS=Mus musculus GN=Ncapg PE=4 SV=1	2	1	1	1	1	1	1	2.1	2.1	2.1	73.801	661	661;1004	3			1							1	0.00090738	NaN	NaN	NaN	1	NaN	NaN	NaN	1	NaN	NaN	NaN	1	NaN	NaN	NaN	1	NaN
E9QAI5;B2RQC6;Q9CWQ9;Q80VF8;B2RQC6-2;G3UWN2;Q6P9L1	E9QAI5;B2RQC6;Q9CWQ9;Q80VF8;B2RQC6-2;G3UWN2	3;3;2;2;2;2;1	3;3;2;2;2;2;1	3;3;2;2;2;2;1		Cad	>tr|E9QAI5|E9QAI5_MOUSE CAD protein OS=Mus musculus GN=Cad PE=2 SV=1;>sp|B2RQC6|PYR1_MOUSE CAD protein OS=Mus musculus GN=Cad PE=2 SV=1;>tr|Q9CWQ9|Q9CWQ9_MOUSE Putative uncharacterized protein (Fragment) OS=Mus musculus GN=Cad PE=2 SV=2;>tr|Q80VF8|Q80VF8_M	7	3	3	3	3	3	3	1.9	1.9	1.9	236.25	2162	2162;2225;234;793;2154;2164;1442	4.33		2							1	3	3.6251E-05	0.78145	0.9666	62.859	2	1.0499	1.0993	6.6087	2	1.5806	1.2807	22.74	2	0.78145	0.9666	62.859	2	1.0499
Q7TT50;B2RQQ7	Q7TT50;B2RQQ7	4;4	4;4	4;4	Serine/threonine-protein kinase MRCK beta	Cdc42bpb	>sp|Q7TT50|MRCKB_MOUSE Serine/threonine-protein kinase MRCK beta OS=Mus musculus GN=Cdc42bpb PE=1 SV=2;>tr|B2RQQ7|B2RQQ7_MOUSE CDC42 binding protein kinase beta OS=Mus musculus GN=Cdc42bpb PE=2 SV=1	2	4	4	4	4	4	4	2.7	2.7	2.7	194.75	1713	1713;1713	2		4								4	1.825E-09	0.97869	1.181	64.891	4	1.3352	1.4648	15.125	4	1.2875	1.0609	75.976	4	0.97869	1.181	64.891	4	1.3352
D3YZN4;Q7TNG0;D3YXB7;Q3ULF4;D3Z1Z1;B2RQY8	D3YZN4;Q7TNG0;D3YXB7;Q3ULF4;D3Z1Z1;B2RQY8	1;1;1;1;1;1	1;1;1;1;1;1	1;1;1;1;1;1	Paraplegin	Spg7	>tr|D3YZN4|D3YZN4_MOUSE Paraplegin OS=Mus musculus GN=Spg7 PE=1 SV=1;>tr|Q7TNG0|Q7TNG0_MOUSE Spg7 protein (Fragment) OS=Mus musculus GN=Spg7 PE=2 SV=1;>tr|D3YXB7|D3YXB7_MOUSE Paraplegin OS=Mus musculus GN=Spg7 PE=2 SV=1;>sp|Q3ULF4|SPG7_MOUSE Paraplegin OS=	6	1	1	1	1	1	1	2.2	2.2	2.2	75.002	676	676;735;744;781;781;781	4				1						1	0.00034275	NaN	NaN	NaN	1	NaN	NaN	NaN	1	NaN	NaN	NaN	1	NaN	NaN	NaN	1	NaN
Q9JMH9-1;K3W4L0;B2RRE2;Q9JMH9;Q9JMH9-6;E9QAX2;E9QA74;E9Q405;Q9JMH9-5;Q9JMH9-7;Q9JMH9-2;Q9JMH9-4;Q6PER1;Q3UIM4	Q9JMH9-1;K3W4L0;B2RRE2;Q9JMH9;Q9JMH9-6;E9QAX2;E9QA74;E9Q405;Q9JMH9-5;Q9JMH9-7;Q9JMH9-2;Q9JMH9-4	14;14;14;14;14;14;13;13;13;13;13;13;3;1	14;14;14;14;14;14;13;13;13;13;13;13;3;1	14;14;14;14;14;14;13;13;13;13;13;13;3;1	Unconventional myosin-XVIIIa	Myo18a	>sp|Q9JMH9-1|MY18A_MOUSE Isoform 1 of Unconventional myosin-XVIIIa OS=Mus musculus GN=Myo18a;>tr|K3W4L0|K3W4L0_MOUSE Unconventional myosin-XVIIIa OS=Mus musculus GN=Myo18a PE=1 SV=1;>tr|B2RRE2|B2RRE2_MOUSE Myo18a protein OS=Mus musculus GN=Myo18a PE=1 SV=1	14	14	14	14	14	14	14	9.6	9.6	9.6	230.9	2035	2035;2036;2047;2050;2062;2083;1642;1700;1704;1716;1719;1998;465;408	1.72	5	13								18	9.3298E-78	1.1595	1.502	46.448	15	1.5095	1.6757	38.074	15	1.1094	0.99889	43.176	15	1.1595	1.502	46.448	15	1.5095
Q9JLQ0;B2RRE8	Q9JLQ0;B2RRE8	5;5	5;5	5;5	CD2-associated protein	Cd2ap	>sp|Q9JLQ0|CD2AP_MOUSE CD2-associated protein OS=Mus musculus GN=Cd2ap PE=1 SV=3;>tr|B2RRE8|B2RRE8_MOUSE CD2-associated protein OS=Mus musculus GN=Cd2ap PE=2 SV=1	2	5	5	5	5	5	5	11.8	11.8	11.8	70.449	637	637;637	4				6						6	1.3877E-29	0.79898	0.94811	45.044	6	0.71719	0.8792	63.67	6	0.77997	0.65396	33.618	6	0.79898	0.94811	45.044	6	0.71719
Q99KV5;Q8C819;B2RRF0;P35822	Q99KV5;Q8C819;B2RRF0;P35822	1;1;1;1	1;1;1;1	1;1;1;1	Receptor-type tyrosine-protein phosphatase kappa	Ptprk	>tr|Q99KV5|Q99KV5_MOUSE Ptprk protein (Fragment) OS=Mus musculus GN=Ptprk PE=2 SV=1;>tr|Q8C819|Q8C819_MOUSE Putative uncharacterized protein (Fragment) OS=Mus musculus GN=Ptprk PE=2 SV=1;>tr|B2RRF0|B2RRF0_MOUSE Ptprk protein OS=Mus musculus GN=Ptprk PE=2 S	4	1	1	1	1	1	1	4.8	4.8	4.8	31.415	273	273;278;1445;1457	4				1						1	0.0069676	NaN	NaN	NaN	1	NaN	NaN	NaN	1	NaN	NaN	NaN	1	NaN	NaN	NaN	1	NaN
Q8C341;Q8C341-2;B2RRF3	Q8C341;Q8C341-2;B2RRF3	1;1;1	1;1;1	1;1;1	SUN domain-containing ossification factor	Suco	>sp|Q8C341|SUCO_MOUSE SUN domain-containing ossification factor OS=Mus musculus GN=Suco PE=1 SV=3;>sp|Q8C341-2|SUCO_MOUSE Isoform 2 of SUN domain-containing ossification factor OS=Mus musculus GN=Suco;>tr|B2RRF3|B2RRF3_MOUSE AI848100 protein OS=Mus musculu	3	1	1	1	1	1	1	0.6	0.6	0.6	139.17	1250	1250;1254;1254	9									1	1	0.020061	NaN	NaN	NaN	0	NaN	NaN	NaN	0	NaN	NaN	NaN	0	NaN	NaN	NaN	0	NaN
Q3USC3;Q91ZR1;Q4V9W8;B2RRN5;Q3ULK1;P56371	Q3USC3;Q91ZR1;Q4V9W8;B2RRN5;Q3ULK1;P56371	1;1;1;1;1;1	1;1;1;1;1;1	1;1;1;1;1;1	Ras-related protein Rab-4B;Ras-related protein Rab-4A	Rab4b;Rab4a	>tr|Q3USC3|Q3USC3_MOUSE Putative uncharacterized protein OS=Mus musculus GN=Rab4b PE=2 SV=1;>sp|Q91ZR1|RAB4B_MOUSE Ras-related protein Rab-4B OS=Mus musculus GN=Rab4b PE=2 SV=2;>tr|Q4V9W8|Q4V9W8_MOUSE RAB4B, member RAS oncogene family OS=Mus musculus GN=Ra	6	1	1	1	1	1	1	7	7	7	21.896	201	201;213;213;213;218;218	8								1		1	0.0023403	NaN	NaN	NaN	1	NaN	NaN	NaN	1	NaN	NaN	NaN	1	NaN	NaN	NaN	1	NaN
Q4KL81;Q3UAF7;Q3UAF6;Q3U5R4;P63260;P60710;CON__P60712;B2RRX1;Q3U939;Q3U804;Q3UAA9;Q3UA89;Q3TSB7;Q3UGS0;Q3UCF8;Q61276;Q3TIJ9;E9Q5F4;E9Q1F2;Q3UD81;G3UZ07;A1E281;G3UYG0;E9Q606;Q61272;B1ATY1;Q99NC5;Q6IWE2;E9Q2D1;F6WX90;F8WGM8;Q7M0E4;Q8CF71;V9GXQ2	Q4KL81;Q3UAF7;Q3UAF6;Q3U5R4;P63260;P60710;CON__P60712;B2RRX1;Q3U939;Q3U804;Q3UAA9;Q3UA89;Q3TSB7;Q3UGS0;Q3UCF8;Q61276;Q3TIJ9;E9Q5F4;E9Q1F2;Q3UD81;G3UZ07	18;18;18;18;18;18;18;18;17;17;17;17;17;16;15;15;15;14;13;11;11;8;8;8;8;6;5;4;4;3;3;2;2;2	18;18;18;18;18;18;18;18;17;17;17;17;17;16;15;15;15;14;13;11;11;8;8;8;8;6;5;4;4;3;3;2;2;2	0;0;0;0;0;0;0;0;0;0;0;0;0;0;0;0;0;0;0;0;0;0;0;0;0;0;0;0;0;0;0;0;0;0	Actin, cytoplasmic 2;Actin, cytoplasmic 2, N-terminally processed;Actin, cytoplasmic 1;Actin, cytoplasmic 1, N-terminally processed	Actg1;Actb	>tr|Q4KL81|Q4KL81_MOUSE Actin, gamma, cytoplasmic 1 OS=Mus musculus GN=Actg1 PE=2 SV=1;>tr|Q3UAF7|Q3UAF7_MOUSE Putative uncharacterized protein OS=Mus musculus GN=Actb PE=2 SV=1;>tr|Q3UAF6|Q3UAF6_MOUSE Putative uncharacterized protein OS=Mus musculus GN=Ac	34	18	18	0	18	18	0	59.2	59.2	0	41.792	375	375;375;375;375;375;375;375;375;374;374;375;375;375;375;374;375;375;265;295;235;268;121;132;150;336;153;134;77;108;43;105;36;109;156	4.94	14	15	14	15	22	55	12	9	7	163	0	0.91915	1.153	44.225	159	0.96842	0.99441	21.493	159	1.0247	0.82698	38.213	153	0.91915	1.153	44.225	159	0.96842
Q8BWF0;B2RS41	Q8BWF0;B2RS41	2;2	2;2	2;2	Succinate-semialdehyde dehydrogenase, mitochondrial	Aldh5a1	>sp|Q8BWF0|SSDH_MOUSE Succinate-semialdehyde dehydrogenase, mitochondrial OS=Mus musculus GN=Aldh5a1 PE=1 SV=1;>tr|B2RS41|B2RS41_MOUSE Aldhehyde dehydrogenase family 5, subfamily A1 OS=Mus musculus GN=Aldh5a1 PE=2 SV=1	2	2	2	2	2	2	2	4.6	4.6	4.6	55.968	523	523;523	5.67					1	2				3	1.0401E-05	0.49693	0.59408	14.004	3	0.77759	0.91395	64.946	3	1.846	1.5827	47.507	3	0.49693	0.59408	14.004	3	0.77759
P46935;B2RSC8;Q3V335;Q3TUU1;V9GXK3;V9GWV8;V9GXS6;Q8BNU7;A0JNZ0	P46935;B2RSC8;Q3V335;Q3TUU1	6;6;3;3;2;2;1;1;1	6;6;3;3;2;2;1;1;1	6;6;3;3;2;2;1;1;1	E3 ubiquitin-protein ligase NEDD4;E3 ubiquitin-protein ligase	Nedd4	>sp|P46935|NEDD4_MOUSE E3 ubiquitin-protein ligase NEDD4 OS=Mus musculus GN=Nedd4 PE=1 SV=3;>tr|B2RSC8|B2RSC8_MOUSE E3 ubiquitin-protein ligase OS=Mus musculus GN=Nedd4 PE=2 SV=1;>tr|Q3V335|Q3V335_MOUSE E3 ubiquitin-protein ligase NEDD4 OS=Mus musculus GN=	9	6	6	6	6	6	6	8.6	8.6	8.6	102.71	887	887;887;305;398;195;196;30;129;198	3			6							6	8.7018E-15	1.3703	1.6379	20.7	5	1.4435	1.3982	26.822	5	1.0534	0.77101	9.8766	5	1.3703	1.6379	20.7	5	1.4435
Q3ULJ0-2;Q3ULJ0;B2RSR7	Q3ULJ0-2;Q3ULJ0;B2RSR7	1;1;1	1;1;1	1;1;1	Glycerol-3-phosphate dehydrogenase 1-like protein	Gpd1l	>sp|Q3ULJ0-2|GPD1L_MOUSE Isoform 2 of Glycerol-3-phosphate dehydrogenase 1-like protein OS=Mus musculus GN=Gpd1l;>sp|Q3ULJ0|GPD1L_MOUSE Glycerol-3-phosphate dehydrogenase 1-like protein OS=Mus musculus GN=Gpd1l PE=1 SV=2;>tr|B2RSR7|B2RSR7_MOUSE Glycerol-3-	3	1	1	1	1	1	1	10	10	10	34.634	320	320;351;351	7							1			1	1.891E-06	NaN	NaN	NaN	0	NaN	NaN	NaN	1	NaN	NaN	NaN	0	NaN	NaN	NaN	0	NaN
Q921M3-2;Q921M3;B2RSV4	Q921M3-2;Q921M3;B2RSV4	2;2;2	2;2;2	2;2;2	Splicing factor 3B subunit 3	Sf3b3	>sp|Q921M3-2|SF3B3_MOUSE Isoform 2 of Splicing factor 3B subunit 3 OS=Mus musculus GN=Sf3b3;>sp|Q921M3|SF3B3_MOUSE Splicing factor 3B subunit 3 OS=Mus musculus GN=Sf3b3 PE=2 SV=1;>tr|B2RSV4|B2RSV4_MOUSE Splicing factor 3b, subunit 3 OS=Mus musculus GN=Sf3b	3	2	2	2	2	2	2	2.7	2.7	2.7	125.31	1122	1122;1217;1217	3			2							2	4.5576E-21	0.84934	1.1718	25.71	2	0.70922	0.85704	53.841	2	0.86779	0.73676	28.349	2	0.84934	1.1718	25.71	2	0.70922
Q32Q92-2;Q32Q92;O55137;B2RTE4;Q99L15;Q8BWN8;Q14DI6;Q9QYR9;Q6P2K2;Q91YQ6;Q9QYR7-2;Q6Q2Z6;Q9QYR7;Q53YL1	Q32Q92-2;Q32Q92;O55137;B2RTE4;Q99L15;Q8BWN8;Q14DI6;Q9QYR9;Q6P2K2;Q91YQ6;Q9QYR7-2;Q6Q2Z6;Q9QYR7;Q53YL1	2;2;2;2;2;2;2;2;2;1;1;1;1;1	2;2;2;2;2;2;2;2;2;1;1;1;1;1	2;2;2;2;2;2;2;2;2;1;1;1;1;1	Acyl-coenzyme A thioesterase 6;Acyl-coenzyme A thioesterase 1;Acyl-coenzyme A thioesterase 4;Acyl-coenzyme A thioesterase 2, mitochondrial;Acyl-coenzyme A thioesterase 5;Acyl-coenzyme A thioesterase 3	Acot6;Acot1;Acot4;Acot2;Acot5;Acot3	>sp|Q32Q92-2|ACOT6_MOUSE Isoform 2 of Acyl-coenzyme A thioesterase 6 OS=Mus musculus GN=Acot6;>sp|Q32Q92|ACOT6_MOUSE Acyl-coenzyme A thioesterase 6 OS=Mus musculus GN=Acot6 PE=1 SV=1;>sp|O55137|ACOT1_MOUSE Acyl-coenzyme A thioesterase 1 OS=Mus musculus GN=	14	2	2	2	2	2	2	13.1	13.1	13.1	19.65	176	176;419;419;419;420;421;421;453;453;331;421;421;432;432	6						2				2	3.6623E-05	0.96383	1.2473	99.41	2	0.74419	0.92689	100.79	2	0.78192	0.66004	7.6442	2	0.96383	1.2473	99.41	2	0.74419
P62806;B2RTM0;Q61667;Q6B822	P62806;B2RTM0;Q61667	12;12;8;3	12;12;8;3	12;12;8;3	Histone H4	Hist1h4a;Gm11275;Hist2h4	>sp|P62806|H4_MOUSE Histone H4 OS=Mus musculus GN=Hist1h4a PE=1 SV=2;>tr|B2RTM0|B2RTM0_MOUSE Histone H4 OS=Mus musculus GN=Hist2h4 PE=3 SV=1;>tr|Q61667|Q61667_MOUSE Histone H4 (Fragment) OS=Mus musculus PE=2 SV=1	4	12	12	12	12	12	12	61.2	61.2	61.2	11.367	103	103;103;55;43	7.02	5	2	3		2	3	5	6	27	53	3.8079E-192	1.3532	1.6108	68.831	47	2.7064	2.6159	19.5	47	1.7615	1.546	63.485	47	1.3532	1.6108	68.831	47	2.7064
Q9Z1Z2;B2RUC7	Q9Z1Z2;B2RUC7	2;2	2;2	2;2	Serine-threonine kinase receptor-associated protein	Strap	>sp|Q9Z1Z2|STRAP_MOUSE Serine-threonine kinase receptor-associated protein OS=Mus musculus GN=Strap PE=1 SV=2;>tr|B2RUC7|B2RUC7_MOUSE Serine/threonine kinase receptor associated protein OS=Mus musculus GN=Strap PE=2 SV=1	2	2	2	2	2	2	2	8.9	8.9	8.9	38.442	350	350;350	6.67						1	2			3	7.334E-10	1.0721	1.1671	56.38	3	1.0317	0.91108	17.113	3	0.93418	0.67943	43.808	3	1.0721	1.1671	56.38	3	1.0317
Q9ERA0-3;Q9ERA0;Q9ERA0-2;Q811S7-2;B2RUD2;Q811S7	Q9ERA0-3;Q9ERA0;Q9ERA0-2;Q811S7-2;B2RUD2;Q811S7	1;1;1;1;1;1	1;1;1;1;1;1	1;1;1;1;1;1	Alpha-globin transcription factor CP2;Upstream-binding protein 1	Tfcp2;Ubp1	>sp|Q9ERA0-3|TFCP2_MOUSE Isoform 3 of Alpha-globin transcription factor CP2 OS=Mus musculus GN=Tfcp2;>sp|Q9ERA0|TFCP2_MOUSE Alpha-globin transcription factor CP2 OS=Mus musculus GN=Tfcp2 PE=1 SV=1;>sp|Q9ERA0-2|TFCP2_MOUSE Isoform 2 of Alpha-globin transcri	6	1	1	1	1	1	1	3.6	3.6	3.6	56.903	500	500;502;504;504;504;540	5					1					1	1.7529E-09	NaN	NaN	NaN	1	NaN	NaN	NaN	1	NaN	NaN	NaN	1	NaN	NaN	NaN	1	NaN
Q3TWM9;Q3UAS4;Q3UE29;E9PZ00;Q3TXJ0;Q8BFQ1;Q3U8C4;Q3U897;Q3U825;Q3U5W2;Q3TXP9;Q3TWL8;Q3TWE9;Q3TIT5;Q3TID4;K3W4L3;B2RUD7;Q61207;Q3UFE8;J3QPG5;Q3TWF9;Q3TKK3;Q3TKB2	Q3TWM9;Q3UAS4;Q3UE29;E9PZ00;Q3TXJ0;Q8BFQ1;Q3U8C4;Q3U897;Q3U825;Q3U5W2;Q3TXP9;Q3TWL8;Q3TWE9;Q3TIT5;Q3TID4;K3W4L3;B2RUD7;Q61207;Q3UFE8;J3QPG5;Q3TWF9;Q3TKK3;Q3TKB2	5;5;5;5;5;5;5;5;5;5;5;5;5;5;5;5;5;5;5;5;4;4;4	5;5;5;5;5;5;5;5;5;5;5;5;5;5;5;5;5;5;5;5;4;4;4	5;5;5;5;5;5;5;5;5;5;5;5;5;5;5;5;5;5;5;5;4;4;4	Sulfated glycoprotein 1	Psap	>tr|Q3TWM9|Q3TWM9_MOUSE Putative uncharacterized protein (Fragment) OS=Mus musculus GN=Psap PE=2 SV=1;>tr|Q3UAS4|Q3UAS4_MOUSE Putative uncharacterized protein OS=Mus musculus GN=Psap PE=2 SV=1;>tr|Q3UE29|Q3UE29_MOUSE Putative uncharacterized protein OS=Mus	23	5	5	5	5	5	5	11.6	11.6	11.6	58.298	527	527;545;551;551;553;554;554;554;554;554;554;554;554;554;554;556;556;557;557;557;554;554;554	9									6	6	1.9918E-54	1.1647	1.1059	71.257	6	0.8629	0.66834	24.101	6	0.80841	0.64268	55.975	6	1.1647	1.1059	71.257	6	0.8629
Q8BMP2;B2RUG6;P59764	Q8BMP2;B2RUG6;P59764	1;1;1	1;1;1	1;1;1	Dedicator of cytokinesis protein 4	Dock4	>tr|Q8BMP2|Q8BMP2_MOUSE Putative uncharacterized protein OS=Mus musculus GN=Dock4 PE=2 SV=1;>tr|B2RUG6|B2RUG6_MOUSE Dock4 protein OS=Mus musculus GN=Dock4 PE=2 SV=1;>sp|P59764|DOCK4_MOUSE Dedicator of cytokinesis protein 4 OS=Mus musculus GN=Dock4 PE=1 SV=	3	1	1	1	1	1	1	1.1	1.1	1.1	131.17	1134	1134;1936;1978	2		1								1	0.0022886	NaN	NaN	NaN	0	NaN	NaN	NaN	0	NaN	NaN	NaN	0	NaN	NaN	NaN	0	NaN
B2RUJ2;Q80TH2-1;Q80TH2;B7ZNY4;B7ZNX6;Q80TH2-2;B2RUK2	B2RUJ2;Q80TH2-1;Q80TH2;B7ZNY4;B7ZNX6;Q80TH2-2;B2RUK2	3;3;3;3;3;3;3	3;3;3;3;3;3;3	3;3;3;3;3;3;3	Protein LAP2	Erbb2ip	>tr|B2RUJ2|B2RUJ2_MOUSE Erbb2ip protein OS=Mus musculus GN=Erbb2ip PE=2 SV=1;>sp|Q80TH2-1|LAP2_MOUSE Isoform 1 of Protein LAP2 OS=Mus musculus GN=Erbb2ip;>sp|Q80TH2|LAP2_MOUSE Protein LAP2 OS=Mus musculus GN=Erbb2ip PE=1 SV=3;>tr|B7ZNY4|B7ZNY4_MOUSE Erbb2	7	3	3	3	3	3	3	3.1	3.1	3.1	145.09	1294	1294;1376;1402;1402;1411;1450;1450	2		3								3	1.0528E-08	0.64938	0.88742	38.133	3	0.77323	0.77049	11.705	3	1.1526	0.98767	30.833	3	0.64938	0.88742	38.133	3	0.77323
Q3ULD5;B2RUK5;Q6PD20;Q9D2F6;Q8K1L7	Q3ULD5;B2RUK5;Q6PD20;Q9D2F6	6;6;4;3;2	6;6;4;3;2	6;6;4;3;2	Methylcrotonoyl-CoA carboxylase beta chain, mitochondrial	Mccc2	>sp|Q3ULD5|MCCB_MOUSE Methylcrotonoyl-CoA carboxylase beta chain, mitochondrial OS=Mus musculus GN=Mccc2 PE=1 SV=1;>tr|B2RUK5|B2RUK5_MOUSE Methylcrotonoyl-Coenzyme A carboxylase 2 (Beta) OS=Mus musculus GN=Mccc2 PE=2 SV=1;>tr|Q6PD20|Q6PD20_MOUSE Mccc2 prot	5	6	6	6	6	6	6	15.1	15.1	15.1	61.378	563	563;563;276;185;195	5					6					6	1.7005E-20	0.69372	0.97396	10.11	6	0.82093	0.9709	29.625	6	1.093	0.90968	28.076	6	0.69372	0.97396	10.11	6	0.82093
H3BK87;B7ZC91;H3BLP9;B2RUM0;Q5SUS0	H3BK87;B7ZC91;H3BLP9;B2RUM0;Q5SUS0	1;1;1;1;1	1;1;1;1;1	1;1;1;1;1	F-box/WD repeat-containing protein 10	Fbxw10	>tr|H3BK87|H3BK87_MOUSE F-box/WD repeat-containing protein 10 OS=Mus musculus GN=Fbxw10 PE=4 SV=1;>tr|B7ZC91|B7ZC91_MOUSE F-box/WD repeat-containing protein 10 OS=Mus musculus GN=Fbxw10 PE=4 SV=1;>tr|H3BLP9|H3BLP9_MOUSE F-box/WD repeat-containing protein 1	5	1	1	1	1	1	1	1.5	1.5	1.5	79.069	689	689;1020;1025;1025;1030	3			1							1	0.0056405	NaN	NaN	NaN	1	NaN	NaN	NaN	1	NaN	NaN	NaN	1	NaN	NaN	NaN	1	NaN
P06795;B2RUR3;P21447;Q9QX25;F6SGP4;P21440	P06795;B2RUR3;P21447	5;5;4;1;1;1	4;4;3;0;0;0	4;4;3;0;0;0	Multidrug resistance protein 1B;Multidrug resistance protein 1A	Abcb1b;Abcb1a	>sp|P06795|MDR1B_MOUSE Multidrug resistance protein 1B OS=Mus musculus GN=Abcb1b PE=1 SV=1;>tr|B2RUR3|B2RUR3_MOUSE ATP-binding cassette, sub-family B (MDR/TAP), member 1B OS=Mus musculus GN=Abcb1b PE=2 SV=1;>sp|P21447|MDR1A_MOUSE Multidrug resistance prote	6	5	4	4	5	4	4	5	4.4	4.4	140.99	1276	1276;1276;1276;52;97;1276	2.5		2	2							4	5.9806E-10	0.57014	0.78147	43.787	4	0.62023	0.7426	37.437	4	1.1442	0.96108	47.223	4	0.57014	0.78147	43.787	4	0.62023
B2RUR4	B2RUR4	1	1	1	Keratinocyte proline-rich protein	Kprp	>sp|B2RUR4|KPRP_MOUSE Keratinocyte proline-rich protein OS=Mus musculus GN=Kprp PE=2 SV=1	1	1	1	1	1	1	1	1.8	1.8	1.8	71.739	657	657	9									1	1	0.00081883	NaN	NaN	NaN	1	NaN	NaN	NaN	1	NaN	NaN	NaN	1	NaN	NaN	NaN	1	NaN
Q9D1I2;B2RV71	Q9D1I2;B2RV71	3;3	3;3	3;3	Bcl10-interacting CARD protein	1110007C09Rik	>sp|Q9D1I2|BINCA_MOUSE Bcl10-interacting CARD protein OS=Mus musculus PE=2 SV=1;>tr|B2RV71|B2RV71_MOUSE RIKEN cDNA 1110007C09, isoform CRA_a OS=Mus musculus GN=1110007C09Rik PE=2 SV=1	2	3	3	3	3	3	3	16.4	16.4	16.4	20.936	183	183;183	9									3	3	2.0312E-06	0.79592	0.93157	35	3	0.60909	0.6536	9.4409	3	0.95196	0.8195	23.185	3	0.79592	0.93157	35	3	0.60909
Q6A044-2;B2RVD7;Q6A044	Q6A044-2;B2RVD7;Q6A044	1;1;1	1;1;1	1;1;1	Protein FAM189A1	Fam189a1	>sp|Q6A044-2|F1891_MOUSE Isoform 2 of Protein FAM189A1 OS=Mus musculus GN=Fam189a1;>tr|B2RVD7|B2RVD7_MOUSE RIKEN cDNA 5730507A09, isoform CRA_b OS=Mus musculus GN=Fam189a1 PE=2 SV=1;>sp|Q6A044|F1891_MOUSE Protein FAM189A1 OS=Mus musculus GN=Fam189a1 PE=2 S	3	1	1	1	1	1	1	10.1	10.1	10.1	14.74	139	139;139;515	4				2						2	0.0082924	0.65366	0.89034	15.402	2	0.53394	0.64341	5.4915	2	0.91849	0.76227	18.633	2	0.65366	0.89034	15.402	2	0.53394
Q8R029;Q3TFU6;Q3THW5;P0C0S6;B2RVP5;Q3UA95	Q8R029;Q3TFU6;Q3THW5;P0C0S6;B2RVP5	3;3;3;3;3;1	2;2;2;2;2;1	2;2;2;2;2;1	Histone H2A;Histone H2A.V;Histone H2A.Z	H2afv;H2afz	>tr|Q8R029|Q8R029_MOUSE Histone H2A OS=Mus musculus GN=H2afv PE=3 SV=1;>tr|Q3TFU6|Q3TFU6_MOUSE Histone H2A OS=Mus musculus GN=H2afz PE=3 SV=1;>sp|Q3THW5|H2AV_MOUSE Histone H2A.V OS=Mus musculus GN=H2afv PE=1 SV=3;>sp|P0C0S6|H2AZ_MOUSE Histone H2A.Z OS=Mus	6	3	2	2	3	2	2	34.4	34.4	34.4	9.3748	90	90;90;128;128;128;105	9									2	2	2.1757E-08	1.6654	1.7243	41.338	2	2.4553	2.2781	19.846	2	1.4419	1.202	56.983	2	1.6654	1.7243	41.338	2	2.4553
Q8BZA9;B2RWB7	Q8BZA9;B2RWB7	2;2	2;2	2;2	Fructose-2,6-bisphosphatase TIGAR	Tigar;9630033F20Rik	>sp|Q8BZA9|TIGAR_MOUSE Fructose-2,6-bisphosphatase TIGAR OS=Mus musculus GN=Tigar PE=1 SV=1;>tr|B2RWB7|B2RWB7_MOUSE 9630033F20Rik protein OS=Mus musculus GN=9630033F20Rik PE=2 SV=1	2	2	2	2	2	2	2	10.4	10.4	10.4	29.19	269	269;269	8								2		2	8.8563E-05	0.6167	0.82352	11.618	2	0.76032	0.86816	6.7483	2	1.1217	0.95571	8.3461	2	0.6167	0.82352	11.618	2	0.76032
Q9EP89;Q80UJ8;B2RWI2	Q9EP89;Q80UJ8;B2RWI2	1;1;1	1;1;1	1;1;1	Serine beta-lactamase-like protein LACTB, mitochondrial	Lactb	>sp|Q9EP89|LACTB_MOUSE Serine beta-lactamase-like protein LACTB, mitochondrial OS=Mus musculus GN=Lactb PE=1 SV=1;>tr|Q80UJ8|Q80UJ8_MOUSE Lactb protein OS=Mus musculus GN=Lactb PE=2 SV=1;>tr|B2RWI2|B2RWI2_MOUSE Lactamase, beta OS=Mus musculus GN=Lactb PE=2	3	1	1	1	1	1	1	2.2	2.2	2.2	60.705	551	551;551;551	5					1					1	0.0052755	NaN	NaN	NaN	1	NaN	NaN	NaN	1	NaN	NaN	NaN	1	NaN	NaN	NaN	1	NaN
E9QAH1;E9PVZ8;B2RWW2;Q571K1;Q3UYL3;Q8CGE5;Q80UY9;Q6PAK0;B7ZNF9	E9QAH1;E9PVZ8;B2RWW2;Q571K1	9;9;9;7;3;3;2;2;2	9;9;9;7;3;3;2;2;2	9;9;9;7;3;3;2;2;2		Golgb1	>tr|E9QAH1|E9QAH1_MOUSE Protein Golgb1 OS=Mus musculus GN=Golgb1 PE=1 SV=1;>tr|E9PVZ8|E9PVZ8_MOUSE Protein Golgb1 OS=Mus musculus GN=Golgb1 PE=1 SV=1;>tr|B2RWW2|B2RWW2_MOUSE Golgb1 protein OS=Mus musculus GN=Golgb1 PE=2 SV=1;>tr|Q571K1|Q571K1_MOUSE MKIAA41	9	9	9	9	9	9	9	3.7	3.7	3.7	365.29	3197	3197;3238;3238;1916;671;1071;409;772;893	1	9									9	9.3918E-34	0.61357	0.79204	48.921	9	0.55728	0.61271	18.375	9	1.0257	0.85524	38.01	8	0.61357	0.79204	48.921	9	0.55728
Q3UHQ5;E9PVA8;B2RWW6;Q6PGM5;Q8CHH7;Q8BIX2;Q3U3Z4;Q640Q4;Q6NV94	Q3UHQ5;E9PVA8;B2RWW6;Q6PGM5;Q8CHH7	5;5;5;3;3;2;2;2;1	5;5;5;3;3;2;2;2;1	5;5;5;3;3;2;2;2;1		Gcn1l1	>tr|Q3UHQ5|Q3UHQ5_MOUSE Putative uncharacterized protein OS=Mus musculus GN=Gcn1l1 PE=2 SV=1;>tr|E9PVA8|E9PVA8_MOUSE Protein Gcn1l1 OS=Mus musculus GN=Gcn1l1 PE=4 SV=1;>tr|B2RWW6|B2RWW6_MOUSE GCN1 general control of amino-acid synthesis 1-like 1 (Yeast) OS	9	5	5	5	5	5	5	2.7	2.7	2.7	292.99	2671	2671;2671;2671;1223;1744;1054;1075;1304;331	1.83	1	5								6	1.1063E-10	0.66614	0.72455	36.382	5	1.2315	1.1678	52.72	5	1.4292	1.0577	33.835	5	0.66614	0.72455	36.382	5	1.2315
Q5F2E8;B2RX66	Q5F2E8;B2RX66	2;2	2;2	2;2	Serine/threonine-protein kinase TAO1	Taok1	>sp|Q5F2E8|TAOK1_MOUSE Serine/threonine-protein kinase TAO1 OS=Mus musculus GN=Taok1 PE=1 SV=1;>tr|B2RX66|B2RX66_MOUSE MCG124812 OS=Mus musculus GN=Taok1 PE=2 SV=1	2	2	2	2	2	2	2	2.2	2.2	2.2	116.05	1001	1001;1001	3			2							2	5.9372E-05	NaN	NaN	NaN	1	NaN	NaN	NaN	1	NaN	NaN	NaN	1	NaN	NaN	NaN	1	NaN
B7ZWI2;Q9D1J3;B2RXM7	B7ZWI2;Q9D1J3;B2RXM7	2;2;2	2;2;2	2;2;2	SAP domain-containing ribonucleoprotein	Sarnp	>tr|B7ZWI2|B7ZWI2_MOUSE 1110005A23Rik protein OS=Mus musculus GN=1110005A23Rik PE=2 SV=1;>sp|Q9D1J3|SARNP_MOUSE SAP domain-containing ribonucleoprotein OS=Mus musculus GN=Sarnp PE=1 SV=3;>tr|B2RXM7|B2RXM7_MOUSE MCG113697 OS=Mus musculus GN=1110005A23Rik PE	3	2	2	2	2	2	2	13.9	13.9	13.9	23.461	209	209;210;210	7							2			2	2.4427E-07	1.2339	1.3912	13.748	2	1.7711	1.8358	38.77	2	1.4061	1.1184	23.976	2	1.2339	1.3912	13.748	2	1.7711
Q3UJC0;B2RXW8;B2RXQ2;B8QI33	Q3UJC0;B2RXW8;B2RXQ2;B8QI33	1;1;1;1	1;1;1;1	1;1;1;1		Ppfia1	>tr|Q3UJC0|Q3UJC0_MOUSE Putative uncharacterized protein OS=Mus musculus GN=Ppfia1 PE=2 SV=1;>tr|B2RXW8|B2RXW8_MOUSE Ppfia1 protein OS=Mus musculus GN=Ppfia1 PE=1 SV=1;>tr|B2RXQ2|B2RXQ2_MOUSE Ppfia1 protein OS=Mus musculus GN=Ppfia1 PE=1 SV=1;>tr|B8QI33|B8	4	1	1	1	1	1	1	6.1	6.1	6.1	28.72	246	246;1241;1266;1267	2.5		1	1							2	2.8524E-05	0.68226	0.93786	39.741	2	0.49269	0.56785	17.274	2	0.88193	0.74591	14.489	2	0.68226	0.93786	39.741	2	0.49269
Q8BFQ4;B2RXQ8	Q8BFQ4;B2RXQ8	1;1	1;1	1;1	WD repeat-containing protein 82	Wdr82	>sp|Q8BFQ4|WDR82_MOUSE WD repeat-containing protein 82 OS=Mus musculus GN=Wdr82 PE=1 SV=1;>tr|B2RXQ8|B2RXQ8_MOUSE MCG19514, isoform CRA_a OS=Mus musculus GN=Wdr82 PE=2 SV=1	2	1	1	1	1	1	1	4.5	4.5	4.5	35.079	313	313;313	7							1			1	1.2063E-24	NaN	NaN	NaN	1	NaN	NaN	NaN	1	NaN	NaN	NaN	1	NaN	NaN	NaN	1	NaN
B7ZWL1;B2RXR3;Q6ZQ08-2;Q6ZQ08;Q6ZQ08-4;Q8CGI8	B7ZWL1;B2RXR3;Q6ZQ08-2;Q6ZQ08;Q6ZQ08-4;Q8CGI8	6;6;6;6;6;3	6;6;6;6;6;3	6;6;6;6;6;3	CCR4-NOT transcription complex subunit 1	Cnot1	>tr|B7ZWL1|B7ZWL1_MOUSE CCR4-NOT transcription complex subunit 1 OS=Mus musculus GN=Cnot1 PE=2 SV=1;>tr|B2RXR3|B2RXR3_MOUSE Cnot1 protein OS=Mus musculus GN=Cnot1 PE=2 SV=1;>sp|Q6ZQ08-2|CNOT1_MOUSE Isoform 2 of CCR4-NOT transcription complex subunit 1 OS=M	6	6	6	6	6	6	6	2.8	2.8	2.8	260.95	2326	2326;2369;2371;2375;2376;658	1.88	1	7								8	3.0011E-21	0.57987	0.76086	41.554	8	0.88961	0.94402	22.758	8	1.4153	1.1115	40.313	8	0.57987	0.76086	41.554	8	0.88961
Q8CHG6;B2RXS4;Q99LF0;Q8K2J5	Q8CHG6;B2RXS4;Q99LF0	5;5;3;1	5;5;3;1	5;5;3;1	Plexin-B2	Plxnb2	>tr|Q8CHG6|Q8CHG6_MOUSE MKIAA0315 protein (Fragment) OS=Mus musculus GN=mKIAA0315 PE=4 SV=2;>sp|B2RXS4|PLXB2_MOUSE Plexin-B2 OS=Mus musculus GN=Plxnb2 PE=1 SV=1;>tr|Q99LF0|Q99LF0_MOUSE Plxnb2 protein OS=Mus musculus GN=Plxnb2 PE=2 SV=1	4	5	5	5	5	5	5	6	6	6	147.01	1299	1299;1842;470;615	3.8			1	4						5	2.2812E-10	0.71291	0.97288	83.275	5	0.86256	1.0672	34.227	5	1.164	0.97151	51.933	5	0.71291	0.97288	83.275	5	0.86256
B2RXT5;P06745;B7ZWL9;CON__Q3ZBD7;F6SAC3	B2RXT5;P06745;B7ZWL9;CON__Q3ZBD7	4;4;3;2;1	4;4;3;2;1	4;4;3;2;1	Glucose-6-phosphate isomerase	Gpi1;Gpi	>tr|B2RXT5|B2RXT5_MOUSE Glucose-6-phosphate isomerase OS=Mus musculus GN=Gpi1 PE=2 SV=1;>sp|P06745|G6PI_MOUSE Glucose-6-phosphate isomerase OS=Mus musculus GN=Gpi PE=1 SV=4;>tr|B7ZWL9|B7ZWL9_MOUSE Glucose-6-phosphate isomerase OS=Mus musculus GN=Gpi1 PE=2	5	4	4	4	4	4	4	15.4	15.4	15.4	38.282	344	344;558;344;557;471	5.2					4	1				5	6.5104E-63	1.5753	2.1448	91.441	5	1.5992	1.4478	80.452	5	1.2407	0.92749	35.996	5	1.5753	2.1448	91.441	5	1.5992
Q3V3K3;Q8BYC6;B2RY27	Q3V3K3;Q8BYC6;B2RY27	1;1;1	1;1;1	1;1;1	Serine/threonine-protein kinase TAO3	Taok3	>tr|Q3V3K3|Q3V3K3_MOUSE Serine/threonine-protein kinase TAO3 OS=Mus musculus GN=Taok3 PE=1 SV=1;>sp|Q8BYC6|TAOK3_MOUSE Serine/threonine-protein kinase TAO3 OS=Mus musculus GN=Taok3 PE=1 SV=2;>tr|B2RY27|B2RY27_MOUSE MCG125789, isoform CRA_a OS=Mus musculus	3	1	1	1	1	1	1	3	3	3	53.064	438	438;898;898	3			1							1	0.0081464	NaN	NaN	NaN	1	NaN	NaN	NaN	1	NaN	NaN	NaN	1	NaN	NaN	NaN	1	NaN
P85094;B2RY90	P85094;B2RY90	1;1	1;1	1;1	Isochorismatase domain-containing protein 2A, mitochondrial	Isoc2a	>sp|P85094|ISC2A_MOUSE Isochorismatase domain-containing protein 2A, mitochondrial OS=Mus musculus GN=Isoc2a PE=1 SV=1;>tr|B2RY90|B2RY90_MOUSE Isoc2a protein OS=Mus musculus GN=Isoc2a PE=2 SV=1	2	1	1	1	1	1	1	7.8	7.8	7.8	22.417	206	206;206	8								1		1	6.81E-05	NaN	NaN	NaN	1	NaN	NaN	NaN	1	NaN	NaN	NaN	1	NaN	NaN	NaN	1	NaN
B2X2D9;Q3UYZ5;F8VPK0	B2X2D9;Q3UYZ5;F8VPK0	2;1;1	2;1;1	2;1;1		Ttc37	>tr|B2X2D9|B2X2D9_MOUSE ASL1/AK129128 fusion OS=Mus musculus GN=Ttc37 PE=2 SV=1;>tr|Q3UYZ5|Q3UYZ5_MOUSE Putative uncharacterized protein (Fragment) OS=Mus musculus GN=Ttc37 PE=2 SV=1;>tr|F8VPK0|F8VPK0_MOUSE Protein Ttc37 OS=Mus musculus GN=Ttc37 PE=4 SV=1	3	2	2	2	2	2	2	7.6	7.6	7.6	35.318	315	315;469;1563	3.5		1			1					2	1.366E-05	0.71915	0.99632	5.8118	2	0.74053	0.87659	12.47	2	1.0575	0.9117	0.47323	2	0.71915	0.99632	5.8118	2	0.74053
Q62102;Q61533;B6DYU5;Q61920;Q8K170;Q9R0Y9;Q3UZF4;Q61876;Q811N6;Q811N3;Q811N1;Q80SW4;Q61877;P10404;Q80SV3;Q505R5;Q811M8;G4V4Z0;Q3U4K5;Q61919;Q60589;Q2HJ08;Q1KYM0;Q04586;P70356;Q91Y75;P11370	Q62102;Q61533;B6DYU5;Q61920;Q8K170;Q9R0Y9;Q3UZF4;Q61876;Q811N6;Q811N3;Q811N1;Q80SW4;Q61877;P10404;Q80SV3;Q505R5;Q811M8;G4V4Z0;Q3U4K5;Q61919;Q60589;Q2HJ08;Q1KYM0;Q04586;P70356;Q91Y75;P11370	1;1;1;1;1;1;1;1;1;1;1;1;1;1;1;1;1;1;1;1;1;1;1;1;1;1;1	1;1;1;1;1;1;1;1;1;1;1;1;1;1;1;1;1;1;1;1;1;1;1;1;1;1;1	1;1;1;1;1;1;1;1;1;1;1;1;1;1;1;1;1;1;1;1;1;1;1;1;1;1;1	MLV-related proviral Env polyprotein;Surface protein;Transmembrane protein;Retrovirus-related Env polyprotein from Fv-4 locus	Mela;EG622147;5730471H19Rik;ENSMUSG00000074201;ENSMUSG00000071305;EG668842;EG667538;Ctse;ENSMUSG00000073777;Rmcf2;env;F630007L15Rik;Fv4	>tr|Q62102|Q62102_MOUSE Endogenous ecotropic proviral (Fragment) OS=Mus musculus PE=4 SV=1;>tr|Q61533|Q61533_MOUSE Endogenous murine leukemia virus (Fragment) OS=Mus musculus PE=2 SV=1;>tr|B6DYU5|B6DYU5_MOUSE Envelope polyprotein (Fragment) OS=Mus musculus	27	1	1	1	1	1	1	13.4	13.4	13.4	10.62	97	97;202;219;318;325;353;563;590;632;632;632;632;632;641;644;644;645;645;650;669;669;669;669;669;669;671;679	9									1	1	0.0019576	NaN	NaN	NaN	1	NaN	NaN	NaN	1	NaN	NaN	NaN	1	NaN	NaN	NaN	1	NaN
Q3UVG3;B6YY24	Q3UVG3;B6YY24	1;1	1;1	1;1	Protein FAM91A1	Fam91a1;D15Ertd621e	>sp|Q3UVG3|F91A1_MOUSE Protein FAM91A1 OS=Mus musculus GN=Fam91a1 PE=2 SV=1;>tr|B6YY24|B6YY24_MOUSE DNA segment, Chr 15, ERATO Doi 621, expressed, isoform CRA_a OS=Mus musculus GN=D15Ertd621e PE=2 SV=1	2	1	1	1	1	1	1	1.8	1.8	1.8	93.462	837	837;837	4				1						1	2.4801E-07	NaN	NaN	NaN	1	NaN	NaN	NaN	1	NaN	NaN	NaN	1	NaN	NaN	NaN	1	NaN
Q80UE3;Q3UNQ6;O70318;B6ZHD0;Q811B2;Q8CGJ6;B6ZHC6;Q8C928;Q7TPN6;Q8BSR4	Q80UE3;Q3UNQ6;O70318;B6ZHD0;Q811B2;Q8CGJ6;B6ZHC6;Q8C928	15;15;15;15;11;10;10;9;3;1	15;15;15;15;11;10;10;9;3;1	2;2;2;2;0;0;0;0;0;0	Band 4.1-like protein 2	Epb4.1l2;Epb41l2	>tr|Q80UE3|Q80UE3_MOUSE Protein 4.1G OS=Mus musculus GN=Epb4.1l2 PE=2 SV=1;>tr|Q3UNQ6|Q3UNQ6_MOUSE Putative uncharacterized protein OS=Mus musculus GN=Epb4.1l2 PE=2 SV=1;>sp|O70318|E41L2_MOUSE Band 4.1-like protein 2 OS=Mus musculus GN=Epb41l2 PE=1 SV=2;>t	10	15	15	2	15	15	2	18.8	18.8	3.2	109.97	988	988;988;988;988;689;510;689;806;297;114	2.7		6	14							20	8.5466E-58	0.76498	1.0799	81.13	20	0.75299	0.91323	50.02	20	1.0299	0.87271	60.644	20	0.76498	1.0799	81.13	20	0.75299
B9EKP5;B7FAU9;Q8BTM8;B7FAV1;Q6KAM8;Q3U7N9;F6XC15;J3JS91;I7HPX4;F6Z2C0;Q4FZG4;F7AVL7;Q8BTM8-2;Q9JJ37	B9EKP5;B7FAU9;Q8BTM8;B7FAV1;Q6KAM8	74;74;74;73;58;29;13;8;8;8;7;2;2;1	74;74;74;73;58;29;13;8;8;8;7;2;2;1	70;70;70;69;56;27;12;7;8;8;7;2;1;1	Filamin-A	Flna	>tr|B9EKP5|B9EKP5_MOUSE Filamin, alpha OS=Mus musculus GN=Flna PE=2 SV=1;>tr|B7FAU9|B7FAU9_MOUSE Filamin, alpha OS=Mus musculus GN=Flna PE=1 SV=1;>sp|Q8BTM8|FLNA_MOUSE Filamin-A OS=Mus musculus GN=Flna PE=1 SV=5;>tr|B7FAV1|B7FAV1_MOUSE Filamin, alpha (Frag	14	74	74	70	74	74	70	39.5	39.5	37.5	280.47	2639	2639;2639;2647;2583;1952;1061;511;277;280;280;262;74;249;65	1.59	65	90	1							156	0	0.71754	0.94725	44.184	154	0.72047	0.75554	27.926	154	1.0182	0.81205	40.721	153	0.71754	0.94725	44.184	154	0.72047
Q4FK88;Q4FJV4;P10107;B7STB7;Q3U5N9;Q3US43	Q4FK88;Q4FJV4;P10107;B7STB7;Q3U5N9;Q3US43	12;12;12;12;11;10	12;12;12;12;11;10	12;12;12;12;11;10	Annexin;Annexin A1	Anxa1	>tr|Q4FK88|Q4FK88_MOUSE Annexin OS=Mus musculus GN=Anxa1 PE=2 SV=1;>tr|Q4FJV4|Q4FJV4_MOUSE Annexin OS=Mus musculus GN=Anxa1 PE=2 SV=1;>sp|P10107|ANXA1_MOUSE Annexin A1 OS=Mus musculus GN=Anxa1 PE=1 SV=2;>tr|B7STB7|B7STB7_MOUSE Annexin OS=Mus musculus GN=An	6	12	12	12	12	12	12	41	41	41	38.734	346	346;346;346;346;346;355	6.42	1				2	2	13	1		19	0	0.97733	1.2285	22.423	18	0.93714	1.0181	24.697	18	0.96127	0.84564	26.815	17	0.97733	1.2285	22.423	18	0.93714
P17156;B7U582;P16627;B2CSK2;A1L347;Q61696;Q3TU85;Q3TAI8;A1E2B8;P17879;Q9R2A1;Q9QWU1;O88687;O88688;Q61698;Q91ZU5;Q91ZU4	P17156;B7U582	9;9;4;4;4;3;3;3;3;3;2;2;1;1;1;1;1	1;1;0;0;0;0;0;0;0;0;0;0;0;0;0;0;0	1;1;0;0;0;0;0;0;0;0;0;0;0;0;0;0;0	Heat shock-related 70 kDa protein 2	Hspa2	>sp|P17156|HSP72_MOUSE Heat shock-related 70 kDa protein 2 OS=Mus musculus GN=Hspa2 PE=1 SV=2;>tr|B7U582|B7U582_MOUSE Heat shock protein 70-2 OS=Mus musculus PE=3 SV=1	17	9	1	1	9	1	1	14.7	2.4	2.4	69.641	633	633;633;641;641;641;641;641;641;641;642;111;552;43;143;228;282;461	4				1						1	1.3054E-101	NaN	NaN	NaN	1	NaN	NaN	NaN	1	NaN	NaN	NaN	1	NaN	NaN	NaN	1	NaN
Q78E13;Q61705;Q61706;B7U9H2;Q7TQ37;Q8C2B1;Q0VGN5;Q1W5W7	Q78E13;Q61705;Q61706;B7U9H2;Q7TQ37;Q8C2B1;Q0VGN5;Q1W5W7	1;1;1;1;1;1;1;1	1;1;1;1;1;1;1;1	1;1;1;1;1;1;1;1		ENSMUSG00000073273;ENSMUSG00000073624;BC094435	>tr|Q78E13|Q78E13_MOUSE RNA for type IIB intracisternal A-particle (IAP) element encoding integrase, clone 111 (Fragment) OS=Mus musculus PE=2 SV=1;>tr|Q61705|Q61705_MOUSE Integrase (376 AA) (Fragment) OS=Mus musculus PE=2 SV=1;>tr|Q61706|Q61706_MOUSE RNA	8	1	1	1	1	1	1	5.8	5.8	5.8	26.656	240	240;376;461;707;805;814;839;1067	3			1							1	0.0003824	NaN	NaN	NaN	1	NaN	NaN	NaN	1	NaN	NaN	NaN	1	NaN	NaN	NaN	1	NaN
V9GXM6;F6R587;Q571A1;B7ZCP4;Q8C166;Q3U893	V9GXM6;F6R587;Q571A1;B7ZCP4;Q8C166;Q3U893	1;1;1;1;1;1	1;1;1;1;1;1	1;1;1;1;1;1	Copine-1	Cpne1	>tr|V9GXM6|V9GXM6_MOUSE Copine-1 (Fragment) OS=Mus musculus GN=Cpne1 PE=4 SV=1;>tr|F6R587|F6R587_MOUSE Copine-1 (Fragment) OS=Mus musculus GN=Cpne1 PE=4 SV=1;>tr|Q571A1|Q571A1_MOUSE MKIAA0765 splice variant 1 (Fragment) OS=Mus musculus GN=Cpne1 PE=2 SV=1;>	6	1	1	1	1	1	1	4.6	4.6	4.6	21.923	197	197;211;409;480;536;536	5					1					1	0.0017352	NaN	NaN	NaN	1	NaN	NaN	NaN	1	NaN	NaN	NaN	1	NaN	NaN	NaN	1	NaN
B7ZCV4;Q8BLS2;Q8BGB8;B9EID1	B7ZCV4;Q8BLS2;Q8BGB8;B9EID1	2;2;2;2	2;2;2;2	2;2;2;2	Ubiquinone biosynthesis protein COQ4 homolog, mitochondrial	Coq4	>tr|B7ZCV4|B7ZCV4_MOUSE Ubiquinone biosynthesis protein COQ4 homolog, mitochondrial (Fragment) OS=Mus musculus GN=Coq4 PE=2 SV=2;>tr|Q8BLS2|Q8BLS2_MOUSE Ubiquinone biosynthesis protein COQ4 homolog, mitochondrial OS=Mus musculus GN=Coq4 PE=2 SV=1;>sp|Q8BGB	4	2	2	2	2	2	2	12.1	12.1	12.1	22.35	199	199;216;266;266	8								2		2	4.8733E-06	0.46243	0.61591	3.6833	2	0.5092	0.58708	5.0284	2	1.1919	1.0158	0.87497	2	0.46243	0.61591	3.6833	2	0.5092
B7ZMP1;B7ZMP1-2;E9Q1R1	B7ZMP1;B7ZMP1-2	4;3;1	4;3;1	4;3;1	Probable Xaa-Pro aminopeptidase 3	Xpnpep3	>sp|B7ZMP1|XPP3_MOUSE Probable Xaa-Pro aminopeptidase 3 OS=Mus musculus GN=Xpnpep3 PE=2 SV=1;>sp|B7ZMP1-2|XPP3_MOUSE Isoform 2 of Probable Xaa-Pro aminopeptidase 3 OS=Mus musculus GN=Xpnpep3	3	4	4	4	4	4	4	11.9	11.9	11.9	56.677	506	506;386;205	5					6					6	1.0623E-17	0.60839	0.73519	15.879	6	0.79613	0.82241	19.556	6	1.2271	0.97476	12.717	6	0.60839	0.73519	15.879	6	0.79613
B7ZN65;Q05A81;P21183	B7ZN65;Q05A81;P21183	1;1;1	1;1;1	1;1;1	Interleukin-5 receptor subunit alpha	Il5ra	>tr|B7ZN65|B7ZN65_MOUSE Il5ra protein OS=Mus musculus GN=Il5ra PE=2 SV=1;>tr|Q05A81|Q05A81_MOUSE Interleukin 5 receptor, alpha OS=Mus musculus GN=Il5ra PE=2 SV=1;>sp|P21183|IL5RA_MOUSE Interleukin-5 receptor subunit alpha OS=Mus musculus GN=Il5ra PE=2 SV=1	3	1	1	1	1	1	1	3.3	3.3	3.3	44.638	390	390;415;415	2		1								1	0.0041656	NaN	NaN	NaN	1	NaN	NaN	NaN	1	NaN	NaN	NaN	1	NaN	NaN	NaN	1	NaN
C6EQG6;Q8CGE8;B7ZNS3;Q08619	C6EQG6;Q8CGE8;B7ZNS3;Q08619	1;1;1;1	1;1;1;1	1;1;1;1	Interferon-activable protein 205-A;Interferon-activable protein 205-B	Ifi205a;Mnda;Ifi205b	>tr|C6EQG6|C6EQG6_MOUSE ASL1/Ifi205 fusion protein OS=Mus musculus PE=2 SV=1;>sp|Q8CGE8|IFI5A_MOUSE Interferon-activable protein 205-A OS=Mus musculus GN=Ifi205a PE=2 SV=1;>tr|B7ZNS3|B7ZNS3_MOUSE Mnda protein OS=Mus musculus GN=Mnda PE=2 SV=1;>sp|Q08619|IF	4	1	1	1	1	1	1	13.4	13.4	13.4	14.435	127	127;404;423;425	5					1					1	0.0049775	NaN	NaN	NaN	0	NaN	NaN	NaN	0	NaN	NaN	NaN	0	NaN	NaN	NaN	0	NaN
O88569-3;O88569-2;B7ZP22;O88569	O88569-3;O88569-2;B7ZP22;O88569	12;12;12;12	12;12;12;12	12;12;12;12	Heterogeneous nuclear ribonucleoproteins A2/B1	Hnrnpa2b1	>sp|O88569-3|ROA2_MOUSE Isoform 3 of Heterogeneous nuclear ribonucleoproteins A2/B1 OS=Mus musculus GN=Hnrnpa2b1;>sp|O88569-2|ROA2_MOUSE Isoform 2 of Heterogeneous nuclear ribonucleoproteins A2/B1 OS=Mus musculus GN=Hnrnpa2b1;>tr|B7ZP22|B7ZP22_MOUSE Hetero	4	12	12	12	12	12	12	43.9	43.9	43.9	32.46	301	301;341;341;353	6.75						5	15			20	8.3106E-182	1.2038	1.4949	33.02	20	1.8852	1.9178	23.824	20	1.5829	1.3436	40.2	20	1.2038	1.4949	33.02	20	1.8852
Q62433;Q545R3;Q3TSR4;Q3TD08;B7ZWC0;F6VLR8;E9Q5I8;E9Q3F9;E9PVF3	Q62433;Q545R3;Q3TSR4;Q3TD08;B7ZWC0	3;3;3;3;3;1;1;1;1	3;3;3;3;3;1;1;1;1	3;3;3;3;3;1;1;1;1	Protein NDRG1	Ndrg1	>sp|Q62433|NDRG1_MOUSE Protein NDRG1 OS=Mus musculus GN=Ndrg1 PE=1 SV=1;>tr|Q545R3|Q545R3_MOUSE N-myc downstream regulated gene 1 OS=Mus musculus GN=Ndrg1 PE=2 SV=1;>tr|Q3TSR4|Q3TSR4_MOUSE Putative uncharacterized protein OS=Mus musculus GN=Ndrg1 PE=2 SV=1	9	3	3	3	3	3	3	11.9	11.9	11.9	43.008	394	394;394;394;394;394;119;155;157;174	6						3				3	3.7331E-14	1.3021	1.537	67.871	2	1.8177	1.8882	73.591	2	1.4427	1.1195	9.341	2	1.3021	1.537	67.871	2	1.8177
B9EKE9;B7ZWF1;Q62167;Q3TQX5;P16381;B9EIA2;Q62095;Q3U484;Q3TUR4;Q61496;Q3V086	B9EKE9;B7ZWF1;Q62167;Q3TQX5;P16381;B9EIA2;Q62095;Q3U484	9;9;9;9;8;8;7;7;2;1;1	9;9;9;9;8;8;7;7;2;1;1	9;9;9;9;8;8;7;7;2;1;1	ATP-dependent RNA helicase DDX3X;Putative ATP-dependent RNA helicase Pl10;ATP-dependent RNA helicase DDX3Y	Ddx3x;D1Pas1;Ddx3y	>tr|B9EKE9|B9EKE9_MOUSE Ddx3x protein OS=Mus musculus GN=Ddx3x PE=2 SV=1;>tr|B7ZWF1|B7ZWF1_MOUSE Ddx3x protein OS=Mus musculus GN=Ddx3x PE=2 SV=1;>sp|Q62167|DDX3X_MOUSE ATP-dependent RNA helicase DDX3X OS=Mus musculus GN=Ddx3x PE=1 SV=3;>tr|Q3TQX5|Q3TQX5_M	11	9	9	9	9	9	9	20.9	20.9	20.9	73.013	661	661;661;662;662;660;660;658;658;166;702;728	4.06	1			11	4					16	6.7084E-70	0.70974	0.91471	41.109	16	0.9051	0.9151	35.004	16	1.2045	0.96885	45.619	15	0.70974	0.91471	41.109	16	0.9051
B9EHJ3;P39447;Q91YW2	B9EHJ3;P39447	19;18;8	19;18;8	19;18;8	Tight junction protein ZO-1	Tjp1	>tr|B9EHJ3|B9EHJ3_MOUSE Tight junction protein ZO-1 OS=Mus musculus GN=Tjp1 PE=1 SV=1;>sp|P39447|ZO1_MOUSE Tight junction protein ZO-1 OS=Mus musculus GN=Tjp1 PE=1 SV=2	3	19	19	19	19	19	19	15.1	15.1	15.1	188.85	1685	1685;1745;757	1.75	7	21								28	2.3359E-286	0.58189	0.7681	37.33	26	0.41253	0.48353	40.053	26	0.77992	0.67481	33.057	26	0.58189	0.7681	37.33	26	0.41253
Q02053;B9EHN0	Q02053;B9EHN0	12;12	12;12	12;12	Ubiquitin-like modifier-activating enzyme 1	Uba1	>sp|Q02053|UBA1_MOUSE Ubiquitin-like modifier-activating enzyme 1 OS=Mus musculus GN=Uba1 PE=1 SV=1;>tr|B9EHN0|B9EHN0_MOUSE Ubiquitin-activating enzyme E1, Chr X OS=Mus musculus GN=Uba1 PE=2 SV=1	2	12	12	12	12	12	12	15.2	15.2	15.2	117.81	1058	1058;1058	2.65	3		14							17	3.7186E-46	1.1945	1.6461	27.894	16	1.1707	1.4562	48.057	16	1.0816	0.92093	40.714	16	1.1945	1.6461	27.894	16	1.1707
Q80W54;B9EHY2;I7HIP5	Q80W54;B9EHY2	3;3;1	3;3;1	3;3;1	CAAX prenyl protease 1 homolog	Zmpste24	>sp|Q80W54|FACE1_MOUSE CAAX prenyl protease 1 homolog OS=Mus musculus GN=Zmpste24 PE=1 SV=2;>tr|B9EHY2|B9EHY2_MOUSE Zinc metallopeptidase, STE24 homolog (S. cerevisiae) OS=Mus musculus GN=Zmpste24 PE=2 SV=1	3	3	3	3	3	3	3	8.4	8.4	8.4	54.734	475	475;475;146	6						4				4	1.7426E-27	0.90349	0.91284	71.055	4	1.0568	0.89465	25.443	4	0.9504	0.69993	60.672	4	0.90349	0.91284	71.055	4	1.0568
Q8BP37;Q9JLB0-2;B9EHZ5;Q9JLB0;Q3UN60	Q8BP37;Q9JLB0-2;B9EHZ5;Q9JLB0;Q3UN60	1;1;1;1;1	1;1;1;1;1	1;1;1;1;1	MAGUK p55 subfamily member 6	Mpp6	>tr|Q8BP37|Q8BP37_MOUSE Putative uncharacterized protein (Fragment) OS=Mus musculus GN=Mpp6 PE=2 SV=1;>sp|Q9JLB0-2|MPP6_MOUSE Isoform Alpha of MAGUK p55 subfamily member 6 OS=Mus musculus GN=Mpp6;>tr|B9EHZ5|B9EHZ5_MOUSE Membrane protein, palmitoylated 6 (M	5	1	1	1	1	1	1	6.9	6.9	6.9	20.024	175	175;539;539;553;553	5					1					1	0.0022467	NaN	NaN	NaN	1	NaN	NaN	NaN	1	NaN	NaN	NaN	1	NaN	NaN	NaN	1	NaN
Q8C909;P46664;B9EIE9	Q8C909;P46664;B9EIE9	1;1;1	1;1;1	1;1;1	Adenylosuccinate synthetase isozyme 2	Adss	>tr|Q8C909|Q8C909_MOUSE Adenylosuccinate synthetase OS=Mus musculus GN=Adss PE=2 SV=1;>sp|P46664|PURA2_MOUSE Adenylosuccinate synthetase isozyme 2 OS=Mus musculus GN=Adss PE=1 SV=2;>tr|B9EIE9|B9EIE9_MOUSE Adenylosuccinate synthetase isozyme 2 OS=Mus muscul	3	1	1	1	1	1	1	6.2	6.2	6.2	24.283	225	225;456;456	6						1				1	3.9231E-10	NaN	NaN	NaN	1	NaN	NaN	NaN	1	NaN	NaN	NaN	1	NaN	NaN	NaN	1	NaN
Q9WVL3-2;Q9WVL3;B9EIV8;Q8C6Y2	Q9WVL3-2;Q9WVL3;B9EIV8	5;5;5;2	5;5;5;2	5;5;5;2	Solute carrier family 12 member 7	Slc12a7	>sp|Q9WVL3-2|S12A7_MOUSE Isoform 2 of Solute carrier family 12 member 7 OS=Mus musculus GN=Slc12a7;>sp|Q9WVL3|S12A7_MOUSE Solute carrier family 12 member 7 OS=Mus musculus GN=Slc12a7 PE=1 SV=1;>tr|B9EIV8|B9EIV8_MOUSE Solute carrier family 12, member 7 OS=M	4	5	5	5	5	5	5	7.9	7.9	7.9	116.55	1054	1054;1083;1083;528	3			6							6	3.7382E-86	0.74611	0.98014	26.56	6	0.93421	0.90539	29.546	6	1.1278	0.88185	31.732	6	0.74611	0.98014	26.56	6	0.93421
Q6P9L5;Q6PDG0;B9EJ54;Q6ZQG1;Q6P9Y6;B0LAE1;Q80VE6	Q6P9L5;Q6PDG0;B9EJ54;Q6ZQG1;Q6P9Y6	4;4;4;4;2;1;1	4;4;4;4;2;1;1	4;4;4;4;2;1;1		Nup205	>tr|Q6P9L5|Q6P9L5_MOUSE Nup205 protein (Fragment) OS=Mus musculus GN=Nup205 PE=2 SV=1;>tr|Q6PDG0|Q6PDG0_MOUSE Nup205 protein (Fragment) OS=Mus musculus GN=Nup205 PE=2 SV=1;>tr|B9EJ54|B9EJ54_MOUSE MCG21756, isoform CRA_b OS=Mus musculus GN=Nup205 PE=2 SV=1;	7	4	4	4	4	4	4	2.1	2.1	2.1	209.92	1851	1851;2003;2008;2067;573;95;427	2		5								5	3.5543E-08	0.6924	0.95229	21.688	5	1.4931	1.716	12.771	5	2.0485	1.737	22.743	5	0.6924	0.95229	21.688	5	1.4931
Q69ZN7;E9Q390;B9EK95;Q69ZN7-4;Q69ZN7-2;Q69ZN7-3;Q9ESD7-3;E9QL12;E9PXU9;Q9ESD7;E9Q423;Q9ESD7-2	Q69ZN7;E9Q390;B9EK95;Q69ZN7-4	46;46;46;38;20;3;2;2;2;2;2;2	46;46;46;38;20;3;2;2;2;2;2;2	46;46;46;38;20;3;2;2;2;2;2;2	Myoferlin	Myof	>sp|Q69ZN7|MYOF_MOUSE Myoferlin OS=Mus musculus GN=Myof PE=1 SV=2;>tr|E9Q390|E9Q390_MOUSE Myoferlin OS=Mus musculus GN=Myof PE=1 SV=2;>tr|B9EK95|B9EK95_MOUSE Myof protein OS=Mus musculus GN=Myof PE=2 SV=1;>sp|Q69ZN7-4|MYOF_MOUSE Isoform 4 of Myoferlin OS=M	12	46	46	46	46	46	46	29.1	29.1	29.1	233.32	2048	2048;2048;2061;1823;921;292;2069;2082;2083;2090;2099;2100	1.71	25	62								87	0	0.73947	0.98705	46.972	85	1.073	1.1123	34.104	85	1.2635	1.0485	43.813	85	0.73947	0.98705	46.972	85	1.073
Q3UR38;Q9CRX6;Q8K271;P02469;Q3UHL7;E9QN70;B9EKB0	Q3UR38;Q9CRX6;Q8K271;P02469;Q3UHL7;E9QN70;B9EKB0	2;2;2;2;2;2;2	2;2;2;2;2;2;2	2;2;2;2;2;2;2	Laminin subunit beta-1	Lamb1	>tr|Q3UR38|Q3UR38_MOUSE Putative uncharacterized protein OS=Mus musculus GN=Lamb1 PE=2 SV=1;>tr|Q9CRX6|Q9CRX6_MOUSE Putative uncharacterized protein (Fragment) OS=Mus musculus GN=Lamb1 PE=2 SV=1;>tr|Q8K271|Q8K271_MOUSE Lamb1-1 protein (Fragment) OS=Mus mus	7	2	2	2	2	2	2	6.7	6.7	6.7	38.39	342	342;911;984;1786;1834;1834;1834	2		2								2	0.00040122	1.4712	1.739	33.854	2	1.7175	1.8001	21.904	2	1.2379	1.0078	15.581	2	1.4712	1.739	33.854	2	1.7175
B9EKJ7;P58871;Z4YJL4	B9EKJ7;P58871;Z4YJL4	5;4;3	5;4;3	5;4;3	182 kDa tankyrase-1-binding protein	Tnks1bp1	>tr|B9EKJ7|B9EKJ7_MOUSE Tankyrase 1 binding protein 1 OS=Mus musculus GN=Tnks1bp1 PE=2 SV=1;>sp|P58871|TB182_MOUSE 182 kDa tankyrase-1-binding protein OS=Mus musculus GN=Tnks1bp1 PE=1 SV=2;>tr|Z4YJL4|Z4YJL4_MOUSE 182 kDa tankyrase-1-binding protein OS=Mus	3	5	5	5	5	5	5	3	3	3	181.82	1720	1720;1720;1058	1.83	1	5								6	3.7992E-11	0.74205	0.99561	50.861	6	0.96859	1.0162	32.761	6	1.3655	1.0996	52.225	6	0.74205	0.99561	50.861	6	0.96859
Q3U6T3;Q8BHF7;B9EKS7	Q3U6T3;Q8BHF7;B9EKS7	1;1;1	1;1;1	1;1;1	CDP-diacylglycerol--glycerol-3-phosphate 3-phosphatidyltransferase, mitochondrial	Pgs1	>tr|Q3U6T3|Q3U6T3_MOUSE Putative uncharacterized protein (Fragment) OS=Mus musculus GN=Pgs1 PE=2 SV=1;>sp|Q8BHF7|PGPS1_MOUSE CDP-diacylglycerol--glycerol-3-phosphate 3-phosphatidyltransferase, mitochondrial OS=Mus musculus GN=Pgs1 PE=2 SV=1;>tr|B9EKS7|B9EK	3	1	1	1	1	1	1	3.5	3.5	3.5	51.284	458	458;553;553	5					1					1	1.9758E-11	NaN	NaN	NaN	1	NaN	NaN	NaN	1	NaN	NaN	NaN	1	NaN	NaN	NaN	1	NaN
Q9D517;Q3TXT9;C4B4E7	Q9D517;Q3TXT9;C4B4E7	1;1;1	1;1;1	1;1;1	1-acyl-sn-glycerol-3-phosphate acyltransferase gamma	Agpat3	>sp|Q9D517|PLCC_MOUSE 1-acyl-sn-glycerol-3-phosphate acyltransferase gamma OS=Mus musculus GN=Agpat3 PE=1 SV=2;>tr|Q3TXT9|Q3TXT9_MOUSE Putative uncharacterized protein OS=Mus musculus GN=Agpat3 PE=2 SV=1;>tr|C4B4E7|C4B4E7_MOUSE 1-acylglycerol-3-phosphate O	3	1	1	1	1	1	1	2.7	2.7	2.7	43.295	376	376;376;376	7							1			1	0.0025729	NaN	NaN	NaN	1	NaN	NaN	NaN	1	NaN	NaN	NaN	0	NaN	NaN	NaN	1	NaN
F6WP10;C9K0Z7;O35465;O35465-2	F6WP10;C9K0Z7;O35465;O35465-2	1;1;1;1	1;1;1;1	1;1;1;1	Peptidyl-prolyl cis-trans isomerase FKBP8	Fkbp8	>tr|F6WP10|F6WP10_MOUSE Peptidyl-prolyl cis-trans isomerase FKBP8 (Fragment) OS=Mus musculus GN=Fkbp8 PE=2 SV=1;>tr|C9K0Z7|C9K0Z7_MOUSE FK-506-binding protein 38 OS=Mus musculus GN=Fkbp8 PE=2 SV=1;>sp|O35465|FKBP8_MOUSE Peptidyl-prolyl cis-trans isomerase	4	1	1	1	1	1	1	44.4	44.4	44.4	4.0346	36	36;354;402;403	5.5					1	1				2	1.7122E-16	0.12149	0.17197	176.54	2	NaN	NaN	NaN	1	NaN	NaN	NaN	1	0.12149	0.17197	176.54	2	NaN
CON__P01030;CON__ENSEMBL:ENSBTAP00000007350	CON__P01030;CON__ENSEMBL:ENSBTAP00000007350	10;10	10;10	10;10			>P01030 SWISS-PROT:P01030 (Bos taurus) similar to Complement C4-A precursor;>ENSEMBL:ENSBTAP00000007350 (Bos taurus) similar to Complement C4-A precursor	2	10	10	10	10	10	10	8.5	8.5	8.5	192.79	1741	1741;1742	6.87				2	2	1	4	3	3	15	8.1061E-116	0.15935	0.17634	75.729	13	0.13008	0.12644	51.216	8	0.7093	0.53001	51.697	8	0.15935	0.17634	75.729	13	0.13008
P05213;CON__ENSEMBL:ENSBTAP00000016242;Q99KA2;O89052;Q3UX10	P05213;CON__ENSEMBL:ENSBTAP00000016242;Q99KA2	18;18;13;6;1	18;18;13;6;1	0;0;0;0;0	Tubulin alpha-1B chain	Tuba1b	>sp|P05213|TBA1B_MOUSE Tubulin alpha-1B chain OS=Mus musculus GN=Tuba1b PE=1 SV=2;>ENSEMBL:ENSBTAP00000016242 (Bos taurus) similar to alpha-tubulin I isoform 1;>tr|Q99KA2|Q99KA2_MOUSE Tuba1b protein (Fragment) OS=Mus musculus GN=Tuba1b PE=2 SV=1	5	18	18	0	18	18	0	48.8	48.8	0	50.151	451	451;451;347;99;446	5.15	5	3	6	6	20	30	3	1	5	79	0	0.51284	0.62287	46.985	79	0.73379	0.74367	29.903	79	1.3411	1.1314	44.093	79	0.51284	0.62287	46.985	79	0.73379
CON__ENSEMBL:ENSBTAP00000024146	CON__ENSEMBL:ENSBTAP00000024146	18	18	18			>ENSEMBL:ENSBTAP00000024146 (Bos taurus) similar to alpha-2-macroglobulin isoform 1	1	18	18	18	18	18	18	19.8	19.8	19.8	164.34	1477	1477	4.27	10	9	5	11	6	2	2	3	8	56	2.8797E-295	0.11191	0.14093	95.256	45	0.11021	0.11026	113.84	40	0.9597	0.7589	91.323	40	0.11191	0.14093	95.256	45	0.11021
CON__ENSEMBL:ENSBTAP00000032840	CON__ENSEMBL:ENSBTAP00000032840	6	6	6			>ENSEMBL:ENSBTAP00000032840 (Bos taurus) similar to apolipoprotein B, partial	1	6	6	6	6	6	6	10.9	10.9	10.9	92.273	825	825	2.56	7							2		9	8.8298E-15	0.24519	0.25772	97.426	7	0.23805	0.22802	139.21	7	1.2182	0.91826	83.137	7	0.24519	0.25772	97.426	7	0.23805
CON__ENSEMBL:ENSBTAP00000034412	CON__ENSEMBL:ENSBTAP00000034412	3	3	3			>ENSEMBL:ENSBTAP00000034412 (Bos taurus) similar to C4b-binding protein alpha chain	1	3	3	3	3	3	3	20.6	20.6	20.6	22.336	199	199	8								3		3	1.2166E-09	0.57479	0.60044	71.021	3	0.47565	0.43248	76.575	3	0.90181	0.79303	17.412	3	0.57479	0.60044	71.021	3	0.47565
CON__ENSEMBL:ENSBTAP00000037665	CON__ENSEMBL:ENSBTAP00000037665	4	4	4			>ENSEMBL:ENSBTAP00000037665 (Bos taurus) similar to Pregnancy zone protein, partial	1	4	4	4	4	4	4	11.4	11.4	11.4	65.19	578	578	4.8		2		1				2		5	6.4308E-11	0.27617	0.31056	150.32	3	0.2985	0.27224	84.338	3	1.0809	0.80657	78.11	3	0.27617	0.31056	150.32	3	0.2985
CON__P00735;H7BX99;Q3TJ94;P19221	CON__P00735;H7BX99;Q3TJ94;P19221	2;1;1;1	2;1;1;1	2;1;1;1	Prothrombin;Activation peptide fragment 1;Activation peptide fragment 2;Thrombin light chain;Thrombin heavy chain	F2	>P00735 SWISS-PROT:P00735 (Bos taurus) Prothrombin precursor (Fragment);>tr|H7BX99|H7BX99_MOUSE Prothrombin OS=Mus musculus GN=F2 PE=2 SV=1;>tr|Q3TJ94|Q3TJ94_MOUSE Prothrombin OS=Mus musculus GN=F2 PE=2 SV=1;>sp|P19221|THRB_MOUSE Prothrombin OS=Mus musculu	4	2	2	2	2	2	2	5.1	5.1	5.1	70.505	625	625;617;618;618	7							2			2	4.3175E-05	0.17196	0.23445	37.924	2	0.10801	0.1316	0.53242	2	0.62809	0.55651	30.041	2	0.17196	0.23445	37.924	2	0.10801
CON__P00761	CON__P00761	5	5	5			>P00761 SWISS-PROT:P00761|TRYP_PIG Trypsin - Sus scrofa (Pig).	1	5	5	5	5	5	5	29.4	29.4	29.4	24.409	231	231	5	4	5	4	4	4	3	4	4	5	37	3.9996E-251	0.030275	0.036671	145.59	26	0.025982	0.025145	140.24	26	0.95674	0.73112	82.403	26	0.030275	0.036671	145.59	26	0.025982
CON__P01966	CON__P01966	6	6	6			>P01966 SWISS-PROT:P01966 (Bos taurus) Hemoglobin subunit alpha	1	6	6	6	6	6	6	70.4	70.4	70.4	15.184	142	142	7.04	1	1	1	1	2	1	2	4	10	23	5.7199E-283	0.13747	0.17437	123.46	19	0.12933	0.1619	142.89	15	1.0816	0.90757	75.03	15	0.13747	0.17437	123.46	19	0.12933
CON__P02533;CON__P08779;CON__Q04695;Q9QWL7;CON__Q9QWL7;Q61414;CON__P19012;CON__A2A4G1;B1AQ77;Q61781;CON__ENSEMBL:ENSP00000377550;Q6IFX2;CON__Q6IFX2;CON__P13646-1;Q9Z2K1;Q3SYP5;CON__Q9Z2K1;Q3ZAW8;Q9EQD7;Q9EQD6;CON__Q3ZAW8	CON__P02533;CON__P08779;CON__Q04695;Q9QWL7;CON__Q9QWL7;Q61414;CON__P19012;CON__A2A4G1;B1AQ77;Q61781	5;4;3;3;3;3;3;3;3;3;2;2;2;2;2;2;2;2;2;2;2	2;1;1;1;1;0;1;0;0;1;1;1;1;1;0;0;0;0;0;0;0	2;1;1;1;1;0;1;0;0;1;1;1;1;1;0;0;0;0;0;0;0	Keratin, type I cytoskeletal 17;Keratin, type I cytoskeletal 15;Keratin, type I cytoskeletal 14	Krt17;Krt15;Krt14	>P02533 SWISS-PROT:P02533 Tax_Id=9606 Gene_Symbol=KRT14 Keratin, type I cytoskeletal 14;>P08779 SWISS-PROT:P08779 Tax_Id=9606 Gene_Symbol=KRT16 Keratin, type I cytoskeletal 16;>Q04695 SWISS-PROT:Q04695 Tax_Id=9606 Gene_Symbol=KRT17 Keratin, type I cytoskel	21	5	2	2	5	2	2	10.6	5.3	5.3	51.621	472	472;473;432;433;433;452;456;456;456;484;420;452;452;458;469;469;469;470;473;474;474	3.5	1					1				2	4.354E-10	0.15273	0.1669	118.83	2	0.23924	0.214	52.137	2	1.5664	1.1867	52.25	2	0.15273	0.1669	118.83	2	0.23924
CON__P02769;CON__P02768-1	CON__P02769	25;2	25;2	24;2			>P02769 SWISS-PROT:P02769 (Bos taurus) Bovine serum albumin precursor	2	25	25	24	25	25	24	53	53	53	69.293	607	607;609	3.72	8	4	14	12	26	1				65	0	0.11274	0.15633	117.01	53	0.12254	0.14066	97.793	45	1.0786	0.86976	81.044	45	0.11274	0.15633	117.01	53	0.12254
CON__P04264;Q08EK4;Q6IFZ6;Q08EK5;CON__Q6IFZ6;CON__Q7Z794;Q6NXH9;CON__Q6NXH9	CON__P04264	13;3;3;3;3;2;1;1	11;1;1;1;1;1;1;1	6;0;0;0;0;0;0;0			>P04264 SWISS-PROT:P04264 Tax_Id=9606 Gene_Symbol=KRT1 Keratin, type II cytoskeletal 1	8	13	11	6	13	11	6	19.6	18	9.2	66.017	644	644;571;572;572;572;578;539;539	1.93	11		1		1			1		14	1.0488E-132	0.13496	0.15181	94.046	12	0.17785	0.16834	124.35	10	1.1882	0.89162	91.868	10	0.13496	0.15181	94.046	12	0.17785
P05784;CON__P05784;P08730-2;CON__Q99456	P05784;CON__P05784	31;31;1;1	31;31;1;1	29;29;0;0	Keratin, type I cytoskeletal 18	Krt18	>sp|P05784|K1C18_MOUSE Keratin, type I cytoskeletal 18 OS=Mus musculus GN=Krt18 PE=1 SV=5;>P05784 SWISS-PROT:P05784 Tax_Id=10090 Gene_Symbol=Krt18 Keratin, type I cytoskeletal 18	4	31	31	29	31	31	29	76.1	76.1	72.3	47.538	423	423;423;311;494	5.07	9	5	9	8	19	45	3	6	4	108	0	0.83654	1.0579	24.47	100	1.471	1.6233	21.509	101	1.749	1.4212	25.053	101	0.83654	1.0579	24.47	100	1.471
CON__P07477	CON__P07477	1	1	1			>P07477 SWISS-PROT:P07477 Tax_Id=9606 Gene_Symbol=PRSS1 Trypsin-1 precursor	1	1	1	1	1	1	1	8.1	8.1	8.1	26.558	247	247	4			1		1					2	0.0036607	NaN	NaN	NaN	0	NaN	NaN	NaN	0	NaN	NaN	NaN	0	NaN	NaN	NaN	0	NaN
CON__P12763	CON__P12763	8	8	8			>P12763 SWISS-PROT:P12763 (Bos taurus) Alpha-2-HS-glycoprotein precursor	1	8	8	8	8	8	8	29.8	29.8	29.8	38.418	359	359	4.88	2	1	3	2	10	4	2		2	26	9.8581E-271	0.070422	0.08392	101.74	22	0.080394	0.083841	116.76	22	0.94722	0.70946	97.625	22	0.070422	0.08392	101.74	22	0.080394
CON__P13645;P02535-3;P02535-2;A2A513;P02535;CON__P02535-1;Q8VCW2;Q9Z320;B2RU72;CON__Q7Z3Z0;CON__Q7Z3Y8;CON__Q148H6;CON__Q7Z3Y9;CON__Q7Z3Y7	CON__P13645	9;2;2;2;2;2;1;1;1;1;1;1;1;1	8;2;2;2;2;2;1;1;1;1;1;1;1;1	7;1;1;1;1;1;0;0;0;0;0;0;0;0			>P13645 SWISS-PROT:P13645 Tax_Id=9606 Gene_Symbol=KRT10 Keratin, type I cytoskeletal 10	14	9	8	7	9	8	7	18.4	17.2	15.7	59.51	593	593;462;561;561;570;570;446;448;448;450;459;464;468;486	1.27	8	3								11	6.0544E-22	0.12039	0.1659	63.232	10	0.097231	0.10967	44.31	8	1.0059	0.7925	83.193	8	0.12039	0.1659	63.232	10	0.097231
CON__P15497	CON__P15497	2	2	2			>P15497 SWISS-PROT:P15497 (Bos taurus) Apolipoprotein A-I precursor	1	2	2	2	2	2	2	9.4	9.4	9.4	30.276	265	265	8								2		2	1.4577E-08	0.10079	0.1084	93.001	2	0.10992	0.10942	34.193	2	1.0906	0.85164	55.528	2	0.10079	0.1084	93.001	2	0.10992
CON__P17690	CON__P17690	3	3	3			>P17690 SWISS-PROT:P17690 (Bos taurus) Beta-2-glycoprotein 1 precursor	1	3	3	3	3	3	3	17.4	17.4	17.4	38.252	345	345	5					4					4	1.5797E-59	0.040467	0.06033	127.26	2	0.13341	0.17248	40.251	2	3.2968	2.6463	87.013	2	0.040467	0.06033	127.26	2	0.13341
CON__P17697	CON__P17697	2	2	2			>P17697 SWISS-PROT:P17697 (Bos taurus) Clusterin precursor	1	2	2	2	2	2	2	5	5	5	51.113	439	439	6.5						1	1			2	7.6673E-08	NaN	NaN	NaN	0	NaN	NaN	NaN	0	NaN	NaN	NaN	0	NaN	NaN	NaN	0	NaN
CON__P34955	CON__P34955	11	11	11			>P34955 SWISS-PROT:P34955 (Bos taurus) Alpha-1-antiproteinase precursor	1	11	11	11	11	11	11	27.9	27.9	27.9	46.103	416	416	4.8	5		1	3	10	5	5		1	30	3.6014E-283	0.1134	0.13167	146.48	26	0.088892	0.1009	126.97	23	0.97282	0.77018	77.61	23	0.1134	0.13167	146.48	26	0.088892
CON__P35527	CON__P35527	8	7	7			>P35527 SWISS-PROT:P35527 Tax_Id=9606 Gene_Symbol=KRT9 Keratin, type I cytoskeletal 9	1	8	7	7	8	7	7	23.4	22.3	22.3	62.129	623	623	1.22	7	2								9	7.9023E-283	0.072577	0.093858	87.488	7	0.47324	0.55778	112.8	4	4.4781	3.8356	113.29	4	0.072577	0.093858	87.488	7	0.47324
CON__P35908	CON__P35908	5	3	1			>P35908 SWISS-PROT:P35908 Tax_Id=9606 Gene_Symbol=KRT2 Keratin, type II cytoskeletal 2 epidermal	1	5	3	1	5	3	1	7	5.1	1.9	65.865	645	645	1	3									3	4.5315E-82	0.086718	0.12047	100.08	3	0.49797	0.61447	156.72	3	1.9612	1.9156	95.291	3	0.086718	0.12047	100.08	3	0.49797
Q543J5;P32261;CON__P41361	Q543J5;P32261;CON__P41361	1;1;1	1;1;1	1;1;1	Antithrombin-III	Serpinc1	>tr|Q543J5|Q543J5_MOUSE Antithrombin OS=Mus musculus GN=Serpinc1 PE=2 SV=1;>sp|P32261|ANT3_MOUSE Antithrombin-III OS=Mus musculus GN=Serpinc1 PE=1 SV=1;>P41361 SWISS-PROT:P41361 (Bos taurus) Antithrombin-III precursor	3	1	1	1	1	1	1	2.6	2.6	2.6	52.003	465	465;465;465	9									1	1	0.0056552	NaN	NaN	NaN	1	NaN	NaN	NaN	1	NaN	NaN	NaN	1	NaN	NaN	NaN	1	NaN
CON__P50448	CON__P50448	1	1	1			>P50448 SWISS-PROT:P50448 (Bos taurus) Factor XIIa inhibitor precursor	1	1	1	1	1	1	1	3.4	3.4	3.4	51.723	468	468	5.67				1		1	1			3	0.0019893	0.41683	0.56434	40.019	3	0.37413	0.44225	12.202	3	0.97422	0.82317	51.581	3	0.41683	0.56434	40.019	3	0.37413
CON__P81644	CON__P81644	3	3	3			>P81644 SWISS-PROT:P81644 (Bos taurus) Apolipoprotein A-II precursor	1	3	3	3	3	3	3	35	35	35	11.202	100	100	9									3	3	2.607E-15	0.055641	0.052376	59.375	3	0.071214	0.054275	72.629	3	3.2457	2.4654	76.893	3	0.055641	0.052376	59.375	3	0.071214
CON__Q03247	CON__Q03247	1	1	1			>Q03247 SWISS-PROT:Q03247 (Bos taurus) Apolipoprotein E precursor	1	1	1	1	1	1	1	4.4	4.4	4.4	35.979	316	316	7							1			1	0.00029061	NaN	NaN	NaN	1	NaN	NaN	NaN	1	NaN	NaN	NaN	1	NaN	NaN	NaN	1	NaN
CON__Q29443;CON__Q0IIK2	CON__Q29443;CON__Q0IIK2	7;7	7;7	7;7			>Q29443 SWISS-PROT:Q29443 Serotransferrin - Bos taurus (Bovine).;>Q0IIK2 TREMBL:Q0IIK2 (Bos taurus) Transferrin	2	7	7	7	7	7	7	15.2	15.2	15.2	75.829	685	685;704	4.62				7					1	8	3.8332E-28	0.17626	0.24484	88.59	6	0.23073	0.27363	79.818	4	0.65426	0.57467	67.544	4	0.17626	0.24484	88.59	6	0.23073
CON__Q1A7A4	CON__Q1A7A4	1	1	1			>Q1A7A4 TREMBL:Q1A7A4 (Bos taurus) similar to complement component C5	1	1	1	1	1	1	1	0.9	0.9	0.9	188.74	1677	1677	8								1		1	0.029015	NaN	NaN	NaN	1	NaN	NaN	NaN	1	NaN	NaN	NaN	1	NaN	NaN	NaN	1	NaN
CON__Q28065	CON__Q28065	1	1	1			>Q28065 SWISS-PROT:Q28065 (Bos taurus) C4b-binding protein alpha chain precursor	1	1	1	1	1	1	1	2.5	2.5	2.5	68.886	610	610	4				1						1	0.00397	NaN	NaN	NaN	1	NaN	NaN	NaN	1	NaN	NaN	NaN	1	NaN	NaN	NaN	1	NaN
CON__Q28107;O88783	CON__Q28107	4;1	4;1	4;1			>Q28107 SWISS-PROT:Q28107 (Bos taurus) Coagulation factor V precursor	2	4	4	4	4	4	4	2.4	2.4	2.4	248.98	2211	2211;2183	6					2		2			4	2.033E-13	0.1307	0.173	36.644	3	0.081892	0.077031	128.96	3	0.55679	0.40618	160.04	3	0.1307	0.173	36.644	3	0.081892
CON__Q28194;Q3TR40;P35441;Q8CGB2;Q80YQ1	CON__Q28194;Q3TR40;P35441;Q8CGB2;Q80YQ1	3;2;2;2;2	3;2;2;2;2	3;2;2;2;2	Thrombospondin-1	Thbs1	>Q28194 TREMBL:Q28194 (Bos taurus) Thrombospondin-1;>tr|Q3TR40|Q3TR40_MOUSE Putative uncharacterized protein OS=Mus musculus GN=Thbs1 PE=2 SV=1;>sp|P35441|TSP1_MOUSE Thrombospondin-1 OS=Mus musculus GN=Thbs1 PE=1 SV=1;>tr|Q8CGB2|Q8CGB2_MOUSE Thrombospondin	5	3	3	3	3	3	3	3.2	3.2	3.2	129.39	1170	1170;1170;1170;1171;1171	1.33	2	1								3	2.4296E-06	NaN	NaN	NaN	1	NaN	NaN	NaN	1	NaN	NaN	NaN	1	NaN	NaN	NaN	1	NaN
CON__Q2UVX4	CON__Q2UVX4	2	2	2			>Q2UVX4 SWISS-PROT:Q2UVX4 (Bos taurus) Complement C3 precursor	1	2	2	2	2	2	2	1.7	1.7	1.7	187.37	1662	1662	6					1		1			2	0.0014047	NaN	NaN	NaN	1	NaN	NaN	NaN	1	NaN	NaN	NaN	1	NaN	NaN	NaN	1	NaN
CON__Q3SX09;CON__P02070;A8DUN2	CON__Q3SX09	9;2;2	9;2;2	9;2;2			>Q3SX09 TREMBL:Q3SX09 (Bos taurus) similar to HBG protein	3	9	9	9	9	9	9	50.2	50.2	50.2	22.06	201	201;145;147	7.25	3		1	1			2	3	14	24	0	0.07061	0.068948	158.08	21	0.085482	0.10333	133.77	17	0.98416	0.74715	92.394	17	0.07061	0.068948	158.08	21	0.085482
CON__Q3SY84;CON__Q14CN4-1;Q6IME9;CON__Q6IME9;CON__Q7RTS7;CON__Q32MB2	CON__Q3SY84	3;1;1;1;1;1	1;1;1;1;1;1	1;1;1;1;1;1			>Q3SY84 SWISS-PROT:Q3SY84 Tax_Id=9606 Gene_Symbol=KRT71 Keratin, type II cytoskeletal 71	6	3	1	1	3	1	1	4.6	2.3	2.3	57.249	523	523;511;520;520;529;540	1	2									2	8.1156E-111	0.074654	0.090357	71.37	2	0.52128	0.49361	186.49	2	6.9826	5.2636	250.5	2	0.074654	0.090357	71.37	2	0.52128
CON__Q3SZV7	CON__Q3SZV7	1	1	1			>Q3SZV7 TREMBL:Q3SZV7 (Bos taurus) Similar to hemopexin	1	1	1	1	1	1	1	3.5	3.5	3.5	52.295	460	460	5					1					1	0.0012141	NaN	NaN	NaN	1	NaN	NaN	NaN	1	NaN	NaN	NaN	1	NaN	NaN	NaN	1	NaN
CON__Q3T052	CON__Q3T052	1	1	1			>Q3T052 TREMBL:Q3T052;Q5EA67 (Bos taurus) Inter-alpha (Globulin) inhibitor H4	1	1	1	1	1	1	1	1.4	1.4	1.4	101.51	916	916	3			1							1	0.0028223	NaN	NaN	NaN	1	NaN	NaN	NaN	1	NaN	NaN	NaN	1	NaN	NaN	NaN	1	NaN
CON__Q3ZBS7	CON__Q3ZBS7	3	3	3			>Q3ZBS7 TREMBL:Q3ZBS7 (Bos taurus) Vitronectin	1	3	3	3	3	3	3	8.5	8.5	8.5	54.099	484	484	4	2	1		1	2		2			8	2.3302E-47	0.1357	0.18548	67.975	8	0.18767	0.1953	134.35	8	1.2003	1.0266	139.22	8	0.1357	0.18548	67.975	8	0.18767
Q922U2;Q32P04;CON__Q922U2;CON__Q5XQN5;Q9CRS6	Q922U2;Q32P04;CON__Q922U2;CON__Q5XQN5	7;7;7;7;1	1;1;1;1;0	0;0;0;0;0	Keratin, type II cytoskeletal 5	Krt5	>sp|Q922U2|K2C5_MOUSE Keratin, type II cytoskeletal 5 OS=Mus musculus GN=Krt5 PE=1 SV=1;>tr|Q32P04|Q32P04_MOUSE Keratin 5 OS=Mus musculus GN=Krt5 PE=2 SV=2;>Q922U2 SWISS-PROT:Q922U2 Tax_Id=10090 Gene_Symbol=Krt5 Keratin, type II cytoskeletal 5;>Q5XQN5 SWIS	5	7	1	0	7	1	0	10	1.7	0	61.766	580	580;580;580;601;198	1	1									1	8.5717E-18	NaN	NaN	NaN	1	NaN	NaN	NaN	1	NaN	NaN	NaN	1	NaN	NaN	NaN	1	NaN
Q9D312;CON__Q9D312;Q61782;CON__Q61782;Q9CWC9;Q8CCX5-2;Q8CCX5;CON__Q8N1A0;CON__P35900	Q9D312;CON__Q9D312	8;8;1;1;1;1;1;1;1	8;8;1;1;1;1;1;1;1	7;7;0;0;0;0;0;0;0	Keratin, type I cytoskeletal 20	Krt20	>sp|Q9D312|K1C20_MOUSE Keratin, type I cytoskeletal 20 OS=Mus musculus GN=Krt20 PE=1 SV=1;>Q9D312 SWISS-PROT:Q9D312 Tax_Id=10090 Gene_Symbol=Krt20 Keratin, type I cytoskeletal 20	9	8	8	7	8	8	7	20	20	17.9	49.034	431	431;431;93;93;232;254;294;295;424	6						8				8	8.4177E-31	0.48487	0.59768	21.783	8	0.82189	0.73674	31.035	8	1.5433	1.273	29.351	8	0.48487	0.59768	21.783	8	0.82189
Q9DCV7;CON__Q9DCV7;D3Z6N5;CON__Q3KNV1;CON__P08729	Q9DCV7;CON__Q9DCV7	25;25;7;6;6	22;22;7;3;3	18;18;4;2;2	Keratin, type II cytoskeletal 7	Krt7	>sp|Q9DCV7|K2C7_MOUSE Keratin, type II cytoskeletal 7 OS=Mus musculus GN=Krt7 PE=1 SV=1;>Q9DCV7 SWISS-PROT:Q9DCV7 Tax_Id=10090 Gene_Symbol=Krt7 Keratin, type II cytoskeletal 7	5	25	22	18	25	22	18	59.3	55.8	48.8	50.708	457	457;457;115;469;469	5.3	1		1	4	25	24		1		56	2.526E-162	0.9793	1.2493	62.056	56	1.6685	1.6419	22.725	56	1.4167	1.1887	45.947	56	0.9793	1.2493	62.056	56	1.6685
P16858;D2KHZ9;S4R1W1;S4R257;D3YYI5;Q3TUZ9;D3Z0Z9;Q4VBD1;Q6IWE3;W8QM43;V9GX06;S4R1W8;V9GXA7;Q8CEV2;Q3V2I5;S4R2G5;Q64467	P16858;D2KHZ9;S4R1W1;S4R257;D3YYI5;Q3TUZ9;D3Z0Z9	11;11;10;9;8;6;6;4;3;2;2;1;1;1;1;1;1	11;11;10;9;8;6;6;4;3;2;2;1;1;1;1;1;1	11;11;10;9;8;6;6;4;3;2;2;1;1;1;1;1;1	Glyceraldehyde-3-phosphate dehydrogenase	Gapdh;Gm7293;Gm10481;Gm5069	>sp|P16858|G3P_MOUSE Glyceraldehyde-3-phosphate dehydrogenase OS=Mus musculus GN=Gapdh PE=1 SV=2;>tr|D2KHZ9|D2KHZ9_MOUSE Glyceraldehyde-3-phosphate dehydrogenase OS=Mus musculus GN=GAPDH PE=2 SV=1;>tr|S4R1W1|S4R1W1_MOUSE Uncharacterized protein OS=Mus musc	17	11	11	11	11	11	11	51.1	51.1	51.1	35.81	333	333;333;333;280;336;144;337;136;96;77;183;55;121;156;236;440;440	5.86	5		4	3	8	10	26	5	2	63	0	1.0222	1.083	51.233	61	1.0994	0.98875	27.148	61	1.0551	0.79886	47.331	61	1.0222	1.083	51.233	61	1.0994
Q8BTY2-2;U3RKD2;Q8BTY2;D3Y273;H6WZ45;D3Y272;E3UVT8;F8VQC9;I1VGT6;I1VGT5;H6WZF5;I1VGT4;E3UVT9;J9RDH0;U3RF68;J9S7F7;J9S4N6;J9RZB2;J7H931;J9RV59	Q8BTY2-2;U3RKD2;Q8BTY2;D3Y273;H6WZ45;D3Y272;E3UVT8;F8VQC9;I1VGT6;I1VGT5;H6WZF5;I1VGT4;E3UVT9;J9RDH0;U3RF68;J9S7F7;J9S4N6;J9RZB2;J7H931;J9RV59	1;1;1;1;1;1;1;1;1;1;1;1;1;1;1;1;1;1;1;1	1;1;1;1;1;1;1;1;1;1;1;1;1;1;1;1;1;1;1;1	1;1;1;1;1;1;1;1;1;1;1;1;1;1;1;1;1;1;1;1	Sodium bicarbonate cotransporter 3	Slc4a7	>sp|Q8BTY2-2|S4A7_MOUSE Isoform 2 of Sodium bicarbonate cotransporter 3 OS=Mus musculus GN=Slc4a7;>tr|U3RKD2|U3RKD2_MOUSE Solute carrier family 4 sodium bicarbonate cotransporter member 7 OS=Mus musculus GN=Slc4a7 PE=2 SV=1;>sp|Q8BTY2|S4A7_MOUSE Sodium bic	20	1	1	1	1	1	1	1.9	1.9	1.9	104.68	936	936;1011;1034;1095;1113;1118;1126;1131;1133;1138;1146;1151;1200;1205;1210;1213;1218;1241;1246;1254	3			1							1	1.1954E-06	NaN	NaN	NaN	0	NaN	NaN	NaN	0	NaN	NaN	NaN	0	NaN	NaN	NaN	0	NaN
D3Z4M2;D3YTM0;D3Z0Z2;Q924Z4	D3Z4M2;D3YTM0;D3Z0Z2;Q924Z4	1;1;1;1	1;1;1;1	1;1;1;1	Ceramide synthase 2	Cers2	>tr|D3Z4M2|D3Z4M2_MOUSE Ceramide synthase 2 (Fragment) OS=Mus musculus GN=Cers2 PE=2 SV=1;>tr|D3YTM0|D3YTM0_MOUSE Ceramide synthase 2 (Fragment) OS=Mus musculus GN=Cers2 PE=2 SV=1;>tr|D3Z0Z2|D3Z0Z2_MOUSE Ceramide synthase 2 (Fragment) OS=Mus musculus GN=Ce	4	1	1	1	1	1	1	12.3	12.3	12.3	15.505	130	130;220;245;380	7							2			2	0.00017506	0.51417	0.53298	62.021	2	0.95063	0.84628	2.8177	2	1.8489	1.3805	55.889	2	0.51417	0.53298	62.021	2	0.95063
D6REG2;D3YWU4;D3YWA9;D3YTR6;Q8R0G7	D6REG2;D3YWU4;D3YWA9;D3YTR6;Q8R0G7	1;1;1;1;1	1;1;1;1;1	1;1;1;1;1	Protein spinster homolog 1	Spns1	>tr|D6REG2|D6REG2_MOUSE Protein spinster homolog 1 OS=Mus musculus GN=Spns1 PE=2 SV=1;>tr|D3YWU4|D3YWU4_MOUSE Protein spinster homolog 1 (Fragment) OS=Mus musculus GN=Spns1 PE=2 SV=1;>tr|D3YWA9|D3YWA9_MOUSE Protein spinster homolog 1 OS=Mus musculus GN=Spn	5	1	1	1	1	1	1	8.5	8.5	8.5	17.993	165	165;239;453;476;528	7							1			1	0.00062266	NaN	NaN	NaN	1	NaN	NaN	NaN	1	NaN	NaN	NaN	1	NaN	NaN	NaN	1	NaN
D3YU17;Q8VCM8;F6S731	D3YU17;Q8VCM8	5;5;1	5;5;1	5;5;1	Nicalin	Ncln	>tr|D3YU17|D3YU17_MOUSE Nicalin OS=Mus musculus GN=Ncln PE=2 SV=1;>sp|Q8VCM8|NCLN_MOUSE Nicalin OS=Mus musculus GN=Ncln PE=2 SV=2	3	5	5	5	5	5	5	10.9	10.9	10.9	62.779	562	562;563;64	5					6					6	1.8118E-12	0.72828	0.94718	63.641	6	0.96286	0.92367	30.183	6	1.2525	0.92307	46.74	6	0.72828	0.94718	63.641	6	0.96286
D3YU33;Q8CHK3	D3YU33;Q8CHK3	1;1	1;1	1;1	Lysophospholipid acyltransferase 7	Mboat7	>tr|D3YU33|D3YU33_MOUSE Lysophospholipid acyltransferase 7 OS=Mus musculus GN=Mboat7 PE=2 SV=1;>sp|Q8CHK3|MBOA7_MOUSE Lysophospholipid acyltransferase 7 OS=Mus musculus GN=Mboat7 PE=2 SV=1	2	1	1	1	1	1	1	3.5	3.5	3.5	38.753	344	344;473	6.5						1	1			2	2.2516E-06	0.69195	0.93547	8.645	2	1.0821	1.3153	3.1683	2	1.7339	1.5127	19.282	2	0.69195	0.93547	8.645	2	1.0821
D3YU58;Q9WVM3	D3YU58;Q9WVM3	1;1	1;1	1;1	Anaphase-promoting complex subunit 7	Anapc7	>tr|D3YU58|D3YU58_MOUSE Anaphase-promoting complex subunit 7 OS=Mus musculus GN=Anapc7 PE=1 SV=1;>sp|Q9WVM3|APC7_MOUSE Anaphase-promoting complex subunit 7 OS=Mus musculus GN=Anapc7 PE=1 SV=3	2	1	1	1	1	1	1	3	3	3	56.167	503	503;565	5					1					1	0.0004128	NaN	NaN	NaN	1	NaN	NaN	NaN	1	NaN	NaN	NaN	1	NaN	NaN	NaN	1	NaN
D3YU99;D3YUA0;Q9CQM2;Q99JH8	D3YU99;D3YUA0;Q9CQM2;Q99JH8	1;1;1;1	1;1;1;1	1;1;1;1	ER lumen protein retaining receptor;ER lumen protein retaining receptor 2;ER lumen protein retaining receptor 1	Kdelr1;Kdelr2	>tr|D3YU99|D3YU99_MOUSE ER lumen protein retaining receptor OS=Mus musculus GN=Kdelr1 PE=2 SV=1;>tr|D3YUA0|D3YUA0_MOUSE ER lumen protein retaining receptor OS=Mus musculus GN=Kdelr1 PE=2 SV=1;>sp|Q9CQM2|ERD22_MOUSE ER lumen protein-retaining receptor 2 OS=	4	1	1	1	1	1	1	8	8	8	15.901	138	138;150;212;212	8.5								1	1	2	2.676E-07	0.68728	0.8666	11.888	2	0.89956	0.99613	10.038	2	1.3654	1.1606	8.1132	2	0.68728	0.8666	11.888	2	0.89956
D3Z2N3;D3YUG2;D3Z0B8;D3Z2L7;Q3UT23;Q9QZ73;Q99NE7;Q3TMV8	D3Z2N3;D3YUG2;D3Z0B8;D3Z2L7;Q3UT23;Q9QZ73;Q99NE7;Q3TMV8	1;1;1;1;1;1;1;1	1;1;1;1;1;1;1;1	1;1;1;1;1;1;1;1	DCN1-like protein 1	Dcun1d1	>tr|D3Z2N3|D3Z2N3_MOUSE DCN1-like protein (Fragment) OS=Mus musculus GN=Dcun1d1 PE=4 SV=1;>tr|D3YUG2|D3YUG2_MOUSE DCN1-like protein 1 (Fragment) OS=Mus musculus GN=Dcun1d1 PE=4 SV=1;>tr|D3Z0B8|D3Z0B8_MOUSE DCN1-like protein (Fragment) OS=Mus musculus GN=Dc	8	1	1	1	1	1	1	14.9	14.9	14.9	13.141	114	114;115;214;220;244;259;259;259	8								1		1	1.3642E-06	NaN	NaN	NaN	1	NaN	NaN	NaN	1	NaN	NaN	NaN	1	NaN	NaN	NaN	1	NaN
D3YUG4;J3QK48;P97823-2;J3QP56;P97823;D3Z269;Q4FK51	D3YUG4;J3QK48;P97823-2;J3QP56;P97823;D3Z269;Q4FK51	2;2;2;2;2;1;1	2;2;2;2;2;1;1	2;2;2;2;2;1;1	Acyl-protein thioesterase 1	Lypla1	>tr|D3YUG4|D3YUG4_MOUSE Acyl-protein thioesterase 1 (Fragment) OS=Mus musculus GN=Lypla1 PE=2 SV=1;>tr|J3QK48|J3QK48_MOUSE Acyl-protein thioesterase 1 (Fragment) OS=Mus musculus GN=Lypla1 PE=4 SV=1;>sp|P97823-2|LYPA1_MOUSE Isoform 2 of Acyl-protein thioest	7	2	2	2	2	2	2	19	19	19	15.176	142	142;220;221;224;230;142;230	8								2		2	1.6708E-09	0.84418	1.1244	32.196	2	1.2114	1.4037	42.571	2	1.5461	1.2898	77.183	2	0.84418	1.1244	32.196	2	1.2114
D3YUM1;Q91YT0;D3Z1U9;D3Z0K1;D3YXX5;D6RG60	D3YUM1;Q91YT0;D3Z1U9;D3Z0K1	11;11;9;7;5;2	11;11;9;7;5;2	11;11;9;7;5;2	NADH dehydrogenase [ubiquinone] flavoprotein 1, mitochondrial	Ndufv1	>tr|D3YUM1|D3YUM1_MOUSE NADH dehydrogenase [ubiquinone] flavoprotein 1, mitochondrial OS=Mus musculus GN=Ndufv1 PE=1 SV=1;>sp|Q91YT0|NDUV1_MOUSE NADH dehydrogenase [ubiquinone] flavoprotein 1, mitochondrial OS=Mus musculus GN=Ndufv1 PE=1 SV=1;>tr|D3Z1U9|D3	6	11	11	11	11	11	11	34.7	34.7	34.7	49.913	455	455;464;385;146;115;120	5.89					2	16				18	3.0812E-72	0.46079	0.55473	24.546	17	0.58178	0.61692	31.466	17	1.2838	1.0467	18.219	17	0.46079	0.55473	24.546	17	0.58178
D3YUQ9;E9QN08;Q80T06;P57776;P57776-3;D3Z7N2;D3YZT9;P57776-2;Q91VK2;F6ZFU0;Q8BW50;D3YY68	D3YUQ9;E9QN08;Q80T06;P57776;P57776-3;D3Z7N2;D3YZT9;P57776-2;Q91VK2;F6ZFU0	4;4;4;4;4;3;3;3;3;3;1;1	4;4;4;4;4;3;3;3;3;3;1;1	4;4;4;4;4;3;3;3;3;3;1;1	Elongation factor 1-delta	Eef1d	>tr|D3YUQ9|D3YUQ9_MOUSE Elongation factor 1-delta (Fragment) OS=Mus musculus GN=Eef1d PE=1 SV=2;>tr|E9QN08|E9QN08_MOUSE Elongation factor 1-delta (Fragment) OS=Mus musculus GN=Eef1d PE=1 SV=1;>tr|Q80T06|Q80T06_MOUSE Elongation factor 1-delta OS=Mus musculu	12	4	4	4	4	4	4	32.1	32.1	32.1	21.478	193	193;245;281;281;660;129;210;257;276;552;117;190	6.83						1	5			6	3.8898E-234	0.82353	1.0346	14.916	6	0.75571	0.92888	33.696	6	0.97032	0.83213	22.725	6	0.82353	1.0346	14.916	6	0.75571
Q99J45;Q3TCW5;D3YUV1	Q99J45;Q3TCW5;D3YUV1	1;1;1	1;1;1	1;1;1	Nuclear receptor-binding protein	Nrbp1	>sp|Q99J45|NRBP_MOUSE Nuclear receptor-binding protein OS=Mus musculus GN=Nrbp1 PE=1 SV=1;>tr|Q3TCW5|Q3TCW5_MOUSE Putative uncharacterized protein OS=Mus musculus GN=Nrbp1 PE=2 SV=1;>tr|D3YUV1|D3YUV1_MOUSE Nuclear receptor-binding protein OS=Mus musculus G	3	1	1	1	1	1	1	2.1	2.1	2.1	59.865	535	535;535;543	5					2					2	0.0026055	0.96551	1.1356	8.8676	2	1.0866	1.0226	11.304	2	1.1254	0.82214	2.7883	2	0.96551	1.1356	8.8676	2	1.0866
P59242-2;D3YUW7;P59242;E9QMC1	P59242-2;D3YUW7;P59242;E9QMC1	1;1;1;1	1;1;1;1	1;1;1;1	Cingulin	Cgn	>sp|P59242-2|CING_MOUSE Isoform 2 of Cingulin OS=Mus musculus GN=Cgn;>tr|D3YUW7|D3YUW7_MOUSE Cingulin OS=Mus musculus GN=Cgn PE=1 SV=1;>sp|P59242|CING_MOUSE Cingulin OS=Mus musculus GN=Cgn PE=1 SV=1;>tr|E9QMC1|E9QMC1_MOUSE Cingulin OS=Mus musculus GN=Cgn P	4	1	1	1	1	1	1	1	1	1	135.64	1183	1183;1184;1191;1192	3			1							1	3.1103E-06	NaN	NaN	NaN	1	NaN	NaN	NaN	1	NaN	NaN	NaN	1	NaN	NaN	NaN	1	NaN
P98195-2;D3YV00;P98195;Q2HXI8	P98195-2;D3YV00;P98195;Q2HXI8	2;2;2;1	2;2;2;1	2;2;2;1	Probable phospholipid-transporting ATPase IIB	Atp9b	>sp|P98195-2|ATP9B_MOUSE Isoform 2 of Probable phospholipid-transporting ATPase IIB OS=Mus musculus GN=Atp9b;>tr|D3YV00|D3YV00_MOUSE Probable phospholipid-transporting ATPase IIB OS=Mus musculus GN=Atp9b PE=4 SV=1;>sp|P98195|ATP9B_MOUSE Probable phospholip	4	2	2	2	2	2	2	1.9	1.9	1.9	127.91	1135	1135;1135;1146;342	3			2							2	0.00012455	0.73187	1.0236	15.38	2	0.74038	0.86873	42.48	2	1.0394	0.87521	60.66	2	0.73187	1.0236	15.38	2	0.74038
D3YXU2;D3YV19;D3YY76;Q9D3P8	D3YXU2;D3YV19;D3YY76;Q9D3P8	1;1;1;1	1;1;1;1	1;1;1;1	Plasminogen receptor (KT)	Plgrkt	>tr|D3YXU2|D3YXU2_MOUSE Plasminogen receptor (KT) (Fragment) OS=Mus musculus GN=Plgrkt PE=2 SV=1;>tr|D3YV19|D3YV19_MOUSE Plasminogen receptor (KT) OS=Mus musculus GN=Plgrkt PE=4 SV=1;>tr|D3YY76|D3YY76_MOUSE Plasminogen receptor (KT) (Fragment) OS=Mus muscu	4	1	1	1	1	1	1	26.2	26.2	26.2	5.201	42	42;46;74;147	9									1	1	0.0082772	NaN	NaN	NaN	1	NaN	NaN	NaN	1	NaN	NaN	NaN	1	NaN	NaN	NaN	1	NaN
D3YV69;Q3U4W5;P35279-2;Q0PD54;P35279;Q0PD53;P61294;Q8BHD0;Q0PD15	D3YV69;Q3U4W5;P35279-2;Q0PD54;P35279	3;3;3;2;2;1;1;1;1	3;3;3;2;2;1;1;1;1	3;3;3;2;2;1;1;1;1	Ras-related protein Rab-6A	Rab6a	>tr|D3YV69|D3YV69_MOUSE Ras-related protein Rab-6A OS=Mus musculus GN=Rab6a PE=2 SV=1;>tr|Q3U4W5|Q3U4W5_MOUSE RAB6, member RAS oncogene family, isoform CRA_c OS=Mus musculus GN=Rab6a PE=2 SV=1;>sp|P35279-2|RAB6A_MOUSE Isoform 2 of Ras-related protein Rab-6	9	3	3	3	3	3	3	26.9	26.9	26.9	19.961	175	175;208;208;208;208;208;208;217;217	7.67						1		5		6	2.6813E-11	0.5733	0.7592	37.762	6	0.65708	0.75766	28.493	6	1.2005	0.9663	18.37	6	0.5733	0.7592	37.762	6	0.65708
D3YVH4;Q64213-2;Q3TZI3;E9Q4Q2;D3YZC9;D3YZD0;Q64213-3;Q3UK67;Q3UI45;Q64213	D3YVH4;Q64213-2;Q3TZI3;E9Q4Q2;D3YZC9;D3YZD0;Q64213-3;Q3UK67;Q3UI45;Q64213	1;1;1;1;1;1;1;1;1;1	1;1;1;1;1;1;1;1;1;1	1;1;1;1;1;1;1;1;1;1	Splicing factor 1	Sf1	>tr|D3YVH4|D3YVH4_MOUSE Splicing factor 1 (Fragment) OS=Mus musculus GN=Sf1 PE=1 SV=1;>sp|Q64213-2|SF01_MOUSE Isoform CW17E of Splicing factor 1 OS=Mus musculus GN=Sf1;>tr|Q3TZI3|Q3TZI3_MOUSE Putative uncharacterized protein OS=Mus musculus GN=Sf1 PE=2 SV=	10	1	1	1	1	1	1	3.7	3.7	3.7	30.125	267	267;548;548;548;571;638;639;639;639;653	4				1						1	0.0007844	NaN	NaN	NaN	0	NaN	NaN	NaN	0	NaN	NaN	NaN	0	NaN	NaN	NaN	0	NaN
Q3U4W4;E9Q8Y1;D3YVJ6;Q9CVL7;Q7TNV0	Q3U4W4;E9Q8Y1;D3YVJ6;Q9CVL7;Q7TNV0	1;1;1;1;1	1;1;1;1;1	1;1;1;1;1	Protein DEK	Dek	>tr|Q3U4W4|Q3U4W4_MOUSE Putative uncharacterized protein (Fragment) OS=Mus musculus GN=Dek PE=2 SV=1;>tr|E9Q8Y1|E9Q8Y1_MOUSE Protein DEK (Fragment) OS=Mus musculus GN=Dek PE=1 SV=1;>tr|D3YVJ6|D3YVJ6_MOUSE Protein DEK (Fragment) OS=Mus musculus GN=Dek PE=1	5	1	1	1	1	1	1	5	5	5	23.078	202	202;202;258;282;380	6						1				1	0.0065128	NaN	NaN	NaN	1	NaN	NaN	NaN	1	NaN	NaN	NaN	1	NaN	NaN	NaN	1	NaN
Q3UD86;Q3TFC0;P23249;D3YVL0;Q69ZE2;E9PW39;D3YYR1	Q3UD86;Q3TFC0;P23249;D3YVL0;Q69ZE2;E9PW39;D3YYR1	2;2;2;2;2;2;1	2;2;2;2;2;2;1	2;2;2;2;2;2;1	Putative helicase MOV-10	Mov10	>tr|Q3UD86|Q3UD86_MOUSE Putative uncharacterized protein OS=Mus musculus GN=Mov10 PE=2 SV=1;>tr|Q3TFC0|Q3TFC0_MOUSE Putative uncharacterized protein OS=Mus musculus GN=Mov10 PE=2 SV=1;>sp|P23249|MOV10_MOUSE Putative helicase MOV-10 OS=Mus musculus GN=Mov10	7	2	2	2	2	2	2	2.6	2.6	2.6	113.55	1004	1004;1004;1004;1004;1027;1077;154	3			3							3	0.00011998	0.90675	1.2651	37.184	3	1.2044	1.477	8.7582	3	1.3009	1.097	31.01	3	0.90675	1.2651	37.184	3	1.2044
D3YVM2;Q9QY73	D3YVM2;Q9QY73	2;2	2;2	2;2	Transmembrane protein 59	Tmem59	>tr|D3YVM2|D3YVM2_MOUSE Transmembrane protein 59 OS=Mus musculus GN=Tmem59 PE=4 SV=1;>sp|Q9QY73|TMM59_MOUSE Transmembrane protein 59 OS=Mus musculus GN=Tmem59 PE=1 SV=2	2	2	2	2	2	2	2	9.8	9.8	9.8	28.592	256	256;323	9									3	3	3.4081E-10	1.044	0.95843	26.305	3	0.97741	0.76018	39.042	3	1.1334	0.86028	85.425	3	1.044	0.95843	26.305	3	0.97741
Q8BFR5;D3YVN7;Q8BFR5-2	Q8BFR5;D3YVN7;Q8BFR5-2	17;17;15	17;17;15	17;17;15	Elongation factor Tu, mitochondrial;Elongation factor Tu	Tufm;Gm9755	>sp|Q8BFR5|EFTU_MOUSE Elongation factor Tu, mitochondrial OS=Mus musculus GN=Tufm PE=1 SV=1;>tr|D3YVN7|D3YVN7_MOUSE Elongation factor Tu OS=Mus musculus GN=Gm9755 PE=3 SV=1;>sp|Q8BFR5-2|EFTU_MOUSE Isoform 2 of Elongation factor Tu, mitochondrial OS=Mus mus	3	17	17	17	17	17	17	47.3	47.3	47.3	49.508	452	452;452;435	5.29	4			1	7	29				41	0	0.66163	0.82868	34.745	39	0.72385	0.74785	26.269	39	1.1544	0.92	35.975	39	0.66163	0.82868	34.745	39	0.72385
D3YVS7;Q8K353	D3YVS7;Q8K353	1;1	1;1	1;1	Cysteine-rich and transmembrane domain-containing protein 1	Cystm1	>tr|D3YVS7|D3YVS7_MOUSE Cysteine-rich and transmembrane domain-containing protein 1 (Fragment) OS=Mus musculus GN=Cystm1 PE=2 SV=1;>sp|Q8K353|CYTM1_MOUSE Cysteine-rich and transmembrane domain-containing protein 1 OS=Mus musculus GN=Cystm1 PE=2 SV=1	2	1	1	1	1	1	1	11.9	11.9	11.9	9.1651	84	84;104	9									1	1	0.002974	NaN	NaN	NaN	1	NaN	NaN	NaN	1	NaN	NaN	NaN	1	NaN	NaN	NaN	1	NaN
D3YVZ9;Q059G7;P58059	D3YVZ9;Q059G7;P58059	2;2;2	2;2;2	2;2;2	28S ribosomal protein S21, mitochondrial	Mrps21	>tr|D3YVZ9|D3YVZ9_MOUSE 28S ribosomal protein S21, mitochondrial (Fragment) OS=Mus musculus GN=Mrps21 PE=2 SV=1;>tr|Q059G7|Q059G7_MOUSE MCG16762, isoform CRA_a OS=Mus musculus GN=Mrps21 PE=4 SV=1;>sp|P58059|RT21_MOUSE 28S ribosomal protein S21, mitochondri	3	2	2	2	2	2	2	61.4	61.4	61.4	5.1089	44	44;87;87	9									2	2	3.3004E-11	0.69519	0.73571	10.895	2	0.89354	0.9411	2.3237	2	1.2171	1.0312	0.82882	2	0.69519	0.73571	10.895	2	0.89354
Q8BWQ6-2;D3YW20;D3YW19;Q8BWQ6;I1E4X5	Q8BWQ6-2;D3YW20;D3YW19;Q8BWQ6;I1E4X5	1;1;1;1;1	1;1;1;1;1	1;1;1;1;1	UPF0505 protein C16orf62 homolog	9030624J02Rik	>sp|Q8BWQ6-2|CP062_MOUSE Isoform 2 of UPF0505 protein C16orf62 homolog OS=Mus musculus;>tr|D3YW20|D3YW20_MOUSE Protein 9030624J02Rik (Fragment) OS=Mus musculus GN=9030624J02Rik PE=2 SV=2;>tr|D3YW19|D3YW19_MOUSE Protein 9030624J02Rik (Fragment) OS=Mus muscu	5	1	1	1	1	1	1	3	3	3	48.439	434	434;874;940;963;991	3			1							1	0.007098	NaN	NaN	NaN	1	NaN	NaN	NaN	1	NaN	NaN	NaN	1	NaN	NaN	NaN	1	NaN
D3YW48;O88456	D3YW48;O88456	2;2	2;2	2;2	Calpain small subunit 1	Capns1	>tr|D3YW48|D3YW48_MOUSE Calpain small subunit 1 (Fragment) OS=Mus musculus GN=Capns1 PE=2 SV=1;>sp|O88456|CPNS1_MOUSE Calpain small subunit 1 OS=Mus musculus GN=Capns1 PE=2 SV=1	2	2	2	2	2	2	2	10.4	10.4	10.4	25.31	241	241;269	8								3		3	1.8718E-18	1.0268	1.3621	15.087	3	1.338	1.5436	7.1695	3	1.23	1.0527	16.858	3	1.0268	1.3621	15.087	3	1.338
Q8VHX6-2;D3YW87;Q8VHX6;D3Z576;Q3UXJ8	Q8VHX6-2;D3YW87;Q8VHX6;D3Z576	28;28;28;28;6	24;24;24;24;5	24;24;24;24;5	Filamin-C	Flnc	>sp|Q8VHX6-2|FLNC_MOUSE Isoform 2 of Filamin-C OS=Mus musculus GN=Flnc;>tr|D3YW87|D3YW87_MOUSE Filamin-C OS=Mus musculus GN=Flnc PE=1 SV=1;>sp|Q8VHX6|FLNC_MOUSE Filamin-C OS=Mus musculus GN=Flnc PE=1 SV=3;>tr|D3Z576|D3Z576_MOUSE Filamin-C OS=Mus musculus G	5	28	24	24	28	24	24	14.2	12.2	12.2	287.36	2693	2693;2704;2726;2737;774	1.82	15	23				2				40	2.1194E-179	1.2181	1.5302	47.052	38	1.3675	1.4438	30.075	38	1.1175	0.9248	40.074	38	1.2181	1.5302	47.052	38	1.3675
D3YWD5;Q9D2V8	D3YWD5;Q9D2V8	1;1	1;1	1;1	Major facilitator superfamily domain-containing protein 10	Mfsd10	>tr|D3YWD5|D3YWD5_MOUSE Major facilitator superfamily domain-containing protein 10 (Fragment) OS=Mus musculus GN=Mfsd10 PE=2 SV=2;>sp|Q9D2V8|MFS10_MOUSE Major facilitator superfamily domain-containing protein 10 OS=Mus musculus GN=Mfsd10 PE=2 SV=1	2	1	1	1	1	1	1	5.4	5.4	5.4	30.062	278	278;456	7							1			1	1.6759E-05	NaN	NaN	NaN	0	NaN	NaN	NaN	0	NaN	NaN	NaN	0	NaN	NaN	NaN	0	NaN
D3YWF6;Q7TQI3;D3Z7K0	D3YWF6;Q7TQI3;D3Z7K0	4;4;3	4;4;3	4;4;3	Ubiquitin thioesterase OTUB1	Otub1	>tr|D3YWF6|D3YWF6_MOUSE Ubiquitin thioesterase OTUB1 OS=Mus musculus GN=Otub1 PE=2 SV=1;>sp|Q7TQI3|OTUB1_MOUSE Ubiquitin thioesterase OTUB1 OS=Mus musculus GN=Otub1 PE=1 SV=2;>tr|D3Z7K0|D3Z7K0_MOUSE Ubiquitin thioesterase OTUB1 (Fragment) OS=Mus musculus G	3	4	4	4	4	4	4	26.6	26.6	26.6	28.036	241	241;271;95	7							4			4	3.8443E-20	0.95269	1.0679	25.01	4	1.5862	1.4153	35.871	4	1.6649	1.2482	44.559	4	0.95269	1.0679	25.01	4	1.5862
D3YWG7;Q8K0V2	D3YWG7;Q8K0V2	1;1	1;1	1;1	DCN1-like protein 3	Dcun1d3	>tr|D3YWG7|D3YWG7_MOUSE DCN1-like protein (Fragment) OS=Mus musculus GN=Dcun1d3 PE=4 SV=1;>sp|Q8K0V2|DCNL3_MOUSE DCN1-like protein 3 OS=Mus musculus GN=Dcun1d3 PE=2 SV=1	2	1	1	1	1	1	1	7.9	7.9	7.9	18.213	165	165;304	7							1			1	0.0085097	NaN	NaN	NaN	1	NaN	NaN	NaN	1	NaN	NaN	NaN	1	NaN	NaN	NaN	1	NaN
F7CJS8;D3YWH9;Q96EC0;Q9CXW7;Q6ZWN5;D3Z673	F7CJS8;D3YWH9;Q96EC0;Q9CXW7;Q6ZWN5;D3Z673	2;2;2;2;2;1	2;2;2;2;2;1	2;2;2;2;2;1	40S ribosomal protein S9	Rps9	>tr|F7CJS8|F7CJS8_MOUSE 40S ribosomal protein S9 (Fragment) OS=Mus musculus GN=Rps9 PE=1 SV=1;>tr|D3YWH9|D3YWH9_MOUSE 40S ribosomal protein S9 OS=Mus musculus GN=Rps9 PE=1 SV=1;>tr|Q96EC0|Q96EC0_MOUSE Rps9 protein (Fragment) OS=Mus musculus GN=Rps9 PE=2 SV	6	2	2	2	2	2	2	14.1	14.1	14.1	16.206	135	135;136;138;139;194;79	8								2		2	1.4654E-05	0.72784	0.97864	20.404	2	0.84738	1.068	32.497	2	1.1307	1.0605	17.971	2	0.72784	0.97864	20.404	2	0.84738
F7BX63;F7CV24;D6RHL8;D3YWN6;D3Z6I5;Q9QXP4	F7BX63;F7CV24;D6RHL8;D3YWN6;D3Z6I5;Q9QXP4	1;1;1;1;1;1	1;1;1;1;1;1	1;1;1;1;1;1	Protein downstream neighbor of Son	Donson	>tr|F7BX63|F7BX63_MOUSE Protein downstream neighbor of Son (Fragment) OS=Mus musculus GN=Donson PE=2 SV=1;>tr|F7CV24|F7CV24_MOUSE Protein downstream neighbor of Son (Fragment) OS=Mus musculus GN=Donson PE=2 SV=1;>tr|D6RHL8|D6RHL8_MOUSE Protein downstream n	6	1	1	1	1	1	1	6.4	6.4	6.4	17.764	156	156;160;205;489;502;560	4				1						1	5.5437E-09	NaN	NaN	NaN	1	NaN	NaN	NaN	1	NaN	NaN	NaN	1	NaN	NaN	NaN	1	NaN
D3YWY6;D3Z5S0;Q3UX28;Q3TCV4;P63030;Q9D6B6;E9Q0V4	D3YWY6;D3Z5S0;Q3UX28;Q3TCV4;P63030;Q9D6B6;E9Q0V4	1;1;1;1;1;1;1	1;1;1;1;1;1;1	1;1;1;1;1;1;1	Mitochondrial pyruvate carrier 1	Mpc1	>tr|D3YWY6|D3YWY6_MOUSE Mitochondrial pyruvate carrier 1 OS=Mus musculus GN=Mpc1 PE=1 SV=1;>tr|D3Z5S0|D3Z5S0_MOUSE Brain protein 44-like, isoform CRA_a OS=Mus musculus GN=Mpc1 PE=1 SV=1;>tr|Q3UX28|Q3UX28_MOUSE Brain protein 44-like OS=Mus musculus GN=Mpc1	7	1	1	1	1	1	1	9.4	9.4	9.4	9.7384	85	85;86;109;109;109;167;167	9									1	1	0.034534	NaN	NaN	NaN	1	NaN	NaN	NaN	1	NaN	NaN	NaN	1	NaN	NaN	NaN	1	NaN
D3Z7P2;D3Z3Z2;D3YX08;D3Z0I8;Q3UBX0	D3Z7P2;D3Z3Z2;D3YX08;D3Z0I8;Q3UBX0	2;2;2;2;2	2;2;2;2;2	2;2;2;2;2	Transmembrane protein 109	Tmem109	>tr|D3Z7P2|D3Z7P2_MOUSE Transmembrane protein 109 (Fragment) OS=Mus musculus GN=Tmem109 PE=2 SV=1;>tr|D3Z3Z2|D3Z3Z2_MOUSE Transmembrane protein 109 (Fragment) OS=Mus musculus GN=Tmem109 PE=2 SV=1;>tr|D3YX08|D3YX08_MOUSE Transmembrane protein 109 OS=Mus mus	5	2	2	2	2	2	2	28.8	28.8	28.8	8.0252	73	73;93;115;213;243	8.67								1	2	3	2.9983E-05	0.72741	0.95789	29.93	3	0.97842	1.0447	29.523	3	1.3871	1.1442	51.098	3	0.72741	0.95789	29.93	3	0.97842
D3YX34;Q3TB96;Q3T9V8;E9Q586;O08788-2;Q6NZM3;E9Q3M3;O08788	D3YX34;Q3TB96;Q3T9V8;E9Q586;O08788-2;Q6NZM3;E9Q3M3;O08788	3;3;3;3;3;3;3;3	3;3;3;3;3;3;3;3	3;3;3;3;3;3;3;3	Dynactin subunit 1	Dctn1	>tr|D3YX34|D3YX34_MOUSE Dynactin subunit 1 OS=Mus musculus GN=Dctn1 PE=2 SV=1;>tr|Q3TB96|Q3TB96_MOUSE Putative uncharacterized protein OS=Mus musculus GN=Dctn1 PE=2 SV=1;>tr|Q3T9V8|Q3T9V8_MOUSE Putative uncharacterized protein OS=Mus musculus GN=Dctn1 PE=2	8	3	3	3	3	3	3	3.2	3.2	3.2	126.82	1142	1142;1239;1239;1239;1243;1264;1264;1281	2.25		3	1							4	1.8984E-07	0.89413	1.2368	8.4547	4	0.98668	1.146	17.067	4	1.0695	0.90647	33.478	4	0.89413	1.2368	8.4547	4	0.98668
Q9Z2U1;Q3UPK6;Q3TUX3;Q3TUI9;D3YX79	Q9Z2U1;Q3UPK6;Q3TUX3;Q3TUI9;D3YX79	4;4;4;4;4	4;4;4;4;4	4;4;4;4;4	Proteasome subunit alpha type-5;Proteasome subunit alpha type	Psma5;Gm8394	>sp|Q9Z2U1|PSA5_MOUSE Proteasome subunit alpha type-5 OS=Mus musculus GN=Psma5 PE=1 SV=1;>tr|Q3UPK6|Q3UPK6_MOUSE Proteasome subunit alpha type OS=Mus musculus GN=Psma5 PE=2 SV=1;>tr|Q3TUX3|Q3TUX3_MOUSE Proteasome subunit alpha type OS=Mus musculus GN=Psma5	5	4	4	4	4	4	4	21.2	21.2	21.2	26.411	241	241;241;241;241;241	7.88							1	7		8	2.4838E-42	1.6122	1.6656	68.175	8	1.4043	1.2438	17.296	8	0.82988	0.64681	50.93	8	1.6122	1.6656	68.175	8	1.4043
Q2YDW2;E9PUB7;D3YX87;Q2YDW2-2	Q2YDW2;E9PUB7;D3YX87;Q2YDW2-2	2;2;2;1	2;2;2;1	2;2;2;1	Protein misato homolog 1	Msto1	>sp|Q2YDW2|MSTO1_MOUSE Protein misato homolog 1 OS=Mus musculus GN=Msto1 PE=2 SV=1;>tr|E9PUB7|E9PUB7_MOUSE Protein misato homolog 1 OS=Mus musculus GN=Msto1 PE=2 SV=1;>tr|D3YX87|D3YX87_MOUSE Protein misato homolog 1 OS=Mus musculus GN=Msto1 PE=2 SV=1;>sp|Q	4	2	2	2	2	2	2	4.7	4.7	4.7	61.23	556	556;556;586;444	5					2					2	9.7651E-05	0.64726	0.91077	0.59526	2	0.56712	0.67443	73.396	2	0.87619	0.74914	66.635	2	0.64726	0.91077	0.59526	2	0.56712
D3YXM1;Q05DP1;Q8CCS9;Q8BSV9;O88697	D3YXM1;Q05DP1;Q8CCS9;Q8BSV9;O88697	1;1;1;1;1	1;1;1;1;1	1;1;1;1;1	Serine/threonine-protein kinase 16	Stk16	>tr|D3YXM1|D3YXM1_MOUSE Serine/threonine-protein kinase 16 (Fragment) OS=Mus musculus GN=Stk16 PE=4 SV=1;>tr|Q05DP1|Q05DP1_MOUSE Stk16 protein OS=Mus musculus GN=Stk16 PE=2 SV=1;>tr|Q8CCS9|Q8CCS9_MOUSE Putative uncharacterized protein OS=Mus musculus GN=St	5	1	1	1	1	1	1	10.6	10.6	10.6	15.444	132	132;227;305;305;305	7							1			1	4.6085E-16	NaN	NaN	NaN	1	NaN	NaN	NaN	1	NaN	NaN	NaN	1	NaN	NaN	NaN	1	NaN
D3YXN7;Q8BJU2	D3YXN7;Q8BJU2	1;1	1;1	1;1	Tetraspanin-9	Tspan9	>tr|D3YXN7|D3YXN7_MOUSE Tetraspanin-9 (Fragment) OS=Mus musculus GN=Tspan9 PE=2 SV=1;>sp|Q8BJU2|TSN9_MOUSE Tetraspanin-9 OS=Mus musculus GN=Tspan9 PE=1 SV=1	2	1	1	1	1	1	1	8.7	8.7	8.7	19.106	172	172;239	7.5							1	1		2	5.8935E-26	1.1627	1.1172	57.432	2	0.95404	0.84909	8.6243	2	0.9868	0.74546	47.282	2	1.1627	1.1172	57.432	2	0.95404
Q6P1A9;Q5EBG5;Q58ET1;P12970;L7N202;D3YXT4;Q80UT7;F6ZVW4;F6VBB8;Q8CDE3;F6YI27;F6SSI5;V9GX35	Q6P1A9;Q5EBG5;Q58ET1;P12970;L7N202;D3YXT4;Q80UT7;F6ZVW4;F6VBB8	9;9;9;9;9;9;9;7;5;3;2;2;1	9;9;9;9;9;9;9;7;5;3;2;2;1	9;9;9;9;9;9;9;7;5;3;2;2;1	60S ribosomal protein L7a	Rpl7a;Gm5619;Gm5459;Gm4978	>tr|Q6P1A9|Q6P1A9_MOUSE Ribosomal protein L7A OS=Mus musculus GN=Rpl7a PE=2 SV=1;>tr|Q5EBG5|Q5EBG5_MOUSE Ribosomal protein L7A OS=Mus musculus GN=Rpl7a PE=2 SV=1;>tr|Q58ET1|Q58ET1_MOUSE MCG11348 OS=Mus musculus GN=Rpl7a PE=2 SV=1;>sp|P12970|RL7A_MOUSE 60S	13	9	9	9	9	9	9	27.1	27.1	27.1	30.024	266	266;266;266;266;266;266;270;270;267;206;268;269;225	7.15							12		1	13	2.7653E-115	0.819	1.2008	47.495	13	0.89026	1.1969	31.431	13	1.0508	0.95099	59.084	13	0.819	1.2008	47.495	13	0.89026
D3YY42;Q9CX30-2;Q9CX30	D3YY42;Q9CX30-2;Q9CX30	1;1;1	1;1;1	1;1;1	Protein YIF1B	Yif1b	>tr|D3YY42|D3YY42_MOUSE Protein YIF1B OS=Mus musculus GN=Yif1b PE=2 SV=1;>sp|Q9CX30-2|YIF1B_MOUSE Isoform 2 of Protein YIF1B OS=Mus musculus GN=Yif1b;>sp|Q9CX30|YIF1B_MOUSE Protein YIF1B OS=Mus musculus GN=Yif1b PE=1 SV=2	3	1	1	1	1	1	1	5.2	5.2	5.2	27.479	251	251;308;311	8								1		1	0.0014997	NaN	NaN	NaN	1	NaN	NaN	NaN	1	NaN	NaN	NaN	1	NaN	NaN	NaN	1	NaN
D3Z2Y2;D3Z3I3;D3YY53;Q8VDK1-2;Q8VDK1	D3Z2Y2;D3Z3I3;D3YY53;Q8VDK1-2;Q8VDK1	1;1;1;1;1	1;1;1;1;1	1;1;1;1;1	Nitrilase homolog 1	Nit1	>tr|D3Z2Y2|D3Z2Y2_MOUSE Nitrilase homolog 1 (Fragment) OS=Mus musculus GN=Nit1 PE=2 SV=1;>tr|D3Z3I3|D3Z3I3_MOUSE Nitrilase homolog 1 (Fragment) OS=Mus musculus GN=Nit1 PE=2 SV=1;>tr|D3YY53|D3YY53_MOUSE Nitrilase homolog 1 OS=Mus musculus GN=Nit1 PE=2 SV=1;	5	1	1	1	1	1	1	12.6	12.6	12.6	9.5178	87	87;132;239;290;323	7							1			1	0.00084865	NaN	NaN	NaN	1	NaN	NaN	NaN	1	NaN	NaN	NaN	1	NaN	NaN	NaN	1	NaN
D3YYD5;D3Z645;Q9QZ88;Q9QZ88-2	D3YYD5;D3Z645;Q9QZ88;Q9QZ88-2	1;1;1;1	1;1;1;1	1;1;1;1	Vacuolar protein sorting-associated protein 29	Vps29	>tr|D3YYD5|D3YYD5_MOUSE Vacuolar protein sorting-associated protein 29 (Fragment) OS=Mus musculus GN=Vps29 PE=2 SV=1;>tr|D3Z645|D3Z645_MOUSE Vacuolar protein sorting-associated protein 29 OS=Mus musculus GN=Vps29 PE=2 SV=1;>sp|Q9QZ88|VPS29_MOUSE Vacuolar p	4	1	1	1	1	1	1	10.5	10.5	10.5	13.723	124	124;144;182;186	8								1		1	7.6775E-14	NaN	NaN	NaN	1	NaN	NaN	NaN	1	NaN	NaN	NaN	1	NaN	NaN	NaN	1	NaN
Q58E49;O09106;D3YYI8;Q3UXH8;Q8BQ10;P70288	Q58E49;O09106;D3YYI8;Q3UXH8;Q8BQ10;P70288	2;2;2;1;1;1	2;2;2;1;1;1	2;2;2;1;1;1	Histone deacetylase;Histone deacetylase 1;Histone deacetylase 2	Hdac1;Gm10093;Hdac2	>tr|Q58E49|Q58E49_MOUSE Histone deacetylase OS=Mus musculus GN=Hdac1 PE=2 SV=1;>sp|O09106|HDAC1_MOUSE Histone deacetylase 1 OS=Mus musculus GN=Hdac1 PE=1 SV=1;>tr|D3YYI8|D3YYI8_MOUSE Histone deacetylase OS=Mus musculus GN=Gm10093 PE=3 SV=1;>tr|Q3UXH8|Q3UXH	6	2	2	2	2	2	2	4.4	4.4	4.4	55.074	482	482;482;482;285;304;488	5					2					2	3.4475E-05	0.89471	1.2433	95.147	2	1.2983	1.5607	36.042	2	1.4393	1.2212	57.756	2	0.89471	1.2433	95.147	2	1.2983
D3YZ09;Q9CY66-3;Q9CY66-2;Q9CY66;Q3TKG5	D3YZ09;Q9CY66-3;Q9CY66-2;Q9CY66;Q3TKG5	1;1;1;1;1	1;1;1;1;1	1;1;1;1;1	H/ACA ribonucleoprotein complex subunit 1	Gar1	>tr|D3YZ09|D3YZ09_MOUSE H/ACA ribonucleoprotein complex subunit 1 (Fragment) OS=Mus musculus GN=Gar1 PE=2 SV=1;>sp|Q9CY66-3|GAR1_MOUSE Isoform 3 of H/ACA ribonucleoprotein complex subunit 1 OS=Mus musculus GN=Gar1;>sp|Q9CY66-2|GAR1_MOUSE Isoform 2 of H/ACA	5	1	1	1	1	1	1	4.5	4.5	4.5	20.448	198	198;217;229;231;231	8								1		1	0.005719	NaN	NaN	NaN	1	NaN	NaN	NaN	1	NaN	NaN	NaN	1	NaN	NaN	NaN	1	NaN
E9Q7G1;D3YZZ5	E9Q7G1;D3YZZ5	2;2	2;2	2;2		Tmed7	>tr|E9Q7G1|E9Q7G1_MOUSE Protein Tmed7 OS=Mus musculus GN=Tmed7 PE=3 SV=1;>tr|D3YZZ5|D3YZZ5_MOUSE Protein Tmed7 OS=Mus musculus GN=Tmed7 PE=3 SV=1	2	2	2	2	2	2	2	12.2	12.2	12.2	21.276	188	188;224	8								2		2	1.7043E-11	1.197	1.3271	52.774	2	1.3912	1.411	11.728	2	1.6241	1.2813	4.1941	2	1.197	1.3271	52.774	2	1.3912
P41216;D3Z041	P41216;D3Z041	4;4	3;3	3;3	Long-chain-fatty-acid--CoA ligase 1	Acsl1	>sp|P41216|ACSL1_MOUSE Long-chain-fatty-acid--CoA ligase 1 OS=Mus musculus GN=Acsl1 PE=1 SV=2;>tr|D3Z041|D3Z041_MOUSE Long-chain-fatty-acid--CoA ligase 1 OS=Mus musculus GN=Acsl1 PE=1 SV=1	2	4	3	3	4	3	3	7.3	5.7	5.7	77.951	699	699;699	4				3						3	1.0195E-10	0.23874	0.28643	3.5102	2	0.16867	0.17701	72.414	2	0.70649	0.55645	72.038	2	0.23874	0.28643	3.5102	2	0.16867
D3Z069;Q8K1N2;Q8K1N2-2	D3Z069;Q8K1N2;Q8K1N2-2	1;1;1	1;1;1	1;1;1	Pleckstrin homology-like domain family B member 2	Phldb2	>tr|D3Z069|D3Z069_MOUSE Pleckstrin homology-like domain family B member 2 (Fragment) OS=Mus musculus GN=Phldb2 PE=1 SV=1;>sp|Q8K1N2|PHLB2_MOUSE Pleckstrin homology-like domain family B member 2 OS=Mus musculus GN=Phldb2 PE=1 SV=2;>sp|Q8K1N2-2|PHLB2_MOUSE I	3	1	1	1	1	1	1	0.9	0.9	0.9	127.17	1131	1131;1249;1302	3			1							1	0.0085816	NaN	NaN	NaN	1	NaN	NaN	NaN	1	NaN	NaN	NaN	1	NaN	NaN	NaN	1	NaN
D3Z090;P07141-2;Q3U4F9;Q3TLQ6;Q3TDK0;P07141	D3Z090;P07141-2;Q3U4F9;Q3TLQ6;Q3TDK0;P07141	1;1;1;1;1;1	1;1;1;1;1;1	1;1;1;1;1;1	Macrophage colony-stimulating factor 1;Processed macrophage colony-stimulating factor 1	Csf1	>tr|D3Z090|D3Z090_MOUSE Macrophage colony-stimulating factor 1 (Fragment) OS=Mus musculus GN=Csf1 PE=2 SV=1;>sp|P07141-2|CSF1_MOUSE Isoform 2 of Macrophage colony-stimulating factor 1 OS=Mus musculus GN=Csf1;>tr|Q3U4F9|Q3U4F9_MOUSE Putative uncharacterized	6	1	1	1	1	1	1	7.7	7.7	7.7	21.349	182	182;257;552;552;552;552	7							1			1	0.0016465	NaN	NaN	NaN	1	NaN	NaN	NaN	1	NaN	NaN	NaN	1	NaN	NaN	NaN	1	NaN
Q9CX58;D3Z3N0;D3Z0A2;Q9JIF0-3;Q8C2D7;Q80WB1;Q9JIF0-2;Q3UIG8;Q80WV6;Q9JIF0;Q3TPF5;F8WH01	Q9CX58;D3Z3N0;D3Z0A2;Q9JIF0-3;Q8C2D7;Q80WB1;Q9JIF0-2;Q3UIG8;Q80WV6;Q9JIF0;Q3TPF5;F8WH01	2;2;2;2;2;2;2;2;2;2;1;1	2;2;2;2;2;2;2;2;2;2;1;1	2;2;2;2;2;2;2;2;2;2;1;1	Protein arginine N-methyltransferase 1	Prmt1	>tr|Q9CX58|Q9CX58_MOUSE Putative uncharacterized protein OS=Mus musculus GN=Prmt1 PE=2 SV=1;>tr|D3Z3N0|D3Z3N0_MOUSE Protein arginine N-methyltransferase 1 OS=Mus musculus GN=Prmt1 PE=1 SV=1;>tr|D3Z0A2|D3Z0A2_MOUSE Protein arginine N-methyltransferase 1 OS=	12	2	2	2	2	2	2	11	11	11	28.91	254	254;255;318;343;343;350;353;353;354;371;345;363	6						2				2	5.51E-08	0.95952	1.1382	17.489	2	1.0457	1.1063	2.0913	2	1.1481	0.92382	7.8562	2	0.95952	1.1382	17.489	2	1.0457
D3Z0E6;Q9Z0S1;Q3UBN8;Q3U449	D3Z0E6;Q9Z0S1;Q3UBN8;Q3U449	2;2;2;2	2;2;2;2	2;2;2;2	3(2),5-bisphosphate nucleotidase 1	Bpnt1	>tr|D3Z0E6|D3Z0E6_MOUSE 3(2),5-bisphosphate nucleotidase 1 OS=Mus musculus GN=Bpnt1 PE=1 SV=1;>sp|Q9Z0S1|BPNT1_MOUSE 3(2),5-bisphosphate nucleotidase 1 OS=Mus musculus GN=Bpnt1 PE=1 SV=2;>tr|Q3UBN8|Q3UBN8_MOUSE Putative uncharacterized protein OS=Mus	4	2	2	2	2	2	2	10.7	10.7	10.7	27.396	253	253;308;308;308	7							4			4	2.573E-13	1.3795	1.4048	27.502	4	1.7895	1.6028	11.226	4	1.3426	1.0013	3.5679	4	1.3795	1.4048	27.502	4	1.7895
D3Z0F3;P40630-2;Q3TSW9;P40630	D3Z0F3;P40630-2;Q3TSW9;P40630	1;1;1;1	1;1;1;1	1;1;1;1	Transcription factor A, mitochondrial	Tfam	>tr|D3Z0F3|D3Z0F3_MOUSE Transcription factor A, mitochondrial (Fragment) OS=Mus musculus GN=Tfam PE=1 SV=1;>sp|P40630-2|TFAM_MOUSE Isoform Nuclear of Transcription factor A, mitochondrial OS=Mus musculus GN=Tfam;>tr|Q3TSW9|Q3TSW9_MOUSE Putative uncharacter	4	1	1	1	1	1	1	15.4	15.4	15.4	16.678	143	143;215;243;243	8								1		1	0.0011365	NaN	NaN	NaN	1	NaN	NaN	NaN	1	NaN	NaN	NaN	1	NaN	NaN	NaN	1	NaN
Q9JLT4-2;J3QMN4;D3Z0K8;Q9JLT4-4;J3QMQ8;Q9JLT4;Q9D8I4;Q9JLT4-3	Q9JLT4-2;J3QMN4;D3Z0K8;Q9JLT4-4;J3QMQ8;Q9JLT4;Q9D8I4;Q9JLT4-3	2;2;2;2;2;2;1;1	2;2;2;2;2;2;1;1	2;2;2;2;2;2;1;1	Thioredoxin reductase 2, mitochondrial	Txnrd2	>sp|Q9JLT4-2|TRXR2_MOUSE Isoform 2 of Thioredoxin reductase 2, mitochondrial OS=Mus musculus GN=Txnrd2;>tr|J3QMN4|J3QMN4_MOUSE Thioredoxin reductase 2, mitochondrial OS=Mus musculus GN=Txnrd2 PE=1 SV=1;>tr|D3Z0K8|D3Z0K8_MOUSE Thioredoxin reductase 2, mitoc	8	2	2	2	2	2	2	9.2	9.2	9.2	53.257	491	491;491;491;493;522;524;101;356	5					2					2	5.2686E-08	0.9264	1.2892	35.163	2	0.81395	0.97813	11.955	2	0.98051	0.83225	7.387	2	0.9264	1.2892	35.163	2	0.81395
D3Z0M4;E9PXK7;Q9Z210;D6RFQ2	D3Z0M4;E9PXK7;Q9Z210;D6RFQ2	3;3;3;2	3;3;3;2	3;3;3;2	Peroxisomal membrane protein 11B	Pex11b	>tr|D3Z0M4|D3Z0M4_MOUSE Peroxisomal membrane protein 11B (Fragment) OS=Mus musculus GN=Pex11b PE=1 SV=1;>tr|E9PXK7|E9PXK7_MOUSE Peroxisomal membrane protein 11B OS=Mus musculus GN=Pex11b PE=1 SV=1;>sp|Q9Z210|PX11B_MOUSE Peroxisomal membrane protein 11B OS=	4	3	3	3	3	3	3	17.7	17.7	17.7	23.884	215	215;245;259;366	8								3		3	5.7393E-08	0.7928	1.0516	74.46	3	1.1678	1.3142	5.7144	3	1.3882	1.1896	72.764	3	0.7928	1.0516	74.46	3	1.1678
D6RI83;D3Z0S6;Q9CXX7;Q62189	D6RI83;D3Z0S6;Q9CXX7;Q62189	1;1;1;1	1;1;1;1	1;1;1;1	U1 small nuclear ribonucleoprotein A	Snrpa	>tr|D6RI83|D6RI83_MOUSE U1 small nuclear ribonucleoprotein A OS=Mus musculus GN=Snrpa PE=4 SV=1;>tr|D3Z0S6|D3Z0S6_MOUSE U1 small nuclear ribonucleoprotein A (Fragment) OS=Mus musculus GN=Snrpa PE=4 SV=1;>tr|Q9CXX7|Q9CXX7_MOUSE Putative uncharacterized prot	4	1	1	1	1	1	1	29.5	29.5	29.5	4.9937	44	44;247;287;287	7							1			1	0.0015483	NaN	NaN	NaN	1	NaN	NaN	NaN	1	NaN	NaN	NaN	1	NaN	NaN	NaN	1	NaN
D3Z124;Q544Z7;P28352	D3Z124;Q544Z7;P28352	1;1;1	1;1;1	1;1;1	DNA-(apurinic or apyrimidinic site) lyase;DNA-(apurinic or apyrimidinic site) lyase, mitochondrial	Apex1	>tr|D3Z124|D3Z124_MOUSE DNA-(apurinic or apyrimidinic site) lyase (Fragment) OS=Mus musculus GN=Apex1 PE=2 SV=1;>tr|Q544Z7|Q544Z7_MOUSE Apurinic/apyrimidinic endonuclease 1 OS=Mus musculus GN=Apex1 PE=2 SV=1;>sp|P28352|APEX1_MOUSE DNA-(apurinic or apyrimid	3	1	1	1	1	1	1	8.5	8.5	8.5	19.302	177	177;317;317	7							2			2	2.1952E-05	1.1606	1.5068	5.1625	2	2.0879	2.4877	1.3401	2	1.8135	1.5538	4.2664	2	1.1606	1.5068	5.1625	2	2.0879
D3Z1A9;D3Z313;Q9DCC5;Q32P00;P23198;I6L9I7	D3Z1A9;D3Z313;Q9DCC5;Q32P00;P23198;I6L9I7	1;1;1;1;1;1	1;1;1;1;1;1	1;1;1;1;1;1	Chromobox protein homolog 3	Cbx3	>tr|D3Z1A9|D3Z1A9_MOUSE Chromobox protein homolog 3 OS=Mus musculus GN=Cbx3 PE=1 SV=1;>tr|D3Z313|D3Z313_MOUSE Chromobox protein homolog 3 (Fragment) OS=Mus musculus GN=Cbx3 PE=1 SV=1;>tr|Q9DCC5|Q9DCC5_MOUSE Cbx3 protein OS=Mus musculus GN=Cbx3 PE=1 SV=1;>t	6	1	1	1	1	1	1	19.7	19.7	19.7	8.0862	71	71;110;183;183;183;183	8								2		2	2.0277E-07	0.52719	0.60697	0.090644	2	0.766	0.84057	0.37003	2	1.646	1.3547	5.0221	2	0.52719	0.60697	0.090644	2	0.766
Q91YK6;Q4V9X9;Q5M9M5;P62751;D3Z1D6;D3YU45;D3YU46	Q91YK6;Q4V9X9;Q5M9M5;P62751;D3Z1D6;D3YU45;D3YU46	2;2;2;2;2;1;1	2;2;2;2;2;1;1	2;2;2;2;2;1;1	60S ribosomal protein L23a	Rpl23a;Gm10335;Gm3940;Gm10923	>tr|Q91YK6|Q91YK6_MOUSE Rpl23a protein (Fragment) OS=Mus musculus GN=Rpl23a PE=2 SV=1;>tr|Q4V9X9|Q4V9X9_MOUSE Rpl23a protein (Fragment) OS=Mus musculus GN=Rpl23a PE=2 SV=1;>tr|Q5M9M5|Q5M9M5_MOUSE MCG10806 OS=Mus musculus GN=Rpl23a PE=2 SV=1;>sp|P62751|RL23	7	2	2	2	2	2	2	16.1	16.1	16.1	16.94	149	149;155;156;156;156;143;153	8								2		2	1.2766E-16	1.6761	1.6681	30.538	2	0.90323	0.9595	1.7443	2	0.62784	0.53484	28.282	2	1.6761	1.6681	30.538	2	0.90323
D3Z285	D3Z285	2	1	1		Nfu1	>tr|D3Z285|D3Z285_MOUSE NFU1 iron-sulfur cluster scaffold homolog, mitochondrial (Fragment) OS=Mus musculus GN=Nfu1 PE=2 SV=1	1	2	1	1	2	1	1	14.1	7.5	7.5	22.028	199	199	8								1		1	3.4714E-11	NaN	NaN	NaN	1	NaN	NaN	NaN	1	NaN	NaN	NaN	1	NaN	NaN	NaN	1	NaN
Q80TP6;D3Z2J3;Q99PU8-2;Q99PU8;Q99PU8-3	Q80TP6;D3Z2J3;Q99PU8-2;Q99PU8;Q99PU8-3	1;1;1;1;1	1;1;1;1;1	1;1;1;1;1	Putative ATP-dependent RNA helicase DHX30	Dhx30	>tr|Q80TP6|Q80TP6_MOUSE MKIAA0890 protein (Fragment) OS=Mus musculus GN=mKIAA0890 PE=4 SV=3;>tr|D3Z2J3|D3Z2J3_MOUSE Putative ATP-dependent RNA helicase DHX30 OS=Mus musculus GN=Dhx30 PE=2 SV=1;>sp|Q99PU8-2|DHX30_MOUSE Isoform 2 of Putative ATP-dependent RN	5	1	1	1	1	1	1	1.2	1.2	1.2	116.84	1041	1041;1186;1194;1217;1223	3			1							1	0.00060657	NaN	NaN	NaN	1	NaN	NaN	NaN	1	NaN	NaN	NaN	0	NaN	NaN	NaN	1	NaN
D3Z2J6;Q9D710;D3YYX0	D3Z2J6;Q9D710;D3YYX0	2;2;1	2;2;1	2;2;1	Thioredoxin-related transmembrane protein 2	Tmx2	>tr|D3Z2J6|D3Z2J6_MOUSE Thioredoxin-related transmembrane protein 2 OS=Mus musculus GN=Tmx2 PE=4 SV=1;>sp|Q9D710|TMX2_MOUSE Thioredoxin-related transmembrane protein 2 OS=Mus musculus GN=Tmx2 PE=2 SV=1;>tr|D3YYX0|D3YYX0_MOUSE Thioredoxin-related transmembr	3	2	2	2	2	2	2	9.7	9.7	9.7	29.591	257	257;295;80	7							2			2	9.4314E-11	0.77649	1.0466	33.888	2	0.55083	0.65518	43.974	2	0.97014	0.83326	41.57	2	0.77649	1.0466	33.888	2	0.55083
D3Z2K2;Q9CR88	D3Z2K2;Q9CR88	2;2	2;2	2;2	28S ribosomal protein S14, mitochondrial	Mrps14	>tr|D3Z2K2|D3Z2K2_MOUSE 28S ribosomal protein S14, mitochondrial OS=Mus musculus GN=Mrps14 PE=2 SV=1;>sp|Q9CR88|RT14_MOUSE 28S ribosomal protein S14, mitochondrial OS=Mus musculus GN=Mrps14 PE=2 SV=1	2	2	2	2	2	2	2	19.7	19.7	19.7	14.279	122	122;128	9									3	3	2.3242E-05	0.57806	0.66691	6.8051	2	0.75362	0.80384	4.195	2	1.4131	1.2118	15.674	2	0.57806	0.66691	6.8051	2	0.75362
D3Z2T9;Q99JW7;P11440	D3Z2T9;Q99JW7;P11440	1;1;1	1;1;1	1;1;1	Cyclin-dependent kinase 1	Cdk1	>tr|D3Z2T9|D3Z2T9_MOUSE Cyclin-dependent kinase 1 (Fragment) OS=Mus musculus GN=Cdk1 PE=1 SV=1;>tr|Q99JW7|Q99JW7_MOUSE Cdc2a protein (Fragment) OS=Mus musculus GN=Cdk1 PE=2 SV=1;>sp|P11440|CDK1_MOUSE Cyclin-dependent kinase 1 OS=Mus musculus GN=Cdk1 PE=1 S	3	1	1	1	1	1	1	7	7	7	22.893	200	200;295;297	7							1			1	0.0018899	NaN	NaN	NaN	1	NaN	NaN	NaN	1	NaN	NaN	NaN	1	NaN	NaN	NaN	1	NaN
D3Z315;O89079;Q9D1J2;E9Q6I5;F6XIG5;F6YFR7	D3Z315;O89079;Q9D1J2	4;4;3;1;1;1	4;4;3;1;1;1	4;4;3;1;1;1	Coatomer subunit epsilon	Cope	>tr|D3Z315|D3Z315_MOUSE Coatomer subunit epsilon (Fragment) OS=Mus musculus GN=Cope PE=2 SV=1;>sp|O89079|COPE_MOUSE Coatomer subunit epsilon OS=Mus musculus GN=Cope PE=2 SV=3;>tr|Q9D1J2|Q9D1J2_MOUSE Putative uncharacterized protein OS=Mus musculus GN=Cope	6	4	4	4	4	4	4	25.1	25.1	25.1	25.37	227	227;308;308;112;116;234	7							4			4	6.6739E-15	0.45385	0.53482	13.085	4	0.50535	0.54796	21.449	4	1.1033	0.95793	8.9146	4	0.45385	0.53482	13.085	4	0.50535
J3QPQ5;Q8BX20;Q8BMJ3;Q60872;Q4FJR7;Q3UTA4;Q3UT53;Q3UC76;Q3TQZ4;M0QWL1;J3QQ02;J3QPI8;J3QP87;J3QNT6;J3QNQ2;J3QMW5;D3Z367	J3QPQ5;Q8BX20;Q8BMJ3;Q60872;Q4FJR7;Q3UTA4;Q3UT53;Q3UC76;Q3TQZ4;M0QWL1;J3QQ02;J3QPI8;J3QP87;J3QNT6;J3QNQ2;J3QMW5;D3Z367	1;1;1;1;1;1;1;1;1;1;1;1;1;1;1;1;1	1;1;1;1;1;1;1;1;1;1;1;1;1;1;1;1;1	1;1;1;1;1;1;1;1;1;1;1;1;1;1;1;1;1	Eukaryotic translation initiation factor 1A, X-chromosomal;Eukaryotic translation initiation factor 1A	Gm10264;Gm5662;Eif1ax;Eif1a;BB287469;Gm2016;LOC100861898;Gm2056;Gm6803;Gm2035;Gm5039;Gm16368;Gm2075;Gm2046	>tr|J3QPQ5|J3QPQ5_MOUSE Protein Gm10264 OS=Mus musculus GN=Gm10264 PE=3 SV=1;>tr|Q8BX20|Q8BX20_MOUSE Predicted gene, EG435337 OS=Mus musculus GN=Gm5662 PE=2 SV=1;>sp|Q8BMJ3|IF1AX_MOUSE Eukaryotic translation initiation factor 1A, X-chromosomal OS=Mus muscu	17	1	1	1	1	1	1	7	7	7	16.224	142	142;144;144;144;144;144;144;144;144;144;144;144;144;144;144;144;144	9									1	1	0.001112	NaN	NaN	NaN	1	NaN	NaN	NaN	1	NaN	NaN	NaN	1	NaN	NaN	NaN	1	NaN
D3Z3B8;Q3UP61;H7BWY4;Q811D0-2;Q811D0;E9Q9H0;Q811D0-3;S4R2T8;Q571K0;Q3TPP5;F6UDT8	D3Z3B8;Q3UP61;H7BWY4;Q811D0-2;Q811D0;E9Q9H0;Q811D0-3;S4R2T8;Q571K0;Q3TPP5;F6UDT8	4;4;4;4;4;4;4;3;3;2;2	4;4;4;4;4;4;4;3;3;2;2	4;4;4;4;4;4;4;3;3;2;2	Disks large homolog 1	Dlg1	>tr|D3Z3B8|D3Z3B8_MOUSE Disks large homolog 1 OS=Mus musculus GN=Dlg1 PE=1 SV=1;>tr|Q3UP61|Q3UP61_MOUSE Putative uncharacterized protein OS=Mus musculus GN=Dlg1 PE=2 SV=1;>tr|H7BWY4|H7BWY4_MOUSE Disks large homolog 1 OS=Mus musculus GN=Dlg1 PE=1 SV=1;>sp|Q	11	4	4	4	4	4	4	7.9	7.9	7.9	91.622	834	834;872;872;893;905;912;927;558;562;357;358	2.71	1		6							7	8.5923E-41	0.44882	0.53846	23.992	6	0.49227	0.5154	21.127	6	1.0391	0.84084	13.977	6	0.44882	0.53846	23.992	6	0.49227
Q8R5C0;P47802;D3Z3F4;F7C846;G3UYJ5;G3XA75;G3XA66;D3YVW0;G3UXX9	Q8R5C0;P47802;D3Z3F4;F7C846;G3UYJ5;G3XA75;G3XA66;D3YVW0	3;3;3;3;2;2;2;2;1	3;3;3;3;2;2;2;2;1	3;3;3;3;2;2;2;2;1	Metaxin-1	Mtx1	>tr|Q8R5C0|Q8R5C0_MOUSE Metaxin OS=Mus musculus GN=Mtx1 PE=2 SV=1;>sp|P47802|MTX1_MOUSE Metaxin-1 OS=Mus musculus GN=Mtx1 PE=1 SV=1;>tr|D3Z3F4|D3Z3F4_MOUSE Metaxin-1 (Fragment) OS=Mus musculus GN=Mtx1 PE=4 SV=2;>tr|F7C846|F7C846_MOUSE Metaxin-1 OS=Mus musc	9	3	3	3	3	3	3	12.6	12.6	12.6	35.646	317	317;317;360;461;162;172;298;430;185	7							4			4	8.1979E-23	0.42344	0.57001	22.783	4	0.55129	0.66425	14.165	4	1.3073	1.1693	23.98	4	0.42344	0.57001	22.783	4	0.55129
Q63844;D3Z3G6	Q63844;D3Z3G6	1;1	1;1	1;1	Mitogen-activated protein kinase 3	Mapk3	>sp|Q63844|MK03_MOUSE Mitogen-activated protein kinase 3 OS=Mus musculus GN=Mapk3 PE=1 SV=5;>tr|D3Z3G6|D3Z3G6_MOUSE Mitogen-activated protein kinase 3 OS=Mus musculus GN=Mapk3 PE=1 SV=1	2	1	1	1	1	1	1	4.5	4.5	4.5	43.066	380	380;380	6						1				1	2.0278E-06	NaN	NaN	NaN	1	NaN	NaN	NaN	1	NaN	NaN	NaN	1	NaN	NaN	NaN	1	NaN
F6XLZ3;D3Z3S1;Q9WUQ2;Q3UAP1	F6XLZ3;D3Z3S1;Q9WUQ2;Q3UAP1	1;1;1;1	1;1;1;1	1;1;1;1	Prolactin regulatory element-binding protein	Preb	>tr|F6XLZ3|F6XLZ3_MOUSE Prolactin regulatory element-binding protein (Fragment) OS=Mus musculus GN=Preb PE=4 SV=1;>tr|D3Z3S1|D3Z3S1_MOUSE Prolactin regulatory element binding, isoform CRA_b OS=Mus musculus GN=Preb PE=1 SV=1;>sp|Q9WUQ2|PREB_MOUSE Prolactin	4	1	1	1	1	1	1	16.8	16.8	16.8	10.167	95	95;350;417;417	6						1				1	3.2088E-08	NaN	NaN	NaN	1	NaN	NaN	NaN	1	NaN	NaN	NaN	1	NaN	NaN	NaN	1	NaN
Q05DC5;D3Z456;Q99N95;Q91XB2;F6W7C7	Q05DC5;D3Z456;Q99N95;Q91XB2;F6W7C7	2;2;2;2;1	2;2;2;2;1	2;2;2;2;1	39S ribosomal protein L3, mitochondrial	Mrpl3	>tr|Q05DC5|Q05DC5_MOUSE Mrpl3 protein OS=Mus musculus GN=Mrpl3 PE=2 SV=1;>tr|D3Z456|D3Z456_MOUSE 39S ribosomal protein L3, mitochondrial OS=Mus musculus GN=Mrpl3 PE=3 SV=1;>sp|Q99N95|RM03_MOUSE 39S ribosomal protein L3, mitochondrial OS=Mus musculus GN=Mrp	5	2	2	2	2	2	2	11.1	11.1	11.1	27.312	243	243;304;348;348;114	7							2			2	7.2951E-05	0.90406	1.1076	10.262	2	0.82427	0.97055	9.3056	2	1.265	1.1045	17.166	2	0.90406	1.1076	10.262	2	0.82427
D3Z494;Q8CI22;Q8BIV6;P45377;G5E895;Q5M9J9;Q3UGS8;P21300	D3Z494;Q8CI22;Q8BIV6;P45377;G5E895;Q5M9J9;Q3UGS8;P21300	2;2;2;2;2;1;1;1	2;2;2;2;2;1;1;1	2;2;2;2;2;1;1;1	Aldose reductase-related protein 2;Aldose reductase-related protein 1	Akr1b10;Akr1b8;Akr1b7	>tr|D3Z494|D3Z494_MOUSE MCG142264, isoform CRA_a OS=Mus musculus GN=Akr1b10 PE=4 SV=1;>tr|Q8CI22|Q8CI22_MOUSE 2310005E10Rik protein OS=Mus musculus GN=Akr1b10 PE=2 SV=1;>tr|Q8BIV6|Q8BIV6_MOUSE Putative uncharacterized protein OS=Mus musculus GN=Akr1b10 PE=	8	2	2	2	2	2	2	7.6	7.6	7.6	32.745	288	288;316;316;316;316;316;316;316	7							2			2	0.00056734	0.99574	1.3549	69.512	2	1.1647	1.3354	30.683	2	0.98774	0.84506	8.0197	2	0.99574	1.3549	69.512	2	1.1647
D3Z4A4;Q61171;Q5M9N9	D3Z4A4;Q61171	3;3;1	3;3;1	3;3;1	Peroxiredoxin-2	Prdx2	>tr|D3Z4A4|D3Z4A4_MOUSE Peroxiredoxin-2 (Fragment) OS=Mus musculus GN=Prdx2 PE=2 SV=2;>sp|Q61171|PRDX2_MOUSE Peroxiredoxin-2 OS=Mus musculus GN=Prdx2 PE=1 SV=3	3	3	3	3	3	3	3	23.3	23.3	23.3	15.977	146	146;198;198	8								4		4	2.7919E-12	1.871	1.7003	43.268	4	1.1216	1.0146	11.493	4	0.702	0.558	23.629	4	1.871	1.7003	43.268	4	1.1216
Q9CWZ7;D3Z4B2;Q8C1T5	Q9CWZ7;D3Z4B2;Q8C1T5	2;2;1	2;2;1	2;2;1	Gamma-soluble NSF attachment protein	Napg	>sp|Q9CWZ7|SNAG_MOUSE Gamma-soluble NSF attachment protein OS=Mus musculus GN=Napg PE=1 SV=1;>tr|D3Z4B2|D3Z4B2_MOUSE Gamma-soluble NSF attachment protein (Fragment) OS=Mus musculus GN=Napg PE=2 SV=1;>tr|Q8C1T5|Q8C1T5_MOUSE Putative uncharacterized protein	3	2	2	2	2	2	2	8	8	8	34.732	312	312;353;312	7							3			3	7.3164E-59	0.60771	0.81445	22.477	3	0.64031	0.76725	13.366	3	1.1145	0.93762	15.716	3	0.60771	0.81445	22.477	3	0.64031
D3Z4D6;D3Z4C9;Q9CQY6	D3Z4D6;D3Z4C9;Q9CQY6	2;2;2	2;2;2	2;2;2	Mitochondrial nucleoid factor 1	Mnf1	>tr|D3Z4D6|D3Z4D6_MOUSE Ubiquinol-cytochrome-c reductase complex assembly factor 2 OS=Mus musculus GN=Uqcc2 PE=2 SV=1;>tr|D3Z4C9|D3Z4C9_MOUSE Ubiquinol-cytochrome-c reductase complex assembly factor 2 OS=Mus musculus GN=Uqcc2 PE=2 SV=1;>sp|Q9CQY6|UQCC2_MOU	3	2	2	2	2	2	2	22.7	22.7	22.7	11.607	97	97;127;136	9									2	2	2.3618E-07	0.90223	0.94731	80.414	2	0.41605	0.38806	43.033	2	0.61404	0.51135	21.557	2	0.90223	0.94731	80.414	2	0.41605
D3Z4U3;Q3TL77;Q6ZWQ6;P61087	D3Z4U3;Q3TL77;Q6ZWQ6;P61087	1;1;1;1	1;1;1;1	1;1;1;1	Ubiquitin-conjugating enzyme E2 K	Ube2k	>tr|D3Z4U3|D3Z4U3_MOUSE Ubiquitin-conjugating enzyme E2 K OS=Mus musculus GN=Ube2k PE=2 SV=1;>tr|Q3TL77|Q3TL77_MOUSE Putative uncharacterized protein OS=Mus musculus GN=Ube2k PE=2 SV=1;>tr|Q6ZWQ6|Q6ZWQ6_MOUSE Huntingtin interacting protein 2, isoform CRA_e	4	1	1	1	1	1	1	9.6	9.6	9.6	17.447	157	157;174;200;200	8								1		1	0.0069348	NaN	NaN	NaN	1	NaN	NaN	NaN	1	NaN	NaN	NaN	1	NaN	NaN	NaN	1	NaN
Q8K302;G3X9X5;Q3UPF5-2;Q3UPF5;D3Z5I1	Q8K302;G3X9X5;Q3UPF5-2;Q3UPF5;D3Z5I1	2;2;2;2;2	2;2;2;2;2	2;2;2;2;2	Zinc finger CCCH-type antiviral protein 1	Zc3hav1	>tr|Q8K302|Q8K302_MOUSE Zc3hav1 protein OS=Mus musculus GN=Zc3hav1 PE=2 SV=1;>tr|G3X9X5|G3X9X5_MOUSE Zinc finger CCCH type, antiviral 1, isoform CRA_b OS=Mus musculus GN=Zc3hav1 PE=1 SV=1;>sp|Q3UPF5-2|ZCCHV_MOUSE Isoform 2 of Zinc finger CCCH-type antivira	5	2	2	2	2	2	2	3.9	3.9	3.9	76.411	673	673;673;789;946;996	3			2							2	1.3904E-06	NaN	NaN	NaN	1	NaN	NaN	NaN	1	NaN	NaN	NaN	1	NaN	NaN	NaN	1	NaN
D3Z5K6;Q9CQV7;Q9CQV7-3;Q9CQV7-2;G3X8S1	D3Z5K6;Q9CQV7;Q9CQV7-3;Q9CQV7-2;G3X8S1	1;1;1;1;1	1;1;1;1;1	1;1;1;1;1	Mitochondrial import inner membrane translocase subunit TIM14	Dnajc19	>tr|D3Z5K6|D3Z5K6_MOUSE Mitochondrial import inner membrane translocase subunit TIM14 OS=Mus musculus GN=Dnajc19 PE=2 SV=1;>sp|Q9CQV7|TIM14_MOUSE Mitochondrial import inner membrane translocase subunit TIM14 OS=Mus musculus GN=Dnajc19 PE=2 SV=3;>sp|Q9CQV7-	5	1	1	1	1	1	1	12.7	12.7	12.7	12.191	110	110;116;130;157;157	9									1	1	0.00067098	NaN	NaN	NaN	1	NaN	NaN	NaN	1	NaN	NaN	NaN	1	NaN	NaN	NaN	1	NaN
Q9D1S3;Q564F3;Q3UAC2;Q3U5P8;P97351;D3Z7W7;D3Z6C3;Q3UJU5	Q9D1S3;Q564F3;Q3UAC2;Q3U5P8;P97351;D3Z7W7;D3Z6C3;Q3UJU5	9;9;9;9;9;9;9;8	9;9;9;9;9;9;9;8	9;9;9;9;9;9;9;8	40S ribosomal protein S3a	Rps3a1;Rps3a;Rps3a3;Rps3a2	>tr|Q9D1S3|Q9D1S3_MOUSE 40S ribosomal protein S3a OS=Mus musculus GN=Rps3a1 PE=2 SV=1;>tr|Q564F3|Q564F3_MOUSE 40S ribosomal protein S3a OS=Mus musculus GN=Rps3a1 PE=2 SV=1;>tr|Q3UAC2|Q3UAC2_MOUSE 40S ribosomal protein S3a OS=Mus musculus GN=Rps3a1 PE=2 SV=	8	9	9	9	9	9	9	37.5	37.5	37.5	29.885	264	264;264;264;264;264;264;264;264	7							12			12	1.2922E-108	0.77297	0.9418	56.306	12	0.90951	1.0315	17	12	1.1307	0.9593	53.339	12	0.77297	0.9418	56.306	12	0.90951
D3Z6I0;Q8BZ03;Q8K1Y2;Q5FWX6	D3Z6I0;Q8BZ03;Q8K1Y2;Q5FWX6	1;1;1;1	1;1;1;1	1;1;1;1	Serine/threonine-protein kinase D2;Serine/threonine-protein kinase D3;Serine/threonine-protein kinase D	Prkd3;Prkd2	>tr|D3Z6I0|D3Z6I0_MOUSE Serine/threonine-protein kinase D3 OS=Mus musculus GN=Prkd3 PE=1 SV=1;>sp|Q8BZ03|KPCD2_MOUSE Serine/threonine-protein kinase D2 OS=Mus musculus GN=Prkd2 PE=1 SV=1;>sp|Q8K1Y2|KPCD3_MOUSE Serine/threonine-protein kinase D3 OS=Mus musc	4	1	1	1	1	1	1	1.3	1.3	1.3	90.449	795	795;875;889;890	3			1							1	0.00095918	NaN	NaN	NaN	1	NaN	NaN	NaN	1	NaN	NaN	NaN	1	NaN	NaN	NaN	1	NaN
Q8VCQ8;E9Q0M9;E9QA16;D3Z6I7;E9QA15;S4R1T7;Q3UGC3;Q7TMN5;Q3TUS1;E9Q9F3;F6ZAW1;F6QLP8;F6RGN9;Q8VD79;F6T2Z7	Q8VCQ8;E9Q0M9;E9QA16;D3Z6I7;E9QA15;S4R1T7;Q3UGC3	8;8;8;8;8;7;6;3;3;3;2;2;1;1;1	8;8;8;8;8;7;6;3;3;3;2;2;1;1;1	8;8;8;8;8;7;6;3;3;3;2;2;1;1;1		Cald1	>tr|Q8VCQ8|Q8VCQ8_MOUSE Caldesmon 1 OS=Mus musculus GN=Cald1 PE=1 SV=1;>tr|E9Q0M9|E9Q0M9_MOUSE Protein Cald1 OS=Mus musculus GN=Cald1 PE=1 SV=1;>tr|E9QA16|E9QA16_MOUSE Protein Cald1 OS=Mus musculus GN=Cald1 PE=1 SV=1;>tr|D3Z6I7|D3Z6I7_MOUSE Protein Cald1 O	15	8	8	8	8	8	8	20	20	20	60.452	530	530;534;536;554;768;534;387;187;220;253;211;274;137;321;354	4.3	1			7			2			10	8.9823E-35	0.87428	1.176	51.802	9	0.99616	1.0789	18.428	9	1.0029	0.91033	37.09	9	0.87428	1.176	51.802	9	0.99616
D3Z6I8;Q8C7C3;Q58E70;P21107-2;E9Q7Q3;Q3TJ53;D3Z2H9;E9Q452;Q8K0Z5;Q8BSH3;Q8BP43;Q564G1;Q545Y3;P58771-2;P58771;E9Q450;E9Q448;B7ZNL3;P21107;E9Q5J9;E9Q454;F8WID5;S4R2U0;Q9D1R6;Q6PJ18;Q61344;P58774-2;P58774;CON__Q3SX28;A2AIM4;Q91VH3;A2AIM5	D3Z6I8;Q8C7C3;Q58E70;P21107-2;E9Q7Q3;Q3TJ53;D3Z2H9;E9Q452;Q8K0Z5;Q8BSH3;Q8BP43;Q564G1;Q545Y3;P58771-2;P58771;E9Q450;E9Q448;B7ZNL3;P21107;E9Q5J9;E9Q454;F8WID5	6;6;6;6;6;5;5;3;3;3;3;3;3;3;3;3;3;3;3;3;3;3;2;2;2;2;2;2;2;2;2;1	6;6;6;6;6;5;5;3;3;3;3;3;3;3;3;3;3;3;3;3;3;3;2;2;2;2;2;2;2;2;2;1	3;3;3;3;3;2;2;0;0;0;0;0;0;0;0;0;0;0;0;0;0;0;0;0;0;0;0;0;0;0;0;0	Tropomyosin alpha-1 chain;Tropomyosin alpha-3 chain	Tpm3;Tpm3-rs7;Tpm1	>tr|D3Z6I8|D3Z6I8_MOUSE Tropomyosin alpha-3 chain OS=Mus musculus GN=Tpm3 PE=2 SV=1;>tr|Q8C7C3|Q8C7C3_MOUSE Putative uncharacterized protein OS=Mus musculus GN=Tpm3 PE=2 SV=1;>tr|Q58E70|Q58E70_MOUSE Tpm3 protein OS=Mus musculus GN=Tpm3 PE=2 SV=1;>sp|P21107	32	6	6	3	6	6	3	23.1	23.1	10.9	28.723	247	247;248;248;248;248;248;248;281;284;284;284;284;284;284;284;284;284;284;285;285;287;326;157;284;284;284;284;284;284;284;308;105	7.27							8	3		11	1.2393E-86	0.63621	0.83398	28.939	11	0.51037	0.59586	25.593	11	0.92329	0.7729	13.514	11	0.63621	0.83398	28.939	11	0.51037
Q80ZK0;E9QJS0;D3Z6K5;Q501J4;G5E8U8;G5E8U5	Q80ZK0;E9QJS0;D3Z6K5;Q501J4;G5E8U8;G5E8U5	2;2;2;2;2;2	2;2;2;2;2;2	2;2;2;2;2;2	28S ribosomal protein S10, mitochondrial	Mrps10	>sp|Q80ZK0|RT10_MOUSE 28S ribosomal protein S10, mitochondrial OS=Mus musculus GN=Mrps10 PE=2 SV=1;>tr|E9QJS0|E9QJS0_MOUSE 28S ribosomal protein S10, mitochondrial OS=Mus musculus GN=Mrps10 PE=3 SV=1;>tr|D3Z6K5|D3Z6K5_MOUSE 28S ribosomal protein S10, mitoc	6	2	2	2	2	2	2	11.9	11.9	11.9	18.698	160	160;160;172;192;200;201	9									3	3	1.3778E-12	0.43587	0.49104	12.865	3	0.36285	0.40037	15.643	3	0.82337	0.76412	31.317	3	0.43587	0.49104	12.865	3	0.36285
P35922-9;P35922-8;Q547R0;P35922-3;E9QAT0;D3Z6U8;P35922-7;E9QNF5;P35922-2;Q6AXB7;P35922;Q8BPN5;Q8BPK8;P35922-11;P35922-10;P35922-5;P35922-4;P35922-12;P35922-6;E9QAS9;E9QAS8	P35922-9;P35922-8;Q547R0;P35922-3;E9QAT0;D3Z6U8;P35922-7;E9QNF5;P35922-2;Q6AXB7;P35922;Q8BPN5;Q8BPK8;P35922-11;P35922-10;P35922-5;P35922-4;P35922-12;P35922-6;E9QAS9;E9QAS8	2;2;2;2;2;2;2;2;2;2;2;1;1;1;1;1;1;1;1;1;1	2;2;2;2;2;2;2;2;2;2;2;1;1;1;1;1;1;1;1;1;1	2;2;2;2;2;2;2;2;2;2;2;1;1;1;1;1;1;1;1;1;1	Fragile X mental retardation protein 1 homolog	Fmr1	>sp|P35922-9|FMR1_MOUSE Isoform ISO9 of Fragile X mental retardation protein 1 homolog OS=Mus musculus GN=Fmr1;>sp|P35922-8|FMR1_MOUSE Isoform ISO8 of Fragile X mental retardation protein 1 homolog OS=Mus musculus GN=Fmr1;>tr|Q547R0|Q547R0_MOUSE Fragile X	21	2	2	2	2	2	2	5.1	5.1	5.1	64.096	568	568;581;589;589;589;591;593;593;602;614;614;298;357;415;427;436;448;491;512;585;631	4				2						2	0.00019737	0.50841	0.68762	18.782	2	0.74742	0.86157	34.355	2	1.3929	1.1822	63.026	2	0.50841	0.68762	18.782	2	0.74742
D3Z789;Q9CU14;Q9CSC2;D3Z6Z0;Q78ZM0;O70492	D3Z789;Q9CU14;Q9CSC2;D3Z6Z0;Q78ZM0;O70492	1;1;1;1;1;1	1;1;1;1;1;1	1;1;1;1;1;1	Sorting nexin-3	Snx3	>tr|D3Z789|D3Z789_MOUSE Sorting nexin-3 OS=Mus musculus GN=Snx3 PE=1 SV=1;>tr|Q9CU14|Q9CU14_MOUSE Putative uncharacterized protein (Fragment) OS=Mus musculus GN=Snx3 PE=2 SV=1;>tr|Q9CSC2|Q9CSC2_MOUSE Putative uncharacterized protein (Fragment) OS=Mus muscu	6	1	1	1	1	1	1	10.8	10.8	10.8	14.766	130	130;132;132;140;162;162	9									1	1	3.8936E-06	NaN	NaN	NaN	1	NaN	NaN	NaN	1	NaN	NaN	NaN	1	NaN	NaN	NaN	1	NaN
D3Z7C0;Q9Z2Q5;Q3UKS6	D3Z7C0;Q9Z2Q5;Q3UKS6	3;3;3	3;3;3	3;3;3	39S ribosomal protein L40, mitochondrial	Mrpl40	>tr|D3Z7C0|D3Z7C0_MOUSE 39S ribosomal protein L40, mitochondrial OS=Mus musculus GN=Mrpl40 PE=2 SV=1;>sp|Q9Z2Q5|RM40_MOUSE 39S ribosomal protein L40, mitochondrial OS=Mus musculus GN=Mrpl40 PE=2 SV=2;>tr|Q3UKS6|Q3UKS6_MOUSE Mitochondrial ribosomal protein	3	3	3	3	3	3	3	37	37	37	19.378	162	162;206;206	8								4		4	2.0085E-26	0.50924	0.6781	43.439	4	0.52654	0.59347	22.9	4	0.89229	0.74883	95.762	4	0.50924	0.6781	43.439	4	0.52654
D3Z7C6;Q9CRH1;Q9R0Q7;Q3TJG6	D3Z7C6;Q9CRH1;Q9R0Q7;Q3TJG6	3;3;3;3	3;3;3;3	3;3;3;3	Prostaglandin E synthase 3	Ptges3	>tr|D3Z7C6|D3Z7C6_MOUSE Prostaglandin E synthase 3 OS=Mus musculus GN=Ptges3 PE=1 SV=1;>tr|Q9CRH1|Q9CRH1_MOUSE Putative uncharacterized protein OS=Mus musculus GN=Ptges3 PE=2 SV=2;>sp|Q9R0Q7|TEBP_MOUSE Prostaglandin E synthase 3 OS=Mus musculus GN=Ptges3 P	4	3	3	3	3	3	3	24.6	24.6	24.6	14.982	130	130;140;160;160	8.4								3	2	5	4.6665E-39	1.3113	1.1757	38.973	5	1.7281	1.4156	17.758	5	1.2623	1.0314	26.298	5	1.3113	1.1757	38.973	5	1.7281
D3Z7I7	D3Z7I7	1	1	1		Slc4a4	>tr|D3Z7I7|D3Z7I7_MOUSE Electrogenic sodium bicarbonate cotransporter 1 (Fragment) OS=Mus musculus GN=Slc4a4 PE=1 SV=1	1	1	1	1	1	1	1	15.1	15.1	15.1	10.024	86	86	3			1							1	0.0049336	NaN	NaN	NaN	1	NaN	NaN	NaN	1	NaN	NaN	NaN	1	NaN	NaN	NaN	1	NaN
D3Z7P3-2;D3Z7P3;D3Z7P4;D3Z7P5;F6U529;F6RDM4;F7B327	D3Z7P3-2;D3Z7P3;D3Z7P4	18;15;10;5;3;2;1	18;15;10;5;3;2;1	18;15;10;5;3;2;1	Glutaminase kidney isoform, mitochondrial	Gls	>sp|D3Z7P3-2|GLSK_MOUSE Isoform 2 of Glutaminase kidney isoform, mitochondrial OS=Mus musculus GN=Gls;>sp|D3Z7P3|GLSK_MOUSE Glutaminase kidney isoform, mitochondrial OS=Mus musculus GN=Gls PE=1 SV=1;>tr|D3Z7P4|D3Z7P4_MOUSE Glutaminase kidney isoform, mitoc	7	18	18	18	18	18	18	40.3	40.3	40.3	65.994	603	603;674;491;274;235;123;205	4.44	2	1	1	7	25					36	0	0.7256	0.97208	49.451	35	0.84232	0.92926	20.33	35	1.0989	0.91598	37.986	35	0.7256	0.97208	49.451	35	0.84232
D3Z7R0;Q8C6H9;Q3UCB5;Q3UC13;O55028;Q99KP1	D3Z7R0;Q8C6H9;Q3UCB5;Q3UC13;O55028	3;3;3;3;3;1	3;3;3;3;3;1	3;3;3;3;3;1	[3-methyl-2-oxobutanoate dehydrogenase [lipoamide]] kinase, mitochondrial	Bckdk	>tr|D3Z7R0|D3Z7R0_MOUSE [3-methyl-2-oxobutanoate dehydrogenase [lipoamide]] kinase, mitochondrial (Fragment) OS=Mus musculus GN=Bckdk PE=1 SV=1;>tr|Q8C6H9|Q8C6H9_MOUSE Putative uncharacterized protein OS=Mus musculus GN=Bckdk PE=2 SV=1;>tr|Q3UCB5|Q3UCB5_MO	6	3	3	3	3	3	3	23.8	23.8	23.8	24.351	214	214;412;412;412;412;309	6						4				4	1.7481E-46	0.67196	0.94129	17.489	4	0.59552	0.72301	35.583	4	0.91671	0.85548	28.977	4	0.67196	0.94129	17.489	4	0.59552
G3X922;D4AFX7;Q8BNL1;Q3UX52;Q3UQJ7;Q8CHD7;Q3TNE7	G3X922;D4AFX7	14;14;6;6;6;6;2	14;14;6;6;6;6;2	14;14;6;6;6;6;2		Dnajc13	>tr|G3X922|G3X922_MOUSE MCG115602 OS=Mus musculus GN=Dnajc13 PE=4 SV=1;>tr|D4AFX7|D4AFX7_MOUSE Receptor mediated endocytosis-8 OS=Mus musculus GN=Dnajc13 PE=2 SV=1	7	14	14	14	14	14	14	9.7	9.7	9.7	254.44	2243	2243;2248;715;933;950;966;479	1.88	2	15								17	7.949E-93	0.67822	0.8637	25.725	17	0.90668	0.91692	31.884	17	1.3368	1.0418	41.68	17	0.67822	0.8637	25.725	17	0.90668
D6RCZ6;D6RJ50;Q5XJY4	D6RCZ6;D6RJ50;Q5XJY4	1;1;1	1;1;1	1;1;1	Presenilins-associated rhomboid-like protein, mitochondrial;P-beta	Parl	>tr|D6RCZ6|D6RCZ6_MOUSE Presenilins-associated rhomboid-like protein, mitochondrial OS=Mus musculus GN=Parl PE=4 SV=1;>tr|D6RJ50|D6RJ50_MOUSE Presenilins-associated rhomboid-like protein, mitochondrial OS=Mus musculus GN=Parl PE=4 SV=1;>sp|Q5XJY4|PARL_MOUS	3	1	1	1	1	1	1	16.8	16.8	16.8	13.349	119	119;171;377	8								1		1	1.3837E-07	NaN	NaN	NaN	1	NaN	NaN	NaN	1	NaN	NaN	NaN	1	NaN	NaN	NaN	1	NaN
D6RE33;Q3UJB9-2;Q3UJB9;G5E896	D6RE33;Q3UJB9-2;Q3UJB9;G5E896	2;2;2;2	2;2;2;2	2;2;2;2	Enhancer of mRNA-decapping protein 4	Edc4	>tr|D6RE33|D6RE33_MOUSE Enhancer of mRNA-decapping protein 4 OS=Mus musculus GN=Edc4 PE=1 SV=1;>sp|Q3UJB9-2|EDC4_MOUSE Isoform 2 of Enhancer of mRNA-decapping protein 4 OS=Mus musculus GN=Edc4;>sp|Q3UJB9|EDC4_MOUSE Enhancer of mRNA-decapping protein 4 OS=M	4	2	2	2	2	2	2	2.6	2.6	2.6	141.95	1318	1318;1390;1406;1406	2		2								2	3.167E-05	0.66183	0.8702	7.9733	2	0.72816	0.7856	0.6968	2	1.1639	0.9404	22.104	2	0.66183	0.8702	7.9733	2	0.72816
D6REF7;Q8R0X7;Q4FK38;Q3UDJ2;Q69ZN1;D3YZT4;D3YY13;D3Z1Z3	D6REF7;Q8R0X7;Q4FK38;Q3UDJ2;Q69ZN1;D3YZT4	5;5;5;5;5;3;2;2	5;5;5;5;5;3;2;2	5;5;5;5;5;3;2;2	Sphingosine-1-phosphate lyase 1	Sgpl1	>tr|D6REF7|D6REF7_MOUSE Sphingosine-1-phosphate lyase 1 OS=Mus musculus GN=Sgpl1 PE=2 SV=1;>sp|Q8R0X7|SGPL1_MOUSE Sphingosine-1-phosphate lyase 1 OS=Mus musculus GN=Sgpl1 PE=2 SV=1;>tr|Q4FK38|Q4FK38_MOUSE Sgpl1 protein OS=Mus musculus GN=Sgpl1 PE=2 SV=1;>t	8	5	5	5	5	5	5	14	14	14	54.769	487	487;568;568;568;585;199;58;104	5					7					7	5.5604E-23	0.93029	1.2549	26.916	7	1.2431	1.1145	18.021	7	1.2639	0.9431	14.174	7	0.93029	1.2549	26.916	7	1.2431
D6RG99;Q9WV96	D6RG99;Q9WV96	1;1	1;1	1;1	Mitochondrial import inner membrane translocase subunit Tim10 B	Timm10b	>tr|D6RG99|D6RG99_MOUSE Mitochondrial import inner membrane translocase subunit Tim10 B OS=Mus musculus GN=Timm10b PE=2 SV=1;>sp|Q9WV96|T10B_MOUSE Mitochondrial import inner membrane translocase subunit Tim10 B OS=Mus musculus GN=Timm10b PE=2 SV=1	2	1	1	1	1	1	1	27.9	27.9	27.9	7.4554	68	68;100	9									1	1	0.0034612	NaN	NaN	NaN	1	NaN	NaN	NaN	1	NaN	NaN	NaN	1	NaN	NaN	NaN	1	NaN
D6RI31;Q8BFQ6	D6RI31;Q8BFQ6	1;1	1;1	1;1	Disrupted in renal carcinoma protein 2 homolog	Dirc2	>tr|D6RI31|D6RI31_MOUSE Disrupted in renal carcinoma protein 2 homolog OS=Mus musculus GN=Dirc2 PE=2 SV=1;>sp|Q8BFQ6|DIRC2_MOUSE Disrupted in renal carcinoma protein 2 homolog OS=Mus musculus GN=Dirc2 PE=2 SV=1	2	1	1	1	1	1	1	13	13	13	12.509	115	115;478	8								1		1	0.0073628	NaN	NaN	NaN	1	NaN	NaN	NaN	1	NaN	NaN	NaN	1	NaN	NaN	NaN	1	NaN
O08583-2;Q9JJW6-2;Q9JJW6;Q4KL64;G3X9I4;D9J342;O08583	O08583-2;Q9JJW6-2;Q9JJW6;Q4KL64;G3X9I4;D9J342;O08583	1;1;1;1;1;1;1	1;1;1;1;1;1;1	1;1;1;1;1;1;1	RNA and export factor-binding protein 2;THO complex subunit 4	Refbp2;Alyref2;Alyref	>sp|O08583-2|THOC4_MOUSE Isoform 2 of THO complex subunit 4 OS=Mus musculus GN=Alyref;>sp|Q9JJW6-2|ALRF2_MOUSE Isoform 2 of Aly/REF export factor 2 OS=Mus musculus GN=Alyref2;>sp|Q9JJW6|ALRF2_MOUSE Aly/REF export factor 2 OS=Mus musculus GN=Alyref2 PE=1 SV	7	1	1	1	1	1	1	6.7	6.7	6.7	17.682	163	163;217;218;218;218;218;255	7							1			1	0.0068904	NaN	NaN	NaN	0	NaN	NaN	NaN	0	NaN	NaN	NaN	0	NaN	NaN	NaN	0	NaN
E0CXA3;E0CX79;E0CXR3;E0CZD9;E0CXM9;Q9DB43	E0CXA3;E0CX79;E0CXR3;E0CZD9;E0CXM9;Q9DB43	1;1;1;1;1;1	1;1;1;1;1;1	1;1;1;1;1;1	Zinc finger protein-like 1	Zfpl1	>tr|E0CXA3|E0CXA3_MOUSE Zinc finger protein-like 1 OS=Mus musculus GN=Zfpl1 PE=2 SV=1;>tr|E0CX79|E0CX79_MOUSE Zinc finger protein-like 1 (Fragment) OS=Mus musculus GN=Zfpl1 PE=2 SV=1;>tr|E0CXR3|E0CXR3_MOUSE Zinc finger protein-like 1 (Fragment) OS=Mus musc	6	1	1	1	1	1	1	17.5	17.5	17.5	8.8873	80	80;129;182;242;264;310	7							1			1	0.002346	NaN	NaN	NaN	1	NaN	NaN	NaN	1	NaN	NaN	NaN	1	NaN	NaN	NaN	1	NaN
E0CXB5;F6TFF2;Q8R143;Q3U9U7	E0CXB5;F6TFF2;Q8R143;Q3U9U7	2;2;2;2	2;2;2;2	2;2;2;2	Pituitary tumor-transforming gene 1 protein-interacting protein	Pttg1ip	>tr|E0CXB5|E0CXB5_MOUSE Pituitary tumor-transforming gene 1 protein-interacting protein (Fragment) OS=Mus musculus GN=Pttg1ip PE=2 SV=1;>tr|F6TFF2|F6TFF2_MOUSE Pituitary tumor-transforming gene 1 protein-interacting protein (Fragment) OS=Mus musculus GN=Pt	4	2	2	2	2	2	2	13.5	13.5	13.5	12.599	111	111;172;174;174	6.25					1	1	2			4	0.00020968	0.81832	1.0639	5.2779	4	1.1224	1.3673	24.116	4	1.2381	1.031	8.9587	4	0.81832	1.0639	5.2779	4	1.1224
E0CXD9;Q64310;Q545Q2;Q3U7E6;F7CH13	E0CXD9;Q64310;Q545Q2;Q3U7E6;F7CH13	2;2;2;2;1	2;2;2;2;1	2;2;2;2;1	Surfeit locus protein 4	Surf4	>tr|E0CXD9|E0CXD9_MOUSE Surfeit locus protein 4 OS=Mus musculus GN=Surf4 PE=2 SV=1;>sp|Q64310|SURF4_MOUSE Surfeit locus protein 4 OS=Mus musculus GN=Surf4 PE=2 SV=1;>tr|Q545Q2|Q545Q2_MOUSE Surfeit gene 4, isoform CRA_a OS=Mus musculus GN=Surf4 PE=2 SV=1;>t	5	2	2	2	2	2	2	37.8	37.8	37.8	9.5608	82	82;269;269;269;124	6.38	1				1	1	1	4		8	3.5645E-15	0.57329	0.76284	13.154	7	0.80647	0.93469	27.574	7	1.3377	1.1456	19.091	7	0.57329	0.76284	13.154	7	0.80647
E0CY23;P48722-2;P48722	E0CY23;P48722-2;P48722	2;2;2	1;1;1	1;1;1	Heat shock 70 kDa protein 4L	Hspa4l	>tr|E0CY23|E0CY23_MOUSE Heat shock 70 kDa protein 4L (Fragment) OS=Mus musculus GN=Hspa4l PE=1 SV=1;>sp|P48722-2|HS74L_MOUSE Isoform 2 of Heat shock 70 kDa protein 4L OS=Mus musculus GN=Hspa4l;>sp|P48722|HS74L_MOUSE Heat shock 70 kDa protein 4L OS=Mus musc	3	2	1	1	2	1	1	5.1	2.6	2.6	63.555	571	571;817;838	3			1							1	6.2396E-49	NaN	NaN	NaN	1	NaN	NaN	NaN	1	NaN	NaN	NaN	1	NaN	NaN	NaN	1	NaN
Q6PCP5-4;F7CTF8;Q6PCP5-3;E0CYI3;Q6PCP5;E0CYB9	Q6PCP5-4;F7CTF8;Q6PCP5-3;E0CYI3;Q6PCP5;E0CYB9	1;1;1;1;1;1	1;1;1;1;1;1	1;1;1;1;1;1	Mitochondrial fission factor	Mff	>sp|Q6PCP5-4|MFF_MOUSE Isoform 4 of Mitochondrial fission factor OS=Mus musculus GN=Mff;>tr|F7CTF8|F7CTF8_MOUSE Mitochondrial fission factor (Fragment) OS=Mus musculus GN=Mff PE=4 SV=1;>sp|Q6PCP5-3|MFF_MOUSE Isoform 3 of Mitochondrial fission factor OS=Mus	6	1	1	1	1	1	1	12.4	12.4	12.4	25.073	218	218;220;238;243;291;316	7							1			1	0.0010715	NaN	NaN	NaN	1	NaN	NaN	NaN	1	NaN	NaN	NaN	1	NaN	NaN	NaN	1	NaN
Q3TC33-2;E0CYP1;E0CYX9;Q3TC33	Q3TC33-2;E0CYP1;E0CYX9;Q3TC33	2;2;2;2	2;2;2;2	2;2;2;2	Coiled-coil domain-containing protein 127	Ccdc127	>sp|Q3TC33-2|CC127_MOUSE Isoform 2 of Coiled-coil domain-containing protein 127 OS=Mus musculus GN=Ccdc127;>tr|E0CYP1|E0CYP1_MOUSE Coiled-coil domain-containing protein 127 OS=Mus musculus GN=Ccdc127 PE=2 SV=1;>tr|E0CYX9|E0CYX9_MOUSE Coiled-coil domain-con	4	2	2	2	2	2	2	11.7	11.7	11.7	19.152	163	163;171;238;260	7							2			2	2.556E-05	0.080343	0.095568	283.3	2	0.1126	0.11661	279.99	2	1.4294	1.1313	9.981	2	0.080343	0.095568	283.3	2	0.1126
E0CYQ2;Q9CQ48	E0CYQ2;Q9CQ48	1;1	1;1	1;1	NudC domain-containing protein 2	Nudcd2	>tr|E0CYQ2|E0CYQ2_MOUSE NudC domain-containing protein 2 OS=Mus musculus GN=Nudcd2 PE=1 SV=1;>sp|Q9CQ48|NUDC2_MOUSE NudC domain-containing protein 2 OS=Mus musculus GN=Nudcd2 PE=1 SV=1	2	1	1	1	1	1	1	6.8	6.8	6.8	14.729	132	132;157	9									1	1	0.0065224	NaN	NaN	NaN	1	NaN	NaN	NaN	1	NaN	NaN	NaN	1	NaN	NaN	NaN	1	NaN
F6V9F1;Q8BPI6;Q545L9;P23506;P23506-2;F7D432;E9PWE0;E0CYV0	F6V9F1;Q8BPI6;Q545L9;P23506;P23506-2;F7D432;E9PWE0;E0CYV0	1;1;1;1;1;1;1;1	1;1;1;1;1;1;1;1	1;1;1;1;1;1;1;1	Protein-L-isoaspartate O-methyltransferase;Protein-L-isoaspartate(D-aspartate) O-methyltransferase	Pcmt1	>tr|F6V9F1|F6V9F1_MOUSE Protein-L-isoaspartate(D-aspartate) O-methyltransferase (Fragment) OS=Mus musculus GN=Pcmt1 PE=4 SV=1;>tr|Q8BPI6|Q8BPI6_MOUSE Putative uncharacterized protein (Fragment) OS=Mus musculus GN=Pcmt1 PE=2 SV=1;>tr|Q545L9|Q545L9_MOUSE Pro	8	1	1	1	1	1	1	9.6	9.6	9.6	18.823	177	177;207;227;227;228;271;285;286	8								2		2	0.00096341	NaN	NaN	NaN	1	NaN	NaN	NaN	1	NaN	NaN	NaN	1	NaN	NaN	NaN	1	NaN
E9Q983;E3VVQ8;Q8K4L2;E9Q3Z5;Q8K4L3;F6R6A4;Q7TMJ2;Q99KQ8;Q3TTX5	E9Q983;E3VVQ8;Q8K4L2;E9Q3Z5;Q8K4L3;F6R6A4;Q7TMJ2	3;3;3;3;3;2;2;1;1	3;3;3;3;3;2;2;1;1	3;3;3;3;3;2;2;1;1	Supervillin	Svil	>tr|E9Q983|E9Q983_MOUSE Supervillin OS=Mus musculus GN=Svil PE=1 SV=1;>tr|E3VVQ8|E3VVQ8_MOUSE Supervillin muscle-specific isoform OS=Mus musculus GN=Svil PE=2 SV=1;>tr|Q8K4L2|Q8K4L2_MOUSE Archvillin OS=Mus musculus GN=Svil PE=1 SV=1;>tr|E9Q3Z5|E9Q3Z5_MOUSE	9	3	3	3	3	3	3	2.3	2.3	2.3	198.53	1766	1766;1766;2031;2056;2170;749;1103;558;685	2		3								3	2.4594E-06	0.37707	0.47058	23.916	3	0.53202	0.52691	16.165	3	1.4278	1.0969	9.4352	3	0.37707	0.47058	23.916	3	0.53202
G8JL63;J3QNP0;Q0KK59;E5CYJ9	G8JL63;J3QNP0;Q0KK59;E5CYJ9	1;1;1;1	1;1;1;1	1;1;1;1	Protein unc-79 homolog	Unc79	>tr|G8JL63|G8JL63_MOUSE Protein unc-79 homolog OS=Mus musculus GN=Unc79 PE=4 SV=1;>tr|J3QNP0|J3QNP0_MOUSE Protein unc-79 homolog (Fragment) OS=Mus musculus GN=Unc79 PE=4 SV=1;>sp|Q0KK59|UNC79_MOUSE Protein unc-79 homolog OS=Mus musculus GN=Unc79 PE=1 SV=1;	4	1	1	1	1	1	1	0.5	0.5	0.5	275.37	2458	2458;2461;2596;2654	9									1	1	0.0027964	NaN	NaN	NaN	1	NaN	NaN	NaN	1	NaN	NaN	NaN	1	NaN	NaN	NaN	1	NaN
Q61735;Q3U967;E5Q371;Q61735-2	Q61735;Q3U967;E5Q371;Q61735-2	2;2;2;2	2;2;2;2	2;2;2;2	Leukocyte surface antigen CD47	Cd47	>sp|Q61735|CD47_MOUSE Leukocyte surface antigen CD47 OS=Mus musculus GN=Cd47 PE=1 SV=2;>tr|Q3U967|Q3U967_MOUSE Putative uncharacterized protein OS=Mus musculus GN=Cd47 PE=2 SV=1;>tr|E5Q371|E5Q371_MOUSE Integrin-associated protein OS=Mus musculus GN=Cd47 PE	4	2	2	2	2	2	2	8.9	8.9	8.9	33.097	303	303;303;303;324	5.67					1	2				3	6.3308E-07	0.92987	0.89603	104.72	3	1.3582	1.1495	14.637	3	1.4606	1.0933	68.063	3	0.92987	0.89603	104.72	3	1.3582
Q61210-3;Q61210-4;Q61210-2;Q61210;Q6KAM6;E9PUF7;Q61210-5;F6ZN61	Q61210-3;Q61210-4;Q61210-2;Q61210;Q6KAM6;E9PUF7;Q61210-5;F6ZN61	4;4;4;4;4;4;4;2	4;4;4;4;4;4;4;2	4;4;4;4;4;4;4;2	Rho guanine nucleotide exchange factor 1	Arhgef1	>sp|Q61210-3|ARHG1_MOUSE Isoform 3 of Rho guanine nucleotide exchange factor 1 OS=Mus musculus GN=Arhgef1;>sp|Q61210-4|ARHG1_MOUSE Isoform 4 of Rho guanine nucleotide exchange factor 1 OS=Mus musculus GN=Arhgef1;>sp|Q61210-2|ARHG1_MOUSE Isoform 2 of Rho gu	8	4	4	4	4	4	4	7	7	7	89.293	791	791;856;919;920;939;976;979;616	3			4							4	3.7609E-31	0.8362	1.134	19.534	3	1.0967	1.2846	13.023	3	1.3794	1.1342	17.861	3	0.8362	1.134	19.534	3	1.0967
Z4YJU8;Q921M4-2;Q921M4;Q5DTL1;E9PUQ5	Z4YJU8;Q921M4-2;Q921M4;Q5DTL1;E9PUQ5	1;1;1;1;1	1;1;1;1;1	1;1;1;1;1	Golgin subfamily A member 2	Golga2	>tr|Z4YJU8|Z4YJU8_MOUSE Golgin subfamily A member 2 OS=Mus musculus GN=Golga2 PE=4 SV=1;>sp|Q921M4-2|GOGA2_MOUSE Isoform 2 of Golgin subfamily A member 2 OS=Mus musculus GN=Golga2;>sp|Q921M4|GOGA2_MOUSE Golgin subfamily A member 2 OS=Mus musculus GN=Golga2	5	1	1	1	1	1	1	1.2	1.2	1.2	108.63	955	955;967;999;1022;1026	3			1							1	1.9927E-07	NaN	NaN	NaN	1	NaN	NaN	NaN	1	NaN	NaN	NaN	1	NaN	NaN	NaN	1	NaN
F8WH29;Q80ZA4;E9PUU8;Q80ZA4-2	F8WH29;Q80ZA4;E9PUU8	3;3;3;1	3;3;3;1	3;3;3;1	Fibrocystin-L	Pkhd1l1	>tr|F8WH29|F8WH29_MOUSE Fibrocystin-L OS=Mus musculus GN=Pkhd1l1 PE=2 SV=1;>sp|Q80ZA4|PKHL1_MOUSE Fibrocystin-L OS=Mus musculus GN=Pkhd1l1 PE=2 SV=1;>tr|E9PUU8|E9PUU8_MOUSE Fibrocystin-L OS=Mus musculus GN=Pkhd1l1 PE=2 SV=1	4	3	3	3	3	3	3	0.8	0.8	0.8	464.5	4247	4247;4249;4249;1944	1	3									3	3.5236E-07	0.89544	1.1861	86.083	3	1.4494	1.3856	36.813	3	1.0055	0.75472	24.08	3	0.89544	1.1861	86.083	3	1.4494
E9Q7A8;E9PYC6;E9Q858;E9PUY9;E9PYA9;E9PVM6;Q9WUR2-2;Q3TCD4;Q9WUR2	E9Q7A8;E9PYC6;E9Q858;E9PUY9;E9PYA9;E9PVM6;Q9WUR2-2;Q3TCD4;Q9WUR2	1;1;1;1;1;1;1;1;1	1;1;1;1;1;1;1;1;1	1;1;1;1;1;1;1;1;1	Enoyl-CoA delta isomerase 2, mitochondrial	Eci2	>tr|E9Q7A8|E9Q7A8_MOUSE Enoyl-CoA delta isomerase 2, mitochondrial (Fragment) OS=Mus musculus GN=Eci2 PE=1 SV=1;>tr|E9PYC6|E9PYC6_MOUSE Enoyl-CoA delta isomerase 2, mitochondrial (Fragment) OS=Mus musculus GN=Eci2 PE=1 SV=1;>tr|E9Q858|E9Q858_MOUSE Enoyl-Co	9	1	1	1	1	1	1	11.8	11.8	11.8	13.159	119	119;170;199;202;216;229;358;378;391	6						1				1	7.8661E-18	NaN	NaN	NaN	1	NaN	NaN	NaN	1	NaN	NaN	NaN	1	NaN	NaN	NaN	1	NaN
Q91VC3;E9PV04;A2AFK7;D6RJ60;D6RJ11	Q91VC3;E9PV04;A2AFK7	5;5;4;1;1	4;4;3;0;0	4;4;3;0;0	Eukaryotic initiation factor 4A-III	Eif4a3;Gm8994	>sp|Q91VC3|IF4A3_MOUSE Eukaryotic initiation factor 4A-III OS=Mus musculus GN=Eif4a3 PE=2 SV=3;>tr|E9PV04|E9PV04_MOUSE Protein Gm8994 OS=Mus musculus GN=Gm8994 PE=3 SV=2;>tr|A2AFK7|A2AFK7_MOUSE Eukaryotic initiation factor 4A-III (Fragment) OS=Mus musculus	5	5	4	4	5	4	4	13.6	9.7	9.7	46.839	411	411;411;299;96;97	6						4				4	7.4805E-24	0.68478	0.96599	26.043	4	1.1054	1.1402	18.987	4	1.5761	1.4711	29.27	4	0.68478	0.96599	26.043	4	1.1054
Q6PD42;E9PVC6;Q6NZJ6-2;E9Q9E1;E9PVC5;Q6NZJ6;E9Q770;Q8K0J8;Q3UZD9;Q8R2V4;A0PJB5	Q6PD42;E9PVC6;Q6NZJ6-2;E9Q9E1;E9PVC5;Q6NZJ6;E9Q770	7;7;7;7;7;7;4;3;3;2;1	7;7;7;7;7;7;4;3;3;2;1	6;6;6;6;6;6;3;3;3;2;1	Eukaryotic translation initiation factor 4 gamma 1	Eif4g1	>tr|Q6PD42|Q6PD42_MOUSE Eif4g1 protein (Fragment) OS=Mus musculus GN=Eif4g1 PE=2 SV=1;>tr|E9PVC6|E9PVC6_MOUSE Eukaryotic translation initiation factor 4 gamma 1 OS=Mus musculus GN=Eif4g1 PE=1 SV=1;>sp|Q6NZJ6-2|IF4G1_MOUSE Isoform 2 of Eukaryotic translatio	11	7	7	6	7	7	6	10.9	10.9	9.5	93.308	823	823;1553;1586;1593;1594;1600;958;642;958;479;842	2		8								8	1.4952E-23	0.49691	0.70834	35.579	8	0.69646	0.78365	29.044	8	1.3945	1.192	27.356	8	0.49691	0.70834	35.579	8	0.69646
E9PWK1;Q9D379;Q6PEV0;Q8K2W5;F6YTS6;D3Z4M3	E9PWK1;Q9D379;Q6PEV0;Q8K2W5;F6YTS6	19;19;16;16;10;4	19;19;16;16;10;4	19;19;16;16;10;4	Epoxide hydrolase 1	Ephx1	>tr|E9PWK1|E9PWK1_MOUSE Epoxide hydrolase 1 OS=Mus musculus GN=Ephx1 PE=1 SV=1;>sp|Q9D379|HYEP_MOUSE Epoxide hydrolase 1 OS=Mus musculus GN=Ephx1 PE=1 SV=2;>tr|Q6PEV0|Q6PEV0_MOUSE Ephx1 protein OS=Mus musculus GN=Ephx1 PE=2 SV=1;>tr|Q8K2W5|Q8K2W5_MOUSE Epo	6	19	19	19	19	19	19	49.2	49.2	49.2	50.969	441	441;455;441;455;266;130	5.16	4			3	6	23	1			37	1.4003E-274	2.0209	2.6513	43.224	33	2.5433	2.6355	22.7	33	1.2333	1.0873	38.582	32	2.0209	2.6513	43.224	33	2.5433
E9PWK7;Q91YM0;Q8C7S3;Q3V1K8;P54761;Q8C8K1;Q60669;P54754	E9PWK7;Q91YM0;Q8C7S3;Q3V1K8;P54761;Q8C8K1;Q60669;P54754	3;3;3;3;3;3;2;2	2;2;2;2;2;2;1;1	2;2;2;2;2;2;1;1	Ephrin type-B receptor 4;Ephrin type-B receptor 3	Ephb4;Ephb3	>tr|E9PWK7|E9PWK7_MOUSE Ephrin type-B receptor 4 OS=Mus musculus GN=Ephb4 PE=2 SV=1;>tr|Q91YM0|Q91YM0_MOUSE Eph receptor B4 OS=Mus musculus GN=Ephb4 PE=2 SV=1;>tr|Q8C7S3|Q8C7S3_MOUSE Putative uncharacterized protein OS=Mus musculus GN=Ephb4 PE=2 SV=1;>tr|Q	8	3	2	2	3	2	2	4.1	2.9	2.9	103.15	935	935;987;987;987;987;996;938;993	4			2			1				3	1.5446E-09	0.67906	0.93431	17.691	2	0.33068	0.3924	56.548	2	0.48696	0.40764	38.24	2	0.67906	0.93431	17.691	2	0.33068
O35231-2;E9PWU7;O35231	O35231-2;E9PWU7;O35231	1;1;1	1;1;1	1;1;1	Kinesin-like protein KIFC3	Kifc3	>sp|O35231-2|KIFC3_MOUSE Isoform 2 of Kinesin-like protein KIFC3 OS=Mus musculus GN=Kifc3;>tr|E9PWU7|E9PWU7_MOUSE Kinesin-like protein KIFC3 OS=Mus musculus GN=Kifc3 PE=3 SV=1;>sp|O35231|KIFC3_MOUSE Kinesin-like protein KIFC3 OS=Mus musculus GN=Kifc3 PE=1	3	1	1	1	1	1	1	1.7	1.7	1.7	79.739	709	709;778;824	7							1			1	0.007642	NaN	NaN	NaN	1	NaN	NaN	NaN	1	NaN	NaN	NaN	1	NaN	NaN	NaN	1	NaN
Q3U0Y9;Q8BXN0;Q8BJG2;Q4FJQ2;E9PWY9;Q8C0C7;D6RIJ2	Q3U0Y9;Q8BXN0;Q8BJG2;Q4FJQ2;E9PWY9;Q8C0C7;D6RIJ2	3;3;3;3;3;3;2	3;3;3;3;3;3;2	3;3;3;3;3;3;2	Phenylalanine--tRNA ligase alpha subunit	Farsa	>tr|Q3U0Y9|Q3U0Y9_MOUSE Putative uncharacterized protein OS=Mus musculus PE=2 SV=1;>tr|Q8BXN0|Q8BXN0_MOUSE Putative uncharacterized protein OS=Mus musculus GN=Farsa PE=2 SV=1;>tr|Q8BJG2|Q8BJG2_MOUSE Putative uncharacterized protein OS=Mus musculus GN=Farsa	7	3	3	3	3	3	3	30.1	30.1	30.1	20.732	186	186;282;282;282;507;508;105	5					3					3	1.5309E-26	0.99614	1.3759	70.631	3	1.0394	1.2564	19.212	3	1.053	0.90636	64.348	3	0.99614	1.3759	70.631	3	1.0394
E9PX70;Q60847-2;Q60847-5;Q60847;J3KMS9;Q60847-4;Q60847-3;Q3TNZ7	E9PX70;Q60847-2;Q60847-5;Q60847;J3KMS9;Q60847-4;Q60847-3	30;30;30;30;18;18;18;6	30;30;30;30;18;18;18;6	30;30;30;30;18;18;18;6	Collagen alpha-1(XII) chain	Col12a1	>tr|E9PX70|E9PX70_MOUSE Collagen alpha-1(XII) chain OS=Mus musculus GN=Col12a1 PE=2 SV=1;>sp|Q60847-2|COCA1_MOUSE Isoform 2 of Collagen alpha-1(XII) chain OS=Mus musculus GN=Col12a1;>sp|Q60847-5|COCA1_MOUSE Isoform 5 of Collagen alpha-1(XII) chain OS=Mus m	8	30	30	30	30	30	30	13.8	13.8	13.8	333.73	3064	3064;3065;3068;3120;1900;1903;1958;633	1	30									30	3.5923E-209	0.23248	0.29589	43.243	30	0.17369	0.1832	95.263	28	0.72133	0.59242	91.335	28	0.23248	0.29589	43.243	30	0.17369
E9PXB9;Z4YN86;Q9CQ85	E9PXB9;Z4YN86;Q9CQ85	1;1;1	1;1;1	1;1;1	Mitochondrial import inner membrane translocase subunit Tim22	Timm22	>tr|E9PXB9|E9PXB9_MOUSE Mitochondrial import inner membrane translocase subunit Tim22 OS=Mus musculus GN=Timm22 PE=2 SV=1;>tr|Z4YN86|Z4YN86_MOUSE Mitochondrial import inner membrane translocase subunit Tim22 (Fragment) OS=Mus musculus GN=Timm22 PE=4 SV=1;>	3	1	1	1	1	1	1	16.7	16.7	16.7	9.2296	90	90;116;194	8								1		1	0.001635	NaN	NaN	NaN	1	NaN	NaN	NaN	1	NaN	NaN	NaN	1	NaN	NaN	NaN	1	NaN
E9PXX7;Q91W90;Q3TEE8;Q3UWX1;Q3UBW8	E9PXX7;Q91W90;Q3TEE8;Q3UWX1;Q3UBW8	8;8;8;7;7	8;8;8;7;7	8;8;8;7;7	Thioredoxin domain-containing protein 5	Txndc5	>tr|E9PXX7|E9PXX7_MOUSE Thioredoxin domain-containing protein 5 OS=Mus musculus GN=Txndc5 PE=2 SV=1;>sp|Q91W90|TXND5_MOUSE Thioredoxin domain-containing protein 5 OS=Mus musculus GN=Txndc5 PE=1 SV=2;>tr|Q3TEE8|Q3TEE8_MOUSE Putative uncharacterized protein	5	8	8	8	8	8	8	34	34	34	38.532	344	344;417;417;280;417	5.92					1	11				12	2.3133E-251	0.86363	1.116	34.168	12	0.90294	1.0716	19.775	12	0.88737	0.78095	31.54	12	0.86363	1.116	34.168	12	0.90294
M0QWJ1;E9PY25;M0QWF5;Q3TIJ8;E9Q042;Q7TQC7-3;Q7TQC7-2;Q7TQC7	M0QWJ1;E9PY25;M0QWF5;Q3TIJ8;E9Q042;Q7TQC7-3;Q7TQC7-2;Q7TQC7	1;1;1;1;1;1;1;1	1;1;1;1;1;1;1;1	1;1;1;1;1;1;1;1	G patch domain-containing protein 2	Gpatch2	>tr|M0QWJ1|M0QWJ1_MOUSE G patch domain-containing protein 2 OS=Mus musculus GN=Gpatch2 PE=1 SV=1;>tr|E9PY25|E9PY25_MOUSE G patch domain-containing protein 2 OS=Mus musculus GN=Gpatch2 PE=1 SV=1;>tr|M0QWF5|M0QWF5_MOUSE G patch domain-containing protein 2 OS	8	1	1	1	1	1	1	4	4	4	34.225	300	300;375;389;400;400;490;504;527	6						1				1	0.0066743	NaN	NaN	NaN	1	NaN	NaN	NaN	1	NaN	NaN	NaN	1	NaN	NaN	NaN	1	NaN
Q3UGS9;Q60649;Q3URM1;Q3U3U6;Q3TXD4;Q8CCN6;E9PY58	Q3UGS9;Q60649;Q3URM1;Q3U3U6;Q3TXD4;Q8CCN6;E9PY58	6;6;6;6;6;6;6	6;6;6;6;6;6;6	6;6;6;6;6;6;6	Caseinolytic peptidase B protein homolog	Clpb	>tr|Q3UGS9|Q3UGS9_MOUSE Putative uncharacterized protein (Fragment) OS=Mus musculus GN=Clpb PE=2 SV=1;>sp|Q60649|CLPB_MOUSE Caseinolytic peptidase B protein homolog OS=Mus musculus GN=Clpb PE=1 SV=1;>tr|Q3URM1|Q3URM1_MOUSE ClpB caseinolytic peptidase B hom	7	6	6	6	6	6	6	14.2	14.2	14.2	67.574	598	598;677;677;677;677;678;707	5					6					6	2.4639E-19	0.33928	0.48828	30.67	5	0.40477	0.41254	28.946	4	1.2749	0.96049	10.765	4	0.33928	0.48828	30.67	5	0.40477
Q8C5C0;E9PYG9;Q3TCJ7;Q60710;F6TVP2;E9Q0K6;F8WJE0;Q3U754;Q6ZQM3;Q3UDX7	Q8C5C0;E9PYG9;Q3TCJ7;Q60710;F6TVP2;E9Q0K6;F8WJE0;Q3U754;Q6ZQM3;Q3UDX7	2;2;2;2;2;2;2;1;1;1	2;2;2;2;2;2;2;1;1;1	2;2;2;2;2;2;2;1;1;1	SAM domain and HD domain-containing protein 1	Samhd1	>tr|Q8C5C0|Q8C5C0_MOUSE Putative uncharacterized protein OS=Mus musculus GN=Samhd1 PE=2 SV=1;>tr|E9PYG9|E9PYG9_MOUSE Deoxynucleoside triphosphate triphosphohydrolase SAMHD1 OS=Mus musculus GN=Samhd1 PE=1 SV=1;>tr|Q3TCJ7|Q3TCJ7_MOUSE Putative uncharacterize	10	2	2	2	2	2	2	9.1	9.1	9.1	64.003	551	551;582;620;627;631;651;658;260;404;411	4				2						2	8.4085E-06	1.2886	1.7383	52.933	2	1.5983	1.9954	31.424	2	1.2139	1.0613	9.001	2	1.2886	1.7383	52.933	2	1.5983
Q91V12-2;Q91V12-3;Q91V12-4;Q91V12;E9PYH2	Q91V12-2;Q91V12-3;Q91V12-4;Q91V12;E9PYH2	2;2;2;2;2	2;2;2;2;2	2;2;2;2;2	Cytosolic acyl coenzyme A thioester hydrolase	Acot7	>sp|Q91V12-2|BACH_MOUSE Isoform A of Cytosolic acyl coenzyme A thioester hydrolase OS=Mus musculus GN=Acot7;>sp|Q91V12-3|BACH_MOUSE Isoform C of Cytosolic acyl coenzyme A thioester hydrolase OS=Mus musculus GN=Acot7;>sp|Q91V12-4|BACH_MOUSE Isoform D of Cyt	5	2	2	2	2	2	2	8	8	8	37.555	338	338;350;379;381;384	6						2				2	1.3882E-05	2.5535	2.8146	22.146	2	1.2814	1.3113	18.794	2	0.62501	0.49413	9.3801	2	2.5535	2.8146	22.146	2	1.2814
Q80UN0;E9PYI8;Q9JMA1;Q3TC32	Q80UN0;E9PYI8;Q9JMA1	3;3;3;1	3;3;3;1	3;3;3;1	Ubiquitin carboxyl-terminal hydrolase;Ubiquitin carboxyl-terminal hydrolase 14	Usp14	>tr|Q80UN0|Q80UN0_MOUSE Ubiquitin carboxyl-terminal hydrolase OS=Mus musculus GN=Usp14 PE=2 SV=1;>tr|E9PYI8|E9PYI8_MOUSE Ubiquitin carboxyl-terminal hydrolase OS=Mus musculus GN=Usp14 PE=1 SV=1;>sp|Q9JMA1|UBP14_MOUSE Ubiquitin carboxyl-terminal hydrolase 1	4	3	3	3	3	3	3	11.6	11.6	11.6	52.233	458	458;458;493;239	5					3					3	5.8167E-23	0.51375	0.72973	13.676	2	0.46546	0.55318	13.362	2	0.81366	0.695	1.1863	2	0.51375	0.72973	13.676	2	0.46546
E9PYT3;Q91YH5;Q91YH5-2	E9PYT3;Q91YH5;Q91YH5-2	5;5;4	5;5;4	5;5;4	Atlastin-3	Atl3	>tr|E9PYT3|E9PYT3_MOUSE Atlastin-3 OS=Mus musculus GN=Atl3 PE=2 SV=1;>sp|Q91YH5|ATLA3_MOUSE Atlastin-3 OS=Mus musculus GN=Atl3 PE=2 SV=1;>sp|Q91YH5-2|ATLA3_MOUSE Isoform 2 of Atlastin-3 OS=Mus musculus GN=Atl3	3	5	5	5	5	5	5	16.8	16.8	16.8	60.231	536	536;541;377	5					6					6	1.3094E-75	0.65481	0.98077	25.757	5	0.90065	1.0652	7.9282	5	1.3007	1.0758	21.854	5	0.65481	0.98077	25.757	5	0.90065
F7CRG8;F7A3Q3;F6UY70;F6ZEX4;F7CVZ7;E9Q9N6;E9PYX3;Q05512-3;Q05512-4;Q3U3A1;Q3T9A3;Q05512-2;Q05512;F6ZS70;E9QMP6;Q571J8	F7CRG8;F7A3Q3;F6UY70;F6ZEX4;F7CVZ7;E9Q9N6;E9PYX3;Q05512-3;Q05512-4;Q3U3A1;Q3T9A3;Q05512-2;Q05512;F6ZS70;E9QMP6;Q571J8	1;1;1;1;1;1;1;1;1;1;1;1;1;1;1;1	1;1;1;1;1;1;1;1;1;1;1;1;1;1;1;1	1;1;1;1;1;1;1;1;1;1;1;1;1;1;1;1	Serine/threonine-protein kinase MARK2	Mark2	>tr|F7CRG8|F7CRG8_MOUSE Serine/threonine-protein kinase MARK2 (Fragment) OS=Mus musculus GN=Mark2 PE=1 SV=1;>tr|F7A3Q3|F7A3Q3_MOUSE Serine/threonine-protein kinase MARK2 (Fragment) OS=Mus musculus GN=Mark2 PE=1 SV=1;>tr|F6UY70|F6UY70_MOUSE Serine/threonine	16	1	1	1	1	1	1	11.5	11.5	11.5	18.501	174	174;204;266;303;307;707;716;722;731;743;743;774;776;776;776;780	4				1						1	0.0057218	NaN	NaN	NaN	1	NaN	NaN	NaN	1	NaN	NaN	NaN	1	NaN	NaN	NaN	1	NaN
Q923D2;Q3U6G1;E9PZC3	Q923D2;Q3U6G1;E9PZC3	1;1;1	1;1;1	1;1;1	Flavin reductase (NADPH)	Blvrb	>sp|Q923D2|BLVRB_MOUSE Flavin reductase (NADPH) OS=Mus musculus GN=Blvrb PE=2 SV=3;>tr|Q3U6G1|Q3U6G1_MOUSE Biliverdin reductase B (Flavin reductase (NADPH)) OS=Mus musculus GN=Blvrb PE=2 SV=1;>tr|E9PZC3|E9PZC3_MOUSE Flavin reductase (NADPH) OS=Mus musculus	3	1	1	1	1	1	1	8.3	8.3	8.3	22.197	206	206;206;247	8								1		1	1.7579E-05	NaN	NaN	NaN	1	NaN	NaN	NaN	1	NaN	NaN	NaN	1	NaN	NaN	NaN	1	NaN
G3X9T8;Q61147;G3X8Q5;E9PZD8;Q2F3J4;G3UZ53;Q8BV37	G3X9T8;Q61147;G3X8Q5;E9PZD8;Q2F3J4	3;3;3;3;2;1;1	3;3;3;3;2;1;1	3;3;3;3;2;1;1	Ceruloplasmin	Cp	>tr|G3X9T8|G3X9T8_MOUSE Ceruloplasmin OS=Mus musculus GN=Cp PE=4 SV=1;>sp|Q61147|CERU_MOUSE Ceruloplasmin OS=Mus musculus GN=Cp PE=1 SV=2;>tr|G3X8Q5|G3X8Q5_MOUSE Ceruloplasmin OS=Mus musculus GN=Cp PE=4 SV=1;>tr|E9PZD8|E9PZD8_MOUSE Ceruloplasmin OS=Mus mus	7	3	3	3	3	3	3	3.3	3.3	3.3	121.08	1060	1060;1061;1085;1086;434;58;503	3			3							3	1.4722E-07	1.0816	1.4013	26.657	2	1.0874	1.162	40.348	2	1.0206	0.80017	58.087	2	1.0816	1.4013	26.657	2	1.0874
E9PZF0;B0LAA8;Q5NC82;Q01768;Q8R4B4;Q5NC79	E9PZF0;B0LAA8;Q5NC82;Q01768;Q8R4B4	6;5;5;5;4;2	6;5;5;5;4;2	2;2;2;2;1;0	Nucleoside diphosphate kinase;Nucleoside diphosphate kinase B	Gm20390;Nme2;Dscaml1	>tr|E9PZF0|E9PZF0_MOUSE Nucleoside diphosphate kinase OS=Mus musculus GN=Gm20390 PE=3 SV=1;>tr|B0LAA8|B0LAA8_MOUSE Nucleoside diphosphate kinase (Fragment) OS=Mus musculus GN=Nme2 PE=2 SV=1;>tr|Q5NC82|Q5NC82_MOUSE Nucleoside diphosphate kinase OS=Mus muscu	6	6	6	2	6	6	2	40.1	40.1	9	30.2	267	267;144;152;152;365;117	9									7	7	1.3438E-55	1.2596	1.349	54.42	7	1.2719	0.97226	28.652	7	0.86355	0.82789	33.253	7	1.2596	1.349	54.42	7	1.2719
E9PZK7;Q8BXL7	E9PZK7;Q8BXL7	1;1	1;1	1;1	ADP-ribosylation factor-related protein 1	Arfrp1	>tr|E9PZK7|E9PZK7_MOUSE ADP-ribosylation factor-related protein 1 OS=Mus musculus GN=Arfrp1 PE=2 SV=1;>sp|Q8BXL7|ARFRP_MOUSE ADP-ribosylation factor-related protein 1 OS=Mus musculus GN=Arfrp1 PE=2 SV=2	2	1	1	1	1	1	1	11.7	11.7	11.7	17.127	154	154;201	8								1		1	6.6003E-07	NaN	NaN	NaN	1	NaN	NaN	NaN	1	NaN	NaN	NaN	1	NaN	NaN	NaN	1	NaN
E9PZS4;Q9D0T1	E9PZS4;Q9D0T1	1;1	1;1	1;1	NHP2-like protein 1	Nhp2l1	>tr|E9PZS4|E9PZS4_MOUSE NHP2-like protein 1 OS=Mus musculus GN=Nhp2l1 PE=1 SV=1;>sp|Q9D0T1|NH2L1_MOUSE NHP2-like protein 1 OS=Mus musculus GN=Nhp2l1 PE=1 SV=4	2	1	1	1	1	1	1	25.5	25.5	25.5	5.1478	47	47;128	9									1	1	2.4166E-16	NaN	NaN	NaN	1	NaN	NaN	NaN	1	NaN	NaN	NaN	1	NaN	NaN	NaN	1	NaN
Q61387;Q3UDK5;Q3U7R2;Q99KD6;E9PZS8	Q61387;Q3UDK5;Q3U7R2;Q99KD6;E9PZS8	1;1;1;1;1	1;1;1;1;1	1;1;1;1;1	Cytochrome c oxidase subunit 7A-related protein, mitochondrial	Cox7a2l	>sp|Q61387|COX7R_MOUSE Cytochrome c oxidase subunit 7A-related protein, mitochondrial OS=Mus musculus GN=Cox7a2l PE=2 SV=1;>tr|Q3UDK5|Q3UDK5_MOUSE Putative uncharacterized protein OS=Mus musculus GN=Cox7a2l PE=4 SV=1;>tr|Q3U7R2|Q3U7R2_MOUSE Putative unchar	5	1	1	1	1	1	1	11.7	11.7	11.7	12.399	111	111;111;111;113;134	9									1	1	2.2498E-08	NaN	NaN	NaN	1	NaN	NaN	NaN	1	NaN	NaN	NaN	1	NaN	NaN	NaN	1	NaN
P47758;E9Q035;Q542X6	P47758;E9Q035;Q542X6	7;7;6	7;7;6	7;7;6	Signal recognition particle receptor subunit beta	Srprb;Gm20425	>sp|P47758|SRPRB_MOUSE Signal recognition particle receptor subunit beta OS=Mus musculus GN=Srprb PE=1 SV=1;>tr|E9Q035|E9Q035_MOUSE Protein Gm20425 OS=Mus musculus GN=Gm20425 PE=4 SV=1;>tr|Q542X6|Q542X6_MOUSE Putative uncharacterized protein OS=Mus musculu	3	7	7	7	7	7	7	37.2	37.2	37.2	29.579	269	269;978;269	7.47							8	7		15	3.0589E-43	0.60203	0.65707	33.75	15	0.75239	0.71257	13.089	15	1.2015	0.97425	27.447	15	0.60203	0.65707	33.75	15	0.75239
Q3T9Z3;Q3UT02;E9Q066;Q8BWW4;G3X9Q6	Q3T9Z3;Q3UT02;E9Q066;Q8BWW4;G3X9Q6	1;1;1;1;1	1;1;1;1;1	1;1;1;1;1	La-related protein 4	Larp4	>tr|Q3T9Z3|Q3T9Z3_MOUSE Putative uncharacterized protein OS=Mus musculus GN=Larp4 PE=2 SV=1;>tr|Q3UT02|Q3UT02_MOUSE Putative uncharacterized protein OS=Mus musculus GN=Larp4 PE=2 SV=1;>tr|E9Q066|E9Q066_MOUSE La-related protein 4 OS=Mus musculus GN=Larp4 PE	5	1	1	1	1	1	1	6	6	6	23.952	215	215;660;718;719;719	3			1							1	1.358E-05	NaN	NaN	NaN	1	NaN	NaN	NaN	1	NaN	NaN	NaN	1	NaN	NaN	NaN	1	NaN
E9Q6F0;E9Q0W5;G3X9I1;Q91VU0;G5E911;Q6NSU0;E9Q8C5	E9Q6F0;E9Q0W5;G3X9I1;Q91VU0;G5E911;Q6NSU0;E9Q8C5	2;2;2;2;2;2;1	2;2;2;2;2;2;1	2;2;2;2;2;2;1	Protein FAM3C	Fam3c	>tr|E9Q6F0|E9Q6F0_MOUSE Protein FAM3C (Fragment) OS=Mus musculus GN=Fam3c PE=2 SV=1;>tr|E9Q0W5|E9Q0W5_MOUSE Protein FAM3C (Fragment) OS=Mus musculus GN=Fam3c PE=2 SV=1;>tr|G3X9I1|G3X9I1_MOUSE DNA segment, Chr 6, Wayne State University 176, expressed, isofo	7	2	2	2	2	2	2	22.7	22.7	22.7	11.702	110	110;152;197;227;247;311;99	8								2		2	1.3582E-08	1.4924	1.224	31.173	2	0.66616	0.58395	35.271	2	0.53484	0.41063	60.993	2	1.4924	1.224	31.173	2	0.66616
Q8C298;E9Q179;Q8C5Q4	Q8C298;E9Q179;Q8C5Q4	2;2;2	2;2;2	2;2;2	G-rich sequence factor 1	Grsf1	>tr|Q8C298|Q8C298_MOUSE Putative uncharacterized protein (Fragment) OS=Mus musculus GN=Grsf1 PE=2 SV=1;>tr|E9Q179|E9Q179_MOUSE G-rich sequence factor 1 OS=Mus musculus GN=Grsf1 PE=1 SV=1;>sp|Q8C5Q4|GRSF1_MOUSE G-rich sequence factor 1 OS=Mus musculus GN=Gr	3	2	2	2	2	2	2	9.9	9.9	9.9	39.472	344	344;362;479	6						2				2	6.6723E-13	0.20649	0.28223	11.743	2	0.17258	0.20843	54.871	2	0.83577	0.73429	24.559	2	0.20649	0.28223	11.743	2	0.17258
F6ZTG3;Q9CPV4-3;E9Q197;Q9CPV4-2;Q9CPV4;E9Q055;E9Q2R6;F7BB55	F6ZTG3;Q9CPV4-3;E9Q197;Q9CPV4-2;Q9CPV4	5;5;5;5;5;1;1;1	5;5;5;5;5;1;1;1	5;5;5;5;5;1;1;1	Glyoxalase domain-containing protein 4	Glod4	>tr|F6ZTG3|F6ZTG3_MOUSE Glyoxalase domain-containing protein 4 (Fragment) OS=Mus musculus GN=Glod4 PE=1 SV=1;>sp|Q9CPV4-3|GLOD4_MOUSE Isoform 3 of Glyoxalase domain-containing protein 4 OS=Mus musculus GN=Glod4;>tr|E9Q197|E9Q197_MOUSE Glyoxalase domain-con	8	5	5	5	5	5	5	25.9	25.9	25.9	23.581	212	212;279;279;291;298;61;66;97	7							5			5	1.0089E-24	6.7117	6.5853	135.37	5	1.9662	1.7634	61.272	5	0.39349	0.29241	67.15	5	6.7117	6.5853	135.37	5	1.9662
Q8C2A3;Q3UNN1;O55131;E9Q9F5;E9Q1G8;Q5DTS3;Q3UGE0;Q8C752	Q8C2A3;Q3UNN1;O55131;E9Q9F5;E9Q1G8;Q5DTS3	13;13;13;13;13;10;3;2	13;13;13;13;13;10;3;2	13;13;13;13;13;10;3;2	Septin-7	Sept7	>tr|Q8C2A3|Q8C2A3_MOUSE Putative uncharacterized protein OS=Mus musculus GN=Sept7 PE=2 SV=1;>tr|Q3UNN1|Q3UNN1_MOUSE Putative uncharacterized protein OS=Mus musculus GN=Sept7 PE=2 SV=1;>sp|O55131|SEPT7_MOUSE Septin-7 OS=Mus musculus GN=Sept7 PE=1 SV=1;>tr|E	8	13	13	13	13	13	13	34.7	34.7	34.7	48.754	418	418;418;436;437;437;391;155;126	5.36	2		1	1	8	19	2			33	1.1317E-198	0.6365	0.8297	21.494	33	0.88392	0.94838	25.738	33	1.3306	1.1357	26.766	33	0.6365	0.8297	21.494	33	0.88392
E9Q1S3;Q8C1E4;Q01405	E9Q1S3;Q8C1E4;Q01405	4;4;4	2;2;2	2;2;2	Protein transport protein Sec23A	Sec23a	>tr|E9Q1S3|E9Q1S3_MOUSE Protein transport protein Sec23A OS=Mus musculus GN=Sec23a PE=2 SV=1;>tr|Q8C1E4|Q8C1E4_MOUSE Putative uncharacterized protein OS=Mus musculus GN=Sec23a PE=2 SV=1;>sp|Q01405|SC23A_MOUSE Protein transport protein Sec23A OS=Mus musculu	3	4	2	2	4	2	2	8.8	4.5	4.5	82.955	736	736;765;765	4				2						2	1.6995E-30	0.59286	0.80837	11.88	2	0.6336	0.77828	40.717	2	1.0579	0.88187	11.413	2	0.59286	0.80837	11.88	2	0.6336
Q6PHZ2-2;Q6PHZ2-4;Q6PHZ2;Q6PHZ2-5;E9Q1V9;E9Q1T1;F6ZIE1;Q8C8X9;Q8CCM0;E9PXV3;E9Q1W0;E9QAJ4;Q3V1X9;D6RDQ8;F6RWZ9;O70459;F7A856	Q6PHZ2-2;Q6PHZ2-4;Q6PHZ2;Q6PHZ2-5;E9Q1V9;E9Q1T1;F6ZIE1;Q8C8X9;Q8CCM0;E9PXV3;E9Q1W0	3;3;3;3;3;3;2;2;2;2;2;1;1;1;1;1;1	3;3;3;3;3;3;2;2;2;2;2;1;1;1;1;1;1	3;3;3;3;3;3;2;2;2;2;2;1;1;1;1;1;1	Calcium/calmodulin-dependent protein kinase type II subunit delta	Camk2d	>sp|Q6PHZ2-2|KCC2D_MOUSE Isoform 2 of Calcium/calmodulin-dependent protein kinase type II subunit delta OS=Mus musculus GN=Camk2d;>sp|Q6PHZ2-4|KCC2D_MOUSE Isoform 3 of Calcium/calmodulin-dependent protein kinase type II subunit delta OS=Mus musculus GN=Cam	17	3	3	3	3	3	3	10	10	10	54.113	478	478;492;499;512;512;533;129;282;361;488;489;142;147;147;169;173;206	5.83					2	3	1			6	1.5571E-12	2.1668	2.3737	16.44	6	3.1113	2.7443	18.653	6	1.3683	1.0461	4.5074	6	2.1668	2.3737	16.44	6	3.1113
E9Q1V3;O35435;Q3UET5;F6TCT7;Q8BMJ0;F6ZQJ5;D3YZY5	E9Q1V3;O35435;Q3UET5;F6TCT7;Q8BMJ0	4;4;2;2;2;1;1	4;4;2;2;2;1;1	4;4;2;2;2;1;1	Dihydroorotate dehydrogenase (quinone), mitochondrial	Dhodh	>tr|E9Q1V3|E9Q1V3_MOUSE Dihydroorotate dehydrogenase (quinone), mitochondrial OS=Mus musculus GN=Dhodh PE=2 SV=1;>sp|O35435|PYRD_MOUSE Dihydroorotate dehydrogenase (quinone), mitochondrial OS=Mus musculus GN=Dhodh PE=2 SV=2;>tr|Q3UET5|Q3UET5_MOUSE Putative	7	4	4	4	4	4	4	23.5	23.5	23.5	30.325	277	277;395;145;167;290;96;103	6						5				5	6.1035E-12	0.4081	0.52047	10.502	5	0.37972	0.47117	31.612	5	1.0305	0.96107	35.199	5	0.4081	0.52047	10.502	5	0.37972
E9Q1Y3;E9Q414	E9Q1Y3;E9Q414	2;2	2;2	2;2	Apolipoprotein B-100;Apolipoprotein B-48	Apob	>tr|E9Q1Y3|E9Q1Y3_MOUSE Apolipoprotein B-100 (Fragment) OS=Mus musculus GN=Apob PE=4 SV=1;>sp|E9Q414|APOB_MOUSE Apolipoprotein B-100 OS=Mus musculus GN=Apob PE=1 SV=1	2	2	2	2	2	2	2	0.5	0.5	0.5	503.9	4456	4456;4505	3.67	2								1	3	0.00034165	0.26965	0.26932	62.166	2	0.27053	0.23333	16.934	2	1.0032	0.75676	47.746	2	0.26965	0.26932	62.166	2	0.27053
Q6P7V9;E9Q2X6;Q8CG47;Q3UZJ7;Q3U763;Q3UR81	Q6P7V9;E9Q2X6;Q8CG47;Q3UZJ7	7;7;7;5;2;1	7;7;7;5;2;1	7;7;7;5;2;1	Structural maintenance of chromosomes protein;Structural maintenance of chromosomes protein 4	Smc4	>tr|Q6P7V9|Q6P7V9_MOUSE Structural maintenance of chromosomes protein OS=Mus musculus GN=Smc4 PE=2 SV=1;>tr|E9Q2X6|E9Q2X6_MOUSE Structural maintenance of chromosomes protein OS=Mus musculus GN=Smc4 PE=1 SV=1;>sp|Q8CG47|SMC4_MOUSE Structural maintenance of	6	7	7	7	7	7	7	6.2	6.2	6.2	139.52	1216	1216;1261;1286;451;337;189	2		8								8	4.7421E-16	0.68309	1.0156	27.26	7	1.104	1.1956	9.9624	7	1.2621	1.0688	25.43	7	0.68309	1.0156	27.26	7	1.104
E9Q3M0;Q62432-2;Q62432;E9Q5P9;F7BUP2;E9PXA8;Q05CN3;A2CG44;Q3V3E0;Q8BUN5;Q0VER3;Q9JIW5;Q3UVC6	E9Q3M0;Q62432-2;Q62432;E9Q5P9	3;3;3;2;1;1;1;1;1;1;1;1;1	3;3;3;2;1;1;1;1;1;1;1;1;1	3;3;3;2;1;1;1;1;1;1;1;1;1	Mothers against decapentaplegic homolog 2	Smad2	>tr|E9Q3M0|E9Q3M0_MOUSE Mothers against decapentaplegic homolog 2 OS=Mus musculus GN=Smad2 PE=2 SV=1;>sp|Q62432-2|SMAD2_MOUSE Isoform Short of Mothers against decapentaplegic homolog 2 OS=Mus musculus GN=Smad2;>sp|Q62432|SMAD2_MOUSE Mothers against decapen	13	3	3	3	3	3	3	11.5	11.5	11.5	48.683	434	434;437;467;244;143;204;209;233;371;425;428;430;430	5					3					3	1.3782E-08	0.48768	0.67571	22.178	3	0.56517	0.6619	73.881	3	1.0127	0.73275	69.361	3	0.48768	0.67571	22.178	3	0.56517
Q9QZ84;Q155P7;E9Q3P4	Q9QZ84;Q155P7;E9Q3P4	1;1;1	1;1;1	1;1;1		Cenpf	>tr|Q9QZ84|Q9QZ84_MOUSE LEK1 (Fragment) OS=Mus musculus GN=Cenpf PE=2 SV=1;>tr|Q155P7|Q155P7_MOUSE LEK1 OS=Mus musculus GN=Cenpf PE=1 SV=1;>tr|E9Q3P4|E9Q3P4_MOUSE Protein Cenpf OS=Mus musculus GN=Cenpf PE=2 SV=1	3	1	1	1	1	1	1	0.4	0.4	0.4	281.9	2473	2473;2997;2997	2		1								1	0.0046288	NaN	NaN	NaN	1	NaN	NaN	NaN	1	NaN	NaN	NaN	0	NaN	NaN	NaN	1	NaN
E9Q3Q6;Q61490;Q54AJ5;F6QH25;E9Q4G8;Q3TTY3	E9Q3Q6;Q61490;Q54AJ5;F6QH25;E9Q4G8	5;5;5;4;4;1	5;5;5;4;4;1	5;5;5;4;4;1	CD166 antigen	Alcam	>tr|E9Q3Q6|E9Q3Q6_MOUSE CD166 antigen OS=Mus musculus GN=Alcam PE=2 SV=1;>sp|Q61490|CD166_MOUSE CD166 antigen OS=Mus musculus GN=Alcam PE=1 SV=3;>tr|Q54AJ5|Q54AJ5_MOUSE MuSC OS=Mus musculus GN=Alcam PE=2 SV=1;>tr|F6QH25|F6QH25_MOUSE CD166 antigen (Fragment	6	5	5	5	5	5	5	14.4	14.4	14.4	63.668	570	570;583;583;345;555;65	3			6							6	3.2303E-25	0.94568	1.1352	43.492	6	1.0109	1.0138	12.222	6	1.2368	0.91575	35.771	6	0.94568	1.1352	43.492	6	1.0109
Q58E35;P47955;E9Q3T0	Q58E35;P47955;E9Q3T0	2;2;2	2;2;2	2;2;2	60S acidic ribosomal protein P1	Rplp1;Gm10073	>tr|Q58E35|Q58E35_MOUSE MCG10168 OS=Mus musculus GN=Rplp1 PE=3 SV=1;>sp|P47955|RLA1_MOUSE 60S acidic ribosomal protein P1 OS=Mus musculus GN=Rplp1 PE=2 SV=1;>tr|E9Q3T0|E9Q3T0_MOUSE Uncharacterized protein OS=Mus musculus GN=Gm10073 PE=3 SV=1	3	2	2	2	2	2	2	28.9	28.9	28.9	11.475	114	114;114;114	9									3	3	4.4293E-37	2.1594	2.0809	65.116	3	1.096	0.84795	26.224	3	0.65849	0.50056	39.659	3	2.1594	2.0809	65.116	3	1.096
G5E8R0;E9Q453;G5E8R2;G5E8R1;E9Q456;E9Q455	G5E8R0;E9Q453;G5E8R2;G5E8R1;E9Q456;E9Q455	4;4;4;4;4;4	1;1;1;1;1;1	1;1;1;1;1;1		Tpm1	>tr|G5E8R0|G5E8R0_MOUSE Tropomyosin 1, alpha, isoform CRA_i OS=Mus musculus GN=Tpm1 PE=3 SV=1;>tr|E9Q453|E9Q453_MOUSE Tropomyosin alpha-1 chain OS=Mus musculus GN=Tpm1 PE=2 SV=1;>tr|G5E8R2|G5E8R2_MOUSE Tropomyosin 1, alpha, isoform CRA_k OS=Mus musculus GN	6	4	1	1	4	1	1	17.1	4.9	4.9	28.343	245	245;245;248;248;248;251	8								1		1	1.4985E-12	NaN	NaN	NaN	1	NaN	NaN	NaN	1	NaN	NaN	NaN	1	NaN	NaN	NaN	1	NaN
E9Q4P1;Q5DTX9;Q8R3I5;D3YWG9;D3Z057;Q9DAD3	E9Q4P1;Q5DTX9;Q8R3I5	7;7;5;2;2;2	7;7;5;2;2;2	7;7;5;2;2;2		Wdfy1	>tr|E9Q4P1|E9Q4P1_MOUSE Protein Wdfy1 OS=Mus musculus GN=Wdfy1 PE=1 SV=1;>tr|Q5DTX9|Q5DTX9_MOUSE MKIAA1435 protein (Fragment) OS=Mus musculus GN=Wdfy1 PE=2 SV=1;>tr|Q8R3I5|Q8R3I5_MOUSE Wdfy1 protein OS=Mus musculus GN=Wdfy1 PE=2 SV=1	6	7	7	7	7	7	7	21.5	21.5	21.5	46.217	410	410;411;307;75;182;187	6						7				7	1.2241E-33	0.40137	0.53795	44.549	7	0.48223	0.54495	11.224	7	1.2241	1.0644	22.286	6	0.40137	0.53795	44.549	7	0.48223
E9Q4Q8;E9Q8R1;Q6P0X1;E9Q6U4;Q3UWL8	E9Q4Q8;E9Q8R1;Q6P0X1;E9Q6U4;Q3UWL8	1;1;1;1;1	1;1;1;1;1	1;1;1;1;1		Pfdn4	>tr|E9Q4Q8|E9Q4Q8_MOUSE Protein Pfdn4 (Fragment) OS=Mus musculus GN=Pfdn4 PE=2 SV=1;>tr|E9Q8R1|E9Q8R1_MOUSE Protein Pfdn4 (Fragment) OS=Mus musculus GN=Pfdn4 PE=2 SV=1;>tr|Q6P0X1|Q6P0X1_MOUSE Prefoldin 4 OS=Mus musculus GN=Pfdn4 PE=4 SV=1;>tr|E9Q6U4|E9Q6U4	5	1	1	1	1	1	1	25.5	25.5	25.5	5.43	47	47;49;77;130;134	9									1	1	1.5558E-05	NaN	NaN	NaN	1	NaN	NaN	NaN	1	NaN	NaN	NaN	1	NaN	NaN	NaN	1	NaN
E9Q555;F7A6H4	E9Q555;F7A6H4	6;6	6;6	6;6	E3 ubiquitin-protein ligase RNF213	Rnf213	>sp|E9Q555|RN213_MOUSE E3 ubiquitin-protein ligase RNF213 OS=Mus musculus GN=Rnf213 PE=2 SV=1;>tr|F7A6H4|F7A6H4_MOUSE E3 ubiquitin-protein ligase RNF213 OS=Mus musculus GN=Rnf213 PE=2 SV=2	2	6	6	6	6	6	6	1.5	1.5	1.5	584.49	5150	5150;5152	1	6									6	2.4725E-16	0.62172	0.81848	83.143	6	0.79595	0.89769	21.783	6	1.1791	0.9544	61.805	6	0.62172	0.81848	83.143	6	0.79595
P46735-2;E9QNH6;E9Q580;P46735;Q7TQD7;Q91ZI6;Q3UEQ4;Q3TTZ3	P46735-2;E9QNH6;E9Q580;P46735;Q7TQD7;Q91ZI6;Q3UEQ4;Q3TTZ3	2;2;2;2;2;1;1;1	2;2;2;2;2;1;1;1	2;2;2;2;2;1;1;1	Unconventional myosin-Ib	Myo1b	>sp|P46735-2|MYO1B_MOUSE Isoform 2 of Unconventional myosin-Ib OS=Mus musculus GN=Myo1b;>tr|E9QNH6|E9QNH6_MOUSE Unconventional myosin-Ib OS=Mus musculus GN=Myo1b PE=2 SV=1;>tr|E9Q580|E9Q580_MOUSE Unconventional myosin-Ib OS=Mus musculus GN=Myo1b PE=2 SV=1;	8	2	2	2	2	2	2	2.8	2.8	2.8	125.02	1078	1078;1078;1084;1107;1136;119;854;916	3			2							2	0.00041536	0.51083	0.6496	22.52	2	0.59853	0.63704	40.334	2	1.1576	0.90408	21.253	2	0.51083	0.6496	22.52	2	0.59853
E9Q5B5;O08528;E9Q9M6;Q3TCB2;E9Q3Z4;Q08EC2;E9Q8S8;Q3TVQ4;Q3TRM8;Q3TQE0;Q3TBG9;Q149C8	E9Q5B5;O08528	18;18;2;1;1;1;1;1;1;1;1;1	17;17;2;1;1;1;1;1;1;1;1;1	17;17;2;1;1;1;1;1;1;1;1;1	Hexokinase-2	Hk2	>tr|E9Q5B5|E9Q5B5_MOUSE Hexokinase-2 OS=Mus musculus GN=Hk2 PE=2 SV=1;>sp|O08528|HXK2_MOUSE Hexokinase-2 OS=Mus musculus GN=Hk2 PE=2 SV=1	12	18	17	17	18	17	17	25.8	24.5	24.5	99.213	889	889;917;43;867;867;877;877;922;922;922;922;922	2.69	4	2	18	2						26	8.1718E-129	0.40736	0.53595	50.366	23	0.47767	0.53262	40.651	23	1.1633	0.9661	45.36	23	0.40736	0.53595	50.366	23	0.47767
E9Q5B6;F6ZV59;Q60668-4;G5E8G0;Q60668-3;Q60668-2;G3X9W0;Q60668;F6SHF3;Q3UXC8	E9Q5B6;F6ZV59;Q60668-4;G5E8G0;Q60668-3;Q60668-2;G3X9W0;Q60668;F6SHF3;Q3UXC8	2;2;2;2;2;2;2;2;1;1	2;2;2;2;2;2;2;2;1;1	2;2;2;2;2;2;2;2;1;1	Heterogeneous nuclear ribonucleoprotein D0	Hnrnpd	>tr|E9Q5B6|E9Q5B6_MOUSE Heterogeneous nuclear ribonucleoprotein D0 (Fragment) OS=Mus musculus GN=Hnrnpd PE=1 SV=1;>tr|F6ZV59|F6ZV59_MOUSE Heterogeneous nuclear ribonucleoprotein D0 (Fragment) OS=Mus musculus GN=Hnrnpd PE=1 SV=1;>sp|Q60668-4|HNRPD_MOUSE Iso	10	2	2	2	2	2	2	22.4	22.4	22.4	12.139	107	107;216;287;287;306;336;336;355;150;194	4.67	1					1	1			3	0.00016142	1.3854	1.2908	112.22	3	1.3023	1.1088	27.18	3	0.94002	0.70843	81.627	3	1.3854	1.2908	112.22	3	1.3023
E9Q5G3;Q05DU6;Q9CXV7	E9Q5G3;Q05DU6	8;5;3	8;5;3	8;5;3		Kif23	>sp|E9Q5G3|KIF23_MOUSE Kinesin-like protein KIF23 OS=Mus musculus GN=Kif23 PE=1 SV=1;>tr|Q05DU6|Q05DU6_MOUSE Kif23 protein (Fragment) OS=Mus musculus GN=Kif23 PE=2 SV=1	3	8	8	8	8	8	8	11.4	11.4	11.4	108.77	953	953;563;495	3			10							10	1.0744E-45	0.52403	0.69619	36.837	9	0.51446	0.6765	15.751	9	1.0995	0.88728	33.723	8	0.52403	0.69619	36.837	9	0.51446
Q9DBL1;Q7TMY2;E9Q5L3;Q3V2R9	Q9DBL1;Q7TMY2;E9Q5L3;Q3V2R9	4;4;4;3	4;4;4;3	4;4;4;3	Short/branched chain specific acyl-CoA dehydrogenase, mitochondrial	Acadsb	>sp|Q9DBL1|ACDSB_MOUSE Short/branched chain specific acyl-CoA dehydrogenase, mitochondrial OS=Mus musculus GN=Acadsb PE=1 SV=1;>tr|Q7TMY2|Q7TMY2_MOUSE Acyl-Coenzyme A dehydrogenase, short/branched chain OS=Mus musculus GN=Acadsb PE=2 SV=1;>tr|E9Q5L3|E9Q5L3	4	4	4	4	4	4	4	14.6	14.6	14.6	47.874	432	432;432;465;340	5.83					1	5				6	1.7996E-62	0.51975	0.6606	19.712	6	0.61701	0.62389	12.59	6	0.98293	0.84296	15.889	6	0.51975	0.6606	19.712	6	0.61701
E9Q616;Q6UL10;A0PJF4;Q61484;Q8VDN3;A0JLR7;Q8BKS2;Q8BRB8;Q8CGE7;Q6UIL4;Q3UYW8;G5E8K8;Q8R2L7;Q8CEX7	E9Q616	62;26;24;16;14;14;13;10;10;9;3;1;1;1	62;26;24;16;14;14;13;10;10;9;3;1;1;1	62;26;24;16;14;14;13;10;10;9;3;1;1;1		Ahnak	>tr|E9Q616|E9Q616_MOUSE Protein Ahnak OS=Mus musculus GN=Ahnak PE=1 SV=1	14	62	62	62	62	62	62	30	30	30	604.25	5656	5656;2106;1564;1231;1024;1069;939;520;665;677;130;150;173;176	1.37	67	11	5	1	2					86	0	0.97769	1.1766	49.402	85	1.0518	1.0131	28.825	85	1.1354	0.89336	36.982	84	0.97769	1.1766	49.402	85	1.0518
Q8C123;Q6KAL9;G3V011;Q8CG29;Q811E7;P70248;E9Q634	Q8C123;Q6KAL9;G3V011;Q8CG29;Q811E7;P70248;E9Q634	1;1;1;1;1;1;1	1;1;1;1;1;1;1	1;1;1;1;1;1;1	Unconventional myosin-If;Unconventional myosin-Ie	Myo1e;Myo1f	>tr|Q8C123|Q8C123_MOUSE Putative uncharacterized protein OS=Mus musculus GN=Myo1e PE=2 SV=1;>tr|Q6KAL9|Q6KAL9_MOUSE MFLJ00395 protein (Fragment) OS=Mus musculus GN=Myo1f PE=2 SV=1;>tr|G3V011|G3V011_MOUSE Unconventional myosin-If OS=Mus musculus GN=Myo1f PE	7	1	1	1	1	1	1	1.9	1.9	1.9	73.161	639	639;711;785;1098;1098;1099;1107	3			1							1	0.0021485	NaN	NaN	NaN	1	NaN	NaN	NaN	1	NaN	NaN	NaN	1	NaN	NaN	NaN	1	NaN
E9Q6M6;Q9D6M3;V9GWS2;Q80X52;E9Q579;E9PV90;E9PY45;Q9DB41-2;Q9DB41	E9Q6M6;Q9D6M3;V9GWS2;Q80X52;E9Q579;E9PV90;E9PY45;Q9DB41-2;Q9DB41	2;2;1;1;1;1;1;1;1	2;2;1;1;1;1;1;1;1	2;2;1;1;1;1;1;1;1	Mitochondrial glutamate carrier 1;Mitochondrial glutamate carrier 2	Slc25a22;Slc25a18	>tr|E9Q6M6|E9Q6M6_MOUSE Mitochondrial glutamate carrier 1 OS=Mus musculus GN=Slc25a22 PE=2 SV=1;>sp|Q9D6M3|GHC1_MOUSE Mitochondrial glutamate carrier 1 OS=Mus musculus GN=Slc25a22 PE=1 SV=1;>tr|V9GWS2|V9GWS2_MOUSE Mitochondrial glutamate carrier 1 (Fragmen	9	2	2	2	2	2	2	12.2	12.2	12.2	24.64	229	229;323;63;98;103;206;215;312;320	7							2			2	1.2272E-35	1.4783	1.7154	93.182	2	0.86541	0.90177	4.3629	2	0.69474	0.55483	83.766	2	1.4783	1.7154	93.182	2	0.86541
E9Q6R7;O08614;Q61636;Q3UYS4;Q6P6L2;Q3TR59;Q810I5;Q8C7R5;Q9D1Z0;Q91YF0	E9Q6R7;O08614	46;41;11;9;9;8;8;5;3;1	46;41;11;9;9;8;8;5;3;1	46;41;11;9;9;8;8;5;3;1		Utrn	>tr|E9Q6R7|E9Q6R7_MOUSE Protein Utrn OS=Mus musculus GN=Utrn PE=1 SV=1;>tr|O08614|O08614_MOUSE Cytoskeletal protein OS=Mus musculus GN=Utrn PE=2 SV=1	10	46	46	46	46	46	46	17.6	17.6	17.6	392.7	3430	3430;3429;987;727;732;718;732;270;208;26	1	48									48	0	0.59264	0.71565	38.421	45	0.63341	0.70167	33.427	45	1.1327	0.91004	32.237	44	0.59264	0.71565	38.421	45	0.63341
Q80Y35;E9Q7G0;Q3TH77;Q3UNM2;F6ZQA3	Q80Y35;E9Q7G0	8;8;2;1;1	8;8;2;1;1	8;8;2;1;1		Numa1	>tr|Q80Y35|Q80Y35_MOUSE Nuclear mitotic apparatus protein 1 OS=Mus musculus GN=Numa1 PE=2 SV=1;>tr|E9Q7G0|E9Q7G0_MOUSE Protein Numa1 OS=Mus musculus GN=Numa1 PE=1 SV=1	5	8	8	8	8	8	8	4.4	4.4	4.4	235.66	2094	2094;2094;744;741;741	1.89	1	8								9	5.1869E-24	1.1404	1.4533	28.793	9	2.0962	2.061	29.193	9	2.0319	1.6843	34.488	9	1.1404	1.4533	28.793	9	2.0962
Q3TML3;Q3TSU6;E9Q7N5;Q8R2Q4-3;Q8R2Q4-2;Q8R2Q4;Q8C1C2;E0CY79	Q3TML3;Q3TSU6;E9Q7N5;Q8R2Q4-3;Q8R2Q4-2;Q8R2Q4;Q8C1C2	3;3;3;3;3;3;2;1	3;3;3;3;3;3;2;1	3;3;3;3;3;3;2;1	Ribosome-releasing factor 2, mitochondrial	Gfm2	>tr|Q3TML3|Q3TML3_MOUSE Putative uncharacterized protein OS=Mus musculus GN=Gfm2 PE=2 SV=1;>tr|Q3TSU6|Q3TSU6_MOUSE Putative uncharacterized protein OS=Mus musculus GN=Gfm2 PE=2 SV=1;>tr|E9Q7N5|E9Q7N5_MOUSE Ribosome-releasing factor 2, mitochondrial OS=Mus	8	3	3	3	3	3	3	6.7	6.7	6.7	75.482	682	682;724;741;752;777;779;543;244	4				3						3	1.2042E-11	0.61604	0.74706	8.3593	3	0.7603	0.82953	13.241	3	1.2317	1.0265	6.1733	3	0.61604	0.74706	8.3593	3	0.7603
Q8JZM8;E9Q7Q0	Q8JZM8;E9Q7Q0	1;1	1;1	1;1	Mucin-4;Mucin-4 alpha chain;Mucin-4 beta chain	Muc4	>sp|Q8JZM8|MUC4_MOUSE Mucin-4 OS=Mus musculus GN=Muc4 PE=2 SV=1;>tr|E9Q7Q0|E9Q7Q0_MOUSE Mucin-4 OS=Mus musculus GN=Muc4 PE=2 SV=1	2	1	1	1	1	1	1	1.3	1.3	1.3	360.76	3443	3443;3470	1	1									1	0.0058003	NaN	NaN	NaN	1	NaN	NaN	NaN	1	NaN	NaN	NaN	1	NaN	NaN	NaN	1	NaN
E9Q7U2;Q8CGU1	E9Q7U2;Q8CGU1	1;1	1;1	1;1	Calcium-binding and coiled-coil domain-containing protein 1	Calcoco1	>tr|E9Q7U2|E9Q7U2_MOUSE Calcium-binding and coiled-coil domain-containing protein 1 OS=Mus musculus GN=Calcoco1 PE=2 SV=1;>sp|Q8CGU1|CACO1_MOUSE Calcium-binding and coiled-coil domain-containing protein 1 OS=Mus musculus GN=Calcoco1 PE=1 SV=2	2	1	1	1	1	1	1	1.9	1.9	1.9	70.932	633	633;691	4				1						1	0.0024762	NaN	NaN	NaN	1	NaN	NaN	NaN	1	NaN	NaN	NaN	1	NaN	NaN	NaN	1	NaN
F7AA45;Q0VGU9;Q8VH51-3;E9Q8F0;Q3UXT6;Q8VH51-2;Q3U313;Q8VH51	F7AA45;Q0VGU9;Q8VH51-3;E9Q8F0;Q3UXT6;Q8VH51-2;Q3U313;Q8VH51	1;1;1;1;1;1;1;1	1;1;1;1;1;1;1;1	1;1;1;1;1;1;1;1	RNA-binding protein 39	Rbm39	>tr|F7AA45|F7AA45_MOUSE RNA-binding protein 39 (Fragment) OS=Mus musculus GN=Rbm39 PE=4 SV=1;>tr|Q0VGU9|Q0VGU9_MOUSE Rbm39 protein OS=Mus musculus GN=Rbm39 PE=2 SV=1;>sp|Q8VH51-3|RBM39_MOUSE Isoform 3 of RNA-binding protein 39 OS=Mus musculus GN=Rbm39;>tr|	8	1	1	1	1	1	1	5.5	5.5	5.5	33.828	311	311;367;368;415;521;524;524;530	5					1					1	0.0043969	NaN	NaN	NaN	0	NaN	NaN	NaN	0	NaN	NaN	NaN	0	NaN	NaN	NaN	0	NaN
G3X9V2;P30999;E9Q8Z6;E9Q8Z8;D3Z2H7;E9Q986;D3Z7H6;E9Q907;E9Q905;E9Q8Z4;E9Q8Z9;D3Z2H2;E9Q901;E9Q904	G3X9V2;P30999;E9Q8Z6;E9Q8Z8;D3Z2H7;E9Q986;D3Z7H6;E9Q907;E9Q905;E9Q8Z4;E9Q8Z9;D3Z2H2;E9Q901;E9Q904	8;8;8;8;6;6;6;6;6;6;6;6;6;6	8;8;8;8;6;6;6;6;6;6;6;6;6;6	1;1;1;1;1;1;1;1;1;1;1;1;1;1	Catenin delta-1	Ctnnd1	>tr|G3X9V2|G3X9V2_MOUSE Catenin (Cadherin associated protein), delta 1, isoform CRA_a OS=Mus musculus GN=Ctnnd1 PE=1 SV=1;>sp|P30999|CTND1_MOUSE Catenin delta-1 OS=Mus musculus GN=Ctnnd1 PE=1 SV=2;>tr|E9Q8Z6|E9Q8Z6_MOUSE Catenin delta-1 OS=Mus musculus GN=	14	8	8	1	8	8	1	9.7	9.7	1.3	104.1	932	932;938;961;967;609;830;837;860;866;868;878;884;907;913	2.82	1		10							11	3.9585E-60	0.77226	1.0493	58.441	10	0.63415	0.72303	35.228	10	0.86852	0.73248	36.804	9	0.77226	1.0493	58.441	10	0.63415
E9Q933;Q8BK08	E9Q933;Q8BK08	2;2	2;2	2;2	Transmembrane protein 11, mitochondrial	Tmem11	>tr|E9Q933|E9Q933_MOUSE Transmembrane protein 11, mitochondrial OS=Mus musculus GN=Tmem11 PE=2 SV=1;>sp|Q8BK08|TMM11_MOUSE Transmembrane protein 11, mitochondrial OS=Mus musculus GN=Tmem11 PE=2 SV=1	2	2	2	2	2	2	2	14.2	14.2	14.2	19.808	176	176;190	8.67								1	2	3	2.9063E-23	1.2472	1.3357	63.669	3	0.74077	0.76272	24.452	3	0.63442	0.5437	47.293	3	1.2472	1.3357	63.669	3	0.74077
Q3T9F5;E9Q9A5;Q9JLV6-2;Q9JLV6;G5E8N7	Q3T9F5;E9Q9A5;Q9JLV6-2;Q9JLV6;G5E8N7	1;1;1;1;1	1;1;1;1;1	1;1;1;1;1	Bifunctional polynucleotide phosphatase/kinase;Polynucleotide 3-phosphatase;Polynucleotide 5-hydroxyl-kinase	Pnkp	>tr|Q3T9F5|Q3T9F5_MOUSE Putative uncharacterized protein OS=Mus musculus GN=Pnkp PE=2 SV=1;>tr|E9Q9A5|E9Q9A5_MOUSE Bifunctional polynucleotide phosphatase/kinase OS=Mus musculus GN=Pnkp PE=1 SV=1;>sp|Q9JLV6-2|PNKP_MOUSE Isoform 2 of Bifunctional polynucleo	5	1	1	1	1	1	1	2.7	2.7	2.7	53.333	486	486;486;495;522;522	5					1					1	0.008498	NaN	NaN	NaN	1	NaN	NaN	NaN	1	NaN	NaN	NaN	1	NaN	NaN	NaN	1	NaN
E9QAS4;Q6PDQ2;E9QAS5;Q5DTP7;Q99JM0;Q3UFM8;Q3U582;Q8BM83;E9PYU4;A2A8L1;E9PYL1	E9QAS4;Q6PDQ2;E9QAS5;Q5DTP7;Q99JM0;Q3UFM8	4;4;4;4;3;2;1;1;1;1;1	4;4;4;4;3;2;1;1;1;1;1	4;4;4;4;3;2;1;1;1;1;1	Chromodomain-helicase-DNA-binding protein 4	Chd4	>tr|E9QAS4|E9QAS4_MOUSE Chromodomain-helicase-DNA-binding protein 4 OS=Mus musculus GN=Chd4 PE=1 SV=1;>sp|Q6PDQ2|CHD4_MOUSE Chromodomain-helicase-DNA-binding protein 4 OS=Mus musculus GN=Chd4 PE=1 SV=1;>tr|E9QAS5|E9QAS5_MOUSE Chromodomain-helicase-DNA-bind	11	4	4	4	4	4	4	2.8	2.8	2.8	216.37	1902	1902;1915;1922;1945;829;240;895;1045;1915;1946;1952	1.8	1	4								5	2.4615E-10	0.56669	0.83307	64.774	5	1.0232	1.2521	25.544	5	1.5135	1.1775	31.496	5	0.56669	0.83307	64.774	5	1.0232
E9QAX7;Q9ERK4;F6ZEW4;E9Q1T9	E9QAX7;Q9ERK4;F6ZEW4;E9Q1T9	3;3;2;2	3;3;2;2	3;3;2;2	Exportin-2	Cse1l	>tr|E9QAX7|E9QAX7_MOUSE Exportin-2 OS=Mus musculus GN=Cse1l PE=2 SV=1;>sp|Q9ERK4|XPO2_MOUSE Exportin-2 OS=Mus musculus GN=Cse1l PE=2 SV=1;>tr|F6ZEW4|F6ZEW4_MOUSE Exportin-2 (Fragment) OS=Mus musculus GN=Cse1l PE=2 SV=1;>tr|E9Q1T9|E9Q1T9_MOUSE Exportin-2 OS	4	3	3	3	3	3	3	11.6	11.6	11.6	48.009	415	415;971;658;915	3.2			4	1						5	2.231E-54	0.8188	1.0237	66.091	4	1.2789	1.301	43.184	4	1.3883	1.091	27.312	4	0.8188	1.0237	66.091	4	1.2789
Q9CZM2;Q5M8Q0;Q3U7D2;E9QAZ2;B8JKK2;E9Q1X1	Q9CZM2;Q5M8Q0;Q3U7D2;E9QAZ2;B8JKK2;E9Q1X1	4;4;4;4;2;2	4;4;4;4;2;2	4;4;4;4;2;2	60S ribosomal protein L15;Ribosomal protein L15	Rpl15;Gm10020;Gm8420	>sp|Q9CZM2|RL15_MOUSE 60S ribosomal protein L15 OS=Mus musculus GN=Rpl15 PE=2 SV=4;>tr|Q5M8Q0|Q5M8Q0_MOUSE Ribosomal protein L15 OS=Mus musculus GN=Rpl15 PE=2 SV=1;>tr|Q3U7D2|Q3U7D2_MOUSE Ribosomal protein L15 OS=Mus musculus GN=Rpl15 PE=2 SV=1;>tr|E9QAZ2|	6	4	4	4	4	4	4	22.5	22.5	22.5	24.146	204	204;204;204;204;107;204	6.4	2				1			6	1	10	4.6863E-22	0.75414	0.91446	11.477	10	0.90112	0.96019	25.754	10	1.1252	0.90774	30.155	10	0.75414	0.91446	11.477	10	0.90112
Q68FL6;E9QB02	Q68FL6;E9QB02	3;3	3;3	3;3	Methionine--tRNA ligase, cytoplasmic	Mars	>sp|Q68FL6|SYMC_MOUSE Methionine--tRNA ligase, cytoplasmic OS=Mus musculus GN=Mars PE=2 SV=1;>tr|E9QB02|E9QB02_MOUSE Methionine--tRNA ligase, cytoplasmic OS=Mus musculus GN=Mars PE=2 SV=1	2	3	3	3	3	3	3	5.7	5.7	5.7	101.43	902	902;910	3			3							3	1.0638E-15	NaN	NaN	NaN	1	NaN	NaN	NaN	1	NaN	NaN	NaN	1	NaN	NaN	NaN	1	NaN
Q91VS7;Q53ZD4;E9QJW0;D3YU60;D3YVR3	Q91VS7;Q53ZD4;E9QJW0;D3YU60	4;4;4;3;1	4;4;4;3;1	4;4;4;3;1	Microsomal glutathione S-transferase 1	Mgst1	>sp|Q91VS7|MGST1_MOUSE Microsomal glutathione S-transferase 1 OS=Mus musculus GN=Mgst1 PE=1 SV=3;>tr|Q53ZD4|Q53ZD4_MOUSE Microsomal glutathione S-transferase 1 OS=Mus musculus GN=Mgst1 PE=2 SV=1;>tr|E9QJW0|E9QJW0_MOUSE Microsomal glutathione S-transferase	5	4	4	4	4	4	4	29.7	29.7	29.7	17.551	155	155;155;229;102;91	7.71	1							1	5	7	5.7017E-67	0.45824	0.50322	53.805	7	0.60602	0.58485	39.977	7	1.0325	0.77814	30.989	7	0.45824	0.50322	53.805	7	0.60602
Q3U9V4;P62880;E9QKR0;D3Z1M1;D3Z1T4;D3YZX3;E9PWM7;Q3U2F9;Q3THF3;P29387;Q3TY18;Q8BMQ1;Q61011;Q54AE3;V9GWY1	Q3U9V4;P62880;E9QKR0;D3Z1M1;D3Z1T4;D3YZX3	10;10;10;8;7;7;4;4;4;4;3;2;2;2;1	10;10;10;8;7;7;4;4;4;4;3;2;2;2;1	6;6;6;5;4;3;3;2;2;2;2;0;0;0;1	Guanine nucleotide-binding protein G(I)/G(S)/G(T) subunit beta-2	Gnb2	>tr|Q3U9V4|Q3U9V4_MOUSE Guanine nucleotide binding protein, beta 2, isoform CRA_a OS=Mus musculus GN=Gnb2 PE=2 SV=1;>sp|P62880|GBB2_MOUSE Guanine nucleotide-binding protein G(I)/G(S)/G(T) subunit beta-2 OS=Mus musculus GN=Gnb2 PE=1 SV=3;>tr|E9QKR0|E9QKR0_M	15	10	10	6	10	10	6	33.5	33.5	22.4	37.331	340	340;340;382;227;188;296;240;340;340;340;340;296;340;340;83	6.23	1				4	3	14			22	7.7147E-190	0.70846	0.88245	41.958	22	0.63346	0.73754	16.64	22	0.96916	0.79842	38.948	22	0.70846	0.88245	41.958	22	0.63346
Q4G0B8;E9QKZ2;Q91YE6;F6TLX3;Q69ZP1;F6UT58;E0CY46;E0CXB2	Q4G0B8;E9QKZ2;Q91YE6;F6TLX3;Q69ZP1	6;6;6;3;3;2;2;2	6;6;6;3;3;2;2;2	6;6;6;3;3;2;2;2	Importin-9	Ipo9	>tr|Q4G0B8|Q4G0B8_MOUSE Importin 9 OS=Mus musculus GN=Ipo9 PE=2 SV=1;>tr|E9QKZ2|E9QKZ2_MOUSE Importin-9 OS=Mus musculus GN=Ipo9 PE=2 SV=1;>sp|Q91YE6|IPO9_MOUSE Importin-9 OS=Mus musculus GN=Ipo9 PE=1 SV=3;>tr|F6TLX3|F6TLX3_MOUSE Importin-9 (Fragment) OS=Mu	8	6	6	6	6	6	6	8.1	8.1	8.1	115.89	1040	1040;1040;1041;171;238;52;55;655	3			7							7	1.9231E-38	0.74952	1.0116	19.726	7	1.3222	1.3919	23.115	7	1.3488	1.245	14.352	7	0.74952	1.0116	19.726	7	1.3222
Q8BUT2;Q8BZ98-2;Q8BZ98;E9QLL2;F2Z460;E0CXZ8	Q8BUT2;Q8BZ98-2;Q8BZ98;E9QLL2;F2Z460;E0CXZ8	2;2;2;2;1;1	1;1;1;1;1;1	1;1;1;1;1;1	Dynamin-3	Dnm3	>tr|Q8BUT2|Q8BUT2_MOUSE Putative uncharacterized protein OS=Mus musculus GN=Dnm3 PE=2 SV=1;>sp|Q8BZ98-2|DYN3_MOUSE Isoform 2 of Dynamin-3 OS=Mus musculus GN=Dnm3;>sp|Q8BZ98|DYN3_MOUSE Dynamin-3 OS=Mus musculus GN=Dnm3 PE=1 SV=1;>tr|E9QLL2|E9QLL2_MOUSE Dyna	6	2	1	1	2	1	1	3.7	1.3	1.3	92.862	819	819;859;863;863;319;319	3			1							1	3.5305E-05	NaN	NaN	NaN	1	NaN	NaN	NaN	1	NaN	NaN	NaN	1	NaN	NaN	NaN	1	NaN
Q91WX5;O08734;Q8C264;E9QM21;F7CUQ1	Q91WX5;O08734;Q8C264;E9QM21;F7CUQ1	2;2;2;2;1	2;2;2;2;1	2;2;2;2;1	Bcl-2 homologous antagonist/killer	Bak1	>tr|Q91WX5|Q91WX5_MOUSE Bak1 protein OS=Mus musculus GN=Bak1 PE=2 SV=1;>sp|O08734|BAK_MOUSE Bcl-2 homologous antagonist/killer OS=Mus musculus GN=Bak1 PE=1 SV=2;>tr|Q8C264|Q8C264_MOUSE Putative uncharacterized protein OS=Mus musculus GN=Bak1 PE=2 SV=1;>tr|	5	2	2	2	2	2	2	32.5	32.5	32.5	16.402	151	151;208;209;209;95	8								4		4	2.3919E-109	0.31725	0.42607	50.725	4	0.30806	0.39043	16.709	4	0.87297	0.78368	12.938	4	0.31725	0.42607	50.725	4	0.30806
Q9DBZ1;E9QMH7;Q9DBZ1-2	Q9DBZ1;E9QMH7	4;4;1	4;4;1	4;4;1	Inhibitor of nuclear factor kappa-B kinase-interacting protein	Ikbip	>sp|Q9DBZ1|IKIP_MOUSE Inhibitor of nuclear factor kappa-B kinase-interacting protein OS=Mus musculus GN=Ikbip PE=2 SV=2;>tr|E9QMH7|E9QMH7_MOUSE Inhibitor of nuclear factor kappa-B kinase-interacting protein OS=Mus musculus GN=Ikbip PE=4 SV=1	3	4	4	4	4	4	4	12.6	12.6	12.6	42.532	373	373;373;345	6						4				4	5.7829E-102	0.52482	0.51769	63.005	4	0.51235	0.43133	48.86	4	1.2291	0.91284	29.885	4	0.52482	0.51769	63.005	4	0.51235
Q8BH86;E9QMK9;Q3U7K4;Q8BH86-2;F7CUW7	Q8BH86;E9QMK9;Q3U7K4;Q8BH86-2	14;14;13;13;1	14;14;13;13;1	14;14;13;13;1	UPF0317 protein C14orf159 homolog, mitochondrial	9030617O03Rik	>sp|Q8BH86|CN159_MOUSE UPF0317 protein C14orf159 homolog, mitochondrial OS=Mus musculus PE=1 SV=1;>tr|E9QMK9|E9QMK9_MOUSE Protein 9030617O03Rik OS=Mus musculus GN=9030617O03Rik PE=1 SV=1;>tr|Q3U7K4|Q3U7K4_MOUSE Putative uncharacterized protein (Fragment) O	5	14	14	14	14	14	14	29.8	29.8	29.8	66.365	617	617;647;558;570;72	5					14					14	5.6714E-40	1.2129	1.5852	75.312	14	1.3538	1.5659	61.85	14	1.1412	0.97479	24.303	14	1.2129	1.5852	75.312	14	1.3538
Q99KW3-1;E9QMQ3;Q99KW3-4;Q99KW3;Q99KW3-2;J9JI90;G5E8W1;Q3U2M9	Q99KW3-1;E9QMQ3;Q99KW3-4;Q99KW3;Q99KW3-2;J9JI90;G5E8W1;Q3U2M9	2;2;2;2;2;1;1;1	2;2;2;2;2;1;1;1	2;2;2;2;2;1;1;1	TRIO and F-actin-binding protein	Triobp	>sp|Q99KW3-1|TARA_MOUSE Isoform 1 of TRIO and F-actin-binding protein OS=Mus musculus GN=Triobp;>tr|E9QMQ3|E9QMQ3_MOUSE TRIO and F-actin-binding protein OS=Mus musculus GN=Triobp PE=1 SV=1;>sp|Q99KW3-4|TARA_MOUSE Isoform 4 of TRIO and F-actin-binding prote	8	2	2	2	2	2	2	5.2	5.2	5.2	66.979	580	580;627;1968;2014;2018;98;360;1330	6.5				2					2	4	5.9301E-05	1.5436	1.942	79.601	4	2.6108	2.9486	63.552	4	1.3545	1.1482	26.244	4	1.5436	1.942	79.601	4	2.6108
Q922K7;E9QN31	Q922K7;E9QN31	1;1	1;1	1;1	Putative ribosomal RNA methyltransferase NOP2	Nop2	>sp|Q922K7|NOP2_MOUSE Putative ribosomal RNA methyltransferase NOP2 OS=Mus musculus GN=Nop2 PE=1 SV=1;>tr|E9QN31|E9QN31_MOUSE Putative ribosomal RNA methyltransferase NOP2 OS=Mus musculus GN=Nop2 PE=4 SV=1	2	1	1	1	1	1	1	1.9	1.9	1.9	86.751	793	793;794	3			2							2	3.5751E-08	NaN	NaN	NaN	1	NaN	NaN	NaN	1	NaN	NaN	NaN	1	NaN	NaN	NaN	1	NaN
O70133;O70133-2;E9QNN1;O70133-3;Q3UR42;Q3TF92	O70133;O70133-2;E9QNN1;O70133-3;Q3UR42	9;9;9;8;6;1	9;9;9;8;6;1	9;9;9;8;6;1	ATP-dependent RNA helicase A	Dhx9	>sp|O70133|DHX9_MOUSE ATP-dependent RNA helicase A OS=Mus musculus GN=Dhx9 PE=1 SV=2;>sp|O70133-2|DHX9_MOUSE Isoform 2 of ATP-dependent RNA helicase A OS=Mus musculus GN=Dhx9;>tr|E9QNN1|E9QNN1_MOUSE ATP-dependent RNA helicase A OS=Mus musculus GN=Dhx9 PE=1	6	9	9	9	9	9	9	7.9	7.9	7.9	149.47	1380	1380;1381;1384;1164;735;392	2.38	1	8	7							16	1.9973E-51	0.76036	1.0558	26.807	16	1.1506	1.3432	22.523	16	1.4368	1.2167	23.614	16	0.76036	1.0558	26.807	16	1.1506
Q05920;G5E8R3;Q3UFS6;Q3TCQ3;Q3T9S7;E9QPD7;Q8BP54;Q62043	Q05920;G5E8R3;Q3UFS6;Q3TCQ3;Q3T9S7;E9QPD7;Q8BP54;Q62043	12;12;12;12;12;12;6;6	12;12;12;12;12;12;6;6	12;12;12;12;12;12;6;6	Pyruvate carboxylase, mitochondrial;Pyruvate carboxylase	Pc;Pcx	>sp|Q05920|PYC_MOUSE Pyruvate carboxylase, mitochondrial OS=Mus musculus GN=Pc PE=1 SV=1;>tr|G5E8R3|G5E8R3_MOUSE Pyruvate carboxylase OS=Mus musculus GN=Pcx PE=1 SV=1;>tr|Q3UFS6|Q3UFS6_MOUSE Pyruvate carboxylase OS=Mus musculus GN=Pcx PE=2 SV=1;>tr|Q3TCQ3|	8	12	12	12	12	12	12	14.3	14.3	14.3	129.68	1178	1178;1178;1179;1179;1179;1179;828;935	3			15							15	1.083E-41	0.97471	1.3305	18.812	15	1.3401	1.5054	27.949	15	1.4524	1.091	38.223	15	0.97471	1.3305	18.812	15	1.3401
F2Z3U3;F2Z4B7;G5E867;F2Z3X7;Q8R5A3;B1AYC9	F2Z3U3;F2Z4B7;G5E867;F2Z3X7;Q8R5A3;B1AYC9	2;2;2;1;1;1	2;2;2;1;1;1	2;2;2;1;1;1	Amyloid beta A4 precursor protein-binding family B member 1-interacting protein	Raph1;Apbb1ip	>tr|F2Z3U3|F2Z3U3_MOUSE Protein Raph1 (Fragment) OS=Mus musculus GN=Raph1 PE=1 SV=1;>tr|F2Z4B7|F2Z4B7_MOUSE Protein Raph1 OS=Mus musculus GN=Raph1 PE=1 SV=1;>tr|G5E867|G5E867_MOUSE MCG116540, isoform CRA_b OS=Mus musculus GN=Raph1 PE=1 SV=1;>tr|F2Z3X7|F2Z3	6	2	2	2	2	2	2	3.5	3.5	3.5	66.973	593	593;645;679;213;670;670	2		2								2	2.3489E-06	0.28927	0.39821	3.503	2	0.24875	0.28587	5.2491	2	0.97211	0.82768	4.7832	2	0.28927	0.39821	3.503	2	0.24875
F2Z3Y7;Q80Y48;Q8BKE6	F2Z3Y7;Q80Y48;Q8BKE6	1;1;1	1;1;1	1;1;1	Cytochrome P450 20A1	Cyp20a1	>tr|F2Z3Y7|F2Z3Y7_MOUSE Cytochrome P450 20A1 OS=Mus musculus GN=Cyp20a1 PE=4 SV=1;>tr|Q80Y48|Q80Y48_MOUSE Cyp20a1 protein OS=Mus musculus GN=Cyp20a1 PE=2 SV=1;>sp|Q8BKE6|CP20A_MOUSE Cytochrome P450 20A1 OS=Mus musculus GN=Cyp20a1 PE=2 SV=1	3	1	1	1	1	1	1	6.1	6.1	6.1	32.951	294	294;360;462	6						1				1	0.0065724	NaN	NaN	NaN	1	NaN	NaN	NaN	1	NaN	NaN	NaN	1	NaN	NaN	NaN	1	NaN
F2Z455;Q9R059	F2Z455;Q9R059	1;1	1;1	1;1	Four and a half LIM domains protein 3	Fhl3	>tr|F2Z455|F2Z455_MOUSE Four and a half LIM domains protein 3 OS=Mus musculus GN=Fhl3 PE=1 SV=1;>sp|Q9R059|FHL3_MOUSE Four and a half LIM domains protein 3 OS=Mus musculus GN=Fhl3 PE=1 SV=2	2	1	1	1	1	1	1	3.6	3.6	3.6	31.165	280	280;289	7.5							1	1		2	0.0076244	1.9003	2.5735	16.585	2	1.4935	1.7589	37.352	2	0.8056	0.68635	46.247	2	1.9003	2.5735	16.585	2	1.4935
Q9QXA3;F2Z4A3;Q80XT9;Q497H5;Q80VA2;A7ISQ2;A7ISQ0;A7ISQ1;Q6X4A1;Q8BNA6-2;E9QK16;Q8BNA6	Q9QXA3;F2Z4A3	24;24;3;3;2;1;1;1;1;1;1;1	24;24;3;3;2;1;1;1;1;1;1;1	24;24;3;3;2;1;1;1;1;1;1;1		Fat1	>tr|Q9QXA3|Q9QXA3_MOUSE Fat 1 cadherin (Fragment) OS=Mus musculus GN=Fat1 PE=2 SV=1;>tr|F2Z4A3|F2Z4A3_MOUSE Protein Fat1 OS=Mus musculus GN=Fat1 PE=1 SV=1	12	24	24	24	24	24	24	7.2	7.2	7.2	506.04	4587	4587;4590;1209;1309;689;61;82;102;385;1591;4551;4555	1	25									25	1.0116E-88	0.36355	0.47307	37.942	25	0.35169	0.38404	50.676	25	0.93189	0.74965	55.513	24	0.36355	0.47307	37.942	25	0.35169
F6QKK2;Q8VEH3	F6QKK2;Q8VEH3	5;5	1;1	1;1	ADP-ribosylation factor-like protein 8A	Arl8a	>tr|F6QKK2|F6QKK2_MOUSE ADP-ribosylation factor-like protein 8A (Fragment) OS=Mus musculus GN=Arl8a PE=4 SV=1;>sp|Q8VEH3|ARL8A_MOUSE ADP-ribosylation factor-like protein 8A OS=Mus musculus GN=Arl8a PE=2 SV=1	2	5	1	1	5	1	1	34.5	8.5	8.5	18.756	165	165;186	8.5								1	1	2	8.6612E-268	1.5026	1.7105	15.775	2	2.1166	2.157	14.621	2	1.3506	1.1114	7.7496	2	1.5026	1.7105	15.775	2	2.1166
F6SFF5;Q8K1Z0	F6SFF5;Q8K1Z0	3;3	3;3	3;3	Ubiquinone biosynthesis protein COQ9, mitochondrial	Coq9	>tr|F6SFF5|F6SFF5_MOUSE Ubiquinone biosynthesis protein COQ9, mitochondrial (Fragment) OS=Mus musculus GN=Coq9 PE=1 SV=1;>sp|Q8K1Z0|COQ9_MOUSE Ubiquinone biosynthesis protein COQ9, mitochondrial OS=Mus musculus GN=Coq9 PE=1 SV=1	2	3	3	3	3	3	3	16.2	16.2	16.2	27.939	247	247;313	7							4			4	8.037E-59	0.63395	0.70424	86.83	4	0.86951	0.79484	9.5918	4	1.2507	0.98929	58.427	4	0.63395	0.70424	86.83	4	0.86951
F6SQH7;Q91VA6	F6SQH7;Q91VA6	4;4	4;4	4;4	Polymerase delta-interacting protein 2	Poldip2	>tr|F6SQH7|F6SQH7_MOUSE Polymerase delta-interacting protein 2 (Fragment) OS=Mus musculus GN=Poldip2 PE=4 SV=1;>sp|Q91VA6|PDIP2_MOUSE Polymerase delta-interacting protein 2 OS=Mus musculus GN=Poldip2 PE=2 SV=1	2	4	4	4	4	4	4	26.1	26.1	26.1	32.545	284	284;368	6.83						1	5			6	7.0741E-53	0.54979	0.68842	7.656	6	0.63893	0.69865	33.452	6	1.182	0.98593	29.141	6	0.54979	0.68842	7.656	6	0.63893
F6SVV1;Q4FZE6;P62082;J3QJZ3	F6SVV1;Q4FZE6;P62082;J3QJZ3	8;8;8;8	8;8;8;8	8;8;8;8	40S ribosomal protein S7	Gm9493;Rps7;Gm6472	>tr|F6SVV1|F6SVV1_MOUSE Protein Gm9493 OS=Mus musculus GN=Gm9493 PE=4 SV=1;>tr|Q4FZE6|Q4FZE6_MOUSE Ribosomal protein S7 OS=Mus musculus GN=Rps7 PE=2 SV=1;>sp|P62082|RS7_MOUSE 40S ribosomal protein S7 OS=Mus musculus GN=Rps7 PE=2 SV=1;>tr|J3QJZ3|J3QJZ3_MOUS	4	8	8	8	8	8	8	38.5	38.5	38.5	21.882	192	192;194;194;194	7.56	1						1	16		18	4.7717E-158	1.0274	1.0434	34.181	13	1.3684	1.2463	21.704	13	1.2596	0.96529	47.51	13	1.0274	1.0434	34.181	13	1.3684
F6SXM5;Q9CYB9;Q8BTU4;Q564E6;Q3TG93;P32067	F6SXM5;Q9CYB9;Q8BTU4;Q564E6;Q3TG93;P32067	1;1;1;1;1;1	1;1;1;1;1;1	1;1;1;1;1;1	Lupus La protein homolog	Ssb	>tr|F6SXM5|F6SXM5_MOUSE Lupus La protein homolog (Fragment) OS=Mus musculus GN=Ssb PE=1 SV=1;>tr|Q9CYB9|Q9CYB9_MOUSE Putative uncharacterized protein OS=Mus musculus GN=Ssb PE=2 SV=1;>tr|Q8BTU4|Q8BTU4_MOUSE Putative uncharacterized protein OS=Mus musculus	6	1	1	1	1	1	1	4.8	4.8	4.8	26.162	230	230;381;415;415;415;415	6						1				1	2.7973E-23	NaN	NaN	NaN	1	NaN	NaN	NaN	1	NaN	NaN	NaN	1	NaN	NaN	NaN	1	NaN
F6V084;Q8VBT0	F6V084;Q8VBT0	1;1	1;1	1;1	Thioredoxin-related transmembrane protein 1	Tmx1	>tr|F6V084|F6V084_MOUSE Thioredoxin-related transmembrane protein 1 (Fragment) OS=Mus musculus GN=Tmx1 PE=4 SV=1;>sp|Q8VBT0|TMX1_MOUSE Thioredoxin-related transmembrane protein 1 OS=Mus musculus GN=Tmx1 PE=1 SV=1	2	1	1	1	1	1	1	9.7	9.7	9.7	14.343	124	124;278	7							1			1	1.1873E-07	NaN	NaN	NaN	1	NaN	NaN	NaN	1	NaN	NaN	NaN	1	NaN	NaN	NaN	1	NaN
F7B1A4;F6VAL0;Q6PCP5-2	F7B1A4;F6VAL0;Q6PCP5-2	1;1;1	1;1;1	1;1;1		Mff	>tr|F7B1A4|F7B1A4_MOUSE Mitochondrial fission factor (Fragment) OS=Mus musculus GN=Mff PE=4 SV=1;>tr|F6VAL0|F6VAL0_MOUSE Mitochondrial fission factor (Fragment) OS=Mus musculus GN=Mff PE=1 SV=1;>sp|Q6PCP5-2|MFF_MOUSE Isoform 2 of Mitochondrial fission fact	3	1	1	1	1	1	1	19.3	19.3	19.3	15.94	145	145;147;239	7.5							1	1		2	0.001791	0.40779	0.53121	80.668	2	0.15662	0.2712	34.769	2	0.38407	0.58328	123.36	2	0.40779	0.53121	80.668	2	0.15662
Q3U882;F6VJC5;Q6PFZ1;Q3UDH4;Q80ZX0	Q3U882;F6VJC5;Q6PFZ1;Q3UDH4;Q80ZX0	1;1;1;1;1	1;1;1;1;1	1;1;1;1;1		Sec24b	>tr|Q3U882|Q3U882_MOUSE Putative uncharacterized protein (Fragment) OS=Mus musculus GN=Sec24b PE=2 SV=1;>tr|F6VJC5|F6VJC5_MOUSE Protein Sec24b (Fragment) OS=Mus musculus GN=Sec24b PE=1 SV=1;>tr|Q6PFZ1|Q6PFZ1_MOUSE Sec24b protein OS=Mus musculus GN=Sec24b P	5	1	1	1	1	1	1	1.8	1.8	1.8	77.536	716	716;765;838;1023;1251	3			1							1	0.0048688	NaN	NaN	NaN	1	NaN	NaN	NaN	1	NaN	NaN	NaN	1	NaN	NaN	NaN	1	NaN
Q8BR82;F6VSK8;Q3TWK2;Q8CC06;Q61739-2;Q6PEE8;Q61739;Q80ZI8	Q8BR82;F6VSK8;Q3TWK2;Q8CC06;Q61739-2;Q6PEE8;Q61739;Q80ZI8	1;1;1;1;1;1;1;1	1;1;1;1;1;1;1;1	1;1;1;1;1;1;1;1	Integrin alpha-6;Integrin alpha-6 heavy chain;Integrin alpha-6 light chain	Itga6	>tr|Q8BR82|Q8BR82_MOUSE Putative uncharacterized protein (Fragment) OS=Mus musculus PE=2 SV=1;>tr|F6VSK8|F6VSK8_MOUSE Integrin alpha-6 (Fragment) OS=Mus musculus GN=Itga6 PE=3 SV=1;>tr|Q3TWK2|Q3TWK2_MOUSE Putative uncharacterized protein (Fragment) OS=Mus	8	1	1	1	1	1	1	2.3	2.3	2.3	74.894	666	666;667;784;1073;1073;1091;1091;1132	3			1							1	6.0805E-05	NaN	NaN	NaN	1	NaN	NaN	NaN	1	NaN	NaN	NaN	1	NaN	NaN	NaN	1	NaN
F6VT60;Q3V384	F6VT60;Q3V384	2;2	2;2	2;2	Lactation elevated protein 1	Lace1	>tr|F6VT60|F6VT60_MOUSE Lactation elevated protein 1 (Fragment) OS=Mus musculus GN=Lace1 PE=4 SV=1;>sp|Q3V384|LACE1_MOUSE Lactation elevated protein 1 OS=Mus musculus GN=Lace1 PE=2 SV=1	2	2	2	2	2	2	2	9.8	9.8	9.8	39.883	348	348;480	6						2				2	1.5415E-18	0.83868	1.0901	15.31	2	0.67864	0.83658	24.501	2	0.84464	0.723	35.032	2	0.83868	1.0901	15.31	2	0.67864
F7CDT0;F6WMC0;P61082;F6YXS3;G5E919;Q8R352	F7CDT0;F6WMC0;P61082;F6YXS3	3;3;3;2;1;1	3;3;3;2;1;1	3;3;3;2;1;1	NEDD8-conjugating enzyme Ubc12	Ube2m	>tr|F7CDT0|F7CDT0_MOUSE NEDD8-conjugating enzyme Ubc12 (Fragment) OS=Mus musculus GN=Ube2m PE=2 SV=1;>tr|F6WMC0|F6WMC0_MOUSE NEDD8-conjugating enzyme Ubc12 (Fragment) OS=Mus musculus GN=Ube2m PE=3 SV=1;>sp|P61082|UBC12_MOUSE NEDD8-conjugating enzyme Ubc12	6	3	3	3	3	3	3	21.6	21.6	21.6	19.823	171	171;172;183;138;86;102	8								3		3	4.6572E-21	1.3815	1.8379	67.673	3	1.0321	0.92073	12.517	3	0.70799	0.59215	65.337	3	1.3815	1.8379	67.673	3	1.0321
Q8VCK2;F6Y6L6;Q3U7I9;Q3UCD9;Q3UAQ1;Q3U7P0;Q3U651;Q3TXL5;Q3TWR6;Q3TWD0;P18242;Q8C243;Q3TWL1;Q3UC89;Q3U8W5;Q3TJN3;Q3UCW4;Q3TIR0;Q05BF3;F8WIR1	Q8VCK2;F6Y6L6;Q3U7I9;Q3UCD9;Q3UAQ1;Q3U7P0;Q3U651;Q3TXL5;Q3TWR6;Q3TWD0;P18242;Q8C243;Q3TWL1;Q3UC89;Q3U8W5;Q3TJN3;Q3UCW4;Q3TIR0	6;6;6;6;6;6;6;6;6;6;6;6;5;5;5;5;4;4;2;1	6;6;6;6;6;6;6;6;6;6;6;6;5;5;5;5;4;4;2;1	6;6;6;6;6;6;6;6;6;6;6;6;5;5;5;5;4;4;2;1	Cathepsin D	Ctsd	>tr|Q8VCK2|Q8VCK2_MOUSE Ctsd protein (Fragment) OS=Mus musculus GN=Ctsd PE=2 SV=1;>tr|F6Y6L6|F6Y6L6_MOUSE Cathepsin D (Fragment) OS=Mus musculus GN=Ctsd PE=3 SV=1;>tr|Q3U7I9|Q3U7I9_MOUSE Putative uncharacterized protein OS=Mus musculus GN=Ctsd PE=2 SV=1;>t	20	6	6	6	6	6	6	38.7	38.7	38.7	23.931	217	217;278;404;410;410;410;410;410;410;410;410;445;335;410;410;410;410;410;87;274	6						7				7	3.5064E-25	0.95938	1.1852	69.284	6	1.3136	1.128	23.083	6	1.0997	0.8631	66.264	6	0.95938	1.1852	69.284	6	1.3136
F6YB25;Q9CSU0-3;Q9CSU0-2;Q9CSU0;F7DAY5	F6YB25;Q9CSU0-3;Q9CSU0-2;Q9CSU0;F7DAY5	2;2;2;2;1	2;2;2;2;1	2;2;2;2;1	Regulation of nuclear pre-mRNA domain-containing protein 1B	Rprd1b	>tr|F6YB25|F6YB25_MOUSE Regulation of nuclear pre-mRNA domain-containing protein 1B (Fragment) OS=Mus musculus GN=Rprd1b PE=1 SV=1;>sp|Q9CSU0-3|RPR1B_MOUSE Isoform 3 of Regulation of nuclear pre-mRNA domain-containing protein 1B OS=Mus musculus GN=Rprd1b;>	5	2	2	2	2	2	2	14.4	14.4	14.4	21.99	194	194;224;294;326;143	7							2			2	0.00059528	1.4981	1.7524	11	2	1.7619	1.8006	4.5324	2	1.1761	0.95025	12.736	2	1.4981	1.7524	11	2	1.7619
F6YTG0;Q3TLP5-2;Q3TLP5;F6Z5N5;Q8R3H3;Q3TLP5-3	F6YTG0;Q3TLP5-2;Q3TLP5;F6Z5N5;Q8R3H3;Q3TLP5-3	3;3;3;2;2;2	3;3;3;2;2;2	3;3;3;2;2;2	Enoyl-CoA hydratase domain-containing protein 2, mitochondrial	Echdc2	>tr|F6YTG0|F6YTG0_MOUSE Enoyl-CoA hydratase domain-containing protein 2, mitochondrial (Fragment) OS=Mus musculus GN=Echdc2 PE=1 SV=1;>sp|Q3TLP5-2|ECHD2_MOUSE Isoform 2 of Enoyl-CoA hydratase domain-containing protein 2, mitochondrial OS=Mus musculus GN=Ec	6	3	3	3	3	3	3	28.1	28.1	28.1	20.148	185	185;265;296;119;135;191	7.33							4	2		6	4.6448E-54	0.60409	0.80093	16.564	6	0.63627	0.76562	30.157	6	1.1223	0.9604	18.443	6	0.60409	0.80093	16.564	6	0.63627
Q561N5;Q3TW65;P62270;F6YVP7;S4R1N6	Q561N5;Q3TW65;P62270;F6YVP7;S4R1N6	7;7;7;7;6	7;7;7;7;6	7;7;7;7;6	40S ribosomal protein S18	Rps18;Gm10260	>tr|Q561N5|Q561N5_MOUSE MCG23000, isoform CRA_b OS=Mus musculus GN=Rps18 PE=2 SV=1;>tr|Q3TW65|Q3TW65_MOUSE Putative uncharacterized protein OS=Mus musculus GN=Rps18 PE=2 SV=1;>sp|P62270|RS18_MOUSE 40S ribosomal protein S18 OS=Mus musculus GN=Rps18 PE=1 SV=	5	7	7	7	7	7	7	38.2	38.2	38.2	17.718	152	152;152;152;152;107	8.1	1							1	8	10	6.5887E-37	0.75091	0.85039	22.842	10	1.2838	1.3441	19.801	10	1.6973	1.4728	20.993	10	0.75091	0.85039	22.842	10	1.2838
F6ZFT1;F8WJ64;Q9CR21;Q569N0;Q3TJG2	F6ZFT1;F8WJ64;Q9CR21;Q569N0;Q3TJG2	2;2;2;2;2	2;2;2;2;2	2;2;2;2;2	Acyl carrier protein;Acyl carrier protein, mitochondrial	Ndufab1	>tr|F6ZFT1|F6ZFT1_MOUSE Acyl carrier protein (Fragment) OS=Mus musculus GN=Ndufab1 PE=1 SV=1;>tr|F8WJ64|F8WJ64_MOUSE Acyl carrier protein (Fragment) OS=Mus musculus GN=Ndufab1 PE=1 SV=1;>sp|Q9CR21|ACPM_MOUSE Acyl carrier protein, mitochondrial OS=Mus muscu	5	2	2	2	2	2	2	14.2	14.2	14.2	14.309	127	127;128;156;156;156	9									2	2	3.5287E-07	0.66056	0.68899	12.422	2	0.7629	0.65334	16.902	2	1.2054	0.95224	29.377	2	0.66056	0.68899	12.422	2	0.7629
F7ACR9;F6Q750;Q3TRV6	F7ACR9;F6Q750	47;37;7	47;37;7	0;0;0		Macf1	>tr|F7ACR9|F7ACR9_MOUSE Microtubule-actin cross-linking factor 1 (Fragment) OS=Mus musculus GN=Macf1 PE=1 SV=1;>tr|F6Q750|F6Q750_MOUSE Microtubule-actin cross-linking factor 1 (Fragment) OS=Mus musculus GN=Macf1 PE=1 SV=1	3	47	47	0	47	47	0	11	11	0	608.23	5333	5333;4429;581	1.27	54							1	1	56	4.0925E-202	0.8044	0.99395	73.44	54	0.94842	0.98914	82.141	54	1.1167	0.92239	48.847	54	0.8044	0.99395	73.44	54	0.94842
Q9CWV0;F7ASG0	Q9CWV0;F7ASG0	2;2	2;2	2;2	Mitochondrial assembly of ribosomal large subunit protein 1	Malsu1	>sp|Q9CWV0|MASU1_MOUSE Mitochondrial assembly of ribosomal large subunit protein 1 OS=Mus musculus GN=Malsu1 PE=2 SV=1;>tr|F7ASG0|F7ASG0_MOUSE Mitochondrial assembly of ribosomal large subunit protein 1 OS=Mus musculus GN=Malsu1 PE=2 SV=1	2	2	2	2	2	2	2	11	11	11	26.02	228	228;235	8								2		2	6.2936E-07	0.46961	0.62633	47.684	2	0.4611	0.52778	11.2	2	0.91649	0.78362	26.781	2	0.46961	0.62633	47.684	2	0.4611
F7BWT7-2;F7BWT7	F7BWT7-2;F7BWT7	1;1	1;1	1;1	Tetraspanin-15	Tspan15	>sp|F7BWT7-2|TSN15_MOUSE Isoform 2 of Tetraspanin-15 OS=Mus musculus GN=Tspan15;>sp|F7BWT7|TSN15_MOUSE Tetraspanin-15 OS=Mus musculus GN=Tspan15 PE=2 SV=2	2	1	1	1	1	1	1	5.8	5.8	5.8	23.361	206	206;294	8								1		1	0.0023746	NaN	NaN	NaN	1	NaN	NaN	NaN	1	NaN	NaN	NaN	1	NaN	NaN	NaN	1	NaN
P70165;Q61436;Q3TP61;Q80V57;Q8BNS7;F7CK55;P02463;Q9ESQ2;Q63ZW6	P70165;Q61436;Q3TP61;Q80V57;Q8BNS7;F7CK55;P02463;Q9ESQ2;Q63ZW6	1;1;1;1;1;1;1;1;1	1;1;1;1;1;1;1;1;1	1;1;1;1;1;1;1;1;1	Collagen alpha-1(IV) chain;Arresten	Col4a5;Col4a1	>tr|P70165|P70165_MOUSE Collagen type IV alpha5 chain (Fragment) OS=Mus musculus GN=Col4a5 PE=2 SV=1;>tr|Q61436|Q61436_MOUSE Collagen IV alpha 5 chain (Fragment) OS=Mus musculus GN=Col4a5 PE=2 SV=1;>tr|Q3TP61|Q3TP61_MOUSE Putative uncharacterized protein O	9	1	1	1	1	1	1	7.8	7.8	7.8	19.859	179	179;253;459;585;799;800;1669;1691;1691	2		1								1	0.0050549	NaN	NaN	NaN	1	NaN	NaN	NaN	1	NaN	NaN	NaN	1	NaN	NaN	NaN	1	NaN
F7CXG9;Q7TMH5;Q9D1P0;Q05CB9	F7CXG9;Q7TMH5;Q9D1P0;Q05CB9	2;2;2;1	2;2;2;1	2;2;2;1	39S ribosomal protein L13, mitochondrial	Mrpl13	>tr|F7CXG9|F7CXG9_MOUSE 39S ribosomal protein L13, mitochondrial (Fragment) OS=Mus musculus GN=Mrpl13 PE=2 SV=1;>tr|Q7TMH5|Q7TMH5_MOUSE Mrpl13 protein (Fragment) OS=Mus musculus GN=Mrpl13 PE=2 SV=1;>sp|Q9D1P0|RM13_MOUSE 39S ribosomal protein L13, mitochond	4	2	2	2	2	2	2	28.6	28.6	28.6	11.518	98	98;175;178;68	8								2		2	2.8587E-09	0.57864	0.75711	17.135	2	0.5529	0.67056	8.8884	2	0.96507	0.83723	14.175	2	0.57864	0.75711	17.135	2	0.5529
F7DBB3;F7CVJ5;E9PYB0;Q3URZ6	F7DBB3;F7CVJ5;E9PYB0	4;3;3;1	4;3;3;1	4;3;3;1		Ahnak2	>tr|F7DBB3|F7DBB3_MOUSE Protein Ahnak2 (Fragment) OS=Mus musculus GN=Ahnak2 PE=1 SV=1;>tr|F7CVJ5|F7CVJ5_MOUSE Protein Ahnak2 (Fragment) OS=Mus musculus GN=Ahnak2 PE=1 SV=1;>tr|E9PYB0|E9PYB0_MOUSE Protein Ahnak2 (Fragment) OS=Mus musculus GN=Ahnak2 PE=1 SV=	4	4	4	4	4	4	4	5.8	5.8	5.8	166.49	1576	1576;1126;1738;770	1.5	5	2	1							8	1.2467E-98	4.4274	5.8633	53.173	8	7.4281	8.014	47.47	8	1.5305	1.2332	24.926	8	4.4274	5.8633	53.173	8	7.4281
Q6A035;P70336;F8VPK5;P70336-2;Q3UEZ9;Q8CC95;Q3UMT5	Q6A035;P70336;F8VPK5;P70336-2	4;4;4;4;1;1;1	4;4;4;4;1;1;1	4;4;4;4;1;1;1	Rho-associated protein kinase 2	Rock2	>tr|Q6A035|Q6A035_MOUSE MKIAA0619 protein (Fragment) OS=Mus musculus GN=Rock2 PE=2 SV=1;>sp|P70336|ROCK2_MOUSE Rho-associated protein kinase 2 OS=Mus musculus GN=Rock2 PE=1 SV=1;>tr|F8VPK5|F8VPK5_MOUSE Rho-associated protein kinase OS=Mus musculus GN=Rock2	7	4	4	4	4	4	4	6.4	6.4	6.4	90.746	777	777;1388;1388;1444;261;432;825	2		4								4	5.9895E-11	0.89388	1.1545	7.1015	4	1.394	1.4755	11.749	4	1.3939	1.1272	11.782	4	0.89388	1.1545	7.1015	4	1.394
V9GXF0;V9GXP8;F8VPM7;V9GXL1;V9GX53;V9GXH3;Q99MI1	V9GXF0;V9GXP8;F8VPM7;V9GXL1;V9GX53;V9GXH3;Q99MI1	2;2;2;1;1;1;1	2;2;2;1;1;1;1	2;2;2;1;1;1;1	ELKS/Rab6-interacting/CAST family member 1	Erc1	>tr|V9GXF0|V9GXF0_MOUSE ELKS/Rab6-interacting/CAST family member 1 OS=Mus musculus GN=Erc1 PE=1 SV=1;>tr|V9GXP8|V9GXP8_MOUSE ELKS/Rab6-interacting/CAST family member 1 OS=Mus musculus GN=Erc1 PE=1 SV=1;>tr|F8VPM7|F8VPM7_MOUSE ELKS/Rab6-interacting/CAST fam	7	2	2	2	2	2	2	2.1	2.1	2.1	124.86	1088	1088;1116;1120;285;720;992;1120	5			1				1			2	0.00070024	1.0042	1.188	21.543	2	1.0126	1.0341	6.4144	2	1.3693	1.0792	4.2403	2	1.0042	1.188	21.543	2	1.0126
F8VPU2;Q8K2R0;E9Q805;Q99KU3	F8VPU2;Q8K2R0	3;2;1;1	3;2;1;1	3;2;1;1	FERM, RhoGEF and pleckstrin domain-containing protein 1	Farp1	>sp|F8VPU2|FARP1_MOUSE FERM, RhoGEF and pleckstrin domain-containing protein 1 OS=Mus musculus GN=Farp1 PE=1 SV=1;>tr|Q8K2R0|Q8K2R0_MOUSE Farp1 protein (Fragment) OS=Mus musculus GN=Farp1 PE=2 SV=1	4	3	3	3	3	3	3	3.7	3.7	3.7	118.87	1048	1048;835;211;420	3			3							3	1.05E-10	0.88969	1.0097	8.4138	3	1.043	1.0082	38.505	3	1.1177	0.83083	23.429	3	0.88969	1.0097	8.4138	3	1.043
F8VQC7;Q61595-3;Q61595-5;Q61595-10;Q61595-7;Q61595-11;Q61595;Q61595-2;Q61595-12;Q61595-16;Q61595-14;Q61595-6;Q61595-4;Q61595-9;Q61595-8;Q61595-13;Q61595-15;Q6A0E9	F8VQC7;Q61595-3;Q61595-5;Q61595-10;Q61595-7;Q61595-11;Q61595;Q61595-2;Q61595-12;Q61595-16;Q61595-14;Q61595-6;Q61595-4;Q61595-9;Q61595-8;Q61595-13;Q61595-15	22;20;20;20;20;20;20;19;19;19;19;19;19;19;19;19;19;6	22;20;20;20;20;20;20;19;19;19;19;19;19;19;19;19;19;6	22;20;20;20;20;20;20;19;19;19;19;19;19;19;19;19;19;6	Kinectin	Ktn1	>tr|F8VQC7|F8VQC7_MOUSE Kinectin OS=Mus musculus GN=Ktn1 PE=4 SV=1;>sp|Q61595-3|KTN1_MOUSE Isoform 3 of Kinectin OS=Mus musculus GN=Ktn1;>sp|Q61595-5|KTN1_MOUSE Isoform 5 of Kinectin OS=Mus musculus GN=Ktn1;>sp|Q61595-10|KTN1_MOUSE Isoform 10 of Kinectin O	18	22	22	22	22	22	22	18.8	18.8	18.8	152.54	1327	1327;1228;1275;1275;1280;1304;1327;1200;1223;1224;1229;1247;1247;1252;1252;1253;1275;368	2.22	3	22	11							36	4.58E-110	0.79001	0.88311	48.521	35	1.1043	1.0561	19.455	35	1.4199	1.1211	31.831	33	0.79001	0.88311	48.521	35	1.1043
P02468;F8VQJ3;Q3URV4;Q3TRH4;Q3UFZ9;Q3UNG0;Q6PHM1;F6SFQ3;F6TLW1	P02468;F8VQJ3;Q3URV4;Q3TRH4	11;11;7;6;5;4;3;2;1	11;11;7;6;5;4;3;2;1	11;11;7;6;5;4;3;2;1	Laminin subunit gamma-1	Lamc1	>sp|P02468|LAMC1_MOUSE Laminin subunit gamma-1 OS=Mus musculus GN=Lamc1 PE=1 SV=2;>tr|F8VQJ3|F8VQJ3_MOUSE Laminin subunit gamma-1 OS=Mus musculus GN=Lamc1 PE=2 SV=1;>tr|Q3URV4|Q3URV4_MOUSE Putative uncharacterized protein (Fragment) OS=Mus musculus GN=Lamc	9	11	11	11	11	11	11	8.8	8.8	8.8	177.3	1607	1607;1607;529;446;391;790;220;104;125	2		12								12	1.7836E-39	0.91901	1.0823	57.835	12	1.0432	1.1695	16.612	12	1.3415	1.1148	47.851	12	0.91901	1.0823	57.835	12	1.0432
F8WH41;Q3UWX9;O55106	F8WH41;Q3UWX9;O55106	1;1;1	1;1;1	1;1;1	Striatin	Strn	>tr|F8WH41|F8WH41_MOUSE Striatin OS=Mus musculus GN=Strn PE=1 SV=1;>tr|Q3UWX9|Q3UWX9_MOUSE Putative uncharacterized protein (Fragment) OS=Mus musculus GN=Strn PE=2 SV=1;>sp|O55106|STRN_MOUSE Striatin OS=Mus musculus GN=Strn PE=1 SV=2	3	1	1	1	1	1	1	2.1	2.1	2.1	69.119	627	627;644;780	3			1							1	0.0062697	NaN	NaN	NaN	1	NaN	NaN	NaN	1	NaN	NaN	NaN	1	NaN	NaN	NaN	1	NaN
Q63ZW9;Q8CIE6;Q8BTF0;F8WHL2;F6XJN3;Q99JW9;Q8BTF3;Q8R393	Q63ZW9;Q8CIE6;Q8BTF0;F8WHL2	6;6;6;6;1;1;1;1	6;6;6;6;1;1;1;1	6;6;6;6;1;1;1;1	Coatomer subunit alpha;Xenin;Proxenin	Copa	>tr|Q63ZW9|Q63ZW9_MOUSE Copa protein (Fragment) OS=Mus musculus GN=Copa PE=2 SV=1;>sp|Q8CIE6|COPA_MOUSE Coatomer subunit alpha OS=Mus musculus GN=Copa PE=1 SV=2;>tr|Q8BTF0|Q8BTF0_MOUSE Putative uncharacterized protein OS=Mus musculus GN=Copa PE=2 SV=1;>tr|	8	6	6	6	6	6	6	7.3	7.3	7.3	127.23	1131	1131;1224;1224;1233;143;300;470;580	2.86		1	6							7	3.0124E-23	0.46677	0.62429	31.402	7	0.64902	0.78788	41.178	7	1.3772	1.2696	29.255	7	0.46677	0.62429	31.402	7	0.64902
F8WHM5;Q61543;Q53WR6;E9PWD8;F6RSH1	F8WHM5;Q61543;Q53WR6	11;11;11;3;3	11;11;11;3;3	11;11;11;3;3	Golgi apparatus protein 1	Glg1	>tr|F8WHM5|F8WHM5_MOUSE Golgi apparatus protein 1 (Fragment) OS=Mus musculus GN=Glg1 PE=2 SV=1;>sp|Q61543|GSLG1_MOUSE Golgi apparatus protein 1 OS=Mus musculus GN=Glg1 PE=1 SV=1;>tr|Q53WR6|Q53WR6_MOUSE E-selectin ligand 1 OS=Mus musculus GN=Glg1 PE=4 SV=1	5	11	11	11	11	11	11	12.7	12.7	12.7	132.35	1163	1163;1175;1175;302;591	2.17	4	11	8							23	9.2852E-113	0.61464	0.81297	41.544	22	0.78642	0.92256	31.502	22	1.2996	1.0586	19.835	22	0.61464	0.81297	41.544	22	0.78642
F8WHP8;P56135	F8WHP8;P56135	1;1	1;1	1;1	ATP synthase subunit f, mitochondrial	Atp5j2	>tr|F8WHP8|F8WHP8_MOUSE ATP synthase subunit f, mitochondrial OS=Mus musculus GN=Atp5j2 PE=2 SV=1;>sp|P56135|ATPK_MOUSE ATP synthase subunit f, mitochondrial OS=Mus musculus GN=Atp5j2 PE=1 SV=3	2	1	1	1	1	1	1	15.8	15.8	15.8	9.0054	76	76;88	9									1	1	0.00061403	NaN	NaN	NaN	1	NaN	NaN	NaN	1	NaN	NaN	NaN	1	NaN	NaN	NaN	1	NaN
Q4VA53-2;Q4VA53;Q4VA53-3;F8WHU5	Q4VA53-2;Q4VA53;Q4VA53-3;F8WHU5	2;2;2;2	2;2;2;2	2;2;2;2	Sister chromatid cohesion protein PDS5 homolog B	Pds5b	>sp|Q4VA53-2|PDS5B_MOUSE Isoform 2 of Sister chromatid cohesion protein PDS5 homolog B OS=Mus musculus GN=Pds5b;>sp|Q4VA53|PDS5B_MOUSE Sister chromatid cohesion protein PDS5 homolog B OS=Mus musculus GN=Pds5b PE=1 SV=1;>sp|Q4VA53-3|PDS5B_MOUSE Isoform 3 of	4	2	2	2	2	2	2	5	5	5	78.714	701	701;1446;1448;1449	2		2								2	0.0013332	0.36159	0.47532	44.566	2	0.81822	0.86601	55.979	2	2.0824	1.6608	6.4776	2	0.36159	0.47532	44.566	2	0.81822
F8WI55;Q8VE70	F8WI55;Q8VE70	1;1	1;1	1;1	Programmed cell death protein 10	Pdcd10	>tr|F8WI55|F8WI55_MOUSE Programmed cell death protein 10 OS=Mus musculus GN=Pdcd10 PE=2 SV=2;>sp|Q8VE70|PDC10_MOUSE Programmed cell death protein 10 OS=Mus musculus GN=Pdcd10 PE=1 SV=1	2	1	1	1	1	1	1	8.7	8.7	8.7	17.548	149	149;212	8								1		1	0.0013222	NaN	NaN	NaN	1	NaN	NaN	NaN	1	NaN	NaN	NaN	1	NaN	NaN	NaN	1	NaN
Q99JX6;Q3TUI1;F8WIT2;Q3UI56;Q3UDK4;P14824;Q8CEX0;Q3V2Z4	Q99JX6;Q3TUI1;F8WIT2;Q3UI56;Q3UDK4;P14824;Q8CEX0;Q3V2Z4	3;3;3;3;3;3;2;2	3;3;3;3;3;3;2;2	3;3;3;3;3;3;2;2	Annexin;Annexin A6	Anxa6	>tr|Q99JX6|Q99JX6_MOUSE Annexin OS=Mus musculus GN=Anxa6 PE=2 SV=1;>tr|Q3TUI1|Q3TUI1_MOUSE Annexin OS=Mus musculus GN=Anxa6 PE=2 SV=1;>tr|F8WIT2|F8WIT2_MOUSE Annexin OS=Mus musculus GN=Anxa6 PE=1 SV=1;>tr|Q3UI56|Q3UI56_MOUSE Annexin OS=Mus musculus GN=Anxa	8	3	3	3	3	3	3	5.2	5.2	5.2	75.26	667	667;667;667;673;673;673;476;556	4.67				1	2					3	1.357E-05	0.78675	0.95508	14.193	2	1.5298	1.5968	134.29	2	2.0377	1.6164	107.16	2	0.78675	0.95508	14.193	2	1.5298
Q8CFP9;Q6P8Q2;F8WJ10;Q9R1X5	Q8CFP9;Q6P8Q2;F8WJ10;Q9R1X5	1;1;1;1	1;1;1;1	1;1;1;1	Multidrug resistance-associated protein 5	Abcc5	>tr|Q8CFP9|Q8CFP9_MOUSE Abcc5 protein OS=Mus musculus GN=Abcc5 PE=2 SV=1;>tr|Q6P8Q2|Q6P8Q2_MOUSE ATP-binding cassette, sub-family C (CFTR/MRP), member 5 OS=Mus musculus GN=Abcc5 PE=1 SV=1;>tr|F8WJ10|F8WJ10_MOUSE Multidrug resistance-associated protein 5 (F	4	1	1	1	1	1	1	4.4	4.4	4.4	23.446	204	204;208;512;1436	2		1								1	0.0056943	NaN	NaN	NaN	1	NaN	NaN	NaN	1	NaN	NaN	NaN	1	NaN	NaN	NaN	1	NaN
F8WJ41;Q5M9M4;P62245;D3Z712;D3YVB4	F8WJ41;Q5M9M4;P62245;D3Z712;D3YVB4	2;2;2;1;1	2;2;2;1;1	2;2;2;1;1	40S ribosomal protein S15a	Rps15a	>tr|F8WJ41|F8WJ41_MOUSE 40S ribosomal protein S15a (Fragment) OS=Mus musculus GN=Rps15a PE=1 SV=1;>tr|Q5M9M4|Q5M9M4_MOUSE Ribosomal protein S15A OS=Mus musculus GN=Rps15a PE=2 SV=1;>sp|P62245|RS15A_MOUSE 40S ribosomal protein S15a OS=Mus musculus GN=Rps15a	5	2	2	2	2	2	2	22.2	22.2	22.2	12.31	108	108;130;130;69;71	9									3	3	8.0656E-07	0.81438	0.76891	19.522	3	1.0782	1.1578	15.251	3	1.3744	1.1863	11.15	3	0.81438	0.76891	19.522	3	1.0782
F8WJI3;Q8R3Q6;E9Q4B5	F8WJI3;Q8R3Q6;E9Q4B5	2;2;1	2;2;1	2;2;1	Coiled-coil domain-containing protein 58	Ccdc58	>tr|F8WJI3|F8WJI3_MOUSE Coiled-coil domain-containing protein 58 OS=Mus musculus GN=Ccdc58 PE=2 SV=1;>sp|Q8R3Q6|CCD58_MOUSE Coiled-coil domain-containing protein 58 OS=Mus musculus GN=Ccdc58 PE=2 SV=1;>tr|E9Q4B5|E9Q4B5_MOUSE Coiled-coil domain-containing p	3	2	2	2	2	2	2	20.9	20.9	20.9	15.601	134	134;144;102	9									2	2	1.8677E-06	5.5557	5.6751	98.34	2	2.0568	1.6105	39.529	2	0.54192	0.41049	1.7021	2	5.5557	5.6751	98.34	2	2.0568
F8WJK8;Q99L47;Q3U9V1;Q3U8D2;Q3U3N7;E9Q1V0;Q3TGW8	F8WJK8;Q99L47;Q3U9V1;Q3U8D2;Q3U3N7;E9Q1V0;Q3TGW8	2;2;2;2;2;1;1	2;2;2;2;2;1;1	2;2;2;2;2;1;1	Hsc70-interacting protein	St13	>tr|F8WJK8|F8WJK8_MOUSE Hsc70-interacting protein OS=Mus musculus GN=St13 PE=1 SV=1;>sp|Q99L47|F10A1_MOUSE Hsc70-interacting protein OS=Mus musculus GN=St13 PE=1 SV=1;>tr|Q3U9V1|Q3U9V1_MOUSE Putative uncharacterized protein OS=Mus musculus GN=St13 PE=2 SV=	7	2	2	2	2	2	2	7.7	7.7	7.7	40.538	362	362;371;371;371;371;129;245	6						2				2	4.394E-06	0.63948	0.73348	7.1336	2	0.70855	0.66601	8.1248	2	1.108	0.86154	1.6765	2	0.63948	0.73348	7.1336	2	0.70855
G3CE24;G3CE68;G3CE17;G3CDY6;Q9CRC0;G3CE70;G3BKB2	G3CE24;G3CE68;G3CE17;G3CDY6;Q9CRC0;G3CE70;G3BKB2	1;1;1;1;1;1;1	1;1;1;1;1;1;1	1;1;1;1;1;1;1	Vitamin K epoxide reductase complex subunit 1	Vkorc1	>tr|G3CE24|G3CE24_MOUSE Vitamin K epoxide reductase complex subunit 1 (Fragment) OS=Mus musculus domesticus GN=Vkorc1 PE=4 SV=1;>tr|G3CE68|G3CE68_MOUSE Vitamin K epoxide reductase complex subunit 1 (Fragment) OS=Mus musculus domesticus GN=Vkorc1 PE=4 SV=1;	7	1	1	1	1	1	1	22.8	22.8	22.8	6.1131	57	57;58;58;58;161;161;161	8.5								1	1	2	0.00013821	0.73883	0.85493	21.977	2	0.99026	1.0844	6.7702	2	1.3862	1.1798	17.929	2	0.73883	0.85493	21.977	2	0.99026
G3UVV4;Q6GQU1;Q3UPC4;Q3TJE3;P17710-3;P17710-4;P17710;Q3UE51;P17710-2;Q3TTB4;D3YYR4;D3Z365;B4YB29;Q91W97	G3UVV4;Q6GQU1;Q3UPC4;Q3TJE3;P17710-3;P17710-4;P17710;Q3UE51;P17710-2;Q3TTB4	19;19;19;19;19;19;19;17;17;15;3;3;1;1	19;19;19;19;19;19;19;17;17;15;3;3;1;1	18;18;18;18;18;18;18;16;16;14;3;3;1;1	Hexokinase-1	Hk1	>tr|G3UVV4|G3UVV4_MOUSE Hexokinase 1, isoform CRA_f OS=Mus musculus GN=Hk1 PE=3 SV=1;>tr|Q6GQU1|Q6GQU1_MOUSE Hexokinase 1, isoform CRA_d OS=Mus musculus GN=Hk1 PE=2 SV=1;>tr|Q3UPC4|Q3UPC4_MOUSE Putative uncharacterized protein OS=Mus musculus GN=Hk1 PE=2 S	14	19	19	18	19	19	18	25.2	25.2	24	101.87	917	917;918;918;918;918;922;974;864;945;670;184;223;49;915	2.53	6	3	20	1						30	4.2933E-228	0.47244	0.60887	76.604	27	0.62409	0.67719	20.268	27	1.3054	1.0946	57.982	26	0.47244	0.60887	76.604	27	0.62409
Q9D1L9;G3UW70	Q9D1L9;G3UW70	2;2	2;2	2;2	Ragulator complex protein LAMTOR5	Lamtor5	>sp|Q9D1L9|LTOR5_MOUSE Ragulator complex protein LAMTOR5 OS=Mus musculus GN=Lamtor5 PE=2 SV=1;>tr|G3UW70|G3UW70_MOUSE MCG21719 OS=Mus musculus GN=Lamtor5 PE=4 SV=1	2	2	2	2	2	2	2	33	33	33	9.6418	91	91;145	9									2	2	6.3474E-41	0.80684	0.74395	12.686	2	1.0518	0.95822	16.279	2	1.2647	1.0047	2.8684	2	0.80684	0.74395	12.686	2	1.0518
Q4FZH7;P84089;G3UW85	Q4FZH7;P84089;G3UW85	1;1;1	1;1;1	1;1;1	Enhancer of rudimentary homolog	Erh	>tr|Q4FZH7|Q4FZH7_MOUSE Enhancer of rudimentary homolog OS=Mus musculus GN=Erh PE=3 SV=1;>sp|P84089|ERH_MOUSE Enhancer of rudimentary homolog OS=Mus musculus GN=Erh PE=1 SV=1;>tr|G3UW85|G3UW85_MOUSE Enhancer of rudimentary homolog OS=Mus musculus GN=Erh PE	3	1	1	1	1	1	1	16.3	16.3	16.3	12.259	104	104;104;123	9									1	1	0.014469	NaN	NaN	NaN	1	NaN	NaN	NaN	1	NaN	NaN	NaN	1	NaN	NaN	NaN	1	NaN
Q9CWN2;G3UWE1;Q9CY27;Q52L67	Q9CWN2;G3UWE1;Q9CY27;Q52L67	2;2;2;2	2;2;2;2	2;2;2;2	Very-long-chain enoyl-CoA reductase	Tecr	>tr|Q9CWN2|Q9CWN2_MOUSE Putative uncharacterized protein OS=Mus musculus GN=Tecr PE=2 SV=1;>tr|G3UWE1|G3UWE1_MOUSE MCG11048, isoform CRA_c OS=Mus musculus GN=Tecr PE=1 SV=1;>sp|Q9CY27|TECR_MOUSE Very-long-chain enoyl-CoA reductase OS=Mus musculus GN=Tecr P	4	2	2	2	2	2	2	7.5	7.5	7.5	34.28	293	293;293;308;362	7.67							1	2		3	1.8837E-06	0.47843	0.61576	5.3028	3	0.44665	0.53956	17.675	3	1.0195	0.87519	14.371	3	0.47843	0.61576	5.3028	3	0.44665
Q56A15;P62897;G3UWG1;CON__P62894;P00015	Q56A15;P62897;G3UWG1;CON__P62894	4;4;4;2;1	4;4;4;2;1	4;4;4;2;1	Cytochrome c, somatic	Cycs;Gm10108	>tr|Q56A15|Q56A15_MOUSE Cytochrome c OS=Mus musculus GN=Cycs PE=2 SV=1;>sp|P62897|CYC_MOUSE Cytochrome c, somatic OS=Mus musculus GN=Cycs PE=1 SV=2;>tr|G3UWG1|G3UWG1_MOUSE MCG115977 OS=Mus musculus GN=Gm10108 PE=3 SV=1;>P62894 SWISS-PROT:P62894 Cytochrome	5	4	4	4	4	4	4	32.4	32.4	32.4	11.605	105	105;105;105;105;105	9									5	5	3.7149E-42	1.3145	1.4795	69.196	5	1.6633	1.5321	13.244	5	1.232	1.0137	42.186	5	1.3145	1.4795	69.196	5	1.6633
S4R1P7;Q9CYF6;G3UWG7;S4R287;Q9CR27	S4R1P7;Q9CYF6;G3UWG7;S4R287;Q9CR27	1;1;1;1;1	1;1;1;1;1	1;1;1;1;1	WASH complex subunit CCDC53	Ccdc53	>tr|S4R1P7|S4R1P7_MOUSE WASH complex subunit CCDC53 (Fragment) OS=Mus musculus GN=Ccdc53 PE=4 SV=1;>tr|Q9CYF6|Q9CYF6_MOUSE Putative uncharacterized protein OS=Mus musculus GN=Ccdc53 PE=2 SV=1;>tr|G3UWG7|G3UWG7_MOUSE Coiled-coil domain containing 53, isofor	5	1	1	1	1	1	1	8.2	8.2	8.2	18.893	171	171;178;179;193;194	8								1		1	0.00063356	NaN	NaN	NaN	1	NaN	NaN	NaN	1	NaN	NaN	NaN	1	NaN	NaN	NaN	1	NaN
G3UWL8;Q3TUH1-2;Q3TUH1;G5E881;G3UYJ1;D6RGT1	G3UWL8;Q3TUH1-2;Q3TUH1;G5E881;G3UYJ1;D6RGT1	2;2;2;2;1;1	2;2;2;2;1;1	2;2;2;2;1;1	Mitochondrial translocator assembly and maintenance protein 41 homolog	Tamm41	>tr|G3UWL8|G3UWL8_MOUSE Mitochondrial translocator assembly and maintenance protein 41 homolog (Fragment) OS=Mus musculus GN=Tamm41 PE=2 SV=2;>sp|Q3TUH1-2|TAM41_MOUSE Isoform 2 of Mitochondrial translocator assembly and maintenance protein 41 homolog OS=Mu	6	2	2	2	2	2	2	14.5	14.5	14.5	24.706	221	221;239;337;337;124;149	7							2			2	7.3131E-05	0.67576	0.90895	7.4717	2	0.83076	0.99197	21.473	2	1.0994	0.94369	23.559	2	0.67576	0.90895	7.4717	2	0.83076
Q8R569;Q8R0K1;Q3UI73;Q3URH5;G3UX35;Q3TKT4;Q3TKT4-2;Q8R1W7;Q3UX55;Q7TND4;Q3UHL2;E9QAB8;H3BJK2;Q6DIC0;F2Z4A9;H3BLH0	Q8R569;Q8R0K1;Q3UI73;Q3URH5;G3UX35;Q3TKT4;Q3TKT4-2;Q8R1W7;Q3UX55;Q7TND4;Q3UHL2;E9QAB8;H3BJK2;Q6DIC0;F2Z4A9;H3BLH0	2;2;2;2;2;2;2;1;1;1;1;1;1;1;1;1	2;2;2;2;2;2;2;1;1;1;1;1;1;1;1;1	2;2;2;2;2;2;2;1;1;1;1;1;1;1;1;1	Transcription activator BRG1;Probable global transcription activator SNF2L2	Smarca4;Smarca2	>tr|Q8R569|Q8R569_MOUSE Smarca4 protein (Fragment) OS=Mus musculus GN=Smarca4 PE=2 SV=1;>tr|Q8R0K1|Q8R0K1_MOUSE Smarca4 protein (Fragment) OS=Mus musculus GN=Smarca4 PE=2 SV=1;>tr|Q3UI73|Q3UI73_MOUSE Putative uncharacterized protein (Fragment) OS=Mus muscu	16	2	2	2	2	2	2	3.7	3.7	3.7	65.392	563	563;749;806;1261;1267;1613;1614;495;517;985;1510;1510;1525;1577;1583;1601	2		3								3	1.9471E-05	1.8197	2.1134	7.645	3	2.1239	2.0458	4.0338	3	1.1707	0.87684	4.325	3	1.8197	2.1134	7.645	3	2.1239
G3UZ01;Q8BHD7-2;Q8BHD7;G8JL74;G3UXA6;Q8C5Q1;G3UXZ8	G3UZ01;Q8BHD7-2;Q8BHD7;G8JL74;G3UXA6	3;3;3;3;3;1;1	2;2;2;2;2;1;0	2;2;2;2;2;1;0	Polypyrimidine tract-binding protein 3	Ptbp3	>tr|G3UZ01|G3UZ01_MOUSE Polypyrimidine tract-binding protein 3 OS=Mus musculus GN=Ptbp3 PE=2 SV=1;>sp|Q8BHD7-2|PTBP3_MOUSE Isoform 2 of Polypyrimidine tract-binding protein 3 OS=Mus musculus GN=Ptbp3;>sp|Q8BHD7|PTBP3_MOUSE Polypyrimidine tract-binding prot	7	3	2	2	3	2	2	7.2	5	5	49.632	457	457;520;523;551;554;69;188	5					2					2	6.8943E-06	NaN	NaN	NaN	1	NaN	NaN	NaN	1	NaN	NaN	NaN	1	NaN	NaN	NaN	1	NaN
Q8BWW9-3;G3UXH4;G3UZM9;Q8BWW9-2;Q8BWW9	Q8BWW9-3;G3UXH4;G3UZM9;Q8BWW9-2;Q8BWW9	1;1;1;1;1	1;1;1;1;1	1;1;1;1;1	Serine/threonine-protein kinase N2	Pkn2	>sp|Q8BWW9-3|PKN2_MOUSE Isoform 3 of Serine/threonine-protein kinase N2 OS=Mus musculus GN=Pkn2;>tr|G3UXH4|G3UXH4_MOUSE Serine/threonine-protein kinase N2 OS=Mus musculus GN=Pkn2 PE=1 SV=1;>tr|G3UZM9|G3UZM9_MOUSE Serine/threonine-protein kinase N2 OS=Mus m	5	1	1	1	1	1	1	1.8	1.8	1.8	88.96	787	787;935;967;972;983	3			1							1	0.00076771	NaN	NaN	NaN	1	NaN	NaN	NaN	1	NaN	NaN	NaN	1	NaN	NaN	NaN	1	NaN
G3UYJ6;G3UYD0;Q9ESZ8-5;Q9ESZ8-4;Q9ESZ8-3;Q3UHU8;Q9ESZ8-6;Q9ESZ8-2;Q9ESZ8;G3UWV2	G3UYJ6;G3UYD0;Q9ESZ8-5;Q9ESZ8-4;Q9ESZ8-3;Q3UHU8;Q9ESZ8-6;Q9ESZ8-2;Q9ESZ8;G3UWV2	2;2;2;2;2;2;2;2;2;1	2;2;2;2;2;2;2;2;2;1	2;2;2;2;2;2;2;2;2;1	General transcription factor II-I	Gtf2i	>tr|G3UYJ6|G3UYJ6_MOUSE General transcription factor II-I (Fragment) OS=Mus musculus GN=Gtf2i PE=1 SV=1;>tr|G3UYD0|G3UYD0_MOUSE General transcription factor II-I OS=Mus musculus GN=Gtf2i PE=1 SV=1;>sp|Q9ESZ8-5|GTF2I_MOUSE Isoform 5 of General transcription	10	2	2	2	2	2	2	10.4	10.4	10.4	40.4	357	357;913;939;958;960;962;977;979;998;169	3			2							2	0.00093633	NaN	NaN	NaN	1	NaN	NaN	NaN	1	NaN	NaN	NaN	1	NaN	NaN	NaN	1	NaN
G3UZW7;G3UYI5;Q9CQL1;P61327	G3UZW7;G3UYI5;Q9CQL1;P61327	1;1;1;1	1;1;1;1	1;1;1;1	Protein mago nashi homolog 2;Protein mago nashi homolog	Magohb;Magoh	>tr|G3UZW7|G3UZW7_MOUSE Protein mago nashi homolog 2 OS=Mus musculus GN=Magohb PE=2 SV=1;>tr|G3UYI5|G3UYI5_MOUSE Protein mago nashi homolog 2 (Fragment) OS=Mus musculus GN=Magohb PE=2 SV=1;>sp|Q9CQL1|MGN2_MOUSE Protein mago nashi homolog 2 OS=Mus musculus	4	1	1	1	1	1	1	10.8	10.8	10.8	11.799	102	102;115;146;146	9									1	1	0.0050144	NaN	NaN	NaN	1	NaN	NaN	NaN	1	NaN	NaN	NaN	1	NaN	NaN	NaN	1	NaN
G3UYR8;Q9DBF1-2;Q9DBF1;G3UY72;E9Q1H3	G3UYR8;Q9DBF1-2;Q9DBF1;G3UY72	7;7;7;4;1	7;7;7;4;1	7;7;7;4;1	Alpha-aminoadipic semialdehyde dehydrogenase	Aldh7a1	>tr|G3UYR8|G3UYR8_MOUSE Alpha-aminoadipic semialdehyde dehydrogenase OS=Mus musculus GN=Aldh7a1 PE=1 SV=1;>sp|Q9DBF1-2|AL7A1_MOUSE Isoform 2 of Alpha-aminoadipic semialdehyde dehydrogenase OS=Mus musculus GN=Aldh7a1;>sp|Q9DBF1|AL7A1_MOUSE Alpha-aminoadipic	5	7	7	7	7	7	7	28.4	28.4	28.4	51.684	475	475;511;539;321;161	5.27	1				6	8				15	3.5756E-107	0.63098	0.8257	26.432	13	0.78201	0.69258	21.505	13	1.193	0.89863	19.736	13	0.63098	0.8257	26.432	13	0.78201
G3UYV7;Q059I1;P62858;J3QNN8	G3UYV7;Q059I1;P62858;J3QNN8	2;2;2;1	2;2;2;1	2;2;2;1	40S ribosomal protein S28	Rps28;Gm10263	>tr|G3UYV7|G3UYV7_MOUSE 40S ribosomal protein S28 (Fragment) OS=Mus musculus GN=Rps28 PE=4 SV=1;>tr|Q059I1|Q059I1_MOUSE MCG22987, isoform CRA_a OS=Mus musculus GN=Rps28 PE=3 SV=1;>sp|P62858|RS28_MOUSE 40S ribosomal protein S28 OS=Mus musculus GN=Rps28 PE=2	4	2	2	2	2	2	2	37.5	37.5	37.5	6.3442	56	56;69;69;69	9									3	3	1.5654E-06	0.69655	0.7064	6.5027	3	0.88103	0.90595	9.381	3	1.1759	0.99352	7.0031	3	0.69655	0.7064	6.5027	3	0.88103
G3UZA4;N0E462;G3UZJ5;P67871;N0E4C0;N0E4C5;N0E463;G3UZX4;G3UWU5;N0E636;G3UXG7;G3UXU2	G3UZA4;N0E462;G3UZJ5;P67871;N0E4C0;N0E4C5;N0E463;G3UZX4;G3UWU5;N0E636;G3UXG7;G3UXU2	2;2;2;2;2;2;2;2;1;1;1;1	2;2;2;2;2;2;2;2;1;1;1;1	2;2;2;2;2;2;2;2;1;1;1;1	Casein kinase II subunit beta	Csnk2b	>tr|G3UZA4|G3UZA4_MOUSE Casein kinase II subunit beta (Fragment) OS=Mus musculus GN=Csnk2b PE=2 SV=2;>tr|N0E462|N0E462_MOUSE Casein kinase II, beta subunit, isoform CRA_b OS=Mus musculus GN=Csnk2b PE=2 SV=1;>tr|G3UZJ5|G3UZJ5_MOUSE Casein kinase II subunit	12	2	2	2	2	2	2	22.1	22.1	22.1	14.279	122	122;125;206;215;215;217;227;257;58;120;164;180	8								2		2	8.925E-08	0.99873	1.2399	45.726	2	1.0561	1.0935	58.998	2	1.0391	0.82445	13.464	2	0.99873	1.2399	45.726	2	1.0561
G3UZD3;Q78ZJ8;P46638;G3UY29;E9Q3P9;F8WGS1;Q3UZ37;Q0PD45;P62492;G3UZL4;Q9QWU0;E9PZB2;E9Q6B3;F6R2Z5;P97345	G3UZD3;Q78ZJ8;P46638;G3UY29;E9Q3P9;F8WGS1;Q3UZ37;Q0PD45;P62492;G3UZL4	8;8;8;7;7;7;7;7;7;5;1;1;1;1;1	8;8;8;7;7;7;7;7;7;5;1;1;1;1;1	8;8;8;7;7;7;7;7;7;5;1;1;1;1;1	Ras-related protein Rab-11B;Ras-related protein Rab-11A	Rab11b;Rab11a	>tr|G3UZD3|G3UZD3_MOUSE Ras-related protein Rab-11B OS=Mus musculus GN=Rab11b PE=2 SV=1;>tr|Q78ZJ8|Q78ZJ8_MOUSE MCG22989, isoform CRA_b OS=Mus musculus GN=Rab11b PE=2 SV=1;>sp|P46638|RB11B_MOUSE Ras-related protein Rab-11B OS=Mus musculus GN=Rab11b PE=1 SV	15	8	8	8	8	8	8	45.6	45.6	45.6	21.771	193	193;218;218;149;153;155;193;216;216;125;13;80;86;87;96	8								14		14	3.3576E-112	1.4294	1.3701	60.927	14	1.1387	1.0367	12.133	14	1.1164	0.85399	51.761	14	1.4294	1.3701	60.927	14	1.1387
G3UZI2;Q7TMK9-2;G3V018;Q7TMK9;G3UWM1;G3UXJ6;G3UZ48;G3XA76	G3UZI2;Q7TMK9-2;G3V018;Q7TMK9;G3UWM1;G3UXJ6;G3UZ48	3;3;3;3;2;2;2;1	3;3;3;3;2;2;2;1	3;3;3;3;2;2;2;1	Heterogeneous nuclear ribonucleoprotein Q	Syncrip	>tr|G3UZI2|G3UZI2_MOUSE Heterogeneous nuclear ribonucleoprotein Q OS=Mus musculus GN=Syncrip PE=2 SV=1;>sp|Q7TMK9-2|HNRPQ_MOUSE Isoform 2 of Heterogeneous nuclear ribonucleoprotein Q OS=Mus musculus GN=Syncrip;>tr|G3V018|G3V018_MOUSE Heterogeneous nuclear	8	3	3	3	3	3	3	6.5	6.5	6.5	58.751	527	527;562;588;623;196;448;464;94	5					3					3	2.3777E-23	0.92193	1.2788	52.506	3	0.99677	1.0693	10.958	3	1.1222	0.80821	33.798	3	0.92193	1.2788	52.506	3	0.99677
Q9CXP8;G3UZK1	Q9CXP8;G3UZK1	2;2	2;2	2;2	Guanine nucleotide-binding protein G(I)/G(S)/G(O) subunit gamma-10;Guanine nucleotide-binding protein subunit gamma	Gng10;Gm20503	>sp|Q9CXP8|GBG10_MOUSE Guanine nucleotide-binding protein G(I)/G(S)/G(O) subunit gamma-10 OS=Mus musculus GN=Gng10 PE=3 SV=1;>tr|G3UZK1|G3UZK1_MOUSE Guanine nucleotide-binding protein subunit gamma OS=Mus musculus GN=Gm20503 PE=3 SV=1	2	2	2	2	2	2	2	48.5	48.5	48.5	7.2293	68	68;150	9									2	2	8.9297E-22	0.97716	0.9967	30.73	2	0.48933	0.4409	70.404	2	0.69391	0.56426	50.591	2	0.97716	0.9967	30.73	2	0.48933
G3V007;Q9D3W5	G3V007;Q9D3W5	1;1	1;1	1;1	Leucine-rich repeat-containing protein 71	Lrrc71	>tr|G3V007|G3V007_MOUSE Leucine-rich repeat-containing protein 71 (Fragment) OS=Mus musculus GN=Lrrc71 PE=4 SV=1;>sp|Q9D3W5|LRC71_MOUSE Leucine-rich repeat-containing protein 71 OS=Mus musculus GN=Lrrc71 PE=2 SV=1	2	1	1	1	1	1	1	13.1	13.1	13.1	16.938	153	153;558	5					1					1	0.0047906	NaN	NaN	NaN	1	NaN	NaN	NaN	1	NaN	NaN	NaN	1	NaN	NaN	NaN	1	NaN
Q9CQG4;Q921E4;Q5QGU0;G3X8R0;Q60870	Q9CQG4;Q921E4;Q5QGU0;G3X8R0	4;4;4;4;1	4;4;4;4;1	4;4;4;4;1		Reep5	>tr|Q9CQG4|Q9CQG4_MOUSE Putative uncharacterized protein OS=Mus musculus GN=Reep5 PE=2 SV=1;>tr|Q921E4|Q921E4_MOUSE Receptor accessory protein 5 OS=Mus musculus GN=Reep5 PE=2 SV=1;>tr|Q5QGU0|Q5QGU0_MOUSE Receptor expression enhancing protein 5 OS=Mus muscu	5	4	4	4	4	4	4	11.9	11.9	11.9	21.086	185	185;185;189;189;185	7.75	1							2	5	8	3.183E-62	0.66639	0.72103	17.217	8	0.96747	0.84264	14.021	8	1.4527	1.093	10.456	8	0.66639	0.72103	17.217	8	0.96747
Q9D2D1;Q544R6;P16675;G3X8T3;A2A5J9;A2A5J8	Q9D2D1;Q544R6;P16675;G3X8T3;A2A5J9;A2A5J8	2;2;2;2;1;1	2;2;2;2;1;1	2;2;2;2;1;1	Lysosomal protective protein;Lysosomal protective protein 32 kDa chain;Lysosomal protective protein 20 kDa chain	Ctsa	>tr|Q9D2D1|Q9D2D1_MOUSE Putative uncharacterized protein OS=Mus musculus GN=Ctsa PE=2 SV=1;>tr|Q544R6|Q544R6_MOUSE Protective protein for beta-galactosidase, isoform CRA_a OS=Mus musculus GN=Ctsa PE=2 SV=1;>sp|P16675|PPGB_MOUSE Lysosomal protective protein	6	2	2	2	2	2	2	5.3	5.3	5.3	53.829	474	474;474;474;492;207;215	7.5							1	1		2	6.5613E-13	3.4306	3.14	98.692	2	2.1311	1.8887	10.804	2	0.76241	0.57893	89.202	2	3.4306	3.14	98.692	2	2.1311
S4R2R2;S4R2H5;S4R1Y5;G3X926;Q9JJ80	S4R2R2;S4R2H5;S4R1Y5;G3X926;Q9JJ80	1;1;1;1;1	1;1;1;1;1	1;1;1;1;1	Ribosome production factor 2 homolog	Rpf2	>tr|S4R2R2|S4R2R2_MOUSE Ribosome production factor 2 homolog (Fragment) OS=Mus musculus GN=Rpf2 PE=4 SV=1;>tr|S4R2H5|S4R2H5_MOUSE Ribosome production factor 2 homolog (Fragment) OS=Mus musculus GN=Rpf2 PE=4 SV=1;>tr|S4R1Y5|S4R1Y5_MOUSE Ribosome production	5	1	1	1	1	1	1	8.5	8.5	8.5	17.46	153	153;205;257;273;306	7							1			1	0.0014094	NaN	NaN	NaN	1	NaN	NaN	NaN	1	NaN	NaN	NaN	1	NaN	NaN	NaN	1	NaN
G3X9B1;Q3V1X6;Q3TMK0;Q3TNE1;Q3UNW7	G3X9B1;Q3V1X6;Q3TMK0;Q3TNE1;Q3UNW7	2;1;1;1;1	2;1;1;1;1	2;1;1;1;1		Heatr1	>tr|G3X9B1|G3X9B1_MOUSE HEAT repeat containing 1 OS=Mus musculus GN=Heatr1 PE=4 SV=1;>tr|Q3V1X6|Q3V1X6_MOUSE Putative uncharacterized protein (Fragment) OS=Mus musculus GN=Heatr1 PE=2 SV=1;>tr|Q3TMK0|Q3TMK0_MOUSE Putative uncharacterized protein (Fragment)	5	2	2	2	2	2	2	0.9	0.9	0.9	242.07	2143	2143;743;984;1090;1180	2		2								2	1.5832E-05	0.49892	0.68235	18.696	2	1.025	1.1749	3.1386	2	2.1684	1.8639	8.5856	2	0.49892	0.68235	18.696	2	1.025
G3X9L6;Q9DCX2;B1ASE2;D3Z1B2	G3X9L6;Q9DCX2;B1ASE2	9;9;7;1	9;9;7;1	9;9;7;1	ATP synthase subunit d, mitochondrial	Gm10250;Atp5h	>tr|G3X9L6|G3X9L6_MOUSE MCG55033 OS=Mus musculus GN=Gm10250 PE=4 SV=1;>sp|Q9DCX2|ATP5H_MOUSE ATP synthase subunit d, mitochondrial OS=Mus musculus GN=Atp5h PE=1 SV=3;>tr|B1ASE2|B1ASE2_MOUSE ATP synthase subunit d, mitochondrial (Fragment) OS=Mus musculus G	4	9	9	9	9	9	9	70.6	70.6	70.6	18.621	160	160;161;138;161	7.95							1	18		19	1.805E-260	0.68044	0.78341	25.604	18	1.032	1.0385	23.731	18	1.2861	1.0761	21.895	18	0.68044	0.78341	25.604	18	1.032
Q9ER88;G3X9M0;Q9ER88-2;G3UWZ6;G3UWR5;G3UWJ4;G3UZC0;G3UWM7;G3UYP3;G3UYM6	Q9ER88;G3X9M0;Q9ER88-2;G3UWZ6;G3UWR5;G3UWJ4;G3UZC0;G3UWM7	6;6;5;4;3;3;3;3;1;1	6;6;5;4;3;3;3;3;1;1	6;6;5;4;3;3;3;3;1;1	28S ribosomal protein S29, mitochondrial	Dap3	>sp|Q9ER88|RT29_MOUSE 28S ribosomal protein S29, mitochondrial OS=Mus musculus GN=Dap3 PE=2 SV=1;>tr|G3X9M0|G3X9M0_MOUSE 28S ribosomal protein S29, mitochondrial OS=Mus musculus GN=Dap3 PE=2 SV=1;>sp|Q9ER88-2|RT29_MOUSE Isoform 2 of 28S ribosomal protein S	10	6	6	6	6	6	6	21.5	21.5	21.5	44.699	391	391;396;361;255;165;200;212;217;66;133	6.14						6	1			7	4.3724E-18	0.57476	0.65845	38.677	7	0.76542	0.66463	22.829	7	1.1513	0.86483	36.055	7	0.57476	0.65845	38.677	7	0.76542
G3X9U9;Q9CQ92;D3YZ32	G3X9U9;Q9CQ92	5;5;2	5;5;2	5;5;2	Mitochondrial fission 1 protein	Fis1	>tr|G3X9U9|G3X9U9_MOUSE Fission 1 (Mitochondrial outer membrane) homolog (Yeast), isoform CRA_c OS=Mus musculus GN=Fis1 PE=4 SV=1;>sp|Q9CQ92|FIS1_MOUSE Mitochondrial fission 1 protein OS=Mus musculus GN=Fis1 PE=1 SV=1	3	5	5	5	5	5	5	42.1	42.1	42.1	16.265	145	145;152;102	9									8	8	3.9777E-27	3.5736	3.384	72.06	6	1.1749	0.92905	8.517	6	0.41705	0.31696	72.749	6	3.5736	3.384	72.06	6	1.1749
G3XA10;Q8VEK3;Q8C290;Q3ULH5;Q3TXW2;Q3TVV6;O88568;Q3TWN5;Q3TGN5;Q3TS50;Q9R205	G3XA10;Q8VEK3;Q8C290;Q3ULH5;Q3TXW2;Q3TVV6;O88568;Q3TWN5;Q3TGN5;Q3TS50	12;12;12;12;12;12;11;10;9;7;2	12;12;12;12;12;12;11;10;9;7;2	12;12;12;12;12;12;11;10;9;7;2	Heterogeneous nuclear ribonucleoprotein U	Hnrnpu	>tr|G3XA10|G3XA10_MOUSE Heterogeneous nuclear ribonucleoprotein U OS=Mus musculus GN=Hnrnpu PE=1 SV=1;>sp|Q8VEK3|HNRPU_MOUSE Heterogeneous nuclear ribonucleoprotein U OS=Mus musculus GN=Hnrnpu PE=1 SV=1;>tr|Q8C290|Q8C290_MOUSE Putative uncharacterized prot	11	12	12	12	12	12	12	15.4	15.4	15.4	86.805	793	793;800;800;800;800;800;798;800;686;533;61	2.62	3		13							16	1.1929E-114	0.83233	1.2822	40.421	16	1.3534	1.5951	31.721	16	1.6882	1.3988	45.441	16	0.83233	1.2822	40.421	16	1.3534
Q6PBG2;Q9D8B4;G5E814	Q6PBG2;Q9D8B4;G5E814	1;1;1	1;1;1	1;1;1	NADH dehydrogenase [ubiquinone] 1 alpha subcomplex subunit 11	Ndufa11	>tr|Q6PBG2|Q6PBG2_MOUSE Ndufa11 protein OS=Mus musculus GN=Ndufa11 PE=4 SV=1;>sp|Q9D8B4|NDUAB_MOUSE NADH dehydrogenase [ubiquinone] 1 alpha subcomplex subunit 11 OS=Mus musculus GN=Ndufa11 PE=2 SV=2;>tr|G5E814|G5E814_MOUSE MCG5603 OS=Mus musculus GN=Ndufa1	3	1	1	1	1	1	1	21.6	21.6	21.6	8.1281	74	74;141;143	9									1	1	2.2865E-17	NaN	NaN	NaN	1	NaN	NaN	NaN	1	NaN	NaN	NaN	1	NaN	NaN	NaN	1	NaN
G5E829;Q8K314;Q3TC38;Q3TDJ2;Q05CJ5;Q32ME1;F7AAP4;D1FNM8;H2BL43;E9Q828;Q6Q477;D1FNM9;Q3UPA8;Q8C048;A2ALL9;Q3UHH0;Q9R0K7;Q3UHJ3;Q0VF55;F8WHB1;D5L240;Q3TSK3;Q6PG79;Q0VF54;S4R1C4	G5E829;Q8K314	7;4;3;3;3;3;3;3;3;3;3;3;2;2;2;2;2;2;2;2;2;1;1;1;1	7;4;3;3;3;3;3;3;3;3;3;3;2;2;2;2;2;2;2;2;2;1;1;1;1	7;4;3;3;3;3;3;3;3;3;3;3;2;2;2;2;2;2;2;2;2;1;1;1;1		Atp2b1	>tr|G5E829|G5E829_MOUSE MCG13663, isoform CRA_a OS=Mus musculus GN=Atp2b1 PE=1 SV=1;>tr|Q8K314|Q8K314_MOUSE Atp2b1 protein (Fragment) OS=Mus musculus GN=Atp2b1 PE=2 SV=1	25	7	7	7	7	7	7	8.4	8.4	8.4	134.75	1220	1220;914;304;306;313;1107;1166;1166;1172;1172;1205;1205;297;1144;1173;1194;1198;1198;1220;1243;1243;290;372;1109;1154	2.78		2	7							9	1.221E-28	1.0943	1.4349	18.393	9	1.0848	1.2369	26.381	9	0.869	0.74541	26.251	9	1.0943	1.4349	18.393	9	1.0848
G5E850;Q544Z9;P56395;E0CY88	G5E850;Q544Z9;P56395	5;5;5;2	5;5;5;2	5;5;5;2	Cytochrome b5	Cyb5;Cyb5a	>tr|G5E850|G5E850_MOUSE Cytochrome b-5, isoform CRA_a OS=Mus musculus GN=Cyb5 PE=1 SV=1;>tr|Q544Z9|Q544Z9_MOUSE Cytochrome b-5, isoform CRA_d OS=Mus musculus GN=Cyb5 PE=2 SV=1;>sp|P56395|CYB5_MOUSE Cytochrome b5 OS=Mus musculus GN=Cyb5a PE=1 SV=2	4	5	5	5	5	5	5	65.3	65.3	65.3	11.142	98	98;134;134;110	7.88	1							1	6	8	2.8199E-244	0.43146	0.49619	92.265	8	0.59538	0.64289	16.106	8	1.3949	1.17	50.229	7	0.43146	0.49619	92.265	8	0.59538
Q8BHL4;G5E8C3	Q8BHL4;G5E8C3	1;1	1;1	1;1	Retinoic acid-induced protein 3	Gprc5a	>sp|Q8BHL4|RAI3_MOUSE Retinoic acid-induced protein 3 OS=Mus musculus GN=Gprc5a PE=1 SV=1;>tr|G5E8C3|G5E8C3_MOUSE G protein-coupled receptor, family C, group 5, member A OS=Mus musculus GN=Gprc5a PE=1 SV=1	2	1	1	1	1	1	1	3.9	3.9	3.9	40.1	356	356;356	6.5						1	1			2	0.0031293	0.38532	0.51311	7.2999	2	0.43248	0.52903	6.9031	2	1.1224	0.97002	4.728	2	0.38532	0.51311	7.2999	2	0.43248
Q8BRH0;G5E8C4;Q8BRH0-2	Q8BRH0;G5E8C4	3;3;1	3;3;1	3;3;1	Transmembrane and TPR repeat-containing protein 3	Tmtc3	>sp|Q8BRH0|TMTC3_MOUSE Transmembrane and TPR repeat-containing protein 3 OS=Mus musculus GN=Tmtc3 PE=2 SV=2;>tr|G5E8C4|G5E8C4_MOUSE MCG142017, isoform CRA_a OS=Mus musculus GN=Tmtc3 PE=4 SV=1	3	3	3	3	3	3	3	4.5	4.5	4.5	104.2	920	920;920;658	4				3						3	4.8925E-06	1.1281	1.3775	68.315	3	0.83248	0.76008	28.047	3	0.84538	0.62882	64.034	3	1.1281	1.3775	68.315	3	0.83248
O70309;Q6PE70;O70309-2;G5E8F8	O70309;Q6PE70;O70309-2;G5E8F8	2;2;2;2	2;2;2;2	2;2;2;2	Integrin beta-5;Integrin beta	Itgb5	>sp|O70309|ITB5_MOUSE Integrin beta-5 OS=Mus musculus GN=Itgb5 PE=1 SV=2;>tr|Q6PE70|Q6PE70_MOUSE Integrin beta OS=Mus musculus GN=Itgb5 PE=2 SV=1;>sp|O70309-2|ITB5_MOUSE Isoform Beta-5B of Integrin beta-5 OS=Mus musculus GN=Itgb5;>tr|G5E8F8|G5E8F8_MOUSE In	4	2	2	2	2	2	2	3	3	3	87.908	798	798;799;816;816	7						1		1		2	0.0025096	1.8467	2.0389	96.743	2	1.2023	1.1883	41.927	2	NaN	NaN	NaN	1	1.8467	2.0389	96.743	2	1.2023
Q564E2;Q3TCI7;P06151;G5E8N5;Q99K20;Q3TI99;Q3THB4;Q3UDU4;D3Z736;D3YZQ9;Q6NXW3;Q3UIC3;D3Z7F0;D3YVR7;D3YZE4;Q64483;Q548Z6;P00342;P16125	Q564E2;Q3TCI7;P06151;G5E8N5;Q99K20;Q3TI99;Q3THB4;Q3UDU4;D3Z736;D3YZQ9	8;8;8;8;7;7;7;6;5;5;3;3;1;1;1;1;1;1;1	8;8;8;8;7;7;7;6;5;5;3;3;1;1;1;1;1;1;1	8;8;8;8;7;7;7;6;5;5;3;3;1;1;1;1;1;1;1	L-lactate dehydrogenase;L-lactate dehydrogenase A chain	Ldha	>tr|Q564E2|Q564E2_MOUSE L-lactate dehydrogenase OS=Mus musculus GN=Ldha PE=2 SV=1;>tr|Q3TCI7|Q3TCI7_MOUSE L-lactate dehydrogenase OS=Mus musculus GN=Ldha PE=2 SV=1;>sp|P06151|LDHA_MOUSE L-lactate dehydrogenase A chain OS=Mus musculus GN=Ldha PE=1 SV=3;>tr|	19	8	8	8	8	8	8	35.5	35.5	35.5	36.498	332	332;332;332;361;315;332;332;330;237;273;104;169;198;235;237;332;332;332;334	6.3	2				2	2	12		2	20	1.3785E-96	0.9181	1.1971	56.22	19	0.92043	1.0542	34.317	20	1.0038	0.79408	36.112	19	0.9181	1.1971	56.22	19	0.92043
G5E8T0;P60904;Q921J3;A2AUE1	G5E8T0;P60904;Q921J3;A2AUE1	5;5;5;4	5;5;5;4	5;5;5;4	DnaJ homolog subfamily C member 5	Dnajc5	>tr|G5E8T0|G5E8T0_MOUSE DnaJ (Hsp40) homolog, subfamily C, member 5, isoform CRA_b OS=Mus musculus GN=Dnajc5 PE=1 SV=1;>sp|P60904|DNJC5_MOUSE DnaJ homolog subfamily C member 5 OS=Mus musculus GN=Dnajc5 PE=1 SV=1;>tr|Q921J3|Q921J3_MOUSE Dnajc5 protein OS=Mu	4	5	5	5	5	5	5	34.1	34.1	34.1	18.753	167	167;198;204;141	6.56					1	2	6			9	1.0393E-64	1.0075	1.3199	28.058	9	1.537	1.7309	41.567	9	1.2401	1.1303	31.702	9	1.0075	1.3199	28.058	9	1.537
Q8R081;G5E924;Q3UMT7;Q8BI42;G3UY38;Q9CVU5;G3UYY3;G3UY56	Q8R081;G5E924;Q3UMT7;Q8BI42;G3UY38	5;5;4;3;3;1;1;1	5;5;4;3;3;1;1;1	5;5;4;3;3;1;1;1	Heterogeneous nuclear ribonucleoprotein L	Hnrnpl	>sp|Q8R081|HNRPL_MOUSE Heterogeneous nuclear ribonucleoprotein L OS=Mus musculus GN=Hnrnpl PE=1 SV=2;>tr|G5E924|G5E924_MOUSE Heterogeneous nuclear ribonucleoprotein L (Fragment) OS=Mus musculus GN=Hnrnpl PE=4 SV=1;>tr|Q3UMT7|Q3UMT7_MOUSE Putative uncharact	8	5	5	5	5	5	5	9.2	9.2	9.2	63.963	586	586;615;592;329;456;61;112;201	4.33	1				5					6	1.5502E-22	0.96066	1.2505	43.856	4	1.4541	1.8404	34.349	4	1.618	1.3536	19.115	4	0.96066	1.2505	43.856	4	1.4541
G8DXU5;G8DXS2;G8DXR6;Q6VEU5;Q545F5;P56382	G8DXU5;G8DXS2;G8DXR6;Q6VEU5;Q545F5;P56382	2;2;2;2;2;2	2;2;2;2;2;2	2;2;2;2;2;2	ATP synthase subunit epsilon, mitochondrial	Atp5e	>tr|G8DXU5|G8DXU5_MUSMC Mitochondrial ATP synthase epsilon subunit (Fragment) OS=Mus musculus castaneus GN=Atp5e PE=4 SV=1;>tr|G8DXS2|G8DXS2_MOUSE Mitochondrial ATP synthase epsilon subunit (Fragment) OS=Mus musculus musculus GN=Atp5e PE=4 SV=1;>tr|G8DXR6|	6	2	2	2	2	2	2	36.6	36.6	36.6	4.5583	41	41;41;41;52;52;52	9									2	2	0.00039705	0.84911	0.96372	9.4032	2	1.0905	0.94701	9.0209	2	1.3017	1.0262	13.031	2	0.84911	0.96372	9.4032	2	1.0905
Q3TQX8;Q8C0J2-4;Q8C0J2-2;Q3TDQ5;Q8C0J2-5;Q8C0J2;Q8C0J2-3;G9M4M6	Q3TQX8;Q8C0J2-4;Q8C0J2-2;Q3TDQ5;Q8C0J2-5;Q8C0J2;Q8C0J2-3;G9M4M6	1;1;1;1;1;1;1;1	1;1;1;1;1;1;1;1	1;1;1;1;1;1;1;1	Autophagy-related protein 16-1	Atg16l1	>tr|Q3TQX8|Q3TQX8_MOUSE Putative uncharacterized protein OS=Mus musculus GN=Atg16l1 PE=2 SV=1;>sp|Q8C0J2-4|A16L1_MOUSE Isoform 4 of Autophagy-related protein 16-1 OS=Mus musculus GN=Atg16l1;>sp|Q8C0J2-2|A16L1_MOUSE Isoform 2 of Autophagy-related protein 16	8	1	1	1	1	1	1	1.6	1.6	1.6	49.358	434	434;468;588;588;605;607;623;623	6						1				1	3.3763E-06	NaN	NaN	NaN	1	NaN	NaN	NaN	1	NaN	NaN	NaN	1	NaN	NaN	NaN	1	NaN
Q9DBG3;H3BIY9;Q9DBG3-2;Q5SWR1;H3BKM0;H3BJ06	Q9DBG3;H3BIY9;Q9DBG3-2;Q5SWR1;H3BKM0	12;12;12;12;11;3	12;12;12;12;11;3	7;7;7;7;7;2	AP-2 complex subunit beta	Ap2b1	>sp|Q9DBG3|AP2B1_MOUSE AP-2 complex subunit beta OS=Mus musculus GN=Ap2b1 PE=1 SV=1;>tr|H3BIY9|H3BIY9_MOUSE AP-2 complex subunit beta OS=Mus musculus GN=Ap2b1 PE=2 SV=1;>sp|Q9DBG3-2|AP2B1_MOUSE Isoform 2 of AP-2 complex subunit beta OS=Mus musculus GN=Ap2b	6	12	12	7	12	12	7	19.9	19.9	13	104.58	937	937;942;951;951;913;199	2.84	1	2	15	1						19	1.2677E-90	0.72211	0.95896	64.353	18	0.92126	0.88442	32.962	18	1.1118	0.97586	52.888	18	0.72211	0.95896	64.353	18	0.92126
H3BJ89;H3BKP3;H3BJ02;Q8K1E0-2;Q8K1E0	H3BJ89;H3BKP3;H3BJ02;Q8K1E0-2;Q8K1E0	1;1;1;1;1	1;1;1;1;1	1;1;1;1;1	Syntaxin-5	Stx5a;Stx5	>tr|H3BJ89|H3BJ89_MOUSE Syntaxin-5 OS=Mus musculus GN=Stx5a PE=2 SV=1;>tr|H3BKP3|H3BKP3_MOUSE Syntaxin-5 (Fragment) OS=Mus musculus GN=Stx5a PE=2 SV=1;>tr|H3BJ02|H3BJ02_MOUSE Syntaxin-5 OS=Mus musculus GN=Stx5a PE=2 SV=1;>sp|Q8K1E0-2|STX5_MOUSE Isoform 2 o	5	1	1	1	1	1	1	14	14	14	6.6834	57	57;109;259;301;355	7							1			1	0.0083605	NaN	NaN	NaN	1	NaN	NaN	NaN	1	NaN	NaN	NaN	1	NaN	NaN	NaN	1	NaN
H3BKW0;Q6NVF9;H3BJ30;H3BJW3	H3BKW0;Q6NVF9;H3BJ30;H3BJW3	1;1;1;1	1;1;1;1	1;1;1;1	Cleavage and polyadenylation specificity factor subunit 6	Cpsf6	>tr|H3BKW0|H3BKW0_MOUSE Cleavage and polyadenylation-specificity factor subunit 6 (Fragment) OS=Mus musculus GN=Cpsf6 PE=2 SV=1;>sp|Q6NVF9|CPSF6_MOUSE Cleavage and polyadenylation specificity factor subunit 6 OS=Mus musculus GN=Cpsf6 PE=2 SV=1;>tr|H3BJ30|H	4	1	1	1	1	1	1	7.7	7.7	7.7	21.248	182	182;551;552;588	4				1						1	0.00041308	NaN	NaN	NaN	0	NaN	NaN	NaN	0	NaN	NaN	NaN	0	NaN	NaN	NaN	0	NaN
H3BJQ0;Q3UK15;H3BJ49;Q9D6K9-2;Q9D6K9	H3BJQ0;Q3UK15;H3BJ49;Q9D6K9-2;Q9D6K9	1;1;1;1;1	1;1;1;1;1	1;1;1;1;1	Ceramide synthase 5	Cers5	>tr|H3BJQ0|H3BJQ0_MOUSE Ceramide synthase 5 (Fragment) OS=Mus musculus GN=Cers5 PE=4 SV=1;>tr|Q3UK15|Q3UK15_MOUSE Putative uncharacterized protein OS=Mus musculus GN=Cers5 PE=2 SV=1;>tr|H3BJ49|H3BJ49_MOUSE Ceramide synthase 5 (Fragment) OS=Mus musculus GN=	5	1	1	1	1	1	1	14.9	14.9	14.9	15.787	134	134;213;241;387;414	6						1				1	0.0035113	NaN	NaN	NaN	1	NaN	NaN	NaN	1	NaN	NaN	NaN	1	NaN	NaN	NaN	1	NaN
Q4FJX7;H3BJ97;Q99JR5	Q4FJX7;H3BJ97;Q99JR5	3;3;3	3;3;3	3;3;3	Tubulointerstitial nephritis antigen-like	Tinagl1	>tr|Q4FJX7|Q4FJX7_MOUSE Lcn7 protein OS=Mus musculus GN=Tinagl1 PE=2 SV=1;>tr|H3BJ97|H3BJ97_MOUSE Tubulointerstitial nephritis antigen-like OS=Mus musculus GN=Tinagl1 PE=2 SV=1;>sp|Q99JR5|TINAL_MOUSE Tubulointerstitial nephritis antigen-like OS=Mus musculu	3	3	3	3	3	3	3	11.3	11.3	11.3	46.848	415	415;435;466	5.75					1	3				4	1.4547E-10	1.1219	1.443	25.58	4	0.96672	1.152	27.659	4	0.96118	0.8323	8.5447	4	1.1219	1.443	25.58	4	0.96672
H3BJP2;H3BLJ9;H3BJL6;Q9R0P3;H3BKH6;H3BJC6;H3BK43	H3BJP2;H3BLJ9;H3BJL6;Q9R0P3;H3BKH6;H3BJC6;H3BK43	3;3;3;3;3;2;2	3;3;3;3;3;2;2	3;3;3;3;3;2;2	S-formylglutathione hydrolase	Esd	>tr|H3BJP2|H3BJP2_MOUSE S-formylglutathione hydrolase (Fragment) OS=Mus musculus GN=Esd PE=1 SV=1;>tr|H3BLJ9|H3BLJ9_MOUSE S-formylglutathione hydrolase OS=Mus musculus GN=Esd PE=1 SV=1;>tr|H3BJL6|H3BJL6_MOUSE S-formylglutathione hydrolase OS=Mus musculus G	7	3	3	3	3	3	3	14.2	14.2	14.2	27.131	247	247;259;265;282;295;135;249	7							3			3	1.0533E-10	0.99246	1.0022	40.948	3	1.2776	1.1476	3.2311	3	1.4176	1.0534	10.689	3	0.99246	1.0022	40.948	3	1.2776
Q5JC28;Q80ZL3;P42567;H3BK65;F6W2Q5;P42567-2	Q5JC28;Q80ZL3;P42567;H3BK65;F6W2Q5	3;3;3;3;2;1	3;3;3;3;2;1	3;3;3;3;2;1	Epidermal growth factor receptor substrate 15	Eps15	>tr|Q5JC28|Q5JC28_MOUSE Epidermal growth factor receptor pathway substrate 15 isoform B OS=Mus musculus GN=Eps15 PE=1 SV=1;>tr|Q80ZL3|Q80ZL3_MOUSE Epidermal growth factor receptor pathway substrate 15 OS=Mus musculus GN=Eps15 PE=2 SV=2;>sp|P42567|EPS15_MOU	6	3	3	3	3	3	3	6.6	6.6	6.6	86.677	793	793;897;897;933;764;582	3			3							3	2.9653E-33	0.58656	0.77976	37.87	3	0.85577	0.83455	21.564	3	1.0853	0.90482	21.439	3	0.58656	0.77976	37.87	3	0.85577
H3BKL5;Q921H8;Q3UPU8;H3BJZ9;H3BKA1;Q8BLD7;Q3TUU3;Q8VCH0;Q3UKM0;H3BJC1;Q8R343	H3BKL5;Q921H8;Q3UPU8;H3BJZ9;H3BKA1;Q8BLD7;Q3TUU3;Q8VCH0;Q3UKM0	6;6;6;5;3;3;3;3;3;1;1	6;6;6;5;3;3;3;3;3;1;1	6;6;6;5;3;3;3;3;3;1;1	3-ketoacyl-CoA thiolase A, peroxisomal;3-ketoacyl-CoA thiolase B, peroxisomal	Acaa1a;Acaa1b	>tr|H3BKL5|H3BKL5_MOUSE 3-ketoacyl-CoA thiolase A, peroxisomal OS=Mus musculus GN=Acaa1a PE=1 SV=1;>sp|Q921H8|THIKA_MOUSE 3-ketoacyl-CoA thiolase A, peroxisomal OS=Mus musculus GN=Acaa1a PE=1 SV=1;>tr|Q3UPU8|Q3UPU8_MOUSE Putative uncharacterized protein OS	11	6	6	6	6	6	6	32.7	32.7	32.7	38.361	373	373;424;424;331;199;294;406;424;424;98;171	6						10				10	4.834E-108	0.81775	1.1539	14.892	10	0.79587	0.96291	23.934	10	1.0422	0.93122	22.537	10	0.81775	1.1539	14.892	10	0.79587
H3BL49;Q9WVS5;Q8BVY8;Q3UL22;P42932;Q6A0F1;Q3UKQ2;Q9CS06;Q9CRW7;H3BJB6;H3BLL1;H3BKG2;H3BKR8	H3BL49;Q9WVS5;Q8BVY8;Q3UL22;P42932;Q6A0F1;Q3UKQ2;Q9CS06;Q9CRW7;H3BJB6	21;21;21;21;21;21;20;17;13;12;2;2;1	21;21;21;21;21;21;20;17;13;12;2;2;1	21;21;21;21;21;21;20;17;13;12;2;2;1	T-complex protein 1 subunit theta	Cct8	>tr|H3BL49|H3BL49_MOUSE T-complex protein 1 subunit theta OS=Mus musculus GN=Cct8 PE=1 SV=1;>tr|Q9WVS5|Q9WVS5_MOUSE Chaperonin containing TCP-1 theta subunit OS=Mus musculus GN=Cctq PE=3 SV=1;>tr|Q8BVY8|Q8BVY8_MOUSE Putative uncharacterized protein OS=Mus	13	21	21	21	21	21	21	51.1	51.1	51.1	53.082	489	489;547;548;548;548;555;548;458;263;239;132;158;71	4.05	6	2	2	2	26					38	5.6545E-135	0.44098	0.58543	74.011	37	0.50756	0.49368	24.369	37	1.1133	0.87799	55.667	36	0.44098	0.58543	74.011	37	0.50756
H3BLC9;Q3UDD6;Q544Y8;Q3UC19;Q3TX66;Q3TWT4;Q3TVQ3;P28798;Q3U9K2;Q9D2V3;Q3UD85;Q3UAJ3;Q3U9N4;Q3U8W3;Q3U5Q6;Q3TW77	H3BLC9;Q3UDD6;Q544Y8;Q3UC19;Q3TX66;Q3TWT4;Q3TVQ3;P28798;Q3U9K2;Q9D2V3;Q3UD85;Q3UAJ3;Q3U9N4;Q3U8W3;Q3U5Q6;Q3TW77	1;1;1;1;1;1;1;1;1;1;1;1;1;1;1;1	1;1;1;1;1;1;1;1;1;1;1;1;1;1;1;1	1;1;1;1;1;1;1;1;1;1;1;1;1;1;1;1	Granulins;Acrogranin;Granulin-1;Granulin-2;Granulin-3;Granulin-4;Granulin-5;Granulin-6;Granulin-7	Grn	>tr|H3BLC9|H3BLC9_MOUSE Granulins (Fragment) OS=Mus musculus GN=Grn PE=2 SV=1;>tr|Q3UDD6|Q3UDD6_MOUSE Putative uncharacterized protein (Fragment) OS=Mus musculus GN=Grn PE=2 SV=1;>tr|Q544Y8|Q544Y8_MOUSE Granulin OS=Mus musculus GN=Grn PE=2 SV=1;>tr|Q3UC19|	16	1	1	1	1	1	1	7.5	7.5	7.5	22.551	214	214;462;589;589;589;589;589;589;593;602;602;602;602;602;602;602	9									1	1	2.2215E-28	NaN	NaN	NaN	1	NaN	NaN	NaN	1	NaN	NaN	NaN	1	NaN	NaN	NaN	1	NaN
Q3TF08;Q00724;H7BWY6	Q3TF08;Q00724;H7BWY6	3;3;3	3;3;3	3;3;3	Retinol-binding protein 4	Rbp4	>tr|Q3TF08|Q3TF08_MOUSE Putative uncharacterized protein (Fragment) OS=Mus musculus GN=Rbp4 PE=2 SV=1;>sp|Q00724|RET4_MOUSE Retinol-binding protein 4 OS=Mus musculus GN=Rbp4 PE=2 SV=2;>tr|H7BWY6|H7BWY6_MOUSE Retinol-binding protein 4 OS=Mus musculus GN=Rbp	3	3	3	3	3	3	3	28.2	28.2	28.2	20.2	174	174;201;245	8								3		3	3.4376E-46	0.13059	0.17428	37.391	3	0.17424	0.20134	125.07	3	0.90422	0.77092	106.03	3	0.13059	0.17428	37.391	3	0.17424
H7BWZ3;Q9JM76;D3Z2F7;D3Z2F8	H7BWZ3;Q9JM76;D3Z2F7;D3Z2F8	4;4;3;3	4;4;3;3	4;4;3;3	Actin-related protein 2/3 complex subunit 3	Arpc3	>tr|H7BWZ3|H7BWZ3_MOUSE Actin-related protein 2/3 complex subunit 3 OS=Mus musculus GN=Arpc3 PE=1 SV=1;>sp|Q9JM76|ARPC3_MOUSE Actin-related protein 2/3 complex subunit 3 OS=Mus musculus GN=Arpc3 PE=1 SV=3;>tr|D3Z2F7|D3Z2F7_MOUSE Actin-related protein 2/3 c	4	4	4	4	4	4	4	24.1	24.1	24.1	19.637	170	170;178;161;163	8.2								4	1	5	6.6719E-16	1.123	1.4688	6.7903	3	1.0843	1.3997	18.972	3	0.95929	0.88996	22.587	3	1.123	1.4688	6.7903	3	1.0843
Q80TX7;P58281;H7BX01;P58281-2	Q80TX7;P58281;H7BX01;P58281-2	2;2;2;2	2;2;2;2	2;2;2;2	Dynamin-like 120 kDa protein, mitochondrial;Dynamin-like 120 kDa protein, form S1	Opa1	>tr|Q80TX7|Q80TX7_MOUSE MKIAA0567 protein (Fragment) OS=Mus musculus GN=mKIAA0567 PE=3 SV=1;>sp|P58281|OPA1_MOUSE Dynamin-like 120 kDa protein, mitochondrial OS=Mus musculus GN=Opa1 PE=1 SV=1;>tr|H7BX01|H7BX01_MOUSE Dynamin-like 120 kDa protein, mitochondr	4	2	2	2	2	2	2	2.1	2.1	2.1	110.35	953	953;960;978;997	3.5			2	2						4	1.5966E-08	0.86586	1.169	26.478	3	1.1724	1.3923	35.245	3	1.4865	1.2498	11.073	3	0.86586	1.169	26.478	3	1.1724
Q6PDM2;H7BX95;F7AI47;Q6PDM2-3;Q6PDM2-2	Q6PDM2;H7BX95;F7AI47;Q6PDM2-3;Q6PDM2-2	2;2;1;1;1	2;2;1;1;1	2;2;1;1;1	Serine/arginine-rich splicing factor 1	Srsf1	>sp|Q6PDM2|SRSF1_MOUSE Serine/arginine-rich splicing factor 1 OS=Mus musculus GN=Srsf1 PE=1 SV=3;>tr|H7BX95|H7BX95_MOUSE Serine/arginine-rich-splicing factor 1 OS=Mus musculus GN=Srsf1 PE=1 SV=1;>tr|F7AI47|F7AI47_MOUSE Serine/arginine-rich-splicing factor	5	2	2	2	2	2	2	8.9	8.9	8.9	27.744	248	248;253;106;196;201	7							2			2	7.8092E-13	0.73865	0.97946	4.4394	2	0.99996	1.2076	6.455	2	1.3831	1.1866	10.344	2	0.73865	0.97946	4.4394	2	0.99996
S4R1L5;H9KUX8;O88738-3;S4R2P8;O88738-2;O88738;S4R1R8;S4R2N7;Q8CBU9;Q3UYZ6;J3QP64	S4R1L5;H9KUX8;O88738-3;S4R2P8;O88738-2;O88738	4;4;4;4;4;4;1;1;1;1;1	4;4;4;4;4;4;1;1;1;1;1	4;4;4;4;4;4;1;1;1;1;1	Baculoviral IAP repeat-containing protein 6	Birc6	>tr|S4R1L5|S4R1L5_MOUSE Baculoviral IAP repeat-containing protein 6 OS=Mus musculus GN=Birc6 PE=1 SV=1;>tr|H9KUX8|H9KUX8_MOUSE Baculoviral IAP repeat-containing protein 6 OS=Mus musculus GN=Birc6 PE=1 SV=1;>sp|O88738-3|BIRC6_MOUSE Isoform 3 of Baculoviral	11	4	4	4	4	4	4	1.2	1.2	1.2	529.32	4853	4853;4854;4867;4869;4873;4882;343;437;437;972;973	1	5									5	9.1373E-19	0.41111	0.52705	38.289	5	0.59223	0.60668	19.216	5	1.4034	1.0554	54.632	5	0.41111	0.52705	38.289	5	0.59223
Z4YKT6;Q99J47-2;Q99J47;I7DM66	Z4YKT6;Q99J47-2;Q99J47;I7DM66	4;4;4;4	4;4;4;4	4;4;4;4	Dehydrogenase/reductase SDR family member 7B	Dhrs7b	>tr|Z4YKT6|Z4YKT6_MOUSE Dehydrogenase/reductase SDR family member 7B OS=Mus musculus GN=Dhrs7b PE=4 SV=1;>sp|Q99J47-2|DRS7B_MOUSE Isoform 2 of Dehydrogenase/reductase SDR family member 7B OS=Mus musculus GN=Dhrs7b;>sp|Q99J47|DRS7B_MOUSE Dehydrogenase/reduc	4	4	4	4	4	4	4	16.6	16.6	16.6	33.225	308	308;314;323;323	7							4			4	1.1759E-16	0.65346	0.76384	47.893	4	1.199	1.1501	19.701	4	1.7331	1.3801	50.25	4	0.65346	0.76384	47.893	4	1.199
I7HJS1;O08579;Q3THM8;B7FAU5	I7HJS1;O08579;Q3THM8;B7FAU5	5;5;3;3	5;5;3;3	5;5;3;3	Emerin	Emd	>tr|I7HJS1|I7HJS1_MOUSE Emerin OS=Mus musculus GN=Emd PE=1 SV=1;>sp|O08579|EMD_MOUSE Emerin OS=Mus musculus GN=Emd PE=1 SV=1;>tr|Q3THM8|Q3THM8_MOUSE Emerin OS=Mus musculus GN=Emd PE=2 SV=1;>tr|B7FAU5|B7FAU5_MOUSE Emerin OS=Mus musculus GN=Emd PE=4 SV=1	4	5	5	5	5	5	5	33.2	33.2	33.2	25.134	223	223;259;158;170	7							5			5	7.6604E-129	0.63396	0.87573	38.123	5	0.7749	0.87314	9.0832	5	1.4177	1.4595	35.954	5	0.63396	0.87573	38.123	5	0.7749
I7HLV2;Q6ZWV3;Q3THJ6;P86048;O89059;F6RUE0;B7FAU6	I7HLV2;Q6ZWV3;Q3THJ6;P86048	5;5;5;4;1;1;1	5;5;5;4;1;1;1	5;5;5;4;1;1;1	60S ribosomal protein L10;60S ribosomal protein L10-like	Rpl10;Rpl10l	>tr|I7HLV2|I7HLV2_MOUSE 60S ribosomal protein L10 (Fragment) OS=Mus musculus GN=Rpl10 PE=4 SV=1;>sp|Q6ZWV3|RL10_MOUSE 60S ribosomal protein L10 OS=Mus musculus GN=Rpl10 PE=1 SV=3;>tr|Q3THJ6|Q3THJ6_MOUSE Putative uncharacterized protein OS=Mus musculus PE=2	7	5	5	5	5	5	5	30.3	30.3	30.3	23.072	201	201;214;214;214;135;166;167	8								8		8	9.1084E-98	0.82147	0.88863	29.439	8	0.84897	1.0025	19.045	8	1.1731	0.9755	20.411	8	0.82147	0.88863	29.439	8	0.84897
J3KMG3;Q8BI84-2;Q8BI84;J3KMH5	J3KMG3;Q8BI84-2;Q8BI84	3;2;2;1	3;2;2;1	3;2;2;1	Melanoma inhibitory activity protein 3	Mia3	>tr|J3KMG3|J3KMG3_MOUSE Melanoma inhibitory activity protein 3 OS=Mus musculus GN=Mia3 PE=1 SV=1;>sp|Q8BI84-2|MIA3_MOUSE Isoform 2 of Melanoma inhibitory activity protein 3 OS=Mus musculus GN=Mia3;>sp|Q8BI84|MIA3_MOUSE Melanoma inhibitory activity protein	4	3	3	3	3	3	3	3	3	3	174.31	1565	1565;1239;1930;781	1.67	1	2								3	3.0728E-07	0.57783	0.85913	42.827	3	0.60719	0.61119	28.209	3	0.98886	0.76935	42.958	3	0.57783	0.85913	42.827	3	0.60719
O55143-2;J3KMM5;O55143;Q5DTI2;O54994;Q8R429;Q8C213;B1ATS4;Q8R0X5;Q64518-2;Q3U1K2;B1ATS5;Q64518-3;E9Q559;Q64518;Q3V1C4	O55143-2;J3KMM5;O55143;Q5DTI2	23;23;23;23;10;5;4;4;4;4;4;4;4;4;4;1	23;23;23;23;10;5;4;4;4;4;4;4;4;4;4;1	23;23;23;23;10;5;4;4;4;4;4;4;4;4;4;1	Sarcoplasmic/endoplasmic reticulum calcium ATPase 2	Atp2a2	>sp|O55143-2|AT2A2_MOUSE Isoform 2 of Sarcoplasmic/endoplasmic reticulum calcium ATPase 2 OS=Mus musculus GN=Atp2a2;>tr|J3KMM5|J3KMM5_MOUSE Sarcoplasmic/endoplasmic reticulum calcium ATPase 2 OS=Mus musculus GN=Atp2a2 PE=1 SV=1;>sp|O55143|AT2A2_MOUSE Sarco	16	23	23	23	23	23	23	30.7	30.7	30.7	109.75	998	998;998;1044;1061;502;994;927;981;999;999;999;1020;1025;1026;1038;283	3.08	4	4	26	16						50	0	0.74818	0.8539	58.653	50	1.0003	1.0435	18.513	50	1.2965	1.0977	44.137	48	0.74818	0.8539	58.653	50	1.0003
Q99M28-2;J3QK23;Q99M28;Q62150	Q99M28-2;J3QK23;Q99M28;Q62150	1;1;1;1	1;1;1;1	1;1;1;1	RNA-binding protein with serine-rich domain 1	Gm9825;Rnps1	>sp|Q99M28-2|RNPS1_MOUSE Isoform 2 of RNA-binding protein with serine-rich domain 1 OS=Mus musculus GN=Rnps1;>tr|J3QK23|J3QK23_MOUSE Uncharacterized protein OS=Mus musculus GN=Gm9825 PE=4 SV=1;>sp|Q99M28|RNPS1_MOUSE RNA-binding protein with serine-rich dom	4	1	1	1	1	1	1	5.3	5.3	5.3	31.709	282	282;282;305;365	6						1				1	0.0013891	NaN	NaN	NaN	1	NaN	NaN	NaN	1	NaN	NaN	NaN	1	NaN	NaN	NaN	1	NaN
Q3U7F3;Q3TIK8;P49312;J3QK72;Q5EBP8;Q3UK83;Q3TFB1;P49312-2;B7ZWG9	Q3U7F3;Q3TIK8;P49312;J3QK72;Q5EBP8;Q3UK83;Q3TFB1;P49312-2	9;9;9;9;9;9;8;6;2	9;9;9;9;9;9;8;6;2	9;9;9;9;9;9;8;6;2	Heterogeneous nuclear ribonucleoprotein A1	Hnrnpa1;Gm7729	>tr|Q3U7F3|Q3U7F3_MOUSE Putative uncharacterized protein OS=Mus musculus GN=Hnrnpa1 PE=2 SV=1;>tr|Q3TIK8|Q3TIK8_MOUSE Putative uncharacterized protein OS=Mus musculus GN=Hnrnpa1 PE=2 SV=1;>sp|P49312|ROA1_MOUSE Heterogeneous nuclear ribonucleoprotein A1 OS=	9	9	9	9	9	9	9	31.2	31.2	31.2	34.238	320	320;320;320;320;373;373;320;268;275	6.7						6	14			20	1.0247E-84	0.84843	1.0592	48.089	20	1.206	1.2013	22.495	20	1.4381	1.1994	52.184	20	0.84843	1.0592	48.089	20	1.206
J3QN06;Q9CZ42-2;Q9CZ42-3;J3QMM7;Q9CZ42;K3W4M4;J3QPU6	J3QN06;Q9CZ42-2;Q9CZ42-3;J3QMM7;Q9CZ42;K3W4M4	4;4;4;4;4;4;1	4;4;4;4;4;4;1	4;4;4;4;4;4;1	ATP-dependent (S)-NAD(P)H-hydrate dehydratase	Carkd	>tr|J3QN06|J3QN06_MOUSE ATP-dependent (S)-NAD(P)H-hydrate dehydratase OS=Mus musculus GN=Carkd PE=1 SV=1;>sp|Q9CZ42-2|NNRD_MOUSE Isoform 2 of ATP-dependent (S)-NAD(P)H-hydrate dehydratase OS=Mus musculus GN=Carkd;>sp|Q9CZ42-3|NNRD_MOUSE Isoform 3 of ATP-de	7	4	4	4	4	4	4	22.1	22.1	22.1	29.133	272	272;298;327;327;343;365;79	7							5			5	3.1937E-15	1.0782	1.2907	16.626	5	1.384	1.239	16.861	5	1.0361	0.77956	19.38	5	1.0782	1.2907	16.626	5	1.384
Q9CQE8;Q4VA29;J3QNB0	Q9CQE8;Q4VA29;J3QNB0	2;2;2	2;2;2	2;2;2	UPF0568 protein C14orf166 homolog	2700060E02Rik;Gm10704	>sp|Q9CQE8|CN166_MOUSE UPF0568 protein C14orf166 homolog OS=Mus musculus PE=2 SV=1;>tr|Q4VA29|Q4VA29_MOUSE MCG140066 OS=Mus musculus GN=2700060E02Rik PE=2 SV=1;>tr|J3QNB0|J3QNB0_MOUSE MCG8837 OS=Mus musculus GN=Gm10704 PE=4 SV=1	3	2	2	2	2	2	2	13.1	13.1	13.1	28.152	244	244;244;244	8								2		2	7.0399E-05	NaN	NaN	NaN	1	NaN	NaN	NaN	1	NaN	NaN	NaN	1	NaN	NaN	NaN	1	NaN
Q5NCM6;Q8CHU3-2;Q5NCM7;Q8CHU3;Q5NCM5;J3QNT7;Q69ZS5	Q5NCM6;Q8CHU3-2;Q5NCM7;Q8CHU3;Q5NCM5;J3QNT7;Q69ZS5	2;2;2;2;2;2;2	2;2;2;2;2;2;2	2;2;2;2;2;2;2	Epsin-2	Epn2	>tr|Q5NCM6|Q5NCM6_MOUSE Epsin-2 OS=Mus musculus GN=Epn2 PE=1 SV=1;>sp|Q8CHU3-2|EPN2_MOUSE Isoform 2 of Epsin-2 OS=Mus musculus GN=Epn2;>tr|Q5NCM7|Q5NCM7_MOUSE Putative uncharacterized protein OS=Mus musculus GN=Epn2 PE=2 SV=1;>sp|Q8CHU3|EPN2_MOUSE Epsin-2	7	2	2	2	2	2	2	5.7	5.7	5.7	61.648	577	577;583;583;595;634;640;658	4				2						2	7.532E-05	1.8214	2.2404	109.04	2	0.72878	0.78477	42.364	2	0.51979	0.4282	57.886	2	1.8214	2.2404	109.04	2	0.72878
Q80SZ7;Q3UKC8;J3QPM9	Q80SZ7;Q3UKC8;J3QPM9	1;1;1	1;1;1	1;1;1	Guanine nucleotide-binding protein G(I)/G(S)/G(O) subunit gamma-5;Guanine nucleotide-binding protein subunit gamma	Gng5;Gm3150	>sp|Q80SZ7|GBG5_MOUSE Guanine nucleotide-binding protein G(I)/G(S)/G(O) subunit gamma-5 OS=Mus musculus GN=Gng5 PE=3 SV=2;>tr|Q3UKC8|Q3UKC8_MOUSE Guanine nucleotide-binding protein subunit gamma OS=Mus musculus GN=Gng5 PE=2 SV=1;>tr|J3QPM9|J3QPM9_MOUSE Gua	3	1	1	1	1	1	1	13.2	13.2	13.2	7.3184	68	68;68;68	9									1	1	0.001034	NaN	NaN	NaN	1	NaN	NaN	NaN	1	NaN	NaN	NaN	1	NaN	NaN	NaN	1	NaN
J3QQ22;Q8BKX6	J3QQ22;Q8BKX6	1;1	1;1	1;1	Serine/threonine-protein kinase SMG1	Smg1	>tr|J3QQ22|J3QQ22_MOUSE Serine/threonine-protein kinase SMG1 OS=Mus musculus GN=Smg1 PE=1 SV=1;>sp|Q8BKX6|SMG1_MOUSE Serine/threonine-protein kinase SMG1 OS=Mus musculus GN=Smg1 PE=1 SV=3	2	1	1	1	1	1	1	0.4	0.4	0.4	401.68	3582	3582;3658	1	1									1	9.8023E-05	NaN	NaN	NaN	1	NaN	NaN	NaN	0	NaN	NaN	NaN	0	NaN	NaN	NaN	1	NaN
Q5NCB5;V9PVS1;U5NJN6;Q60766-2;J7NUP1;Q60766	Q5NCB5;V9PVS1;U5NJN6;Q60766-2;J7NUP1;Q60766	2;2;2;2;2;2	2;2;2;2;2;2	2;2;2;2;2;2	Immunity-related GTPase family M protein 1	Irgm1;Ifggd3	>tr|Q5NCB5|Q5NCB5_MOUSE Immunity-related GTPase family M protein 1 (Fragment) OS=Mus musculus GN=Irgm1 PE=1 SV=1;>tr|V9PVS1|V9PVS1_MUSMC Immunity related GTPase m1 OS=Mus musculus castaneus GN=Irgm1 PE=2 SV=1;>tr|U5NJN6|U5NJN6_MUSMM Immunity-related GTPase	6	2	2	2	2	2	2	9	9	9	32.341	288	288;393;393;393;393;409	6						2				2	3.9183E-23	0.65187	0.85103	6.5983	2	0.7467	0.93341	23.803	2	1.3658	1.1765	8.2022	2	0.65187	0.85103	6.5983	2	0.7467
K3W4Q8;O55108;P18572-2;O55107;P18572;J3QP71	K3W4Q8;O55108;P18572-2;O55107;P18572;J3QP71	9;9;9;9;9;7	9;9;9;9;9;7	9;9;9;9;9;7	Basigin	Bsg	>tr|K3W4Q8|K3W4Q8_MOUSE Basigin OS=Mus musculus GN=Bsg PE=1 SV=1;>tr|O55108|O55108_MOUSE Basigin (Fragment) OS=Mus musculus GN=Bsg PE=1 SV=1;>sp|P18572-2|BASI_MOUSE Isoform 2 of Basigin OS=Mus musculus GN=Bsg;>tr|O55107|O55107_MOUSE Basigin (Fragment) OS=M	6	9	9	9	9	9	9	40.4	40.4	40.4	24.116	218	218;257;273;275;389;197	5.24	2				4	10	1			17	1.6082E-144	0.52659	0.57853	53.279	17	0.51441	0.50626	45.819	17	0.81406	0.71805	59.591	17	0.52659	0.57853	53.279	17	0.51441
Q6URW6-2;Q6URW6;K3W4R2;Q6URW6-3	Q6URW6-2;Q6URW6;K3W4R2;Q6URW6-3	3;3;3;3	1;1;1;1	1;1;1;1	Myosin-14	Myh14	>sp|Q6URW6-2|MYH14_MOUSE Isoform 2 of Myosin-14 OS=Mus musculus GN=Myh14;>sp|Q6URW6|MYH14_MOUSE Myosin-14 OS=Mus musculus GN=Myh14 PE=1 SV=1;>tr|K3W4R2|K3W4R2_MOUSE Myosin-14 OS=Mus musculus GN=Myh14 PE=2 SV=1;>sp|Q6URW6-3|MYH14_MOUSE Isoform 3 of Myosin-1	4	3	1	1	3	1	1	1.9	0.6	0.6	227.76	1992	1992;2000;2000;2033	1	1									1	2.1301E-08	NaN	NaN	NaN	1	NaN	NaN	NaN	1	NaN	NaN	NaN	1	NaN	NaN	NaN	1	NaN
Q8C4N8;Q9D859;Q8BPG5;P63001;K7Q7T7;Q3TLP8;Q05144;A2AC13;Q14A12;P60764;Q8QZS2	Q8C4N8;Q9D859;Q8BPG5;P63001;K7Q7T7;Q3TLP8;Q05144	3;3;3;3;3;3;2;1;1;1;1	3;3;3;3;3;3;2;1;1;1;1	3;3;3;3;3;3;2;1;1;1;1	Ras-related C3 botulinum toxin substrate 1;Ras-related C3 botulinum toxin substrate 2	Rac1;Rac2	>tr|Q8C4N8|Q8C4N8_MOUSE Putative uncharacterized protein (Fragment) OS=Mus musculus GN=Rac1 PE=2 SV=1;>tr|Q9D859|Q9D859_MOUSE Putative uncharacterized protein OS=Mus musculus GN=Rac1 PE=2 SV=1;>tr|Q8BPG5|Q8BPG5_MOUSE Putative uncharacterized protein OS=Mus	11	3	3	3	3	3	3	36	36	36	11.409	100	100;192;192;192;192;211;192;185;192;192;195	7.4	1						1	6	2	10	8.3453E-12	0.85497	1.0735	27.019	8	0.75436	0.90666	36.072	8	0.93438	0.84549	58.641	8	0.85497	1.0735	27.019	8	0.75436
N0E634	N0E634	1	1	1			>tr|N0E634|N0E634_MOUSE Csnk2b splicing isoform 132 (Fragment) OS=Mus musculus GN=Csnk2b PE=2 SV=1	1	1	1	1	1	1	1	41	41	41	4.584	39	39	8								1		1	0.00022131	NaN	NaN	NaN	1	NaN	NaN	NaN	1	NaN	NaN	NaN	1	NaN	NaN	NaN	1	NaN
Q3U8S5;O08529;Q3U3A8;Q8BPV9;Q8R486	Q3U8S5;O08529;Q3U3A8;Q8BPV9	5;5;4;3;1	5;5;4;3;1	5;5;4;3;1	Calpain-2 catalytic subunit	Capn2	>tr|Q3U8S5|Q3U8S5_MOUSE Putative uncharacterized protein OS=Mus musculus GN=Capn2 PE=2 SV=1;>sp|O08529|CAN2_MOUSE Calpain-2 catalytic subunit OS=Mus musculus GN=Capn2 PE=2 SV=4;>tr|Q3U3A8|Q3U3A8_MOUSE Putative uncharacterized protein OS=Mus musculus GN=Cap	5	5	5	5	5	5	5	8.4	8.4	8.4	79.873	700	700;700;700;530;421	4				5						5	3.7308E-25	1.3529	1.829	76.553	5	1.1677	1.3416	12.149	5	1.1104	0.94538	73.566	5	1.3529	1.829	76.553	5	1.1677
O08547;E9Q6R3;Q3UZ06	O08547;E9Q6R3;Q3UZ06	9;8;7	9;8;7	9;8;7	Vesicle-trafficking protein SEC22b	Sec22b	>sp|O08547|SC22B_MOUSE Vesicle-trafficking protein SEC22b OS=Mus musculus GN=Sec22b PE=1 SV=3;>tr|E9Q6R3|E9Q6R3_MOUSE Vesicle-trafficking protein SEC22b OS=Mus musculus GN=Sec22b PE=1 SV=1;>tr|Q3UZ06|Q3UZ06_MOUSE Putative uncharacterized protein OS=Mus mus	3	9	9	9	9	9	9	52.1	52.1	52.1	24.74	215	215;166;166	8								12		12	2.0133E-234	0.51078	0.61841	25.603	11	0.74051	0.75825	21.572	11	1.3868	1.0941	17.056	11	0.51078	0.61841	25.603	11	0.74051
O08553	O08553	4	4	4	Dihydropyrimidinase-related protein 2	Dpysl2	>sp|O08553|DPYL2_MOUSE Dihydropyrimidinase-related protein 2 OS=Mus musculus GN=Dpysl2 PE=1 SV=2	1	4	4	4	4	4	4	10	10	10	62.277	572	572	5					4					4	2.8794E-28	1.1192	1.4544	15.751	4	1.1292	1.1457	7.7318	4	0.963	0.74804	23.318	4	1.1192	1.4544	15.751	4	1.1292
O08599;O08599-2;Z4YL99	O08599;O08599-2;Z4YL99	5;5;4	5;5;4	5;5;4	Syntaxin-binding protein 1	Stxbp1	>sp|O08599|STXB1_MOUSE Syntaxin-binding protein 1 OS=Mus musculus GN=Stxbp1 PE=1 SV=2;>sp|O08599-2|STXB1_MOUSE Isoform 2 of Syntaxin-binding protein 1 OS=Mus musculus GN=Stxbp1;>tr|Z4YL99|Z4YL99_MOUSE Syntaxin-binding protein 1 OS=Mus musculus GN=Stxbp1 PE	3	5	5	5	5	5	5	11.3	11.3	11.3	67.568	594	594;603;431	5					6					6	1.3171E-28	0.45927	0.54056	57.344	6	0.74952	0.82114	75.587	6	1.0929	0.91636	38.43	6	0.45927	0.54056	57.344	6	0.74952
Q3U2P3;Q3TPL4;Q3TDS7;O08688	Q3U2P3;Q3TPL4;Q3TDS7;O08688	1;1;1;1	1;1;1;1	1;1;1;1	Calpain-5	Capn5	>tr|Q3U2P3|Q3U2P3_MOUSE Calpain 5, isoform CRA_a OS=Mus musculus GN=Capn5 PE=2 SV=1;>tr|Q3TPL4|Q3TPL4_MOUSE Putative uncharacterized protein OS=Mus musculus GN=Capn5 PE=2 SV=1;>tr|Q3TDS7|Q3TDS7_MOUSE Putative uncharacterized protein OS=Mus musculus GN=Capn	4	1	1	1	1	1	1	2.3	2.3	2.3	72.953	640	640;640;640;640	4				1						1	0.0030083	NaN	NaN	NaN	1	NaN	NaN	NaN	1	NaN	NaN	NaN	1	NaN	NaN	NaN	1	NaN
Q6GT24;Q53ZU7;O08709;D3Z0Y2;Q6A0D0;Q8BPD3;Q8BG37	Q6GT24;Q53ZU7;O08709;D3Z0Y2;Q6A0D0;Q8BPD3	6;6;6;5;5;3;1	6;6;6;5;5;3;1	6;6;6;5;5;3;1	Peroxiredoxin-6	Prdx6	>tr|Q6GT24|Q6GT24_MOUSE Peroxiredoxin 6 OS=Mus musculus GN=Prdx6 PE=1 SV=1;>tr|Q53ZU7|Q53ZU7_MOUSE Peroxiredoxin 6 OS=Mus musculus GN=Prdx6 PE=2 SV=1;>sp|O08709|PRDX6_MOUSE Peroxiredoxin-6 OS=Mus musculus GN=Prdx6 PE=1 SV=3;>tr|D3Z0Y2|D3Z0Y2_MOUSE Peroxire	7	6	6	6	6	6	6	37.5	37.5	37.5	24.826	224	224;224;224;200;227;178;224	8								6		6	2.2577E-61	1.2093	1.4883	44.896	6	1.0521	1.1858	24.544	6	0.83563	0.68734	31.064	6	1.2093	1.4883	44.896	6	1.0521
Q922J7;O08739	Q922J7;O08739	2;2	2;2	2;2	AMP deaminase 3	Ampd3	>tr|Q922J7|Q922J7_MOUSE Ampd3 protein (Fragment) OS=Mus musculus GN=Ampd3 PE=2 SV=1;>sp|O08739|AMPD3_MOUSE AMP deaminase 3 OS=Mus musculus GN=Ampd3 PE=2 SV=2	2	2	2	2	2	2	2	5.8	5.8	5.8	56.376	481	481;766	4				2						2	1.9404E-09	1.081	1.3587	9.7548	2	NaN	NaN	NaN	1	0.73274	0.57181	58.615	2	1.081	1.3587	9.7548	2	NaN
O08749;Q3TIE8	O08749;Q3TIE8	12;10	12;10	12;10	Dihydrolipoyl dehydrogenase, mitochondrial	Dld	>sp|O08749|DLDH_MOUSE Dihydrolipoyl dehydrogenase, mitochondrial OS=Mus musculus GN=Dld PE=1 SV=2;>tr|Q3TIE8|Q3TIE8_MOUSE Dihydrolipoyl dehydrogenase OS=Mus musculus GN=Dld PE=2 SV=1	2	12	12	12	12	12	12	39.7	39.7	39.7	54.272	509	509;510	4.57	2		2	1	15	3				23	0	0.90141	1.1991	69.767	23	1.206	1.1874	24.461	23	1.1555	0.94932	45.981	23	0.90141	1.1991	69.767	23	1.206
O08792	O08792	1	1	1	Transcription factor COE2	Ebf2	>sp|O08792|COE2_MOUSE Transcription factor COE2 OS=Mus musculus GN=Ebf2 PE=1 SV=4	1	1	1	1	1	1	1	1.9	1.9	1.9	62.605	575	575	6				1				1		2	0.007001	0.85476	1.1463	16.362	2	0.69882	0.82009	18.667	2	0.91769	0.77525	29.378	2	0.85476	1.1463	16.362	2	0.69882
Q3U518;Q3TWG2;O08795;O08795-2	Q3U518;Q3TWG2;O08795;O08795-2	6;6;6;6	6;6;6;6	6;6;6;6	Glucosidase 2 subunit beta	Prkcsh	>tr|Q3U518|Q3U518_MOUSE Protein kinase C substrate 80K-H, isoform CRA_b OS=Mus musculus GN=Prkcsh PE=2 SV=1;>tr|Q3TWG2|Q3TWG2_MOUSE Putative uncharacterized protein OS=Mus musculus GN=Prkcsh PE=2 SV=1;>sp|O08795|GLU2B_MOUSE Glucosidase 2 subunit beta OS=Mu	4	6	6	6	6	6	6	10	10	10	58.792	521	521;521;521;528	3.12	2		1	5						8	1.6629E-20	0.7957	1.1157	12.554	8	1.0455	1.2667	26.588	8	1.2567	1.0499	19.238	8	0.7957	1.1157	12.554	8	1.0455
O08807;Q9D634;B1AZS9	O08807;Q9D634;B1AZS9	6;3;3	6;3;3	6;3;3	Peroxiredoxin-4	Prdx4	>sp|O08807|PRDX4_MOUSE Peroxiredoxin-4 OS=Mus musculus GN=Prdx4 PE=1 SV=1;>tr|Q9D634|Q9D634_MOUSE Putative uncharacterized protein OS=Mus musculus GN=Prdx4 PE=4 SV=1;>tr|B1AZS9|B1AZS9_MOUSE Peroxiredoxin-4 (Fragment) OS=Mus musculus GN=Prdx4 PE=2 SV=1	3	6	6	6	6	6	6	25.5	25.5	25.5	31.052	274	274;112;229	8								8		8	1.7751E-206	0.87559	1.0471	61.856	8	0.92211	0.97645	18.238	8	0.95853	0.84953	55.165	8	0.87559	1.0471	61.856	8	0.92211
Q3UUF0;Q8C541;O08914;Q8BRM1	Q3UUF0;Q8C541;O08914;Q8BRM1	1;1;1;1	1;1;1;1	1;1;1;1	Fatty-acid amide hydrolase 1	Faah	>tr|Q3UUF0|Q3UUF0_MOUSE Putative uncharacterized protein (Fragment) OS=Mus musculus GN=Faah PE=2 SV=1;>tr|Q8C541|Q8C541_MOUSE Putative uncharacterized protein OS=Mus musculus GN=Faah PE=2 SV=1;>sp|O08914|FAAH1_MOUSE Fatty-acid amide hydrolase 1 OS=Mus musc	4	1	1	1	1	1	1	3.4	3.4	3.4	58.491	534	534;579;579;745	5					2					2	0.0069899	0.50581	0.57304	43.357	2	0.44571	0.41855	2.6644	2	0.88119	0.67635	44.975	2	0.50581	0.57304	43.357	2	0.44571
Q540I4;O08917;Q3TJS0;G3UYU4;Q6Y9S2;G3UZZ5;G3UWW8	Q540I4;O08917;Q3TJS0;G3UYU4	13;13;12;11;6;4;4	13;13;12;11;6;4;4	13;13;12;11;6;4;4	Flotillin-1	Flot1	>tr|Q540I4|Q540I4_MOUSE Flotillin 1 OS=Mus musculus GN=Flot1 PE=2 SV=1;>sp|O08917|FLOT1_MOUSE Flotillin-1 OS=Mus musculus GN=Flot1 PE=1 SV=1;>tr|Q3TJS0|Q3TJS0_MOUSE Putative uncharacterized protein OS=Mus musculus GN=Flot1 PE=2 SV=1;>tr|G3UYU4|G3UYU4_MOUSE	7	13	13	13	13	13	13	43	43	43	47.513	428	428;428;428;380;241;192;196	5.84					3	16				19	4.9682E-227	0.81949	0.96808	30.67	18	1.046	1.0706	13.895	18	1.2626	1.0057	24.252	18	0.81949	0.96808	30.67	18	1.046
Q3UC68;Q3TXC7;Q3TWV1;Q3TMX0;O88601;Q3UBE4;Q3U6J5;O08992;H3BLG5;Q3U902;Q3U6Q3;Q3TET7;Q3UB97;Q3U724;A2AKJ9;A2AKJ6	Q3UC68;Q3TXC7;Q3TWV1;Q3TMX0;O88601;Q3UBE4;Q3U6J5;O08992;H3BLG5;Q3U902;Q3U6Q3;Q3TET7;Q3UB97;Q3U724	3;3;3;3;3;3;3;3;2;2;2;2;2;2;1;1	3;3;3;3;3;3;3;3;2;2;2;2;2;2;1;1	3;3;3;3;3;3;3;3;2;2;2;2;2;2;1;1	Syntenin-1	Sdcbp	>tr|Q3UC68|Q3UC68_MOUSE Putative uncharacterized protein OS=Mus musculus GN=Sdcbp PE=2 SV=1;>tr|Q3TXC7|Q3TXC7_MOUSE Putative uncharacterized protein OS=Mus musculus GN=Sdcbp PE=2 SV=1;>tr|Q3TWV1|Q3TWV1_MOUSE Putative uncharacterized protein OS=Mus musculus	16	3	3	3	3	3	3	13.4	13.4	13.4	32.255	298	298;298;298;298;298;299;299;299;249;299;299;299;299;299;199;209	7.25							3	1		4	1.3046E-55	1.551	1.6174	13.706	3	2.1851	1.9531	52.862	3	1.4088	1.0405	25.827	3	1.551	1.6174	13.706	3	2.1851
O09005	O09005	1	1	1	Sphingolipid delta(4)-desaturase DES1	Degs1	>sp|O09005|DEGS1_MOUSE Sphingolipid delta(4)-desaturase DES1 OS=Mus musculus GN=Degs1 PE=2 SV=1	1	1	1	1	1	1	1	5	5	5	38.241	323	323	7.67							1	2		3	4.2431E-20	0.5515	0.74341	3.7408	3	0.65193	0.75459	13.187	3	1.1158	0.95752	6.1729	3	0.5515	0.74341	3.7408	3	0.65193
Q6RI64;O09061	Q6RI64;O09061	3;3	3;3	3;3	Proteasome subunit beta type;Proteasome subunit beta type-1	Psmb1	>tr|Q6RI64|Q6RI64_MOUSE Proteasome subunit beta type OS=Mus musculus GN=Psmb1 PE=2 SV=1;>sp|O09061|PSB1_MOUSE Proteasome subunit beta type-1 OS=Mus musculus GN=Psmb1 PE=1 SV=1	2	3	3	3	3	3	3	17.9	17.9	17.9	26.372	240	240;240	8								3		3	1.9208E-07	0.84125	1.1185	19.38	3	0.96087	0.87543	18.18	3	1.2211	0.91588	15.477	3	0.84125	1.1185	19.38	3	0.96087
O09131	O09131	3	3	3	Glutathione S-transferase omega-1	Gsto1	>sp|O09131|GSTO1_MOUSE Glutathione S-transferase omega-1 OS=Mus musculus GN=Gsto1 PE=2 SV=2	1	3	3	3	3	3	3	11.7	11.7	11.7	27.497	240	240	8								4		4	1.4651E-06	3.2275	3.9685	43.975	4	2.59	2.609	30.542	4	0.76555	0.63154	41.983	4	3.2275	3.9685	43.975	4	2.59
Q9CQM8;Q4VA28;O09167	Q9CQM8;Q4VA28;O09167	1;1;1	1;1;1	1;1;1	60S ribosomal protein L21	Rpl21	>tr|Q9CQM8|Q9CQM8_MOUSE 60S ribosomal protein L21 OS=Mus musculus GN=Rpl21 PE=2 SV=1;>tr|Q4VA28|Q4VA28_MOUSE Ribosomal protein L21 OS=Mus musculus GN=Rpl21 PE=2 SV=1;>sp|O09167|RL21_MOUSE 60S ribosomal protein L21 OS=Mus musculus GN=Rpl21 PE=2 SV=3	3	1	1	1	1	1	1	9.4	9.4	9.4	18.579	160	160;160;160	8								1		1	2.6688E-14	NaN	NaN	NaN	1	NaN	NaN	NaN	1	NaN	NaN	NaN	1	NaN	NaN	NaN	1	NaN
Q91YQ8;Q3TUS8;O09174	Q91YQ8;Q3TUS8;O09174	3;3;3	3;3;3	3;3;3	Alpha-methylacyl-CoA racemase	Amacr	>tr|Q91YQ8|Q91YQ8_MOUSE Amacr protein OS=Mus musculus GN=Amacr PE=2 SV=1;>tr|Q3TUS8|Q3TUS8_MOUSE Putative uncharacterized protein OS=Mus musculus GN=Amacr PE=2 SV=1;>sp|O09174|AMACR_MOUSE Alpha-methylacyl-CoA racemase OS=Mus musculus GN=Amacr PE=1 SV=4	3	3	3	3	3	3	3	12.2	12.2	12.2	39.58	360	360;381;381	6						3				3	3.3674E-12	0.64813	0.68102	17.826	3	0.38522	0.36534	16.569	3	0.55524	0.41287	29.015	3	0.64813	0.68102	17.826	3	0.38522
O35075	O35075	3	3	3	Down syndrome critical region protein 3 homolog	Dscr3	>sp|O35075|DSCR3_MOUSE Down syndrome critical region protein 3 homolog OS=Mus musculus GN=Dscr3 PE=2 SV=1	1	3	3	3	3	3	3	14.5	14.5	14.5	32.97	297	297	7							3			3	7.8031E-07	0.58977	0.77206	13.613	3	0.70356	0.78268	15.264	3	1.2226	0.92087	2.9864	3	0.58977	0.77206	13.613	3	0.70356
O35114;Q3TCS7	O35114;Q3TCS7	2;1	2;1	2;1	Lysosome membrane protein 2	Scarb2	>sp|O35114|SCRB2_MOUSE Lysosome membrane protein 2 OS=Mus musculus GN=Scarb2 PE=1 SV=3;>tr|Q3TCS7|Q3TCS7_MOUSE Putative uncharacterized protein (Fragment) OS=Mus musculus GN=Scarb2 PE=2 SV=1	2	2	2	2	2	2	2	4.4	4.4	4.4	54.043	478	478;131	4				2						2	7.7086E-05	0.90921	1.0795	19.529	2	1.2171	1.2526	1.6897	2	1.3359	1.0628	6.1828	2	0.90921	1.0795	19.529	2	1.2171
Q3V235;O35129;Q3V2V2;F6Q8V7;F6QPR1	Q3V235;O35129;Q3V2V2	13;13;8;6;6	13;13;8;6;6	13;13;8;6;6	Prohibitin-2	Phb2	>tr|Q3V235|Q3V235_MOUSE Prohibitin 2 OS=Mus musculus GN=Phb2 PE=2 SV=1;>sp|O35129|PHB2_MOUSE Prohibitin-2 OS=Mus musculus GN=Phb2 PE=1 SV=1;>tr|Q3V2V2|Q3V2V2_MOUSE Putative uncharacterized protein OS=Mus musculus GN=Phb2 PE=2 SV=1	5	13	13	13	13	13	13	56.5	56.5	56.5	33.296	299	299;299;180;104;157	5.6	5	1	1	1	4	6	22			40	0	0.48038	0.60358	37.654	40	0.65213	0.73006	15.929	40	1.2655	1.0355	35.778	40	0.48038	0.60358	37.654	40	0.65213
Q4FJX1;O35343;Q3UGH8;Q9CT07;Q543M7;O35344	Q4FJX1;O35343;Q3UGH8;Q9CT07;Q543M7;O35344	2;2;2;1;1;1	2;2;2;1;1;1	2;2;2;1;1;1	Importin subunit alpha;Importin subunit alpha-4;Importin subunit alpha-3	Kpna4;Kpna3	>tr|Q4FJX1|Q4FJX1_MOUSE Importin subunit alpha OS=Mus musculus GN=Kpna4 PE=2 SV=1;>sp|O35343|IMA3_MOUSE Importin subunit alpha-3 OS=Mus musculus GN=Kpna4 PE=1 SV=1;>tr|Q3UGH8|Q3UGH8_MOUSE Putative uncharacterized protein (Fragment) OS=Mus musculus GN=Kpna4	6	2	2	2	2	2	2	4	4	4	57.922	521	521;521;621;337;521;521	5					2					2	1.1898E-09	0.86714	1.0878	4.4435	2	1.0922	1.1178	5.5842	2	1.267	1.0007	2.1499	2	0.86714	1.0878	4.4435	2	1.0922
Q8K2T3;Q3U5I8;O35375-5;O35375-6;O35375-2;O35375-3;Q8QZY7;O35375-4;O35375	Q8K2T3;Q3U5I8;O35375-5;O35375-6;O35375-2;O35375-3;Q8QZY7;O35375-4;O35375	1;1;1;1;1;1;1;1;1	1;1;1;1;1;1;1;1;1	1;1;1;1;1;1;1;1;1	Neuropilin-2	Nrp2	>tr|Q8K2T3|Q8K2T3_MOUSE Nrp2 protein (Fragment) OS=Mus musculus GN=Nrp2 PE=2 SV=1;>tr|Q3U5I8|Q3U5I8_MOUSE Putative uncharacterized protein OS=Mus musculus GN=Nrp2 PE=2 SV=1;>sp|O35375-5|NRP2_MOUSE Isoform B0 of Neuropilin-2 OS=Mus musculus GN=Nrp2;>sp|O353	9	1	1	1	1	1	1	2.4	2.4	2.4	51.632	461	461;901;901;906;909;914;926;926;931	3			1							1	0.0047642	NaN	NaN	NaN	1	NaN	NaN	NaN	1	NaN	NaN	NaN	1	NaN	NaN	NaN	1	NaN
Q8CAQ9;Q8C391;Q9CXE1;Q8CA11;O35382;Q69ZD1;Q9CWI0	Q8CAQ9;Q8C391;Q9CXE1;Q8CA11;O35382;Q69ZD1;Q9CWI0	2;2;2;2;2;2;1	2;2;2;2;2;2;1	2;2;2;2;2;2;1	Exocyst complex component 4	Exoc4	>tr|Q8CAQ9|Q8CAQ9_MOUSE Putative uncharacterized protein OS=Mus musculus GN=Exoc4 PE=2 SV=1;>tr|Q8C391|Q8C391_MOUSE Exocyst complex component 4 OS=Mus musculus GN=Exoc4 PE=2 SV=1;>tr|Q9CXE1|Q9CXE1_MOUSE Exocyst complex component 4 OS=Mus musculus GN=Exoc4	7	2	2	2	2	2	2	6.5	6.5	6.5	46.996	413	413;506;522;642;975;977;275	3			2							2	3.2292E-06	0.70006	0.95364	12.909	2	0.68747	0.90417	5.3786	2	1.0108	0.8929	0.16002	2	0.70006	0.95364	12.909	2	0.68747
O35452;O54796;Q3V5L4;E9Q2T3;Q3TAQ2;Q62308;A1L0S4	O35452;O54796;Q3V5L4;E9Q2T3	15;15;13;13;6;4;1	15;15;13;13;6;4;1	15;15;13;13;6;4;1		Tnxb	>tr|O35452|O35452_MOUSE Protein Tnxb OS=Mus musculus GN=Tnxb PE=4 SV=1;>tr|O54796|O54796_MOUSE Tenascin-X OS=Mus musculus GN=Tnx PE=4 SV=1;>tr|Q3V5L4|Q3V5L4_MOUSE Tenascin-X OS=Mus musculus GN=Tnxb PE=2 SV=1;>tr|E9Q2T3|E9Q2T3_MOUSE Protein Tnxb OS=Mus musc	7	15	15	15	15	15	15	7.9	7.9	7.9	435.47	4006	4006;4114;3126;3126;1332;860;63	1	16									16	1.2939E-45	2.0601	2.6651	46.901	14	2.276	2.6942	28.351	14	1.1653	0.87232	31.554	14	2.0601	2.6651	46.901	14	2.276
O35459;F7B227	O35459;F7B227	6;4	6;4	6;4	Delta(3,5)-Delta(2,4)-dienoyl-CoA isomerase, mitochondrial	Ech1	>sp|O35459|ECH1_MOUSE Delta(3,5)-Delta(2,4)-dienoyl-CoA isomerase, mitochondrial OS=Mus musculus GN=Ech1 PE=1 SV=1;>tr|F7B227|F7B227_MOUSE Delta(3,5)-Delta(2,4)-dienoyl-CoA isomerase, mitochondrial (Fragment) OS=Mus musculus GN=Ech1 PE=1 SV=1	2	6	6	6	6	6	6	25.4	25.4	25.4	36.118	327	327;177	7							6			6	1.2455E-58	0.84476	1.1752	46.381	6	0.93741	0.94247	10.035	6	1.0082	0.8977	31.503	6	0.84476	1.1752	46.381	6	0.93741
O35566;Q921J7	O35566;Q921J7	3;2	3;2	3;2	CD151 antigen	Cd151	>sp|O35566|CD151_MOUSE CD151 antigen OS=Mus musculus GN=Cd151 PE=2 SV=2;>tr|Q921J7|Q921J7_MOUSE Cd151 protein OS=Mus musculus GN=Cd151 PE=2 SV=1	2	3	3	3	3	3	3	12.3	12.3	12.3	28.246	253	253;253	7.71							2	5		7	5.6088E-106	1.1639	1.1456	47.775	7	1.298	1.1379	22.569	7	1.2235	0.94383	26.496	7	1.1639	1.1456	47.775	7	1.298
Q9CSU2;Q3UD26;O35593	Q9CSU2;Q3UD26;O35593	1;1;1	1;1;1	1;1;1	26S proteasome non-ATPase regulatory subunit 14	Psmd14	>tr|Q9CSU2|Q9CSU2_MOUSE Putative uncharacterized protein (Fragment) OS=Mus musculus GN=Psmd14 PE=2 SV=1;>tr|Q3UD26|Q3UD26_MOUSE Putative uncharacterized protein OS=Mus musculus GN=Psmd14 PE=2 SV=1;>sp|O35593|PSDE_MOUSE 26S proteasome non-ATPase regulatory	3	1	1	1	1	1	1	5	5	5	28.772	259	259;310;310	7							1			1	7.5308E-09	NaN	NaN	NaN	1	NaN	NaN	NaN	1	NaN	NaN	NaN	1	NaN	NaN	NaN	1	NaN
Q3U2B2;Q7TMD4;O35604	Q3U2B2;Q7TMD4;O35604	5;5;5	5;5;5	5;5;5	Niemann-Pick C1 protein	Npc1	>tr|Q3U2B2|Q3U2B2_MOUSE Putative uncharacterized protein OS=Mus musculus GN=Npc1 PE=2 SV=1;>tr|Q7TMD4|Q7TMD4_MOUSE Niemann Pick type C1 OS=Mus musculus GN=Npc1 PE=2 SV=1;>sp|O35604|NPC1_MOUSE Niemann-Pick C1 protein OS=Mus musculus GN=Npc1 PE=1 SV=2	3	5	5	5	5	5	5	5.7	5.7	5.7	122.35	1094	1094;1277;1277	1.86	1	6								7	1.3644E-15	0.48308	0.66587	43.989	7	0.50455	0.57642	23.31	7	1.2385	1.0391	31.331	7	0.48308	0.66587	43.989	7	0.50455
Q8BNZ1;O35623	Q8BNZ1;O35623	2;2	2;2	2;2	BET1 homolog	Bet1	>tr|Q8BNZ1|Q8BNZ1_MOUSE Putative uncharacterized protein OS=Mus musculus GN=Bet1 PE=4 SV=1;>sp|O35623|BET1_MOUSE BET1 homolog OS=Mus musculus GN=Bet1 PE=1 SV=1	2	2	2	2	2	2	2	24.6	24.6	24.6	13.225	118	118;118	9									2	2	5.5336E-11	1.4074	1.2966	48.799	2	0.80082	0.61874	19.482	2	0.6119	0.4673	46.436	2	1.4074	1.2966	48.799	2	0.80082
Q8C1X9;Q3U737;Q3TLP4;O35639;Q3TFK4;Q3TET3	Q8C1X9;Q3U737;Q3TLP4;O35639;Q3TFK4;Q3TET3	8;8;8;8;6;4	8;8;8;8;6;4	8;8;8;8;6;4	Annexin;Annexin A3	Anxa3	>tr|Q8C1X9|Q8C1X9_MOUSE Annexin OS=Mus musculus GN=Anxa3 PE=2 SV=1;>tr|Q3U737|Q3U737_MOUSE Annexin OS=Mus musculus GN=Anxa3 PE=2 SV=1;>tr|Q3TLP4|Q3TLP4_MOUSE Annexin OS=Mus musculus GN=Anxa3 PE=2 SV=1;>sp|O35639|ANXA3_MOUSE Annexin A3 OS=Mus musculus GN=An	6	8	8	8	8	8	8	31	31	31	36.356	323	323;323;323;323;323;180	7.22							8		1	9	2.6066E-98	2.1305	2.5824	52.353	9	2.1333	2.398	52.321	9	0.99395	0.85331	39.814	9	2.1305	2.5824	52.353	9	2.1333
Q5SVG5;Q5SVG4;Q3TVN4;O35643;Q8CC13;Q3U1K9;Q6NXY3	Q5SVG5;Q5SVG4;Q3TVN4;O35643;Q8CC13;Q3U1K9	7;7;7;7;7;6;3	2;2;2;2;2;1;2	2;2;2;2;2;1;2	AP-1 complex subunit beta-1	Ap1b1	>tr|Q5SVG5|Q5SVG5_MOUSE AP-1 complex subunit beta-1 OS=Mus musculus GN=Ap1b1 PE=1 SV=1;>tr|Q5SVG4|Q5SVG4_MOUSE AP-1 complex subunit beta-1 OS=Mus musculus GN=Ap1b1 PE=1 SV=1;>tr|Q3TVN4|Q3TVN4_MOUSE Putative uncharacterized protein OS=Mus musculus GN=Ap1b1	7	7	2	2	7	2	2	11.6	4.6	4.6	101.19	916	916;923;943;943;953;943;542	3			3							3	3.9938E-49	0.65235	0.76245	20.435	2	1.0691	1.0295	5.5528	3	1.6222	1.2057	19.356	2	0.65235	0.76245	20.435	2	1.0691
Q0VE46;O35682	Q0VE46;O35682	1;1	1;1	1;1	Myeloid-associated differentiation marker	Myadm	>tr|Q0VE46|Q0VE46_MOUSE Myadm protein OS=Mus musculus GN=Myadm PE=2 SV=1;>sp|O35682|MYADM_MOUSE Myeloid-associated differentiation marker OS=Mus musculus GN=Myadm PE=2 SV=2	2	1	1	1	1	1	1	5.3	5.3	5.3	35.284	320	320;320	7.5						1	1	1	1	4	3.0202E-05	0.39415	0.51947	48.375	4	0.58811	0.6905	47.847	4	1.2659	1.084	23.191	4	0.39415	0.51947	48.375	4	0.58811
O35685	O35685	2	2	2	Nuclear migration protein nudC	Nudc	>sp|O35685|NUDC_MOUSE Nuclear migration protein nudC OS=Mus musculus GN=Nudc PE=1 SV=1	1	2	2	2	2	2	2	5.4	5.4	5.4	38.358	332	332	6						2				2	5.9502E-06	0.9257	1.2049	36.867	2	0.83103	1.0219	13.68	2	0.97691	0.82614	2.2356	2	0.9257	1.2049	36.867	2	0.83103
Q811L7;O35737;Q8C2Q7;Q3UR26;J3QPH6;P70333	Q811L7;O35737;Q8C2Q7;Q3UR26;J3QPH6;P70333	4;4;4;2;2;2	4;4;4;2;2;2	3;3;3;2;2;2	Heterogeneous nuclear ribonucleoprotein H;Heterogeneous nuclear ribonucleoprotein H, N-terminally processed;Heterogeneous nuclear ribonucleoprotein H2	Hnrnph1;Hnrnph2;Gm8775	>tr|Q811L7|Q811L7_MOUSE Heterogeneous nuclear ribonucleoprotein H1 OS=Mus musculus GN=Hnrnph1 PE=2 SV=2;>sp|O35737|HNRH1_MOUSE Heterogeneous nuclear ribonucleoprotein H OS=Mus musculus GN=Hnrnph1 PE=1 SV=3;>tr|Q8C2Q7|Q8C2Q7_MOUSE Heterogeneous nuclear ribo	6	4	4	3	4	4	3	14	14	10.2	49.199	449	449;449;472;171;171;449	5.67					3	6				9	5.1396E-89	0.65266	0.66756	30.316	9	0.6735	0.78866	19.567	9	1.3196	1.1586	25.397	9	0.65266	0.66756	30.316	9	0.6735
O35841;Q3UYQ4	O35841;Q3UYQ4	3;3	3;3	3;3	Apoptosis inhibitor 5	Api5	>sp|O35841|API5_MOUSE Apoptosis inhibitor 5 OS=Mus musculus GN=Api5 PE=1 SV=2;>tr|Q3UYQ4|Q3UYQ4_MOUSE Putative uncharacterized protein OS=Mus musculus GN=Api5 PE=2 SV=1	2	3	3	3	3	3	3	7.7	7.7	7.7	56.784	504	504;524	5					4					4	2.9078E-54	0.91595	1.3238	40.194	3	1.5789	1.9006	75.706	3	1.8389	1.5814	116.01	3	0.91595	1.3238	40.194	3	1.5789
Q8R3X4;O35857;A2VCP9;F7C189	Q8R3X4;O35857	8;8;2;2	8;8;2;2	8;8;2;2	Mitochondrial import inner membrane translocase subunit TIM44	Timm44	>tr|Q8R3X4|Q8R3X4_MOUSE Mitochondrial import inner membrane translocase subunit TIM44 (Fragment) OS=Mus musculus GN=Timm44 PE=2 SV=1;>sp|O35857|TIM44_MOUSE Mitochondrial import inner membrane translocase subunit TIM44 OS=Mus musculus GN=Timm44 PE=1 SV=2	4	8	8	8	8	8	8	20	20	20	50.888	450	450;452;67;126	6						9				9	6.2055E-56	0.51553	0.71916	49.613	9	0.72404	0.77517	30.368	9	1.3073	1.0911	41.893	9	0.51553	0.71916	49.613	9	0.72404
O35864	O35864	1	1	1	COP9 signalosome complex subunit 5	Cops5	>sp|O35864|CSN5_MOUSE COP9 signalosome complex subunit 5 OS=Mus musculus GN=Cops5 PE=1 SV=3	1	1	1	1	1	1	1	3	3	3	37.548	334	334	7							1			1	1.0596E-05	NaN	NaN	NaN	1	NaN	NaN	NaN	1	NaN	NaN	NaN	1	NaN	NaN	NaN	1	NaN
Q5SSP3;Q9ESU8;Q8BXT5;Q3UTP8;Q3US35;O35874	Q5SSP3;Q9ESU8;Q8BXT5;Q3UTP8;Q3US35;O35874	2;2;2;2;2;2	2;2;2;2;2;2	2;2;2;2;2;2	Neutral amino acid transporter A	Slc1a4	>tr|Q5SSP3|Q5SSP3_MOUSE Neutral amino acid transporter A OS=Mus musculus GN=Slc1a4 PE=1 SV=1;>tr|Q9ESU8|Q9ESU8_MOUSE Neutral amino acid transporter ASCT1 OS=Mus musculus GN=Slc1a4 PE=2 SV=1;>tr|Q8BXT5|Q8BXT5_MOUSE Putative uncharacterized protein OS=Mus mu	6	2	2	2	2	2	2	8.4	8.4	8.4	47.666	452	452;532;532;532;532;532	5					2					2	1.2467E-05	NaN	NaN	NaN	1	NaN	NaN	NaN	1	NaN	NaN	NaN	1	NaN	NaN	NaN	1	NaN
Q3TUF3;O35887;G3UWV3;Q3UG11;G3V004;G3UXA3;G3UWR0;Q3TQD1;G3UY49;G3UXA8	Q3TUF3;O35887;G3UWV3;Q3UG11;G3V004;G3UXA3	9;9;8;8;6;5;4;4;3;3	1;1;1;0;0;0;1;1;1;0	1;1;1;0;0;0;1;1;1;0	Calumenin	Calu	>tr|Q3TUF3|Q3TUF3_MOUSE Calumenin, isoform CRA_a OS=Mus musculus GN=Calu PE=2 SV=1;>sp|O35887|CALU_MOUSE Calumenin OS=Mus musculus GN=Calu PE=1 SV=1;>tr|G3UWV3|G3UWV3_MOUSE Calumenin OS=Mus musculus GN=Calu PE=2 SV=1;>tr|Q3UG11|Q3UG11_MOUSE Putative unchar	10	9	1	1	9	1	1	33.7	4.8	4.8	37.063	315	315;315;154;315;163;74;227;247;139;168	6						1				1	3.8158E-228	NaN	NaN	NaN	1	NaN	NaN	NaN	1	NaN	NaN	NaN	1	NaN	NaN	NaN	1	NaN
Q9EP83;Q3U9X2;O35900;Q9ES84;O35901	Q9EP83;Q3U9X2;O35900;Q9ES84;O35901	1;1;1;1;1	1;1;1;1;1	1;1;1;1;1	U6 snRNA-associated Sm-like protein LSm2	Lsm2	>tr|Q9EP83|Q9EP83_MOUSE SnRNP core protein SMX5b OS=Mus musculus GN=Lsm2 PE=4 SV=1;>tr|Q3U9X2|Q3U9X2_MOUSE LSM2 homolog, U6 small nuclear RNA associated (S. cerevisiae), isoform CRA_b OS=Mus musculus GN=Lsm2 PE=4 SV=1;>sp|O35900|LSM2_MOUSE U6 snRNA-associa	5	1	1	1	1	1	1	24.4	24.4	24.4	8.743	78	78;95;95;119;131	9									1	1	0.0026438	NaN	NaN	NaN	1	NaN	NaN	NaN	1	NaN	NaN	NaN	1	NaN	NaN	NaN	1	NaN
Q6PDS4;Q3UG34;Q3TV21;O35943	Q6PDS4;Q3UG34;Q3TV21;O35943	2;2;2;2	2;2;2;2	2;2;2;2	Frataxin, mitochondrial;Frataxin intermediate form;Frataxin mature form	Fxn	>tr|Q6PDS4|Q6PDS4_MOUSE Fxn protein OS=Mus musculus GN=Fxn PE=4 SV=1;>tr|Q3UG34|Q3UG34_MOUSE Putative uncharacterized protein OS=Mus musculus GN=Fxn PE=2 SV=1;>tr|Q3TV21|Q3TV21_MOUSE Frataxin OS=Mus musculus GN=Fxn PE=2 SV=1;>sp|O35943|FRDA_MOUSE Frataxin,	4	2	2	2	2	2	2	22.8	22.8	22.8	11.084	101	101;207;207;207	9									2	2	6.9115E-12	1.4296	1.4133	120.63	2	0.84635	0.65937	7.2806	2	0.66006	0.50038	99.905	2	1.4296	1.4133	120.63	2	0.84635
Q8CHW3;O35972	Q8CHW3;O35972	3;3	3;3	3;3	39S ribosomal protein L23, mitochondrial	Mrpl23	>tr|Q8CHW3|Q8CHW3_MOUSE Mitochondrial ribosomal protein L23 OS=Mus musculus GN=Mrpl23 PE=2 SV=1;>sp|O35972|RM23_MOUSE 39S ribosomal protein L23, mitochondrial OS=Mus musculus GN=Mrpl23 PE=2 SV=1	2	3	3	3	3	3	3	29.5	29.5	29.5	17.105	146	146;146	9									3	3	2.3284E-38	0.57778	0.69007	32.591	3	0.40065	0.42357	19.389	3	0.83815	0.72333	4.3661	3	0.57778	0.69007	32.591	3	0.40065
Q3TER0;Q3U4N4;O54724	Q3TER0;Q3U4N4;O54724	2;2;2	2;2;2	2;2;2	Polymerase I and transcript release factor	Ptrf	>tr|Q3TER0|Q3TER0_MOUSE Putative uncharacterized protein OS=Mus musculus GN=Ptrf PE=2 SV=1;>tr|Q3U4N4|Q3U4N4_MOUSE Putative uncharacterized protein OS=Mus musculus GN=Ptrf PE=2 SV=1;>sp|O54724|PTRF_MOUSE Polymerase I and transcript release factor OS=Mus mu	3	2	2	2	2	2	2	18.6	18.6	18.6	19.147	177	177;195;392	5					2					2	3.8662E-09	0.804	1.0484	33	2	0.81871	0.86464	12.427	2	1.0183	0.81151	9.6687	2	0.804	1.0484	33	2	0.81871
Q3UG68;Q3UC51;O54734	Q3UG68;Q3UC51;O54734	8;8;8	8;8;8	8;8;8	Dolichyl-diphosphooligosaccharide--protein glycosyltransferase 48 kDa subunit	Ddost	>tr|Q3UG68|Q3UG68_MOUSE Dolichyl-di-phosphooligosaccharide-protein glycotransferase, isoform CRA_c OS=Mus musculus GN=Ddost PE=2 SV=1;>tr|Q3UC51|Q3UC51_MOUSE Putative uncharacterized protein OS=Mus musculus GN=Ddost PE=2 SV=1;>sp|O54734|OST48_MOUSE Dolichy	3	8	8	8	8	8	8	33.3	33.3	33.3	48.985	441	441;441;441	6						10				10	3.7443E-131	0.66272	0.85841	65.592	9	0.93632	0.87715	32.696	10	1.198	1.0537	54.356	8	0.66272	0.85841	65.592	9	0.93632
Q3U7X3;O54918-3;O54918-2;Q542N5;O54918	Q3U7X3;O54918-3;O54918-2;Q542N5;O54918	1;1;1;1;1	1;1;1;1;1	1;1;1;1;1	Bcl-2-like protein 11	Bcl2l11	>tr|Q3U7X3|Q3U7X3_MOUSE BCL2-like 11 (Apoptosis facilitator), isoform CRA_a OS=Mus musculus GN=Bcl2l11 PE=4 SV=1;>sp|O54918-3|B2L11_MOUSE Isoform BimS of Bcl-2-like protein 11 OS=Mus musculus GN=Bcl2l11;>sp|O54918-2|B2L11_MOUSE Isoform BimL of Bcl-2-like p	5	1	1	1	1	1	1	10	10	10	12.954	110	110;110;140;196;196	9									1	1	0.0080242	NaN	NaN	NaN	1	NaN	NaN	NaN	1	NaN	NaN	NaN	1	NaN	NaN	NaN	1	NaN
Q2VPC9;Q3TWR3;O54950	Q2VPC9;Q3TWR3;O54950	3;3;3	3;3;3	3;3;3	5-AMP-activated protein kinase subunit gamma-1	Prkag1	>tr|Q2VPC9|Q2VPC9_MOUSE Prkag1 protein (Fragment) OS=Mus musculus GN=Prkag1 PE=2 SV=1;>tr|Q3TWR3|Q3TWR3_MOUSE Putative uncharacterized protein OS=Mus musculus GN=Prkag1 PE=2 SV=1;>sp|O54950|AAKG1_MOUSE 5-AMP-activated protein kinase subunit gamma-1 OS=Mus	3	3	3	3	3	3	3	12.1	12.1	12.1	28.308	248	248;330;330	7							3			3	1.63E-05	0.71421	0.96987	102.12	3	0.76759	0.7798	15	3	1.0488	0.90097	88.997	3	0.71421	0.96987	102.12	3	0.76759
O54962	O54962	2	2	2	Barrier-to-autointegration factor	Banf1	>sp|O54962|BAF_MOUSE Barrier-to-autointegration factor OS=Mus musculus GN=Banf1 PE=1 SV=1	1	2	2	2	2	2	2	42.7	42.7	42.7	10.102	89	89	9									3	3	9.6827E-08	3.338	3.2249	58.983	3	2.1084	1.6562	39.162	3	1.25	0.94816	21.829	3	3.338	3.2249	58.983	3	2.1084
Q3TFP8;Q3TXU8;Q3TH84;O55022	Q3TFP8;Q3TXU8;Q3TH84;O55022	2;2;2;2	2;2;2;2	2;2;2;2	Membrane-associated progesterone receptor component 1	Pgrmc1	>tr|Q3TFP8|Q3TFP8_MOUSE Putative uncharacterized protein OS=Mus musculus GN=Pgrmc1 PE=2 SV=1;>tr|Q3TXU8|Q3TXU8_MOUSE Progesterone receptor membrane component 1 OS=Mus musculus GN=Pgrmc1 PE=2 SV=1;>tr|Q3TH84|Q3TH84_MOUSE Putative uncharacterized protein OS=	4	2	2	2	2	2	2	19.4	19.4	19.4	19.746	175	175;195;195;195	8								3		3	1.1809E-40	0.73317	0.97783	44.182	3	0.64645	0.74902	48.88	3	0.94399	0.80875	21.623	3	0.73317	0.97783	44.182	3	0.64645
O55029	O55029	6	6	6	Coatomer subunit beta	Copb2	>sp|O55029|COPB2_MOUSE Coatomer subunit beta OS=Mus musculus GN=Copb2 PE=2 SV=2	1	6	6	6	6	6	6	9.9	9.9	9.9	102.45	905	905	3			7							7	2.3795E-16	0.53882	0.64677	18.487	7	0.58602	0.68141	15.453	7	1.1409	0.84982	23.033	7	0.53882	0.64677	18.487	7	0.58602
O55111;Q8BK55;Q8VCE3;Q811I1	O55111;Q8BK55	8;5;2;2	8;5;2;2	8;5;2;2	Desmoglein-2	Dsg2	>sp|O55111|DSG2_MOUSE Desmoglein-2 OS=Mus musculus GN=Dsg2 PE=1 SV=3;>tr|Q8BK55|Q8BK55_MOUSE Putative uncharacterized protein (Fragment) OS=Mus musculus PE=2 SV=1	4	8	8	8	8	8	8	10.6	10.6	10.6	122.38	1122	1122;458;292;360	2.94	1	3	11		2					17	9.1494E-68	0.26639	0.31827	57.211	13	0.3204	0.37405	26.04	13	1.0901	0.90568	57.446	13	0.26639	0.31827	57.211	13	0.3204
Q5SVG6;Q5SVF7;O55125;Q3UGS1	Q5SVG6;Q5SVF7;O55125;Q3UGS1	3;3;3;3	3;3;3;3	3;3;3;3	Protein NipSnap homolog 1	Nipsnap1	>tr|Q5SVG6|Q5SVG6_MOUSE Protein NipSnap homolog 1 (Fragment) OS=Mus musculus GN=Nipsnap1 PE=1 SV=1;>tr|Q5SVF7|Q5SVF7_MOUSE 4-nitrophenylphosphatase domain and non-neuronal SNAP25-like protein homolog 1 (C. elegans), isoform CRA_f OS=Mus musculus GN=Nipsnap	4	3	3	3	3	3	3	35.3	35.3	35.3	15.883	136	136;284;284;319	8								3		3	5.487E-80	0.65394	0.73272	34.762	3	0.5684	0.62373	17.075	3	1.1375	0.83628	20.408	3	0.65394	0.73272	34.762	3	0.5684
Q7TMG8;Q3TD78;O55126	Q7TMG8;Q3TD78;O55126	4;4;4	4;4;4	4;4;4	Protein NipSnap homolog 2	Gbas	>tr|Q7TMG8|Q7TMG8_MOUSE Glioblastoma amplified sequence OS=Mus musculus GN=Gbas PE=2 SV=1;>tr|Q3TD78|Q3TD78_MOUSE Putative uncharacterized protein OS=Mus musculus GN=Gbas PE=2 SV=1;>sp|O55126|NIPS2_MOUSE Protein NipSnap homolog 2 OS=Mus musculus GN=Gbas PE	3	4	4	4	4	4	4	18.1	18.1	18.1	32.898	281	281;281;281	8								4		4	2.1766E-14	0.75534	0.86964	32.407	4	0.98059	1.0098	24.876	4	1.1363	0.99889	20.582	4	0.75534	0.86964	32.407	4	0.98059
Q9R071;Q545K4;Q3UBJ6;Q3UA13;Q3U818;Q3U740;O55135;A6PWZ2;D6RG53;D6RJJ3;B1AZQ4	Q9R071;Q545K4;Q3UBJ6;Q3UA13;Q3U818;Q3U740;O55135	3;3;3;3;3;3;3;1;1;1;1	3;3;3;3;3;3;3;1;1;1;1	3;3;3;3;3;3;3;1;1;1;1	Eukaryotic translation initiation factor 6	Eif6	>tr|Q9R071|Q9R071_MOUSE Eukaryotic translation initiation factor 6 OS=Mus musculus GN=Eif6 PE=2 SV=1;>tr|Q545K4|Q545K4_MOUSE Eukaryotic translation initiation factor 6 OS=Mus musculus GN=Eif6 PE=2 SV=1;>tr|Q3UBJ6|Q3UBJ6_MOUSE Eukaryotic translation initiat	11	3	3	3	3	3	3	16.3	16.3	16.3	26.541	245	245;245;245;245;245;245;245;58;59;71;81	8								3		3	4.3614E-49	1.454	1.5674	52.926	2	1.0852	1.0968	18.938	2	0.70561	0.55733	3.1901	2	1.454	1.5674	52.926	2	1.0852
O55234;Q8BTY5	O55234;Q8BTY5	2;1	2;1	2;1	Proteasome subunit beta type-5	Psmb5	>sp|O55234|PSB5_MOUSE Proteasome subunit beta type-5 OS=Mus musculus GN=Psmb5 PE=1 SV=3;>tr|Q8BTY5|Q8BTY5_MOUSE Putative uncharacterized protein OS=Mus musculus GN=Psmb5 PE=2 SV=1	2	2	2	2	2	2	2	10.2	10.2	10.2	28.532	264	264;177	8								2		2	1.5489E-15	0.78486	1.0432	32.36	2	0.68057	0.78522	30.978	2	0.84828	0.71838	7.076	2	0.78486	1.0432	32.36	2	0.68057
O70251;G3UX43;G3UZ47;M0QWK5;M0QWH8	O70251;G3UX43;G3UZ47	3;2;2;1;1	3;2;2;1;1	3;2;2;1;1	Elongation factor 1-beta	Eef1b;Eef1b2	>sp|O70251|EF1B_MOUSE Elongation factor 1-beta OS=Mus musculus GN=Eef1b PE=1 SV=5;>tr|G3UX43|G3UX43_MOUSE Elongation factor 1-beta OS=Mus musculus GN=Eef1b2 PE=4 SV=1;>tr|G3UZ47|G3UZ47_MOUSE Elongation factor 1-beta (Fragment) OS=Mus musculus GN=Eef1b2 PE=	5	3	3	3	3	3	3	24	24	24	24.693	225	225;68;94;43;48	7.12						2	3	3		8	1.7023E-230	0.75049	0.75131	39.266	8	1.0865	0.96149	40.892	8	1.3373	0.98269	28.286	8	0.75049	0.75131	39.266	8	1.0865
Q544R7;Q3U6W4;O70252;D3YX62;D3YXN4	Q544R7;Q3U6W4;O70252;D3YX62	4;4;4;3;1	4;4;4;3;1	4;4;4;3;1	Heme oxygenase 2	Hmox2	>tr|Q544R7|Q544R7_MOUSE Heme oxygenase (Decycling) 2 OS=Mus musculus GN=Hmox2 PE=2 SV=1;>tr|Q3U6W4|Q3U6W4_MOUSE Putative uncharacterized protein OS=Mus musculus GN=Hmox2 PE=2 SV=1;>sp|O70252|HMOX2_MOUSE Heme oxygenase 2 OS=Mus musculus GN=Hmox2 PE=2 SV=1;>	5	4	4	4	4	4	4	21.6	21.6	21.6	35.738	315	315;315;315;228;93	7							6			6	6.1703E-10	0.50452	0.56985	21.987	6	0.68575	0.72784	8.996	6	1.4541	1.1645	20.88	6	0.50452	0.56985	21.987	6	0.68575
Q8C988;Q3TTC9;Q3TPU5;O70378;M0QWS0;M0QWI7;M0QWY0;M0QWP2;M0QWE2;M0QWC9	Q8C988;Q3TTC9;Q3TPU5;O70378;M0QWS0;M0QWI7;M0QWY0;M0QWP2;M0QWE2;M0QWC9	2;2;2;2;1;1;1;1;1;1	2;2;2;2;1;1;1;1;1;1	2;2;2;2;1;1;1;1;1;1	ER membrane protein complex subunit 8	Cox4nb;Emc8	>tr|Q8C988|Q8C988_MOUSE Putative uncharacterized protein OS=Mus musculus PE=2 SV=1;>tr|Q3TTC9|Q3TTC9_MOUSE Putative uncharacterized protein OS=Mus musculus GN=Emc8 PE=2 SV=1;>tr|Q3TPU5|Q3TPU5_MOUSE Putative uncharacterized protein OS=Mus musculus GN=Emc8 P	10	2	2	2	2	2	2	11.6	11.6	11.6	23.29	207	207;207;207;207;77;114;128;143;156;167	8								3		3	1.0763E-49	0.50034	0.6657	27.08	3	0.74872	0.86769	28.115	3	1.4093	1.1605	10.929	3	0.50034	0.6657	27.08	3	0.74872
O70404	O70404	4	4	4	Vesicle-associated membrane protein 8	Vamp8	>sp|O70404|VAMP8_MOUSE Vesicle-associated membrane protein 8 OS=Mus musculus GN=Vamp8 PE=1 SV=1	1	4	4	4	4	4	4	40.6	40.6	40.6	11.451	101	101	9									5	5	1.9122E-39	0.58203	0.62632	12.069	5	0.8594	0.84551	8.1364	5	1.4063	1.157	11.079	5	0.58203	0.62632	12.069	5	0.8594
Q9DCD8;Q58EV4;O70435	Q9DCD8;Q58EV4;O70435	1;1;1	1;1;1	1;1;1	Proteasome subunit alpha type;Proteasome subunit alpha type-3	Psma3	>tr|Q9DCD8|Q9DCD8_MOUSE Proteasome subunit alpha type OS=Mus musculus GN=Psma3 PE=2 SV=1;>tr|Q58EV4|Q58EV4_MOUSE Proteasome subunit alpha type OS=Mus musculus GN=Psma3 PE=2 SV=1;>sp|O70435|PSA3_MOUSE Proteasome subunit alpha type-3 OS=Mus musculus GN=Psma3	3	1	1	1	1	1	1	4.7	4.7	4.7	28.49	255	255;255;255	8								1		1	2.104E-05	NaN	NaN	NaN	1	NaN	NaN	NaN	1	NaN	NaN	NaN	1	NaN	NaN	NaN	1	NaN
Q9DCE1;Q8BH40;O70439;Q9JMJ6	Q9DCE1;Q8BH40;O70439;Q9JMJ6	4;4;4;3	4;4;4;3	4;4;4;3	Syntaxin-7	Stx7	>tr|Q9DCE1|Q9DCE1_MOUSE Putative uncharacterized protein OS=Mus musculus GN=Stx7 PE=2 SV=1;>tr|Q8BH40|Q8BH40_MOUSE Syntaxin 7 OS=Mus musculus GN=Stx7 PE=1 SV=1;>sp|O70439|STX7_MOUSE Syntaxin-7 OS=Mus musculus GN=Stx7 PE=1 SV=3;>tr|Q9JMJ6|Q9JMJ6_MOUSE Synta	4	4	4	4	4	4	4	19.9	19.9	19.9	29.747	261	261;261;261;261	7							4			4	9.9378E-28	0.85474	0.98966	16.127	4	0.6946	0.83263	36.619	4	0.97901	0.82573	31.989	4	0.85474	0.98966	16.127	4	0.6946
Q9JJ20;O70456	Q9JJ20;O70456	4;4	1;1	1;1	14-3-3 protein sigma	Sfn	>tr|Q9JJ20|Q9JJ20_MOUSE 14-3-3 protein sigma OS=Mus musculus GN=Sfn PE=2 SV=1;>sp|O70456|1433S_MOUSE 14-3-3 protein sigma OS=Mus musculus GN=Sfn PE=1 SV=2	2	4	1	1	4	1	1	13.3	3.2	3.2	27.833	248	248;248	8								1		1	3.8715E-18	NaN	NaN	NaN	1	NaN	NaN	NaN	1	NaN	NaN	NaN	1	NaN	NaN	NaN	1	NaN
Q3UIZ1;Q3TS38;Q3TJE8;Q3TJ71;O70475;D3Z3F7;Q3TI06;D3YXP9	Q3UIZ1;Q3TS38;Q3TJE8;Q3TJ71;O70475;D3Z3F7;Q3TI06	7;7;7;7;7;6;6;2	7;7;7;7;7;6;6;2	7;7;7;7;7;6;6;2	UDP-glucose 6-dehydrogenase	Ugdh	>tr|Q3UIZ1|Q3UIZ1_MOUSE UDP-glucose 6-dehydrogenase OS=Mus musculus GN=Ugdh PE=2 SV=1;>tr|Q3TS38|Q3TS38_MOUSE UDP-glucose 6-dehydrogenase OS=Mus musculus GN=Ugdh PE=2 SV=1;>tr|Q3TJE8|Q3TJE8_MOUSE UDP-glucose 6-dehydrogenase OS=Mus musculus GN=Ugdh PE=2 SV=	8	7	7	7	7	7	7	20.3	20.3	20.3	54.817	493	493;493;493;493;493;426;434;156	5					7					7	3.914E-58	0.55118	0.80916	48.953	6	0.83477	0.95116	17.324	6	1.2921	1.0429	31.894	6	0.55118	0.80916	48.953	6	0.83477
Q8BSN6;O70480	Q8BSN6;O70480	3;3	3;3	3;3	Vesicle-associated membrane protein 4	Vamp4	>tr|Q8BSN6|Q8BSN6_MOUSE Vesicle-associated membrane protein 4 OS=Mus musculus GN=Vamp4 PE=1 SV=1;>sp|O70480|VAMP4_MOUSE Vesicle-associated membrane protein 4 OS=Mus musculus GN=Vamp4 PE=1 SV=1	2	3	3	3	3	3	3	23.4	23.4	23.4	16.358	141	141;141	9									4	4	5.6684E-08	0.5663	0.55718	29.488	4	0.79085	0.65672	11.172	4	1.4925	1.1567	34.96	4	0.5663	0.55718	29.488	4	0.79085
Q6ZWQ5;O70493;Q99M52;Q3TGS7;Q3V2H3	Q6ZWQ5;O70493;Q99M52;Q3TGS7;Q3V2H3	2;2;2;2;2	2;2;2;2;2	2;2;2;2;2	Sorting nexin-12	Snx12	>tr|Q6ZWQ5|Q6ZWQ5_MOUSE Sorting nexin 12, isoform CRA_c OS=Mus musculus GN=Snx12 PE=1 SV=1;>sp|O70493|SNX12_MOUSE Sorting nexin-12 OS=Mus musculus GN=Snx12 PE=1 SV=1;>tr|Q99M52|Q99M52_MOUSE Sorting nexin 12 OS=Mus musculus GN=Snx12 PE=2 SV=1;>tr|Q3TGS7|Q3T	5	2	2	2	2	2	2	15.4	15.4	15.4	18.884	162	162;165;166;166;170	9									2	2	3.852E-13	0.99845	1.0473	4.8012	2	0.85715	0.88453	17.57	2	0.98715	0.84183	23.887	2	0.99845	1.0473	4.8012	2	0.85715
P27048;Q3UN87;P63163;O70499	P27048;Q3UN87;P63163;O70499	2;2;2;2	2;2;2;2	2;2;2;2	Small nuclear ribonucleoprotein-associated protein B;Small nuclear ribonucleoprotein-associated protein;Small nuclear ribonucleoprotein-associated protein N	Snrpb;Snrpn	>sp|P27048|RSMB_MOUSE Small nuclear ribonucleoprotein-associated protein B OS=Mus musculus GN=Snrpb PE=1 SV=1;>tr|Q3UN87|Q3UN87_MOUSE Small nuclear ribonucleoprotein-associated protein OS=Mus musculus GN=Snrpn PE=2 SV=1;>sp|P63163|RSMN_MOUSE Small nuclear	4	2	2	2	2	2	2	9.5	9.5	9.5	23.656	231	231;240;240;240	8								2		2	0.0001831	1.542	2.0538	7.0497	2	2.1429	2.6162	16.904	2	1.4183	1.2689	26.283	2	1.542	2.0538	7.0497	2	2.1429
Q0VGQ1;O70503;O70503-2;Q9CSR6	Q0VGQ1;O70503;O70503-2	6;6;3;2	6;6;3;2	6;6;3;2	Estradiol 17-beta-dehydrogenase 12	Hsd17b12	>tr|Q0VGQ1|Q0VGQ1_MOUSE Hydroxysteroid (17-beta) dehydrogenase 12 OS=Mus musculus GN=Hsd17b12 PE=2 SV=1;>sp|O70503|DHB12_MOUSE Estradiol 17-beta-dehydrogenase 12 OS=Mus musculus GN=Hsd17b12 PE=2 SV=1;>sp|O70503-2|DHB12_MOUSE Isoform 2 of Estradiol 17-beta-	4	6	6	6	6	6	6	21.8	21.8	21.8	34.741	312	312;312;177;130	7.4							6	4		10	2.5629E-36	0.61486	0.6411	51.224	10	0.73068	0.65281	35.868	10	1.3288	1.0099	46.459	10	0.61486	0.6411	51.224	10	0.73068
Q3UJS5;P62264;O70569;D3YVF4;D3Z7I1	Q3UJS5;P62264;O70569;D3YVF4;D3Z7I1	4;4;4;2;2	4;4;4;2;2	4;4;4;2;2	40S ribosomal protein S14	Rps14	>tr|Q3UJS5|Q3UJS5_MOUSE Putative uncharacterized protein OS=Mus musculus GN=Rps14 PE=2 SV=1;>sp|P62264|RS14_MOUSE 40S ribosomal protein S14 OS=Mus musculus GN=Rps14 PE=2 SV=3;>tr|O70569|O70569_MOUSE Ribosomal protein S14 OS=Mus musculus GN=rps14 PE=3 SV=1;	5	4	4	4	4	4	4	17.9	17.9	17.9	16.289	151	151;151;151;119;138	8.83								1	5	6	1.02E-25	0.90374	0.86808	28.004	6	0.55917	0.63373	12.197	6	0.67655	0.60614	24.045	6	0.90374	0.86808	28.004	6	0.55917
O78206;Q31168;O78207;W5XQG0;Q792Z7;P01899;Q31167;Q9CZ20;Q62143;P14431;Q61643;Q61641;Q31151;Q31145;L7N260;O19467;K7X379;E9PWT4;E9QJR9;P79568;P79567;P14430;Q31199;Q8R3Y0;Q52PG7;P14429;Q3KQJ3;P01897	O78206;Q31168;O78207;W5XQG0;Q792Z7;P01899;Q31167	3;3;3;3;3;3;2;1;1;1;1;1;1;1;1;1;1;1;1;1;1;1;1;1;1;1;1;1	3;3;3;3;3;3;2;1;1;1;1;1;1;1;1;1;1;1;1;1;1;1;1;1;1;1;1;1	3;3;3;3;3;3;2;1;1;1;1;1;1;1;1;1;1;1;1;1;1;1;1;1;1;1;1;1	H-2 class I histocompatibility antigen, D-B alpha chain	H2-D1	>tr|O78206|O78206_MOUSE H-2D cell surface glycoprotein (Fragment) OS=Mus musculus GN=H-2D PE=2 SV=1;>tr|Q31168|Q31168_MOUSE H-2D cell surface glycoprotein (Fragment) OS=Mus musculus GN=H2-D1 PE=2 SV=1;>tr|O78207|O78207_MOUSE H-2D cell surface glycoprotein	28	3	3	3	3	3	3	17	17	17	23.768	206	206;337;337;359;362;362;337;184;184;200;206;206;206;206;215;257;279;310;325;326;326;326;328;332;334;334;343;362	5.6					2	3				5	2.4879E-07	0.46796	0.61488	24.671	5	0.52033	0.62665	47.992	5	1.1979	0.90151	43.571	5	0.46796	0.61488	24.671	5	0.52033
Q3TE06;Q9DC08;Q9DBM8;Q3TNK2;Q3TJY2;O88342;Q3U136;Q80ZI9	Q3TE06;Q9DC08;Q9DBM8;Q3TNK2;Q3TJY2;O88342;Q3U136;Q80ZI9	6;6;6;6;6;6;6;6	6;6;6;6;6;6;6;6	6;6;6;6;6;6;6;6	WD repeat-containing protein 1	Wdr1	>tr|Q3TE06|Q3TE06_MOUSE Putative uncharacterized protein (Fragment) OS=Mus musculus GN=Wdr1 PE=2 SV=1;>tr|Q9DC08|Q9DC08_MOUSE Putative uncharacterized protein OS=Mus musculus GN=Wdr1 PE=2 SV=1;>tr|Q9DBM8|Q9DBM8_MOUSE Putative uncharacterized protein OS=Mus	8	6	6	6	6	6	6	13.3	13.3	13.3	63.42	580	580;606;606;606;606;606;639;658	5					6					6	3.3619E-15	1.0998	1.5664	22.617	6	1.3097	1.3582	11.378	6	0.98986	0.80077	20.573	6	1.0998	1.5664	22.617	6	1.3097
Q3TI40;Q3TI19;Q2M4G1;O88441;Q8C454	Q3TI40;Q3TI19;Q2M4G1;O88441;Q8C454	5;5;5;5;4	5;5;5;5;4	5;5;5;5;4	Metaxin-2	Mtx2	>tr|Q3TI40|Q3TI40_MOUSE Putative uncharacterized protein OS=Mus musculus GN=Mtx2 PE=2 SV=1;>tr|Q3TI19|Q3TI19_MOUSE Putative uncharacterized protein OS=Mus musculus GN=Mtx2 PE=2 SV=1;>tr|Q2M4G1|Q2M4G1_MOUSE Metaxin 2 OS=Mus musculus GN=Mtx2 PE=4 SV=1;>sp|O8	5	5	5	5	5	5	5	28.5	28.5	28.5	29.786	263	263;263;263;263;263	8								7		7	1.7227E-78	0.69153	0.84142	61.012	7	0.78464	0.73498	11.948	7	1.1347	0.87036	49.503	7	0.69153	0.84142	61.012	7	0.78464
Q8R378;O88520	Q8R378;O88520	1;1	1;1	1;1	Leucine-rich repeat protein SHOC-2	Shoc2	>tr|Q8R378|Q8R378_MOUSE Shoc2 protein OS=Mus musculus GN=Shoc2 PE=2 SV=1;>sp|O88520|SHOC2_MOUSE Leucine-rich repeat protein SHOC-2 OS=Mus musculus GN=Shoc2 PE=2 SV=2	2	1	1	1	1	1	1	2.5	2.5	2.5	58.493	524	524;582	5					2					2	0.0089311	0.72565	1.006	0.1058	2	0.62918	0.75921	0.73271	2	0.86706	0.73386	0.85973	2	0.72565	1.006	0.1058	2	0.62918
Q3TEL0;Q3UB92;Q3U6W3;Q3U6J9;Q3TAR8;O88531;Q8VBX5;B1B0P8;Q3UFT5;B1B0P9	Q3TEL0;Q3UB92;Q3U6W3;Q3U6J9;Q3TAR8;O88531;Q8VBX5;B1B0P8;Q3UFT5;B1B0P9	4;4;4;4;4;4;4;2;2;2	4;4;4;4;4;4;4;2;2;2	4;4;4;4;4;4;4;2;2;2	Palmitoyl-protein thioesterase 1	Ppt1	>tr|Q3TEL0|Q3TEL0_MOUSE Putative uncharacterized protein OS=Mus musculus GN=Ppt1 PE=2 SV=1;>tr|Q3UB92|Q3UB92_MOUSE Putative uncharacterized protein OS=Mus musculus GN=Ppt1 PE=2 SV=1;>tr|Q3U6W3|Q3U6W3_MOUSE Putative uncharacterized protein OS=Mus musculus G	10	4	4	4	4	4	4	16.9	16.9	16.9	34.154	302	302;306;306;306;306;306;307;179;197;197	6.8						1	4			5	6.8133E-61	1.5903	1.7403	25.824	5	2.2146	2.2493	19.004	5	1.2869	1.0883	24.442	5	1.5903	1.7403	25.824	5	2.2146
Q14AI7;O88544;F6QTS1;Q3TIJ1;D3Z1R9;D3YV99	Q14AI7;O88544;F6QTS1;Q3TIJ1	5;5;4;4;2;2	5;5;4;4;2;2	5;5;4;4;2;2	COP9 signalosome complex subunit 4	Cops4	>tr|Q14AI7|Q14AI7_MOUSE COP9 (Constitutive photomorphogenic) homolog, subunit 4 (Arabidopsis thaliana) OS=Mus musculus GN=Cops4 PE=2 SV=1;>sp|O88544|CSN4_MOUSE COP9 signalosome complex subunit 4 OS=Mus musculus GN=Cops4 PE=1 SV=1;>tr|F6QTS1|F6QTS1_MOUSE CO	6	5	5	5	5	5	5	18.2	18.2	18.2	46.284	406	406;406;253;406;206;244	6						5				5	2.9362E-18	0.85849	0.90957	36.891	5	1.1578	1.0538	20.312	5	1.2505	0.91217	37.369	5	0.85849	0.90957	36.891	5	1.1578
O88587-2;O88587	O88587-2;O88587	2;2	2;2	2;2	Catechol O-methyltransferase	Comt	>sp|O88587-2|COMT_MOUSE Isoform Soluble of Catechol O-methyltransferase OS=Mus musculus GN=Comt;>sp|O88587|COMT_MOUSE Catechol O-methyltransferase OS=Mus musculus GN=Comt PE=1 SV=2	2	2	2	2	2	2	2	12.2	12.2	12.2	24.707	222	222;265	8								4		4	4.2598E-34	1.011	1.0497	16.79	3	0.93422	1.0842	10.074	3	1.2085	0.91735	17.115	3	1.011	1.0497	16.79	3	0.93422
Q542I7;Q3TX23;O88653	Q542I7;Q3TX23;O88653	3;3;3	3;3;3	3;3;3	Ragulator complex protein LAMTOR3	Lamtor3;Mapksp1	>tr|Q542I7|Q542I7_MOUSE MCG121084 OS=Mus musculus GN=mCG_121084 PE=2 SV=1;>tr|Q3TX23|Q3TX23_MOUSE Putative uncharacterized protein OS=Mus musculus PE=2 SV=1;>sp|O88653|LTOR3_MOUSE Ragulator complex protein LAMTOR3 OS=Mus musculus GN=Lamtor3 PE=1 SV=1	3	3	3	3	3	3	3	44.4	44.4	44.4	13.553	124	124;124;124	9									4	4	6.1367E-15	1.0246	1.1704	62.537	4	0.82515	0.7545	45.325	4	0.71404	0.66731	44.449	4	1.0246	1.1704	62.537	4	0.82515
Q8CF81;Q3UGW4;O88696	Q8CF81;Q3UGW4;O88696	6;6;6	6;6;6	6;6;6	ATP-dependent Clp protease proteolytic subunit;Putative ATP-dependent Clp protease proteolytic subunit, mitochondrial	Clpp	>tr|Q8CF81|Q8CF81_MOUSE ATP-dependent Clp protease proteolytic subunit OS=Mus musculus GN=Clpp PE=2 SV=1;>tr|Q3UGW4|Q3UGW4_MOUSE ATP-dependent Clp protease proteolytic subunit (Fragment) OS=Mus musculus GN=Clpp PE=2 SV=1;>sp|O88696|CLPP_MOUSE ATP-dependent	3	6	6	6	6	6	6	40.2	40.2	40.2	20.503	189	189;269;272	7.9							1	9		10	1.3833E-79	0.52727	0.59229	26.968	8	0.6135	0.57866	27.383	8	1.223	1.0094	24.26	8	0.52727	0.59229	26.968	8	0.6135
O88792	O88792	3	3	3	Junctional adhesion molecule A	F11r	>sp|O88792|JAM1_MOUSE Junctional adhesion molecule A OS=Mus musculus GN=F11r PE=1 SV=2	1	3	3	3	3	3	3	15.3	15.3	15.3	32.423	300	300	6.6						2	3			5	5.2401E-26	0.98252	1.222	28.054	5	0.94759	1.1541	9.9817	5	1.087	0.91063	38.8	5	0.98252	1.222	28.054	5	0.94759
Q3TTY6;Q3UX93;O88952;Q3TS99;Q8JZS0	Q3TTY6;Q3UX93;O88952	3;3;3;1;1	3;3;3;1;1	3;3;3;1;1	Protein lin-7 homolog C	Lin7c	>tr|Q3TTY6|Q3TTY6_MOUSE Putative uncharacterized protein (Fragment) OS=Mus musculus GN=Lin7c PE=2 SV=1;>tr|Q3UX93|Q3UX93_MOUSE Putative uncharacterized protein OS=Mus musculus GN=Lin7c PE=2 SV=1;>sp|O88952|LIN7C_MOUSE Protein lin-7 homolog C OS=Mus musculu	5	3	3	3	3	3	3	20.7	20.7	20.7	21.447	193	193;197;197;147;233	8								3		3	4.3589E-12	0.3417	0.45533	23.39	3	0.3561	0.41311	23.165	3	1.0421	0.7749	9.8382	3	0.3417	0.45533	23.39	3	0.3561
O88967;Q8C597	O88967	10;1	10;1	10;1	ATP-dependent zinc metalloprotease YME1L1	Yme1l1	>sp|O88967|YMEL1_MOUSE ATP-dependent zinc metalloprotease YME1L1 OS=Mus musculus GN=Yme1l1 PE=2 SV=1	2	10	10	10	10	10	10	18.9	18.9	18.9	80.027	715	715;54	4.93				1	14					15	0	0.49761	0.62022	48.003	14	0.68829	0.64385	22.783	14	1.152	0.86287	40.402	14	0.49761	0.62022	48.003	14	0.68829
O88983	O88983	2	2	2	Syntaxin-8	Stx8	>sp|O88983|STX8_MOUSE Syntaxin-8 OS=Mus musculus GN=Stx8 PE=1 SV=1	1	2	2	2	2	2	2	11.9	11.9	11.9	26.925	236	236	8								2		2	1.1577E-20	0.7764	1.0309	38.489	2	0.81425	0.93559	4.1472	2	1.0674	0.91751	36.031	2	0.7764	1.0309	38.489	2	0.81425
Q9CZ08;O88986;E9PWY6	Q9CZ08;O88986;E9PWY6	2;2;1	2;2;1	2;2;1	2-amino-3-ketobutyrate coenzyme A ligase, mitochondrial	Gcat	>tr|Q9CZ08|Q9CZ08_MOUSE Putative uncharacterized protein OS=Mus musculus PE=2 SV=1;>sp|O88986|KBL_MOUSE 2-amino-3-ketobutyrate coenzyme A ligase, mitochondrial OS=Mus musculus GN=Gcat PE=1 SV=2;>tr|E9PWY6|E9PWY6_MOUSE 2-amino-3-ketobutyrate coenzyme A liga	3	2	2	2	2	2	2	9.4	9.4	9.4	44.904	416	416;416;382	6						4				4	8.5783E-08	0.5032	0.68201	18.443	3	0.58287	0.71669	4.0548	3	1.1583	1.0204	14.488	3	0.5032	0.68201	18.443	3	0.58287
Q3U2Z6;Q3TDY6;O89023;Q8BNF3	Q3U2Z6;Q3TDY6;O89023;Q8BNF3	3;3;3;2	3;3;3;2	3;3;3;2	Tripeptidyl-peptidase 1	Tpp1	>tr|Q3U2Z6|Q3U2Z6_MOUSE Putative uncharacterized protein OS=Mus musculus GN=Tpp1 PE=2 SV=1;>tr|Q3TDY6|Q3TDY6_MOUSE Putative uncharacterized protein OS=Mus musculus GN=Tpp1 PE=2 SV=1;>sp|O89023|TPP1_MOUSE Tripeptidyl-peptidase 1 OS=Mus musculus GN=Tpp1 PE=1	4	3	3	3	3	3	3	9.4	9.4	9.4	61.281	562	562;562;562;320	6.5					1	2			1	4	3.541E-42	3.8589	4.3061	75.03	4	2.67	2.3116	79.044	4	0.90371	0.76862	42.388	4	3.8589	4.3061	75.03	4	2.67
Q9D1Q3;Q3UCT9;Q3TVJ0;O89051;Q9JME4	Q9D1Q3;Q3UCT9;Q3TVJ0;O89051	3;3;3;3;1	3;3;3;3;1	3;3;3;3;1	Integral membrane protein 2B;BRI2, membrane form;BRI2 intracellular domain;BRI2C, soluble form;Bri23 peptide	Itm2b	>tr|Q9D1Q3|Q9D1Q3_MOUSE Putative uncharacterized protein OS=Mus musculus GN=Itm2b PE=2 SV=1;>tr|Q3UCT9|Q3UCT9_MOUSE Putative uncharacterized protein OS=Mus musculus GN=Itm2b PE=2 SV=1;>tr|Q3TVJ0|Q3TVJ0_MOUSE Putative uncharacterized protein OS=Mus musculus	5	3	3	3	3	3	3	16.5	16.5	16.5	30.32	266	266;266;266;266;210	7.5							2	2		4	3.1956E-11	0.30963	0.42093	43.344	3	0.4036	0.35797	51.712	3	1.3198	0.98147	20.192	3	0.30963	0.42093	43.344	3	0.4036
O89054	O89054	5	1	1		Actb	>tr|O89054|O89054_MOUSE Cytoskeletal beta-actin (Fragment) OS=Mus musculus GN=Actb PE=2 SV=1	1	5	1	1	5	1	1	61.8	15.4	15.4	15.209	136	136	6						1				1	1.7559E-77	NaN	NaN	NaN	1	NaN	NaN	NaN	1	NaN	NaN	NaN	1	NaN	NaN	NaN	1	NaN
Q545K5;O89086;Q8BG13	Q545K5;O89086;Q8BG13	2;2;1	2;2;1	2;2;1	Putative RNA-binding protein 3	Rbm3	>tr|Q545K5|Q545K5_MOUSE MCG116386, isoform CRA_a OS=Mus musculus GN=Rbm3 PE=2 SV=1;>sp|O89086|RBM3_MOUSE Putative RNA-binding protein 3 OS=Mus musculus GN=Rbm3 PE=2 SV=1;>tr|Q8BG13|Q8BG13_MOUSE Putative RNA-binding protein 3 OS=Mus musculus GN=Rbm3 PE=2 SV	3	2	2	2	2	2	2	16.3	16.3	16.3	16.604	153	153;153;154	9									2	2	3.7512E-06	0.80237	0.91471	24.682	2	0.84594	0.96685	0.26192	2	1.0082	0.91724	7.6591	2	0.80237	0.91471	24.682	2	0.84594
Q544T5;P00375	Q544T5;P00375	1;1	1;1	1;1	Dihydrofolate reductase	Dhfr	>tr|Q544T5|Q544T5_MOUSE Dihydrofolate reductase OS=Mus musculus GN=Dhfr PE=2 SV=1;>sp|P00375|DYR_MOUSE Dihydrofolate reductase OS=Mus musculus GN=Dhfr PE=1 SV=3	2	1	1	1	1	1	1	8.6	8.6	8.6	21.606	187	187;187	8								1		1	0.0023266	NaN	NaN	NaN	1	NaN	NaN	NaN	1	NaN	NaN	NaN	1	NaN	NaN	NaN	1	NaN
P01027	P01027	2	2	2	Complement C3;Complement C3 beta chain;Complement C3 alpha chain;C3a anaphylatoxin;Acylation stimulating protein;Complement C3b alpha chain;Complement C3c alpha chain fragment 1;Complement C3dg fragment;Complement C3g fragment;Complement C3d fragment;Complement C3f fragment;Complement C3c alpha chain fragment 2	C3	>sp|P01027|CO3_MOUSE Complement C3 OS=Mus musculus GN=C3 PE=1 SV=3	1	2	2	2	2	2	2	1.5	1.5	1.5	186.48	1663	1663	2		2								2	2.3168E-07	1.3358	1.659	116.49	2	0.77735	0.81448	24.426	2	0.61981	0.50199	93.598	2	1.3358	1.659	116.49	2	0.77735
Q91Z73;Q91Z72;Q9D239;Q3U679;P01887	Q91Z73;Q91Z72;Q9D239;Q3U679;P01887	1;1;1;1;1	1;1;1;1;1	1;1;1;1;1	Beta-2-microglobulin	B2m	>tr|Q91Z73|Q91Z73_MOUSE Beta-2-microglobulin (Fragment) OS=Mus musculus musculus PE=4 SV=1;>tr|Q91Z72|Q91Z72_MUSMM Beta-2-microglobulin (Fragment) OS=Mus musculus molossinus PE=4 SV=1;>tr|Q9D239|Q9D239_MOUSE Putative uncharacterized protein OS=Mus musculus	5	1	1	1	1	1	1	13.2	13.2	13.2	8.868	76	76;76;119;119;119	9									1	1	0.012845	NaN	NaN	NaN	1	NaN	NaN	NaN	1	NaN	NaN	NaN	1	NaN	NaN	NaN	1	NaN
P84244;P02301;E0CZ27	P84244;P02301;E0CZ27	6;6;5	1;1;1	1;1;1	Histone H3.3;Histone H3.3C;Histone H3	H3f3a;H3f3c	>sp|P84244|H33_MOUSE Histone H3.3 OS=Mus musculus GN=H3f3a PE=1 SV=2;>sp|P02301|H3C_MOUSE Histone H3.3C OS=Mus musculus GN=H3f3c PE=3 SV=3;>tr|E0CZ27|E0CZ27_MOUSE Histone H3 (Fragment) OS=Mus musculus GN=H3f3a PE=3 SV=1	3	6	1	1	6	1	1	43.4	23.5	23.5	15.328	136	136;136;119	9									3	3	5.4362E-99	1.3971	1.242	5.0886	3	3.1233	2.4359	2.8577	3	2.2356	1.6998	5.0279	3	1.3971	1.242	5.0886	3	3.1233
P03975;Q7TQ39;Q3UGR7	P03975;Q7TQ39	3;2;1	3;2;1	1;1;0	IgE-binding protein	Iap;ENSMUSG00000074697	>sp|P03975|IGEB_MOUSE IgE-binding protein OS=Mus musculus GN=Iap PE=2 SV=1;>tr|Q7TQ39|Q7TQ39_MOUSE Gag protein OS=Mus musculus GN=gag PE=4 SV=1	3	3	3	1	3	3	1	7.2	7.2	2.7	62.747	557	557;586;338	5.33					2	1				3	1.3632E-12	0.78256	1.0865	96.947	3	0.91832	0.85022	36.499	3	1.2337	1.0527	18.648	2	0.78256	1.0865	96.947	3	0.91832
P04104	P04104	4	1	1	Keratin, type II cytoskeletal 1	Krt1	>sp|P04104|K2C1_MOUSE Keratin, type II cytoskeletal 1 OS=Mus musculus GN=Krt1 PE=1 SV=4	1	4	1	1	4	1	1	6.4	1.6	1.6	65.605	637	637	6						1				1	3.5748E-84	NaN	NaN	NaN	1	NaN	NaN	NaN	1	NaN	NaN	NaN	1	NaN	NaN	NaN	1	NaN
Q5FWB7;P05064;Q6NY00;A6ZI44;D3YWI1;Q9CPQ9;A6ZI46;D3Z510;D3YV98;A6ZI47;P05063	Q5FWB7;P05064;Q6NY00;A6ZI44;D3YWI1;Q9CPQ9;A6ZI46;D3Z510;D3YV98	14;14;13;13;10;8;8;7;7;4;1	14;14;13;13;10;8;8;7;7;4;1	14;14;13;13;10;8;8;7;7;4;1	Fructose-bisphosphate aldolase;Fructose-bisphosphate aldolase A	Aldoa;Aldoart1	>tr|Q5FWB7|Q5FWB7_MOUSE Fructose-bisphosphate aldolase OS=Mus musculus GN=Aldoa PE=2 SV=1;>sp|P05064|ALDOA_MOUSE Fructose-bisphosphate aldolase A OS=Mus musculus GN=Aldoa PE=1 SV=2;>tr|Q6NY00|Q6NY00_MOUSE Fructose-bisphosphate aldolase OS=Mus musculus GN=A	11	14	14	14	14	14	14	51.9	51.9	51.9	39.355	364	364;364;364;418;236;364;419;131;193;364;363	5.39	4	1			5	19	7			36	1.6061E-190	0.62175	0.82664	49.963	35	0.62625	0.71254	47.777	35	1.0104	0.84071	41.16	35	0.62175	0.82664	49.963	35	0.62625
P05201;F7ALS6	P05201;F7ALS6	4;2	4;2	4;2	Aspartate aminotransferase, cytoplasmic	Got1	>sp|P05201|AATC_MOUSE Aspartate aminotransferase, cytoplasmic OS=Mus musculus GN=Got1 PE=1 SV=3;>tr|F7ALS6|F7ALS6_MOUSE Aspartate aminotransferase, cytoplasmic (Fragment) OS=Mus musculus GN=Got1 PE=1 SV=1	2	4	4	4	4	4	4	16.2	16.2	16.2	46.247	413	413;182	6						4				4	1.5107E-15	1.2956	1.4283	32.106	4	1.4077	1.4921	25.027	4	1.1337	0.879	28.559	4	1.2956	1.4283	32.106	4	1.4077
P05202	P05202	17	17	17	Aspartate aminotransferase, mitochondrial	Got2	>sp|P05202|AATM_MOUSE Aspartate aminotransferase, mitochondrial OS=Mus musculus GN=Got2 PE=1 SV=1	1	17	17	17	17	17	17	50.9	50.9	50.9	47.411	430	430	5.25	5	1	4	3	11	30	10			64	0	0.74299	0.93339	39.617	63	1.0293	1.0592	25.741	63	1.2812	1.029	33.632	63	0.74299	0.93339	39.617	63	1.0293
Q80XU2;P05480;Q3UKD6;Q3TLX4;D3YZ57;P06240;E9Q696;P39688-2;P39688	Q80XU2;P05480;Q3UKD6	9;9;7;1;1;1;1;1;1	9;9;7;1;1;1;1;1;1	8;8;6;0;0;0;0;0;0	Neuronal proto-oncogene tyrosine-protein kinase Src	Src	>tr|Q80XU2|Q80XU2_MOUSE Neuronal proto-oncogene tyrosine-protein kinase Src OS=Mus musculus GN=Src PE=1 SV=1;>sp|P05480|SRC_MOUSE Neuronal proto-oncogene tyrosine-protein kinase Src OS=Mus musculus GN=Src PE=1 SV=4;>tr|Q3UKD6|Q3UKD6_MOUSE Putative uncharac	9	9	9	8	9	9	8	22.6	22.6	20.7	59.89	535	535;541;535;368;482;509;520;534;537	5					9					9	1.5219E-52	0.63445	0.89292	42.14	9	0.74432	0.71882	22.294	9	1.2019	0.92148	29.202	9	0.63445	0.89292	42.14	9	0.74432
Q3TQP6;Q99LF5;Q921S3;P06801;Q3TQW1	Q3TQP6;Q99LF5;Q921S3;P06801	3;3;3;3;1	3;3;3;3;1	3;3;3;3;1	Malic enzyme;NADP-dependent malic enzyme	Me1	>tr|Q3TQP6|Q3TQP6_MOUSE Malic enzyme OS=Mus musculus GN=Me1 PE=2 SV=1;>tr|Q99LF5|Q99LF5_MOUSE Me1 protein OS=Mus musculus GN=Me1 PE=2 SV=1;>tr|Q921S3|Q921S3_MOUSE Malic enzyme OS=Mus musculus GN=Me1 PE=2 SV=1;>sp|P06801|MAOX_MOUSE NADP-dependent malic enzy	5	3	3	3	3	3	3	8.3	8.3	8.3	61.48	552	552;570;572;572;246	5					4					4	1.1313E-27	1.7846	2.5732	37.471	4	2.0485	2.4032	37.367	4	1.2397	0.98062	3.352	4	1.7846	2.5732	37.471	4	2.0485
Q5NCU3;Q5NCU4;Q5NCU5;Q3TXI6;P07214	Q5NCU3;Q5NCU4;Q5NCU5;Q3TXI6;P07214	1;1;1;1;1	1;1;1;1;1	1;1;1;1;1	SPARC	Sparc	>tr|Q5NCU3|Q5NCU3_MOUSE SPARC (Fragment) OS=Mus musculus GN=Sparc PE=2 SV=1;>tr|Q5NCU4|Q5NCU4_MOUSE SPARC OS=Mus musculus GN=Sparc PE=2 SV=1;>tr|Q5NCU5|Q5NCU5_MOUSE Sparc protein OS=Mus musculus GN=Sparc PE=2 SV=1;>tr|Q3TXI6|Q3TXI6_MOUSE Putative uncharact	5	1	1	1	1	1	1	9.3	9.3	9.3	19.095	172	172;301;302;302;302	7							1			1	0.0017571	NaN	NaN	NaN	1	NaN	NaN	NaN	1	NaN	NaN	NaN	1	NaN	NaN	NaN	1	NaN
Q9CZI7;Q542G9;P07356;Q3UCD3;B0V2N7;B0V2N8;Q99KH3;B0V2N5	Q9CZI7;Q542G9;P07356;Q3UCD3;B0V2N7;B0V2N8;Q99KH3;B0V2N5	20;20;20;19;15;13;13;12	20;20;20;19;15;13;13;12	20;20;20;19;15;13;13;12	Annexin;Annexin A2	Anxa2	>tr|Q9CZI7|Q9CZI7_MOUSE Annexin OS=Mus musculus GN=Anxa2 PE=2 SV=1;>tr|Q542G9|Q542G9_MOUSE Annexin OS=Mus musculus GN=Anxa2 PE=2 SV=1;>sp|P07356|ANXA2_MOUSE Annexin A2 OS=Mus musculus GN=Anxa2 PE=1 SV=2;>tr|Q3UCD3|Q3UCD3_MOUSE Annexin OS=Mus musculus GN=An	8	20	20	20	20	20	20	62.2	62.2	62.2	38.609	339	339;339;339;339;196;176;222;272	5.93	6				4	15	28	1		54	0	1.4755	1.9031	37.307	52	1.4005	1.7095	32.446	52	0.99617	0.84197	31.062	52	1.4755	1.9031	37.307	52	1.4005
Q546G4;P07724;K7R066	Q546G4;P07724;K7R066	8;8;4	7;7;4	7;7;4	Serum albumin	Alb;alb	>tr|Q546G4|Q546G4_MOUSE Albumin 1 OS=Mus musculus GN=Alb PE=2 SV=1;>sp|P07724|ALBU_MOUSE Serum albumin OS=Mus musculus GN=Alb PE=1 SV=3;>tr|K7R066|K7R066_MOUSE Albumin (Fragment) OS=Mus musculus GN=Alb PE=2 SV=1	3	8	7	7	8	7	7	18.3	16	16	68.692	608	608;608;171	4.71				2	5					7	7.8641E-30	0.14576	0.16775	77.488	7	0.093319	0.10354	109.66	5	0.47588	0.3719	119.22	5	0.14576	0.16775	77.488	7	0.093319
Q80Y52;P07901;Q3UIF3;Q3TKA2;A0PJ91;Q3TKB9;Q3TJU7;Q3TKG0;Q8C5U3;Q8C2A9;B7ZC50;A2A6A2;B7ZC49	Q80Y52;P07901;Q3UIF3;Q3TKA2;A0PJ91;Q3TKB9;Q3TJU7;Q3TKG0;Q8C5U3	23;23;22;22;20;19;19;19;17;9;6;3;3	11;11;11;10;8;8;9;8;8;3;2;1;1	11;11;11;10;8;8;9;8;8;3;2;1;1	Heat shock protein HSP 90-alpha	Hsp90aa1	>tr|Q80Y52|Q80Y52_MOUSE Heat shock protein 90, alpha (Cytosolic), class A member 1 OS=Mus musculus GN=Hsp90aa1 PE=2 SV=2;>sp|P07901|HS90A_MOUSE Heat shock protein HSP 90-alpha OS=Mus musculus GN=Hsp90aa1 PE=1 SV=4;>tr|Q3UIF3|Q3UIF3_MOUSE Putative uncharact	13	23	11	11	23	11	11	29.5	17.5	17.5	84.787	733	733;733;733;733;565;556;556;557;557;274;201;98;103	3.85	2	2	6	13	1	1		1	1	27	2.2954E-199	1.3399	1.8022	52.527	22	1.4143	1.5308	31.555	22	1.014	0.84662	37.906	22	1.3399	1.8022	52.527	22	1.4143
P08003	P08003	14	14	14	Protein disulfide-isomerase A4	Pdia4	>sp|P08003|PDIA4_MOUSE Protein disulfide-isomerase A4 OS=Mus musculus GN=Pdia4 PE=1 SV=3	1	14	14	14	14	14	14	23	23	23	71.982	638	638	3.43	3	1	1	16						21	7.6437E-163	0.52263	0.60306	53.527	21	0.63438	0.63485	11.988	21	1.1742	0.95795	32.458	20	0.52263	0.60306	53.527	21	0.63438
P08030	P08030	3	3	3	Adenine phosphoribosyltransferase	Aprt	>sp|P08030|APT_MOUSE Adenine phosphoribosyltransferase OS=Mus musculus GN=Aprt PE=1 SV=2	1	3	3	3	3	3	3	25.6	25.6	25.6	19.724	180	180	8								4		4	2.3537E-36	0.96994	1.2939	37.002	4	0.5579	0.66777	20.303	4	0.67866	0.59487	25.834	4	0.96994	1.2939	37.002	4	0.5579
Q91V38;Q3UAD6;P08113;Q3UBU0;Q3TUD6;Q8CCY5;F7C312;Q8C2R2;Q9CW12	Q91V38;Q3UAD6;P08113;Q3UBU0;Q3TUD6;Q8CCY5;F7C312	32;32;32;31;21;21;16;10;2	30;30;30;29;21;21;16;8;2	30;30;30;29;21;21;16;8;2	Endoplasmin	Hsp90b1	>tr|Q91V38|Q91V38_MOUSE Heat shock protein 90, beta (Grp94), member 1 OS=Mus musculus GN=Hsp90b1 PE=2 SV=1;>tr|Q3UAD6|Q3UAD6_MOUSE Heat shock protein 90kDa beta (Grp94), member 1 OS=Mus musculus GN=Hsp90b1 PE=2 SV=1;>sp|P08113|ENPL_MOUSE Endoplasmin OS=Mus	9	32	30	30	32	30	30	42.8	41	41	92.489	802	802;802;802;802;612;615;373;277;141	2.73	20	17	41	28						106	0	0.80361	1.0584	49.575	104	0.96995	1.1302	28.05	105	1.1786	0.99739	37.448	105	0.80361	1.0584	49.575	104	0.96995
Q3UF30;Q3TC45;P08207	Q3UF30;Q3TC45;P08207	2;2;2	2;2;2	2;2;2	Protein S100-A10	S100a10	>tr|Q3UF30|Q3UF30_MOUSE Putative uncharacterized protein OS=Mus musculus GN=S100a10 PE=4 SV=1;>tr|Q3TC45|Q3TC45_MOUSE S100 calcium binding protein A10 (Calpactin), isoform CRA_a OS=Mus musculus GN=S100a10 PE=4 SV=1;>sp|P08207|S10AA_MOUSE Protein S100-A10 O	3	2	2	2	2	2	2	27.8	27.8	27.8	11.213	97	97;97;97	9									3	3	3.3478E-69	1.3334	1.5008	16.906	3	1.608	1.5219	17.543	3	1.1118	0.91471	17.691	3	1.3334	1.5008	16.906	3	1.608
P08228;Q8C355	P08228	4;1	4;1	4;1	Superoxide dismutase [Cu-Zn]	Sod1	>sp|P08228|SODC_MOUSE Superoxide dismutase [Cu-Zn] OS=Mus musculus GN=Sod1 PE=1 SV=2	2	4	4	4	4	4	4	32.5	32.5	32.5	15.942	154	154;128	8.75							1		7	8	1.1913E-64	2.4638	2.9305	33.673	7	3.2162	2.6142	10.451	7	1.2784	0.96723	15.682	7	2.4638	2.9305	33.673	7	3.2162
P08249	P08249	16	16	16	Malate dehydrogenase, mitochondrial	Mdh2	>sp|P08249|MDHM_MOUSE Malate dehydrogenase, mitochondrial OS=Mus musculus GN=Mdh2 PE=1 SV=3	1	16	16	16	16	16	16	61.2	61.2	61.2	35.611	338	338	4.72	19	7	8	9	18	20	30	2	1	114	0	0.92872	1.126	52.756	109	1.0845	1.0485	16.715	109	1.0786	0.8652	51.549	105	0.92872	1.126	52.756	109	1.0845
P08752;Q8JZT4;B2RSH2;P18872-2;Q922Y6;A2AE32;Q9D7B3;P20612;Q3V3I2;P50149;B2RVZ3;A2AE33;Q543S2;P18872;Q61018;Q9JJ21;A2A610;A2AE31;Q8C040;Q8BSY7;Q9WUC0;D3Z2M7;Q8BHK8;F6QPU5;Q8CGK7;Q3TY78;Q66L47	P08752	15;6;6;3;2;2;2;2;2;2;2;2;2;2;1;1;1;1;1;1;1;1;1;1;1;1;1	15;6;6;3;2;2;2;2;2;2;2;2;2;2;1;1;1;1;1;1;1;1;1;1;1;1;1	10;4;1;0;1;0;0;0;0;0;0;0;0;0;0;0;0;0;0;0;0;0;0;0;0;0;0	Guanine nucleotide-binding protein G(i) subunit alpha-2	Gnai2	>sp|P08752|GNAI2_MOUSE Guanine nucleotide-binding protein G(i) subunit alpha-2 OS=Mus musculus GN=Gnai2 PE=1 SV=5	27	15	15	10	15	15	10	49	49	33.5	40.489	355	355;132;354;354;53;232;343;350;354;354;354;354;354;354;60;70;91;112;134;157;177;179;230;281;381;381;448	6.23	1			1	2	10	16			30	4.6259E-256	0.65347	0.79118	50.758	30	0.75261	0.7688	15.366	30	1.0829	0.89239	37.398	30	0.65347	0.79118	50.758	30	0.75261
P09055;P09055-2;Q8BUD1	P09055;P09055-2	15;14;1	15;14;1	15;14;1	Integrin beta-1	Itgb1	>sp|P09055|ITB1_MOUSE Integrin beta-1 OS=Mus musculus GN=Itgb1 PE=1 SV=1;>sp|P09055-2|ITB1_MOUSE Isoform 2 of Integrin beta-1 OS=Mus musculus GN=Itgb1	3	15	15	15	15	15	15	21.3	21.3	21.3	88.231	798	798;801;92	2.53	10	3	22						1	36	2.7021E-236	1.2033	1.5097	59.191	36	1.1977	1.33	27.95	36	1.0402	0.867	49.258	36	1.2033	1.5097	59.191	36	1.1977
Q3UDR2;Q3URP6;Q3TWE3;Q3THC3;Q3TF72;P09103;Q3UBY9;Q3UJA8;Q3UA23;Q3TIM0;Q3TGS0;Q3U738;Q3TT76;Q3TIQ5;E9Q8G8	Q3UDR2;Q3URP6;Q3TWE3;Q3THC3;Q3TF72;P09103;Q3UBY9;Q3UJA8;Q3UA23;Q3TIM0;Q3TGS0;Q3U738;Q3TT76	22;22;22;22;22;22;21;21;21;21;21;19;17;5;5	22;22;22;22;22;22;21;21;21;21;21;19;17;5;5	22;22;22;22;22;22;21;21;21;21;21;19;17;5;5	Protein disulfide-isomerase	P4hb	>tr|Q3UDR2|Q3UDR2_MOUSE Protein disulfide-isomerase (Fragment) OS=Mus musculus GN=P4hb PE=2 SV=1;>tr|Q3URP6|Q3URP6_MOUSE Protein disulfide-isomerase OS=Mus musculus GN=P4hb PE=2 SV=1;>tr|Q3TWE3|Q3TWE3_MOUSE Protein disulfide-isomerase OS=Mus musculus GN=P4	15	22	22	22	22	22	22	52.1	52.1	52.1	56.6	505	505;509;509;509;509;509;509;509;509;509;509;509;385;144;165	4.07	6	2	3	5	28					44	0	0.48956	0.68148	47.035	43	0.65915	0.68144	27.063	44	1.2128	0.95127	39.168	42	0.48956	0.68148	47.035	43	0.65915
Q8CD23;Q3TL52;P09405;Q3TT41;Q3TGR3;Q8CE30;Q9CT46	Q8CD23;Q3TL52;P09405;Q3TT41;Q3TGR3;Q8CE30	17;17;17;16;16;15;5	17;17;17;16;16;15;5	17;17;17;16;16;15;5	Nucleolin	Ncl	>tr|Q8CD23|Q8CD23_MOUSE Putative uncharacterized protein OS=Mus musculus GN=Ncl PE=2 SV=1;>tr|Q3TL52|Q3TL52_MOUSE Putative uncharacterized protein OS=Mus musculus GN=Ncl PE=2 SV=1;>sp|P09405|NUCL_MOUSE Nucleolin OS=Mus musculus GN=Ncl PE=1 SV=2;>tr|Q3TT41|	7	17	17	17	17	17	17	28.3	28.3	28.3	76.864	707	707;707;707;707;707;707;444	3.92	3	1	17	11					5	37	1.0378E-93	0.84569	0.93387	91.341	37	0.9346	0.97359	57.105	37	1.4623	1.1351	57.115	37	0.84569	0.93387	91.341	37	0.9346
P09411;S4R2M7;P09041	P09411;S4R2M7	7;4;2	7;4;2	7;4;2	Phosphoglycerate kinase 1	Pgk1	>sp|P09411|PGK1_MOUSE Phosphoglycerate kinase 1 OS=Mus musculus GN=Pgk1 PE=1 SV=4;>tr|S4R2M7|S4R2M7_MOUSE Phosphoglycerate kinase OS=Mus musculus GN=Pgk1 PE=1 SV=1	3	7	7	7	7	7	7	28.5	28.5	28.5	44.55	417	417;255;417	5.9					1	9				10	6.4535E-119	1.493	1.8785	17.066	9	1.4957	1.783	24.421	9	1.0815	0.90119	19.176	9	1.493	1.8785	17.066	9	1.4957
P09528	P09528	4	4	4	Ferritin heavy chain	Fth1	>sp|P09528|FRIH_MOUSE Ferritin heavy chain OS=Mus musculus GN=Fth1 PE=1 SV=2	1	4	4	4	4	4	4	14.3	14.3	14.3	21.066	182	182	6.33	2								4	6	2.1473E-09	1.6719	1.9077	34.254	5	1.9422	2.171	27.491	5	1.0149	0.93813	33.144	5	1.6719	1.9077	34.254	5	1.9422
Q4FJX9;P09671;Q3U8W4;Q3TJA2	Q4FJX9;P09671;Q3U8W4;Q3TJA2	7;7;6;6	7;7;6;6	7;7;6;6	Superoxide dismutase;Superoxide dismutase [Mn], mitochondrial	Sod2	>tr|Q4FJX9|Q4FJX9_MOUSE Superoxide dismutase OS=Mus musculus GN=Sod2 PE=2 SV=1;>sp|P09671|SODM_MOUSE Superoxide dismutase [Mn], mitochondrial OS=Mus musculus GN=Sod2 PE=1 SV=3;>tr|Q3U8W4|Q3U8W4_MOUSE Superoxide dismutase OS=Mus musculus GN=Sod2 PE=2 SV=1;>	4	7	7	7	7	7	7	33.3	33.3	33.3	24.603	222	222;222;222;222	8								8		8	6.4836E-81	0.67724	0.8539	58.581	8	0.88365	0.87407	30.438	8	1.0966	0.93026	76.414	8	0.67724	0.8539	58.581	8	0.88365
Q58E64;Q3UA81;P10126;Q3UZQ3;Q3TII3;D3YZ68;D3Z3I8;P62631;Q4FZE5	Q58E64;Q3UA81;P10126;Q3UZQ3;Q3TII3;D3YZ68;D3Z3I8;P62631	14;14;14;13;13;9;7;7;2	14;14;14;13;13;9;7;7;2	14;14;14;13;13;9;7;7;2	Elongation factor 1-alpha;Elongation factor 1-alpha 1;Elongation factor 1-alpha 2	Eef1a1;Eef1a2	>tr|Q58E64|Q58E64_MOUSE Elongation factor 1-alpha OS=Mus musculus GN=Eef1a1 PE=2 SV=1;>tr|Q3UA81|Q3UA81_MOUSE Elongation factor 1-alpha OS=Mus musculus GN=Eef1a1 PE=2 SV=1;>sp|P10126|EF1A1_MOUSE Elongation factor 1-alpha 1 OS=Mus musculus GN=Eef1a1 PE=1 SV	9	14	14	14	14	14	14	42.6	42.6	42.6	50.113	462	462;462;462;462;462;249;186;463;108	5.16	5	2	5	4	11	21	5	2	3	58	0	1.001	1.202	56.608	57	1.2115	1.1003	34.02	57	1.175	0.91864	42.246	57	1.001	1.202	56.608	57	1.2115
Q9DD05;P10518;O89061;Q8VCZ1	Q9DD05;P10518	7;7;3;2	7;7;3;2	7;7;3;2	Delta-aminolevulinic acid dehydratase	Alad	>tr|Q9DD05|Q9DD05_MOUSE Delta-aminolevulinic acid dehydratase OS=Mus musculus GN=Alad PE=2 SV=1;>sp|P10518|HEM2_MOUSE Delta-aminolevulinic acid dehydratase OS=Mus musculus GN=Alad PE=1 SV=1	4	7	7	7	7	7	7	21.8	21.8	21.8	36.039	330	330;330;203;191	7							7			7	2.1833E-182	0.27504	0.38142	37.81	7	0.21092	0.25503	61.038	7	0.75101	0.70342	64.499	7	0.27504	0.38142	37.81	7	0.21092
Q3TVS6;P10605;Q3TC17;Q6LAF6	Q3TVS6;P10605;Q3TC17;Q6LAF6	7;7;6;4	7;7;6;4	7;7;6;4	Cathepsin B;Cathepsin B light chain;Cathepsin B heavy chain	Ctsb	>tr|Q3TVS6|Q3TVS6_MOUSE Putative uncharacterized protein OS=Mus musculus GN=Ctsb PE=2 SV=1;>sp|P10605|CATB_MOUSE Cathepsin B OS=Mus musculus GN=Ctsb PE=1 SV=2;>tr|Q3TC17|Q3TC17_MOUSE Putative uncharacterized protein OS=Mus musculus GN=Ctsb PE=2 SV=1;>tr|Q6	4	7	7	7	7	7	7	25.7	25.7	25.7	37.319	339	339;339;339;194	7.42						2	7	10		19	1.859E-280	0.55493	0.54886	46.833	18	0.64579	0.65587	28.752	18	1.27	0.99193	30.313	18	0.55493	0.54886	46.833	18	0.64579
P10639	P10639	3	3	3	Thioredoxin	Txn	>sp|P10639|THIO_MOUSE Thioredoxin OS=Mus musculus GN=Txn PE=1 SV=3	1	3	3	3	3	3	3	29.5	29.5	29.5	11.675	105	105	9									3	3	1.3276E-11	0.81337	0.91833	14.112	2	1.2154	0.96651	0.65341	2	1.4718	1.1121	12.467	2	0.81337	0.91833	14.112	2	1.2154
Q3UB18;Q920X7;Q920X9;Q920X8;Q91VD3;Q91VC2;Q91V69;Q4FJP7;Q3UE54;Q3U6A3;P10810	Q3UB18;Q920X7;Q920X9;Q920X8;Q91VD3;Q91VC2;Q91V69;Q4FJP7;Q3UE54;Q3U6A3;P10810	1;1;1;1;1;1;1;1;1;1;1	1;1;1;1;1;1;1;1;1;1;1	1;1;1;1;1;1;1;1;1;1;1	Monocyte differentiation antigen CD14	Cd14	>tr|Q3UB18|Q3UB18_MOUSE Putative uncharacterized protein (Fragment) OS=Mus musculus GN=Cd14 PE=2 SV=1;>tr|Q920X7|Q920X7_MOUSE CD14 antigen (Fragment) OS=Mus musculus GN=CD14 PE=4 SV=1;>tr|Q920X9|Q920X9_MOUSE CD14 antigen (Fragment) OS=Mus musculus GN=CD14	11	1	1	1	1	1	1	7.9	7.9	7.9	25.506	240	240;353;356;356;356;356;356;366;366;366;366	6						1				1	0.0013655	NaN	NaN	NaN	0	NaN	NaN	NaN	0	NaN	NaN	NaN	0	NaN	NaN	NaN	0	NaN
Q3U1N3;P10833	Q3U1N3;P10833	3;3	1;1	1;1	Ras-related protein R-Ras	Rras	>tr|Q3U1N3|Q3U1N3_MOUSE Harvey rat sarcoma oncogene, subgroup R OS=Mus musculus GN=Rras PE=2 SV=1;>sp|P10833|RRAS_MOUSE Ras-related protein R-Ras OS=Mus musculus GN=Rras PE=2 SV=1	2	3	1	1	3	1	1	17.9	5.5	5.5	23.764	218	218;218	8								1		1	5.3624E-24	NaN	NaN	NaN	1	NaN	NaN	NaN	1	NaN	NaN	NaN	1	NaN	NaN	NaN	1	NaN
Q8C1Y3;Q3U4Y0;P10922	Q8C1Y3;Q3U4Y0;P10922	1;1;1	1;1;1	1;1;1	Histone H1.0	H1f0	>tr|Q8C1Y3|Q8C1Y3_MOUSE Putative uncharacterized protein OS=Mus musculus GN=H1f0 PE=2 SV=1;>tr|Q3U4Y0|Q3U4Y0_MOUSE Putative uncharacterized protein OS=Mus musculus GN=H1f0 PE=2 SV=1;>sp|P10922|H10_MOUSE Histone H1.0 OS=Mus musculus GN=H1f0 PE=2 SV=4	3	1	1	1	1	1	1	5.6	5.6	5.6	19.253	179	179;194;194	7							1			1	4.5037E-06	NaN	NaN	NaN	1	NaN	NaN	NaN	1	NaN	NaN	NaN	1	NaN	NaN	NaN	1	NaN
P11031	P11031	1	1	1	Activated RNA polymerase II transcriptional coactivator p15	Sub1	>sp|P11031|TCP4_MOUSE Activated RNA polymerase II transcriptional coactivator p15 OS=Mus musculus GN=Sub1 PE=1 SV=3	1	1	1	1	1	1	1	8.7	8.7	8.7	14.427	127	127	1	1									1	0.0029661	NaN	NaN	NaN	1	NaN	NaN	NaN	1	NaN	NaN	NaN	1	NaN	NaN	NaN	1	NaN
P11087-2;P11087;Q99LL6;Q60785;CON__Q862S4	P11087-2;P11087;Q99LL6	5;5;4;2;1	5;5;4;2;1	5;5;4;2;1	Collagen alpha-1(I) chain	Col1a1	>sp|P11087-2|CO1A1_MOUSE Isoform 2 of Collagen alpha-1(I) chain OS=Mus musculus GN=Col1a1;>sp|P11087|CO1A1_MOUSE Collagen alpha-1(I) chain OS=Mus musculus GN=Col1a1 PE=1 SV=4;>tr|Q99LL6|Q99LL6_MOUSE Col1a1 protein (Fragment) OS=Mus musculus GN=Col1a1 PE=2	5	5	5	5	5	5	5	4.2	4.2	4.2	117.82	1225	1225;1453;589;325;114	2		5								5	6.0355E-11	0.10636	0.14636	84.602	5	0.17405	0.20554	61.559	5	0.93086	0.82281	51.885	5	0.10636	0.14636	84.602	5	0.17405
Q3UAX2;Q8C562;Q4FJQ8;Q3UCZ2;Q3UCH4;Q3UCD4;Q3UC81;Q3UC44;Q3UBE9;Q3UB98;Q3UB54;Q3U841;Q3U784;Q3U6S8;Q3U5U0;P11152	Q3UAX2;Q8C562;Q4FJQ8;Q3UCZ2;Q3UCH4;Q3UCD4;Q3UC81;Q3UC44;Q3UBE9;Q3UB98;Q3UB54;Q3U841;Q3U784;Q3U6S8;Q3U5U0;P11152	1;1;1;1;1;1;1;1;1;1;1;1;1;1;1;1	1;1;1;1;1;1;1;1;1;1;1;1;1;1;1;1	1;1;1;1;1;1;1;1;1;1;1;1;1;1;1;1	Lipoprotein lipase	Lpl	>tr|Q3UAX2|Q3UAX2_MOUSE Putative uncharacterized protein OS=Mus musculus GN=Lpl PE=2 SV=1;>tr|Q8C562|Q8C562_MOUSE Putative uncharacterized protein OS=Mus musculus GN=Lpl PE=2 SV=1;>tr|Q4FJQ8|Q4FJQ8_MOUSE Lipoprotein lipase, isoform CRA_a OS=Mus musculus GN	16	1	1	1	1	1	1	4.1	4.1	4.1	52.025	464	464;474;474;474;474;474;474;474;474;474;474;474;474;474;474;474	5					1					1	1.3151E-35	NaN	NaN	NaN	0	NaN	NaN	NaN	0	NaN	NaN	NaN	0	NaN	NaN	NaN	0	NaN
Q8VH34;Q3TX84;Q3TA96;P11438;Q9DC13;Q922T9	Q8VH34;Q3TX84;Q3TA96;P11438;Q9DC13;Q922T9	4;4;4;4;4;2	4;4;4;4;4;2	4;4;4;4;4;2	Lysosome-associated membrane glycoprotein 1	Lamp1	>tr|Q8VH34|Q8VH34_MOUSE LAMP-1 OS=Mus musculus GN=Lamp1 PE=2 SV=1;>tr|Q3TX84|Q3TX84_MOUSE Putative uncharacterized protein OS=Mus musculus GN=Lamp1 PE=2 SV=1;>tr|Q3TA96|Q3TA96_MOUSE Lysosomal membrane glycoprotein 1, isoform CRA_c OS=Mus musculus GN=Lamp1	6	4	4	4	4	4	4	11.8	11.8	11.8	43.879	406	406;406;406;406;407;189	2.5	2	3	6	1						12	7.7657E-25	6.8972	8.0382	64.412	12	2.5984	2.409	36.223	12	0.51183	0.38179	43.86	12	6.8972	8.0382	64.412	12	2.5984
Q71LX8;P11499;Q811H6;Q80YC2;E9Q3D6;E9PX27;E9Q0C3;D3Z1R1;REV__Q8BL66	Q71LX8;P11499;Q811H6	34;34;17;16;8;5;5;4;1	34;34;17;16;8;5;5;4;1	20;20;14;13;3;1;5;0;0	Heat shock protein HSP 90-beta	Hsp90ab1	>tr|Q71LX8|Q71LX8_MOUSE Heat shock protein 84b OS=Mus musculus GN=Hsp90ab1 PE=2 SV=1;>sp|P11499|HS90B_MOUSE Heat shock protein HSP 90-beta OS=Mus musculus GN=Hsp90ab1 PE=1 SV=3;>tr|Q811H6|Q811H6_MOUSE Hsp90ab1 protein (Fragment) OS=Mus musculus GN=Hsp90ab1	9	34	34	20	34	34	20	50.3	50.3	36.2	83.28	724	724;724;378;363;189;112;161;76;1411	3.78	14	11	18	50	5	8	3	3	3	115	0	0.86762	1.1456	42.262	111	0.93623	1.0163	31.696	112	1.0129	0.85296	33.202	111	0.86762	1.1456	42.262	111	0.93623
P11679;CON__P05787;CON__H-INV:HIT000292931;CON__H-INV:HIT000016045;CON__Q9H552;Q8BIS2;Q148Q7;E9Q1Z0;Q4L0E7;Q678L1;CON__Q9NSB2;CON__Q6ISB0;Q99M73;Q9CV13;CON__REFSEQ:XP_092267;Q4L0E6;E9Q1Y9;CON__Q61726;Q9ERE2;P97861;CON__O43790;B2RTB6;CON__Q6NT21;CON__P78385;Q6IMF0;Q61726;CON__Q14533;Q9Z2T6;CON__P78386;CON__Q8N1N4-2;CON__Q7RTT2;P07744;CON__P07744	P11679;CON__P05787	32;16;7;4;4;3;3;3;2;2;2;2;2;1;1;1;1;1;1;1;1;1;1;1;1;1;1;1;1;1;1;1;1	29;13;6;4;2;2;2;2;2;2;0;0;1;1;1;0;0;0;0;0;0;0;0;0;0;0;0;0;0;0;0;0;0	25;9;5;2;2;0;0;0;0;0;0;0;0;0;1;0;0;0;0;0;0;0;0;0;0;0;0;0;0;0;0;0;0	Keratin, type II cytoskeletal 8	Krt8	>sp|P11679|K2C8_MOUSE Keratin, type II cytoskeletal 8 OS=Mus musculus GN=Krt8 PE=1 SV=4;>P05787 SWISS-PROT:P05787 Tax_Id=9606 Gene_Symbol=KRT8 Keratin, type II cytoskeletal 8	33	32	29	25	32	29	25	62.7	59.4	53.7	54.565	490	490;483;443;99;499;538;538;538;222;224;600;600;603;203;213;420;479;479;481;486;486;486;493;493;495;495;505;507;507;521;521;525;525	4.68	12	5	7	9	43	28	2	2	3	111	0	0.73683	0.97725	60.544	109	1.1494	1.2659	47.902	110	1.6702	1.3884	49.683	108	0.73683	0.97725	60.544	109	1.1494
Q80YP5;P11688	Q80YP5;P11688	4;4	4;4	4;4	Integrin alpha-5;Integrin alpha-5 heavy chain;Integrin alpha-5 light chain	Itga5	>tr|Q80YP5|Q80YP5_MOUSE Integrin alpha 5 (Fibronectin receptor alpha) OS=Mus musculus GN=Itga5 PE=2 SV=1;>sp|P11688|ITA5_MOUSE Integrin alpha-5 OS=Mus musculus GN=Itga5 PE=1 SV=3	2	4	4	4	4	4	4	5	5	5	115.01	1053	1053;1053	7.5			1						3	4	1.5553E-12	0.64381	0.7378	73.709	4	0.62266	0.53961	19.087	4	1.2645	0.95979	15.375	3	0.64381	0.7378	73.709	4	0.62266
P11983;P11983-2;W0TYI4;F2Z483;Q62291;Q9QZ34;Q6LBL9;Q62289;Q9QZ36;Q9QZ35;Q62290;Q9QZ33	P11983;P11983-2	20;18;8;3;3;3;3;3;3;3;3;3	20;18;8;3;3;3;3;3;3;3;3;3	20;18;8;3;3;3;3;3;3;3;3;3	T-complex protein 1 subunit alpha	Tcp1	>sp|P11983|TCPA_MOUSE T-complex protein 1 subunit alpha OS=Mus musculus GN=Tcp1 PE=1 SV=3;>sp|P11983-2|TCPA_MOUSE Isoform 2 of T-complex protein 1 subunit alpha OS=Mus musculus GN=Tcp1	12	20	20	20	20	20	20	48.4	48.4	48.4	60.448	556	556;507;235;103;127;132;132;132;133;133;133;134	4.45	4			5	29					38	2.4597E-266	0.37021	0.5074	34.771	35	0.40276	0.42142	36.602	34	1.0698	0.83287	40.565	35	0.37021	0.5074	34.771	35	0.40276
Q3TVS1;P12023-3;Q3TXI9;Q3TWF3;Q53ZT3;P12023;Q8BPC7;Q6GR78;P12023-2	Q3TVS1;P12023-3;Q3TXI9;Q3TWF3;Q53ZT3;P12023;Q8BPC7;Q6GR78;P12023-2	2;2;2;2;2;2;1;1;1	2;2;2;2;2;2;1;1;1	2;2;2;2;2;2;1;1;1	Amyloid beta A4 protein;N-APP;Soluble APP-alpha;Soluble APP-beta;C99;Beta-amyloid protein 42;Beta-amyloid protein 40;C83;P3(42);P3(40);C80;Gamma-secretase C-terminal fragment 59;Gamma-secretase C-terminal fragment 57;Gamma-secretase C-terminal fragment 50;C31	App	>tr|Q3TVS1|Q3TVS1_MOUSE Putative uncharacterized protein OS=Mus musculus GN=App PE=2 SV=1;>sp|P12023-3|A4_MOUSE Isoform APP751 of Amyloid beta A4 protein OS=Mus musculus GN=App;>tr|Q3TXI9|Q3TXI9_MOUSE Putative uncharacterized protein OS=Mus musculus GN=App	9	2	2	2	2	2	2	3.8	3.8	3.8	65.951	582	582;735;752;752;770;770;384;695;695	3			2							2	6.0455E-06	1.6334	2.0248	68.249	2	0.64654	0.67919	39.497	2	0.62559	0.49188	31.986	2	1.6334	2.0248	68.249	2	0.64654
P12382;Q9D255;Q8CD98;Q9WUA3-2;Q9WUA3;Q8C605	P12382;Q9D255;Q8CD98;Q9WUA3-2;Q9WUA3;Q8C605	2;1;1;1;1;1	2;1;1;1;1;1	2;1;1;1;1;1	6-phosphofructokinase, liver type;6-phosphofructokinase type C;6-phosphofructokinase	Pfkl;Pfkp	>sp|P12382|K6PL_MOUSE 6-phosphofructokinase, liver type OS=Mus musculus GN=Pfkl PE=1 SV=4;>tr|Q9D255|Q9D255_MOUSE Putative uncharacterized protein OS=Mus musculus GN=Pfkp PE=2 SV=1;>tr|Q8CD98|Q8CD98_MOUSE Putative uncharacterized protein OS=Mus musculus GN	6	2	2	2	2	2	2	4.4	4.4	4.4	85.359	780	780;267;465;496;784;784	4				2						2	2.5952E-05	0.78907	1.0709	44.059	2	0.95765	1.1494	33.123	2	1.0446	0.8792	28.195	2	0.78907	1.0709	44.059	2	0.95765
P12787	P12787	4	4	4	Cytochrome c oxidase subunit 5A, mitochondrial	Cox5a	>sp|P12787|COX5A_MOUSE Cytochrome c oxidase subunit 5A, mitochondrial OS=Mus musculus GN=Cox5a PE=1 SV=2	1	4	4	4	4	4	4	42.5	42.5	42.5	16.101	146	146	9									5	5	2.2407E-148	0.72723	0.70988	15.25	4	0.9253	0.72368	43.094	5	1.3194	1.0416	15.088	4	0.72723	0.70988	15.25	4	0.9253
Q6PAC1;Q3UCW8;Q3U9Q8;Q3TGJ9;P13020-2;P13020;A6PWS5;CON__Q3SX14	Q6PAC1;Q3UCW8;Q3U9Q8;Q3TGJ9;P13020-2;P13020	3;3;3;3;3;3;1;1	3;3;3;3;3;3;1;1	3;3;3;3;3;3;1;1	Gelsolin	Gsn	>tr|Q6PAC1|Q6PAC1_MOUSE Gelsolin, isoform CRA_c OS=Mus musculus GN=Gsn PE=2 SV=1;>tr|Q3UCW8|Q3UCW8_MOUSE Putative uncharacterized protein OS=Mus musculus GN=Gsn PE=2 SV=1;>tr|Q3U9Q8|Q3U9Q8_MOUSE Putative uncharacterized protein OS=Mus musculus GN=Gsn PE=2	8	3	3	3	3	3	3	4.5	4.5	4.5	80.762	731	731;731;731;731;731;780;251;781	4				4						4	5.8856E-07	2.4845	3.3706	0.62892	2	2.2126	2.6804	25.14	2	0.91418	0.7641	2.4184	2	2.4845	3.3706	0.62892	2	2.2126
Q545I9;P14069	Q545I9;P14069	1;1	1;1	1;1	Protein S100-A6	S100a6	>tr|Q545I9|Q545I9_MOUSE MC3T3-E1 calcyclin OS=Mus musculus GN=S100a6 PE=4 SV=1;>sp|P14069|S10A6_MOUSE Protein S100-A6 OS=Mus musculus GN=S100a6 PE=1 SV=3	2	1	1	1	1	1	1	9	9	9	10.051	89	89;89	5	1								1	2	0.0061505	1.4067	1.508	14.666	2	1.547	1.7814	27.599	2	1.0838	0.89326	14.777	2	1.4067	1.508	14.666	2	1.547
Q545P0;Q3TV47;Q3TSQ1;P14094;Q3TRA6	Q545P0;Q3TV47;Q3TSQ1;P14094;Q3TRA6	8;8;8;8;4	8;8;8;8;4	8;8;8;8;4	Sodium/potassium-transporting ATPase subunit beta-1	Atp1b1	>tr|Q545P0|Q545P0_MOUSE ATPase, Na+/K+ transporting, beta 1 polypeptide OS=Mus musculus GN=Atp1b1 PE=2 SV=1;>tr|Q3TV47|Q3TV47_MOUSE Putative uncharacterized protein OS=Mus musculus GN=Atp1b1 PE=2 SV=1;>tr|Q3TSQ1|Q3TSQ1_MOUSE Putative uncharacterized protei	5	8	8	8	8	8	8	23.7	23.7	23.7	35.194	304	304;304;304;304;133	5.88	3		1		7	5	1		7	24	4.0771E-66	1.6426	1.8944	41.812	24	1.5064	1.5868	45.642	24	1.0433	0.78509	34.477	24	1.6426	1.8944	41.812	24	1.5064
P14115	P14115	2	2	2	60S ribosomal protein L27a	Rpl27a	>sp|P14115|RL27A_MOUSE 60S ribosomal protein L27a OS=Mus musculus GN=Rpl27a PE=2 SV=5	1	2	2	2	2	2	2	15.5	15.5	15.5	16.605	148	148	8.67								1	2	3	6.0741E-05	0.83848	0.72742	10.668	3	0.83119	0.82561	16.511	3	0.95479	0.79424	11.133	3	0.83848	0.72742	10.668	3	0.83119
Q5M9N8;Q3UBI6;Q3TK73;P14148;F6XI62	Q5M9N8;Q3UBI6;Q3TK73;P14148;F6XI62	8;8;8;8;5	8;8;8;8;5	8;8;8;8;5	60S ribosomal protein L7	Rpl7	>tr|Q5M9N8|Q5M9N8_MOUSE Ribosomal protein L7 OS=Mus musculus GN=Rpl7 PE=2 SV=1;>tr|Q3UBI6|Q3UBI6_MOUSE Putative uncharacterized protein OS=Mus musculus GN=Rpl7 PE=2 SV=1;>tr|Q3TK73|Q3TK73_MOUSE Putative uncharacterized protein OS=Mus musculus GN=Rpl7 PE=2	5	8	8	8	8	8	8	25.9	25.9	25.9	31.419	270	270;270;270;270;279	6.54	1						12			13	5.3642E-54	0.69028	1	12.89	13	0.74964	0.99383	27.644	13	1.0914	0.99801	18.979	13	0.69028	1	12.89	13	0.74964
P14152;B1ATQ3	P14152	6;2	6;2	6;2	Malate dehydrogenase, cytoplasmic	Mdh1	>sp|P14152|MDHC_MOUSE Malate dehydrogenase, cytoplasmic OS=Mus musculus GN=Mdh1 PE=1 SV=3	2	6	6	6	6	6	6	22.5	22.5	22.5	36.511	334	334;155	7							6			6	1.6633E-73	1.0612	1.2824	43.888	6	1.1103	1.29	13.289	6	0.95408	0.79203	28.248	6	1.0612	1.2824	43.888	6	1.1103
Q8BK46;Q3ULJ5;P14685;Q3U5M8;F7B7L8	Q8BK46;Q3ULJ5;P14685;Q3U5M8;F7B7L8	5;5;5;4;3	5;5;5;4;3	5;5;5;4;3	26S proteasome non-ATPase regulatory subunit 3	Psmd3	>tr|Q8BK46|Q8BK46_MOUSE Putative uncharacterized protein OS=Mus musculus GN=Psmd3 PE=2 SV=1;>tr|Q3ULJ5|Q3ULJ5_MOUSE Putative uncharacterized protein OS=Mus musculus GN=Psmd3 PE=2 SV=1;>sp|P14685|PSMD3_MOUSE 26S proteasome non-ATPase regulatory subunit 3 OS	5	5	5	5	5	5	5	13.4	13.4	13.4	60.722	530	530;530;530;530;222	5					5					5	2.353E-20	1.1501	1.437	56.655	5	1.0762	1.0117	30.481	5	0.9358	0.68239	54.304	5	1.1501	1.437	56.655	5	1.0762
P14733;Q8C553;P21619	P14733;Q8C553	18;17;2	17;16;1	17;16;1	Lamin-B1	Lmnb1	>sp|P14733|LMNB1_MOUSE Lamin-B1 OS=Mus musculus GN=Lmnb1 PE=1 SV=3;>tr|Q8C553|Q8C553_MOUSE Putative uncharacterized protein (Fragment) OS=Mus musculus GN=Lmnb1 PE=2 SV=1	3	18	17	17	18	17	17	31.5	30.1	30.1	66.785	588	588;413;596	3.54	4	1	3	16	4					28	1.9945E-80	1.0721	1.5205	34.881	27	2.4983	2.7191	29.568	27	2.4756	2.0835	35.307	27	1.0721	1.5205	34.881	27	2.4983
Q5M8R8;P14869;Q5FWB6;E9Q070;S4R1N1;D3YVM5;O89073	Q5M8R8;P14869;Q5FWB6;E9Q070;S4R1N1;D3YVM5	8;8;7;6;5;4;1	8;8;7;6;5;4;1	8;8;7;6;5;4;1	60S acidic ribosomal protein P0	Rplp0;Gm8730	>tr|Q5M8R8|Q5M8R8_MOUSE Ribosomal protein, large, P0 OS=Mus musculus GN=Rplp0 PE=2 SV=1;>sp|P14869|RLA0_MOUSE 60S acidic ribosomal protein P0 OS=Mus musculus GN=Rplp0 PE=1 SV=3;>tr|Q5FWB6|Q5FWB6_MOUSE MCG17387, isoform CRA_a OS=Mus musculus GN=Rplp0 PE=2 S	7	8	8	8	8	8	8	41	41	41	34.216	317	317;317;317;317;221;145;131	6.25	1				1	4	10			16	1.6941E-98	0.89056	0.8965	70.822	15	1.04	0.96178	20.62	15	1.2368	0.96299	69.263	15	0.89056	0.8965	70.822	15	1.04
Q5NC80;Q5NC81;P15532	Q5NC80;Q5NC81;P15532	5;5;5	1;1;1	1;1;1	Nucleoside diphosphate kinase;Nucleoside diphosphate kinase A	Nme1	>tr|Q5NC80|Q5NC80_MOUSE Nucleoside diphosphate kinase (Fragment) OS=Mus musculus GN=Nme1 PE=2 SV=1;>tr|Q5NC81|Q5NC81_MOUSE Nucleoside diphosphate kinase OS=Mus musculus GN=Nme1 PE=2 SV=1;>sp|P15532|NDKA_MOUSE Nucleoside diphosphate kinase A OS=Mus musculus	3	5	1	1	5	1	1	43.3	7.9	7.9	14.092	127	127;152;152	9									2	2	2.5616E-17	NaN	NaN	NaN	1	NaN	NaN	NaN	1	NaN	NaN	NaN	1	NaN	NaN	NaN	1	NaN
P15626;D3YX76;D3YZ29;D3YVP6;E9QAC8;D3YVP5;Q8R5I6;Q80W21;O35660;Q7M0F4;D3YVP9;Q9D5J8;G5E8M7	P15626;D3YX76;D3YZ29;D3YVP6;E9QAC8;D3YVP5;Q8R5I6;Q80W21	5;4;3;3;3;3;3;3;2;1;1;1;1	3;2;1;1;1;1;1;1;1;1;1;1;1	2;1;0;0;0;0;1;0;0;1;0;0;0	Glutathione S-transferase Mu 2;Glutathione S-transferase Mu 7	Gstm2;Gstm7;Gstm4	>sp|P15626|GSTM2_MOUSE Glutathione S-transferase Mu 2 OS=Mus musculus GN=Gstm2 PE=1 SV=2;>tr|D3YX76|D3YX76_MOUSE Glutathione S-transferase Mu 2 OS=Mus musculus GN=Gstm2 PE=2 SV=1;>tr|D3YZ29|D3YZ29_MOUSE Glutathione S-transferase Mu 7 (Fragment) OS=Mus musc	13	5	3	2	5	3	2	29.8	17.9	12.4	25.716	218	218;184;119;181;193;214;218;218;218;142;154;232;232	8								4		4	5.9303E-35	3.9843	5.275	26.978	4	2.8075	3.4209	42.448	4	0.91115	0.80104	23.37	4	3.9843	5.275	26.978	4	2.8075
Q5SZA3;P15864;Q07133;I7HFT9;Q3UXH2	Q5SZA3;P15864	8;8;3;3;2	2;2;0;0;1	1;1;0;0;0	Histone H1.2	Hist1h1c	>tr|Q5SZA3|Q5SZA3_MOUSE Histone cluster 1, H1c OS=Mus musculus GN=Hist1h1c PE=2 SV=1;>sp|P15864|H12_MOUSE Histone H1.2 OS=Mus musculus GN=Hist1h1c PE=1 SV=2	5	8	2	1	8	2	1	31.1	10.8	7.5	21.266	212	212;212;208;209;136	6.33					1		2			3	2.3665E-32	0.84258	0.84869	56.244	3	2.0148	1.8025	56.608	3	2.0666	1.4944	11.628	3	0.84258	0.84869	56.244	3	2.0148
P16045	P16045	5	5	5	Galectin-1	Lgals1	>sp|P16045|LEG1_MOUSE Galectin-1 OS=Mus musculus GN=Lgals1 PE=1 SV=3	1	5	5	5	5	5	5	43.7	43.7	43.7	14.866	135	135	9									8	8	6.1449E-280	1.3606	1.3532	31.56	8	1.5357	1.1895	13.798	8	1.3059	0.99056	35.781	8	1.3606	1.3532	31.56	8	1.5357
Q3V471;Q8C253;P16110;Q61357	Q3V471;Q8C253;P16110	3;3;3;1	3;3;3;1	3;3;3;1	Galectin-3	Lgals3	>tr|Q3V471|Q3V471_MOUSE Galectin (Fragment) OS=Mus musculus GN=Lgals3 PE=2 SV=1;>tr|Q8C253|Q8C253_MOUSE Galectin OS=Mus musculus GN=Lgals3 PE=2 SV=1;>sp|P16110|LEG3_MOUSE Galectin-3 OS=Mus musculus GN=Lgals3 PE=1 SV=3	4	3	3	3	3	3	3	19.4	19.4	19.4	19.937	186	186;264;264;139	7							5			5	2.8519E-20	0.77387	0.93706	49.449	5	0.78579	0.92492	46.254	5	1.0494	0.867	76.215	5	0.77387	0.93706	49.449	5	0.78579
P16332;Q8VED0	P16332;Q8VED0	7;6	7;6	7;6	Methylmalonyl-CoA mutase, mitochondrial	Mut	>sp|P16332|MUTA_MOUSE Methylmalonyl-CoA mutase, mitochondrial OS=Mus musculus GN=Mut PE=1 SV=2;>tr|Q8VED0|Q8VED0_MOUSE Mut protein OS=Mus musculus GN=Mut PE=2 SV=1	2	7	7	7	7	7	7	12.8	12.8	12.8	82.843	748	748;748	4				10						10	2.9985E-209	0.49698	0.5656	45.94	10	0.71658	0.64931	18.104	10	1.0962	0.81396	38.247	10	0.49698	0.5656	45.94	10	0.71658
P16546-2;P16546;B7ZWK3;A3KGU5;B9EKJ1;B2RXX6;A3KGU7;E9Q447;Q3V1V5;Q3URW8;Q3TYI8;A3KGU9;Q6PA04;Q58ES7;A3KGU4;Q3TNY2;REV__Q6PD42;REV__Q3UZD9;REV__E9Q770;REV__E9PVC6;REV__Q6NZJ6-2;REV__E9Q9E1;REV__E9PVC5;REV__Q6NZJ6	P16546-2;P16546;B7ZWK3;A3KGU5;B9EKJ1;B2RXX6;A3KGU7;E9Q447	48;48;47;47;47;47;47;47;22;20;9;6;6;6;3;2;1;1;1;1;1;1;1;1	48;48;47;47;47;47;47;47;22;20;9;6;6;6;3;2;1;1;1;1;1;1;1;1	48;48;47;47;47;47;47;47;22;20;9;6;6;6;3;2;1;1;1;1;1;1;1;1	Spectrin alpha chain, non-erythrocytic 1	Sptan1	>sp|P16546-2|SPTN1_MOUSE Isoform 2 of Spectrin alpha chain, non-erythrocytic 1 OS=Mus musculus GN=Sptan1;>sp|P16546|SPTN1_MOUSE Spectrin alpha chain, non-erythrocytic 1 OS=Mus musculus GN=Sptan1 PE=1 SV=4;>tr|B7ZWK3|B7ZWK3_MOUSE Spna2 protein OS=Mus muscul	24	48	48	48	48	48	48	25.6	25.6	25.6	282.34	2452	2452;2472;2457;2457;2477;2477;2477;2478;988;844;808;477;488;514;136;132;823;958;958;1553;1586;1593;1594;1600	1.63	35	57	1							93	0	0.52699	0.69029	36.685	91	0.61335	0.69362	23.505	91	1.153	0.97357	30.277	91	0.52699	0.69029	36.685	91	0.61335
Q9CZU7;Q8C876;P17047-3;Q3UIW3;Q3TWE1;P17047;Q8C5K0;P17047-2	Q9CZU7;Q8C876;P17047-3;Q3UIW3;Q3TWE1;P17047;Q8C5K0;P17047-2	3;3;3;2;2;2;2;2	3;3;3;2;2;2;2;2	3;3;3;2;2;2;2;2	Lysosome-associated membrane glycoprotein 2	Lamp2	>tr|Q9CZU7|Q9CZU7_MOUSE Putative uncharacterized protein OS=Mus musculus GN=Lamp2 PE=2 SV=1;>tr|Q8C876|Q8C876_MOUSE Putative uncharacterized protein OS=Mus musculus GN=Lamp2 PE=2 SV=1;>sp|P17047-3|LAMP2_MOUSE Isoform LAMP-2C of Lysosome-associated membrane	8	3	3	3	3	3	3	6.3	6.3	6.3	45.673	415	415;415;415;415;415;415;416;416	2.33	1		2							3	2.7944E-44	2.0861	2.576	106.05	2	1.3838	1.4166	7.8938	2	0.77193	0.60583	91.182	2	2.0861	2.576	106.05	2	1.3838
Q5FW97;P17182;Q8CF78;Q6PHC1;B0QZL1;B1ARR7;D3Z2S4;Q545V3;Q3UJ20;P17183;B1ARR6;D3YVD3;D3Z6E4;Q922A0	Q5FW97;P17182;Q8CF78;Q6PHC1;B0QZL1	17;17;12;12;10;8;3;3;3;3;2;2;2;2	17;17;12;12;10;8;3;3;3;3;2;2;2;2	15;15;10;11;8;7;1;1;1;1;1;1;1;1	Alpha-enolase;Enolase	Eno1	>tr|Q5FW97|Q5FW97_MOUSE Enolase 1, alpha non-neuron OS=Mus musculus GN=EG433182 PE=2 SV=1;>sp|P17182|ENOA_MOUSE Alpha-enolase OS=Mus musculus GN=Eno1 PE=1 SV=3;>tr|Q8CF78|Q8CF78_MOUSE Enolase OS=Mus musculus PE=2 SV=1;>tr|Q6PHC1|Q6PHC1_MOUSE Alpha-enolase	14	17	17	15	17	17	15	45.6	45.6	38	47.14	434	434;434;321;366;221;119;162;434;434;434;67;121;315;338	5.81	2	1	1		10	24	4	1	4	47	1.3295E-210	1.6321	1.958	52.643	44	2.0502	1.844	36.732	45	1.2048	0.92825	42.706	45	1.6321	1.958	52.643	44	2.0502
P17426-2;P17426;F6TPX8	P17426-2;P17426	8;8;1	3;3;1	3;3;1	AP-2 complex subunit alpha-1	Ap2a1	>sp|P17426-2|AP2A1_MOUSE Isoform B of AP-2 complex subunit alpha-1 OS=Mus musculus GN=Ap2a1;>sp|P17426|AP2A1_MOUSE AP-2 complex subunit alpha-1 OS=Mus musculus GN=Ap2a1 PE=1 SV=1	3	8	3	3	8	3	3	12.8	5.5	5.5	105.48	955	955;977;317	3			3							3	1.8316E-36	0.72391	0.88434	3.8658	3	1.1167	1.0859	22.64	3	1.5427	1.1572	15.061	3	0.72391	0.88434	3.8658	3	1.1167
Q6PEE6;Q3U7X9;P17427;Q69ZW4	Q6PEE6;Q3U7X9;P17427;Q69ZW4	11;11;11;11	11;11;11;11	6;6;6;6	AP-2 complex subunit alpha-2	Ap2a2	>tr|Q6PEE6|Q6PEE6_MOUSE Adaptor protein complex AP-2, alpha 2 subunit OS=Mus musculus GN=Ap2a2 PE=2 SV=1;>tr|Q3U7X9|Q3U7X9_MOUSE Putative uncharacterized protein OS=Mus musculus GN=Ap2a2 PE=2 SV=1;>sp|P17427|AP2A2_MOUSE AP-2 complex subunit alpha-2 OS=Mus	4	11	11	6	11	11	6	17.4	17.4	10	104	938	938;938;938;967	3	1		12	2						15	4.8112E-52	0.77834	0.97495	37.248	15	0.82221	0.82932	18.665	15	1.1787	0.88565	37.792	15	0.77834	0.97495	37.248	15	0.82221
Q5SVY2;Q3UAJ1;Q3TE63;P17742;Q9CZK9;F8VPN3;V9GXC1;V9GX31	Q5SVY2;Q3UAJ1;Q3TE63;P17742;Q9CZK9	7;7;7;7;6;2;1;1	7;7;7;7;6;2;1;1	7;7;7;7;6;2;1;1	Peptidyl-prolyl cis-trans isomerase;Peptidyl-prolyl cis-trans isomerase A	Ppia	>tr|Q5SVY2|Q5SVY2_MOUSE Peptidyl-prolyl cis-trans isomerase OS=Mus musculus GN=Ppia PE=2 SV=1;>tr|Q3UAJ1|Q3UAJ1_MOUSE Peptidyl-prolyl cis-trans isomerase OS=Mus musculus PE=2 SV=1;>tr|Q3TE63|Q3TE63_MOUSE Peptidyl-prolyl cis-trans isomerase OS=Mus musculus	8	7	7	7	7	7	7	60.4	60.4	60.4	17.971	164	164;164;164;164;167;147;77;77	8.83								3	15	18	0	1.571	1.6278	19.774	16	1.4305	1.608	79.759	17	0.99257	0.83696	90.715	16	1.571	1.6278	19.774	16	1.4305
[truncated: 1,233 more rows]
[truncated: 28 more columns]
