# Supplementary material for: AHR-dependent changes in the mitochondrial proteome in response to 2,3,7,8-tetrachlorodibenzo-p-dioxin
Source: Data Brief. 2016 May 20;8:191–5. doi: 10.1016/j.dib.2016.05.023 (PMC4898910; doi:10.1016/j.dib.2016.05.023)
Supplement: Supplementary file 1 — Supplementary material [file mmc1.zip › Rep2_proteinGroups.txt]

Protein IDs	Majority protein IDs	Peptide counts (all)	Peptide counts (razor+unique)	Peptide counts (unique)	Protein names	Gene names	Fasta headers	Number of proteins	Peptides	Razor + unique peptides	Unique peptides	Peptides Rep2	Razor + unique peptides Rep2	Unique peptides Rep2	Sequence coverage [%]	Unique + razor sequence coverage [%]	Unique sequence coverage [%]	Mol. weight [kDa]	Sequence length	Sequence lengths	Fraction average	Fraction 1	Fraction 2	Fraction 3	Fraction 4	Fraction 5	Fraction 6	Fraction 7	Fraction 8	Fraction 9	Experiment Rep2	PEP	Ratio M/L	Ratio M/L normalized	Ratio M/L variability [%]	Ratio M/L count	Ratio H/L	Ratio H/L normalized	Ratio H/L variability [%]	Ratio H/L count	Ratio H/M	Ratio H/M normalized	Ratio H/M variability [%]	Ratio H/M count	Ratio M/L Rep2	Ratio M/L normalized Rep2	Ratio M/L variability [%] Rep2	Ratio M/L count Rep2	Ratio H/L Rep2
A0AUN0;Q6NZC7;Q4G0C0;G3X928	A0AUN0;Q6NZC7;Q4G0C0;G3X928	2;2;2;2	2;2;2;2	2;2;2;2	SEC23-interacting protein	Sec23ip	>tr|A0AUN0|A0AUN0_MOUSE Sec23ip protein (Fragment) OS=Mus musculus GN=Sec23ip PE=2 SV=1;>sp|Q6NZC7|S23IP_MOUSE SEC23-interacting protein OS=Mus musculus GN=Sec23ip PE=2 SV=2;>tr|Q4G0C0|Q4G0C0_MOUSE Sec23 interacting protein OS=Mus musculus GN=Sec23ip PE=2	4	2	2	2	2	2	2	3.7	3.7	3.7	95.116	842	842;998;998;998	3			2							2	6.5366E-06	0.55078	0.711	10.792	2	0.38795	0.80417	3.8053	2	0.67954	1.0977	11.599	2	0.55078	0.711	10.792	2	0.38795
F8WIX8;A0AUV1;Q8CGP6;A3KPD0;Q8R1M2;Q8CGP4;Q64523;Q149V4;Q8CGP7;Q8CGP5;Q8BFU2;Q6GSS7;P22752;B2RWH3;B2RVF0;A2AB79;Q64426;Q61668	F8WIX8;A0AUV1;Q8CGP6;A3KPD0;Q8R1M2;Q8CGP4;Q64523;Q149V4;Q8CGP7;Q8CGP5;Q8BFU2;Q6GSS7;P22752;B2RWH3;B2RVF0;A2AB79;Q64426;Q61668	2;2;2;2;2;2;2;2;2;2;2;2;2;2;2;2;2;1	2;2;2;2;2;2;2;2;2;2;2;2;2;2;2;2;2;1	1;1;1;1;1;1;1;1;1;1;1;1;1;1;1;1;1;1	Histone H2A;Histone H2A type 1-H;Histone H2A.J;Histone H2A type 2-C;Histone H2A type 1-K;Histone H2A type 1-F;Histone H2A type 3;Histone H2A type 2-A;Histone H2A type 1	Hist1h2al;Hist1h2ah;H2afj;Hist1h2aa;Hist2h2ac;Hist1h2ak;Hist1h2af;Hist3h2a;Hist2h2aa1;Hist1h2ab;Hist1h2ad	>tr|F8WIX8|F8WIX8_MOUSE Histone H2A OS=Mus musculus GN=Hist1h2al PE=3 SV=1;>tr|A0AUV1|A0AUV1_MOUSE Histone H2A (Fragment) OS=Mus musculus GN=Hist1h2ah PE=2 SV=1;>sp|Q8CGP6|H2A1H_MOUSE Histone H2A type 1-H OS=Mus musculus GN=Hist1h2ah PE=1 SV=3;>tr|A3KPD0|A	18	2	2	1	2	2	1	26.4	26.4	15.2	13.607	125	125;127;128;128;129;129;129;129;130;130;130;130;130;130;130;130;137;37	8.17					1			1	4	6	7.4001E-112	2.0239	1.8219	21.241	4	1.6803	1.9106	47.809	4	1.1844	1.1782	25.883	4	2.0239	1.8219	21.241	4	1.6803
A0JLU3;Q8CGI9;Q5HZG6;Q8BU34;Q8CGG2;Q05CG9;Q3TXS7	A0JLU3;Q8CGI9;Q5HZG6;Q8BU34;Q8CGG2;Q05CG9;Q3TXS7	1;1;1;1;1;1;1	1;1;1;1;1;1;1	1;1;1;1;1;1;1	26S proteasome non-ATPase regulatory subunit 1	Psmd1	>tr|A0JLU3|A0JLU3_MOUSE Psmd1 protein (Fragment) OS=Mus musculus GN=Psmd1 PE=2 SV=1;>tr|Q8CGI9|Q8CGI9_MOUSE Psmd1 protein (Fragment) OS=Mus musculus GN=Psmd1 PE=2 SV=1;>tr|Q5HZG6|Q5HZG6_MOUSE Psmd1 protein (Fragment) OS=Mus musculus GN=Psmd1 PE=2 SV=1;>tr|	7	1	1	1	1	1	1	9.1	9.1	9.1	25.401	230	230;824;826;839;844;844;953	3			1							1	2.4777E-05	NaN	NaN	NaN	1	NaN	NaN	NaN	1	NaN	NaN	NaN	1	NaN	NaN	NaN	1	NaN
Q8VEE3;G3X9D5;A0JLV3;Q8CGP2;Q8CGP1;Q6ZWY9;Q64525;Q64478;Q64475;P10854;P10853;B2RVD5;B2RTK3;Q8CBB6;Q921L4;Q8CGP2-2;Q9D2U9;Q8CGP0;Q64524;Q8C622;P70696;A0JNS9	Q8VEE3;G3X9D5;A0JLV3;Q8CGP2;Q8CGP1;Q6ZWY9;Q64525;Q64478;Q64475;P10854;P10853;B2RVD5;B2RTK3;Q8CBB6;Q921L4;Q8CGP2-2;Q9D2U9;Q8CGP0;Q64524;Q8C622	4;4;4;4;4;4;4;4;4;4;4;4;4;4;4;4;2;2;2;2;1;1	4;4;4;4;4;4;4;4;4;4;4;4;4;4;4;4;2;2;2;2;1;1	4;4;4;4;4;4;4;4;4;4;4;4;4;4;4;4;2;2;2;2;1;1	Histone H2B;Histone H2B type 1-P;Histone H2B type 1-K;Histone H2B type 1-C/E/G;Histone H2B type 2-B;Histone H2B type 1-H;Histone H2B type 1-B;Histone H2B type 1-M;Histone H2B type 1-F/J/L;Histone H2B type 3-A;Histone H2B type 3-B;Histone H2B type 2-E	Hist2h2bb;Hist1h2bj;Hist1h2bp;Hist1h2bk;Hist1h2bc;Hist1h2bh;Hist1h2bb;Hist1h2bm;Hist1h2bf;Gm13646;Hist3h2ba;Hist3h2bb;Hist2h2be	>tr|Q8VEE3|Q8VEE3_MOUSE Hist2h2bb protein OS=Mus musculus GN=Hist2h2bb PE=2 SV=1;>tr|G3X9D5|G3X9D5_MOUSE Histone H2B type 2-B OS=Mus musculus GN=Hist2h2bb PE=1 SV=1;>tr|A0JLV3|A0JLV3_MOUSE Histone H2B (Fragment) OS=Mus musculus GN=Hist1h2bj PE=2 SV=1;>sp|Q	22	4	4	4	4	4	4	30	30	30	13.31	120	120;120;123;126;126;126;126;126;126;126;126;126;126;134;135;138;126;126;126;145;127;127	8.69								4	9	13	4.1692E-74	2.0503	1.8871	24.106	13	0.9552	1.6136	16.783	13	0.46132	0.69776	15.129	13	2.0503	1.8871	24.106	13	0.9552
E9Q1J7;Q3UYS0;A0PJE6;Q99MN9;Q8CFZ3;Q7TMF4;D3YZC1;Q9CT71	E9Q1J7;Q3UYS0;A0PJE6;Q99MN9;Q8CFZ3;Q7TMF4	5;5;5;5;5;5;2;1	5;5;5;5;5;5;2;1	5;5;5;5;5;5;2;1	Propionyl-CoA carboxylase beta chain, mitochondrial	Pccb	>tr|E9Q1J7|E9Q1J7_MOUSE Propionyl-CoA carboxylase beta chain, mitochondrial OS=Mus musculus GN=Pccb PE=1 SV=1;>tr|Q3UYS0|Q3UYS0_MOUSE Putative uncharacterized protein OS=Mus musculus GN=Pccb PE=2 SV=1;>tr|A0PJE6|A0PJE6_MOUSE Pccb protein (Fragment) OS=Mus	8	5	5	5	5	5	5	13.7	13.7	13.7	54.613	504	504;505;539;541;541;541;256;84	5.43					4	3				7	4.8026E-40	0.78299	0.83796	34.318	7	0.78249	0.82831	9.8715	7	0.99937	1.0217	11.008	7	0.78299	0.83796	34.318	7	0.78249
B7ZN52;F6TFN2;E9PYI7;F6VG99;Q6ZQ32;E9PYF4;A0T1J8	B7ZN52;F6TFN2;E9PYI7;F6VG99;Q6ZQ32;E9PYF4;A0T1J8	2;2;2;2;2;2;2	2;2;2;2;2;2;2	2;2;2;2;2;2;2		Lmo7	>tr|B7ZN52|B7ZN52_MOUSE Lmo7 protein OS=Mus musculus GN=Lmo7 PE=2 SV=1;>tr|F6TFN2|F6TFN2_MOUSE Protein Lmo7 (Fragment) OS=Mus musculus GN=Lmo7 PE=1 SV=1;>tr|E9PYI7|E9PYI7_MOUSE Protein Lmo7 OS=Mus musculus GN=Lmo7 PE=1 SV=1;>tr|F6VG99|F6VG99_MOUSE Protein	7	2	2	2	2	2	2	3.2	3.2	3.2	130.7	1159	1159;1189;1453;1604;1625;1699;1699	3			2							2	1.3161E-05	0.20431	0.25915	76.132	2	0.27411	0.54347	103.49	2	1.3416	1.8947	27.356	2	0.20431	0.25915	76.132	2	0.27411
Q8BX10-2;Q8BX10;B7ZNW0;A1A4A7;F6YJC6	Q8BX10-2;Q8BX10;B7ZNW0;A1A4A7;F6YJC6	4;4;4;4;2	4;4;4;4;2	4;4;4;4;2	Serine/threonine-protein phosphatase PGAM5, mitochondrial	Pgam5	>sp|Q8BX10-2|PGAM5_MOUSE Isoform 2 of Serine/threonine-protein phosphatase PGAM5, mitochondrial OS=Mus musculus GN=Pgam5;>sp|Q8BX10|PGAM5_MOUSE Serine/threonine-protein phosphatase PGAM5, mitochondrial OS=Mus musculus GN=Pgam5 PE=2 SV=1;>tr|B7ZNW0|B7ZNW0_M	5	4	4	4	4	4	4	15.7	15.7	15.7	31.866	287	287;288;288;291;116	7.38							5	3		8	3.4759E-15	0.56502	0.73335	15.709	8	0.47217	1.0516	33.162	8	0.84171	1.1468	39.189	8	0.56502	0.73335	15.709	8	0.47217
A1BN54;Q7TPR4;Q99LJ3	A1BN54;Q7TPR4	14;14;6	5;5;4	5;5;4	Alpha-actinin-1	Actn1	>tr|A1BN54|A1BN54_MOUSE Alpha actinin 1a OS=Mus musculus GN=Actn1 PE=2 SV=1;>sp|Q7TPR4|ACTN1_MOUSE Alpha-actinin-1 OS=Mus musculus GN=Actn1 PE=1 SV=1	3	14	5	5	14	5	5	19.7	7.6	7.6	102.72	887	887;892;400	3.17			5	1						6	3.9251E-78	1.6416	1.7239	20.581	5	1.0354	1.8549	25.371	4	0.69403	1.2033	45.129	5	1.6416	1.7239	20.581	5	1.0354
Q5EBK8;Q9DAS3;P51807;A1E5T5	Q5EBK8;Q9DAS3;P51807;A1E5T5	1;1;1;1	1;1;1;1	1;1;1;1	Dynein light chain Tctex-type 1	Dynlt1b;Dynlt1f;Dynlt1;Dynlt1c	>tr|Q5EBK8|Q5EBK8_MOUSE Dynlt1 protein OS=Mus musculus GN=Dynlt1 PE=4 SV=1;>tr|Q9DAS3|Q9DAS3_MOUSE Putative uncharacterized protein OS=Mus musculus PE=4 SV=1;>sp|P51807|DYLT1_MOUSE Dynein light chain Tctex-type 1 OS=Mus musculus GN=Dynlt1 PE=1 SV=1;>tr|A1E	4	1	1	1	1	1	1	17.2	17.2	17.2	10.242	93	93;106;113;113	9									1	1	4.4973E-05	NaN	NaN	NaN	1	NaN	NaN	NaN	1	NaN	NaN	NaN	1	NaN	NaN	NaN	1	NaN
Q8BX70-3;Q8BX70;A1ILG8;Q8BX70-2;A1ILH3;A1ILH2	Q8BX70-3;Q8BX70;A1ILG8;Q8BX70-2	10;10;10;9;2;1	10;10;10;9;2;1	10;10;10;9;2;1	Vacuolar protein sorting-associated protein 13C	Vps13c	>sp|Q8BX70-3|VP13C_MOUSE Isoform 3 of Vacuolar protein sorting-associated protein 13C OS=Mus musculus GN=Vps13c;>sp|Q8BX70|VP13C_MOUSE Vacuolar protein sorting-associated protein 13C OS=Mus musculus GN=Vps13c PE=1 SV=2;>tr|A1ILG8|A1ILG8_MOUSE Chorein OS=Mu	6	10	10	10	10	10	10	3.8	3.8	3.8	415.3	3708	3708;3748;3748;3623;200;75	1	11									11	5.088E-27	0.95103	1.107	18.748	10	0.70779	1.2523	45.024	10	0.80568	1.1521	42.869	10	0.95103	1.107	18.748	10	0.70779
P28660;A1L0U6;A2AS98;P28660-2	P28660;A1L0U6;A2AS98;P28660-2	7;7;7;6	7;7;7;6	7;7;7;6	Nck-associated protein 1	Nckap1	>sp|P28660|NCKP1_MOUSE Nck-associated protein 1 OS=Mus musculus GN=Nckap1 PE=1 SV=2;>tr|A1L0U6|A1L0U6_MOUSE Nckap1 protein (Fragment) OS=Mus musculus GN=Nckap1 PE=2 SV=1;>tr|A2AS98|A2AS98_MOUSE Nck-associated protein 1 OS=Mus musculus GN=Nckap1 PE=2 SV=1;>	4	7	7	7	7	7	7	7.9	7.9	7.9	128.78	1128	1128;1133;1134;1037	3			7							7	2.9957E-40	1.265	1.3024	22.618	6	1.0339	1.5289	28.496	6	0.8856	1.3199	37.002	6	1.265	1.3024	22.618	6	1.0339
A1L0V4;P68433;A1L0U3;F8WI35;P84228;B9EI85;E0CYN1;E0CYR7	A1L0V4;P68433;A1L0U3;F8WI35;P84228;B9EI85	3;3;2;2;2;2;1;1	3;3;2;2;2;2;1;1	1;1;0;0;0;0;0;0	Histone H3;Histone H3.1;Histone H3.2	Hist1h3i;Hist1h3a;Hist1h3e;H3f3a;Hist1h3b;Hist2h3b	>tr|A1L0V4|A1L0V4_MOUSE Histone H3 (Fragment) OS=Mus musculus GN=Hist1h3i PE=2 SV=1;>sp|P68433|H31_MOUSE Histone H3.1 OS=Mus musculus GN=Hist1h3a PE=1 SV=2;>tr|A1L0U3|A1L0U3_MOUSE Histone H3 (Fragment) OS=Mus musculus GN=Hist1h3e PE=2 SV=1;>tr|F8WI35|F8WI3	8	3	3	1	3	3	1	38.5	38.5	23.7	15.273	135	135;136;133;135;136;136;52;55	9									3	3	4.7038E-85	2.0157	1.8076	41.414	3	1.1315	1.7723	37.701	3	0.41607	0.81252	35.136	2	2.0157	1.8076	41.414	3	1.1315
Q6Q899-2;A1L0V6;A7YY79;Q6Q899	Q6Q899-2;A1L0V6;A7YY79;Q6Q899	1;1;1;1	1;1;1;1	1;1;1;1	Probable ATP-dependent RNA helicase DDX58	Ddx58	>sp|Q6Q899-2|DDX58_MOUSE Isoform 2 of Probable ATP-dependent RNA helicase DDX58 OS=Mus musculus GN=Ddx58;>tr|A1L0V6|A1L0V6_MOUSE Ddx58 protein (Fragment) OS=Mus musculus GN=Ddx58 PE=2 SV=1;>tr|A7YY79|A7YY79_MOUSE Ddx58 protein (Fragment) OS=Mus musculus GN	4	1	1	1	1	1	1	3.4	3.4	3.4	54.657	472	472;924;925;926	3			1							1	8.5587E-05	NaN	NaN	NaN	0	NaN	NaN	NaN	0	NaN	NaN	NaN	0	NaN	NaN	NaN	0	NaN
Q8C7X2-2;Z4YJW0;Q8C7X2;A1L2Z3;Q8C7X2-3	Q8C7X2-2;Z4YJW0;Q8C7X2;A1L2Z3;Q8C7X2-3	6;6;6;6;4	6;6;6;6;4	6;6;6;6;4	ER membrane protein complex subunit 1	Emc1	>sp|Q8C7X2-2|EMC1_MOUSE Isoform 2 of ER membrane protein complex subunit 1 OS=Mus musculus GN=Emc1;>tr|Z4YJW0|Z4YJW0_MOUSE ER membrane protein complex subunit 1 OS=Mus musculus GN=Emc1 PE=4 SV=1;>sp|Q8C7X2|EMC1_MOUSE ER membrane protein complex subunit 1 O	5	6	6	6	6	6	6	9.3	9.3	9.3	111.29	994	994;997;997;997;362	3			6							6	1.108E-24	0.31851	0.39617	91.02	6	0.28284	0.55876	34.247	5	0.75158	1.1332	46.001	5	0.31851	0.39617	91.02	6	0.28284
Q61656;Q8BTS0;A1L333;Q5U222;Q3V0Z8;Q3UXW3;S4R1I6;B1ARB9;B1ARC0;O35662;Q9CSD9;Q501J6-2;Q3TU25;Q501J6;Q3U741;B1ARB8	Q61656;Q8BTS0;A1L333;Q5U222;Q3V0Z8;Q3UXW3;S4R1I6	14;14;14;14;14;13;11;5;4;4;4;4;4;4;4;3	14;14;14;14;14;13;11;5;4;4;4;4;4;4;4;3	13;13;13;13;13;12;10;5;4;4;4;3;3;3;3;3	Probable ATP-dependent RNA helicase DDX5	Ddx5	>sp|Q61656|DDX5_MOUSE Probable ATP-dependent RNA helicase DDX5 OS=Mus musculus GN=Ddx5 PE=1 SV=2;>tr|Q8BTS0|Q8BTS0_MOUSE DEAD (Asp-Glu-Ala-Asp) box polypeptide 5 OS=Mus musculus GN=Ddx5 PE=1 SV=1;>tr|A1L333|A1L333_MOUSE DEAD (Asp-Glu-Ala-Asp) box polypepti	16	14	14	13	14	14	13	24.6	24.6	22.8	69.289	614	614;615;615;648;690;615;406;182;167;169;304;407;418;650;652;91	5.26				1	15	7				23	1.2568E-200	0.62419	0.75677	37.773	20	0.60077	0.77736	36	20	0.89448	0.9135	35.72	20	0.62419	0.75677	37.773	20	0.60077
A2A547;Q5I0T8;P84099	A2A547;Q5I0T8;P84099	4;4;4	4;4;4	4;4;4	Ribosomal protein L19;60S ribosomal protein L19	Rpl19	>tr|A2A547|A2A547_MOUSE Ribosomal protein L19 OS=Mus musculus GN=Rpl19 PE=3 SV=1;>tr|Q5I0T8|Q5I0T8_MOUSE Ribosomal protein L19 OS=Mus musculus GN=Rpl19 PE=2 SV=1;>sp|P84099|RL19_MOUSE 60S ribosomal protein L19 OS=Mus musculus GN=Rpl19 PE=1 SV=1	3	4	4	4	4	4	4	18	18	18	23.247	194	194;196;196	8								4		4	7.9793E-09	0.6873	0.94431	30.976	3	0.46521	1.0168	1.2075	2	0.68138	1.0698	5.123	2	0.6873	0.94431	30.976	3	0.46521
Q9CQV8-2;Q9CQV8;A2A5N2;A2A5N1	Q9CQV8-2;Q9CQV8;A2A5N2;A2A5N1	8;8;8;6	5;5;5;3	5;5;5;3	14-3-3 protein beta/alpha;14-3-3 protein beta/alpha, N-terminally processed	Ywhab	>sp|Q9CQV8-2|1433B_MOUSE Isoform Short of 14-3-3 protein beta/alpha OS=Mus musculus GN=Ywhab;>sp|Q9CQV8|1433B_MOUSE 14-3-3 protein beta/alpha OS=Mus musculus GN=Ywhab PE=1 SV=3;>tr|A2A5N2|A2A5N2_MOUSE Tyrosine 3-monooxygenase/tryptophan 5-monooxygenase act	4	8	5	5	8	5	5	41	31.1	31.1	27.854	244	244;246;246;159	8								7		7	1.8076E-58	1.6579	2.101	11.905	7	1.3236	2.1173	9.6124	7	1.1204	1.3492	25.211	7	1.6579	2.101	11.905	7	1.3236
Q3U5C3;A2A5R2	Q3U5C3;A2A5R2	1;1	1;1	1;1	Brefeldin A-inhibited guanine nucleotide-exchange protein 2	Arfgef2	>tr|Q3U5C3|Q3U5C3_MOUSE Putative uncharacterized protein (Fragment) OS=Mus musculus GN=Arfgef2 PE=2 SV=1;>sp|A2A5R2|BIG2_MOUSE Brefeldin A-inhibited guanine nucleotide-exchange protein 2 OS=Mus musculus GN=Arfgef2 PE=1 SV=1	2	1	1	1	1	1	1	1.9	1.9	1.9	88.13	794	794;1792	2		2								2	0.0017278	NaN	NaN	NaN	1	NaN	NaN	NaN	1	NaN	NaN	NaN	1	NaN	NaN	NaN	1	NaN
E9Q4K9;Q9CUN6;A2A5Z6-2;A2A5Z6;E9PYU8	E9Q4K9;Q9CUN6;A2A5Z6-2;A2A5Z6;E9PYU8	1;1;1;1;1	1;1;1;1;1	1;1;1;1;1	E3 ubiquitin-protein ligase;E3 ubiquitin-protein ligase SMURF1;E3 ubiquitin-protein ligase SMURF2	Smurf1;Smurf2	>tr|E9Q4K9|E9Q4K9_MOUSE E3 ubiquitin-protein ligase OS=Mus musculus GN=Smurf1 PE=2 SV=1;>sp|Q9CUN6|SMUF1_MOUSE E3 ubiquitin-protein ligase SMURF1 OS=Mus musculus GN=Smurf1 PE=2 SV=2;>sp|A2A5Z6-2|SMUF2_MOUSE Isoform 2 of E3 ubiquitin-protein ligase SMURF2 O	5	1	1	1	1	1	1	1.1	1.1	1.1	83.109	728	728;731;735;748;757	9									1	1	0.0034285	NaN	NaN	NaN	1	NaN	NaN	NaN	1	NaN	NaN	NaN	1	NaN	NaN	NaN	1	NaN
A2A6M1;Q9CZ28	A2A6M1;Q9CZ28	1;1	1;1	1;1	Vacuolar-sorting protein SNF8	Snf8	>tr|A2A6M1|A2A6M1_MOUSE Vacuolar-sorting protein SNF8 OS=Mus musculus GN=Snf8 PE=4 SV=1;>sp|Q9CZ28|SNF8_MOUSE Vacuolar-sorting protein SNF8 OS=Mus musculus GN=Snf8 PE=2 SV=1	2	1	1	1	1	1	1	5.2	5.2	5.2	25.968	233	233;258	8								1		1	0.0066436	NaN	NaN	NaN	1	NaN	NaN	NaN	1	NaN	NaN	NaN	1	NaN	NaN	NaN	1	NaN
A2A6T4;Q8R035;D6RHR8;Q8R035-2	A2A6T4;Q8R035;D6RHR8;Q8R035-2	2;2;1;1	2;2;1;1	2;2;1;1	Peptidyl-tRNA hydrolase ICT1, mitochondrial	Ict1	>tr|A2A6T4|A2A6T4_MOUSE Immature colon carcinoma transcript 1, isoform CRA_c OS=Mus musculus GN=Ict1 PE=4 SV=1;>sp|Q8R035|ICT1_MOUSE Peptidyl-tRNA hydrolase ICT1, mitochondrial OS=Mus musculus GN=Ict1 PE=1 SV=1;>tr|D6RHR8|D6RHR8_MOUSE Peptidyl-tRNA hydrola	4	2	2	2	2	2	2	14.5	14.5	14.5	21.356	186	186;206;64;177	8								2		2	3.9028E-05	0.96521	1.2577	76.676	2	0.67517	1.2187	91.018	2	0.73412	0.98093	0.68018	2	0.96521	1.2577	76.676	2	0.67517
Q8CFX1;A2A7A7;A2A7A8;Q8QZU3	Q8CFX1;A2A7A7	3;3;1;1	3;3;1;1	3;3;1;1	GDH/6PGL endoplasmic bifunctional protein;Glucose 1-dehydrogenase;6-phosphogluconolactonase	H6pd	>sp|Q8CFX1|G6PE_MOUSE GDH/6PGL endoplasmic bifunctional protein OS=Mus musculus GN=H6pd PE=1 SV=2;>tr|A2A7A7|A2A7A7_MOUSE GDH/6PGL endoplasmic bifunctional protein OS=Mus musculus GN=H6pd PE=1 SV=1	4	3	3	3	3	3	3	5.8	5.8	5.8	88.927	789	789;797;171;313	4				3						3	1.2711E-09	0.43195	0.81137	27.803	3	0.29421	0.62754	43.076	3	0.91257	1.396	63.123	3	0.43195	0.81137	27.803	3	0.29421
Q3V1T4-3;Q3V1T4;A6PW84;A2A7Q5;Q3V1T4-2	Q3V1T4-3;Q3V1T4;A6PW84;A2A7Q5	3;3;3;3;1	3;3;3;3;1	3;3;3;3;1	Prolyl 3-hydroxylase 1	Lepre1	>sp|Q3V1T4-3|P3H1_MOUSE Isoform 3 of Prolyl 3-hydroxylase 1 OS=Mus musculus GN=Lepre1;>sp|Q3V1T4|P3H1_MOUSE Prolyl 3-hydroxylase 1 OS=Mus musculus GN=Lepre1 PE=2 SV=2;>tr|A6PW84|A6PW84_MOUSE Prolyl 3-hydroxylase 1 OS=Mus musculus GN=Lepre1 PE=2 SV=1;>tr|A2	5	3	3	3	3	3	3	6.2	6.2	6.2	64.101	560	560;739;746;748;543	4				3						3	1.123E-09	0.22864	0.40448	52.28	3	0.2437	0.55466	29.774	3	0.97166	1.5131	72.307	3	0.22864	0.40448	52.28	3	0.2437
Q91WQ3;A2A7S7	Q91WQ3;A2A7S7	1;1	1;1	1;1	Tyrosine--tRNA ligase, cytoplasmic	Yars	>sp|Q91WQ3|SYYC_MOUSE Tyrosine--tRNA ligase, cytoplasmic OS=Mus musculus GN=Yars PE=2 SV=3;>tr|A2A7S7|A2A7S7_MOUSE Tyrosine--tRNA ligase, cytoplasmic OS=Mus musculus GN=Yars PE=4 SV=1	2	1	1	1	1	1	1	3.4	3.4	3.4	59.105	528	528;564	5					1					1	0.0057279	NaN	NaN	NaN	1	NaN	NaN	NaN	1	NaN	NaN	NaN	1	NaN	NaN	NaN	1	NaN
A2A813;Q99LX0;A2A815;D3K2X3;A2A817;A2A816	A2A813;Q99LX0;A2A815;D3K2X3;A2A817;A2A816	4;4;3;2;2;2	4;4;3;2;2;2	4;4;3;2;2;2	Protein DJ-1	Park7	>tr|A2A813|A2A813_MOUSE Protein DJ-1 OS=Mus musculus GN=Park7 PE=1 SV=1;>sp|Q99LX0|PARK7_MOUSE Protein DJ-1 OS=Mus musculus GN=Park7 PE=1 SV=1;>tr|A2A815|A2A815_MOUSE Protein DJ-1 (Fragment) OS=Mus musculus GN=Park7 PE=2 SV=2;>tr|D3K2X3|D3K2X3_MOUSE Trunca	6	4	4	4	4	4	4	20.6	20.6	20.6	18.474	175	175;189;135;73;84;125	8								5		5	7.4655E-10	1.3631	1.8214	12.89	5	0.91712	1.8291	14.788	5	0.69712	1.0004	12.575	5	1.3631	1.8214	12.89	5	0.91712
E9QAS4;Q6PDQ2;E9PYU4;E9QAS5;Q5DTP7;A2A8L1;E9PYL1;Q8BL30;F6WR45;Q99JM0;Q3U582;Q8BM83	E9QAS4;Q6PDQ2;E9PYU4;E9QAS5;Q5DTP7;A2A8L1;E9PYL1;Q8BL30;F6WR45;Q99JM0;Q3U582;Q8BM83	2;2;2;2;2;2;2;1;1;1;1;1	2;2;2;2;2;2;2;1;1;1;1;1	2;2;2;2;2;2;2;1;1;1;1;1	Chromodomain-helicase-DNA-binding protein 4	Chd4;Chd5	>tr|E9QAS4|E9QAS4_MOUSE Chromodomain-helicase-DNA-binding protein 4 OS=Mus musculus GN=Chd4 PE=1 SV=1;>sp|Q6PDQ2|CHD4_MOUSE Chromodomain-helicase-DNA-binding protein 4 OS=Mus musculus GN=Chd4 PE=1 SV=1;>tr|E9PYU4|E9PYU4_MOUSE Protein Chd5 OS=Mus musculus G	12	2	2	2	2	2	2	1.6	1.6	1.6	216.37	1902	1902;1915;1915;1922;1945;1946;1952;239;444;829;895;1045	2		2								2	2.9254E-05	0.81698	0.99584	29.95	2	0.40992	0.86914	0.98191	2	0.52992	0.89655	21.18	2	0.81698	0.99584	29.95	2	0.40992
E9PX48;Q8R1A4-2;A2A9M5;Q8R1A4;Q3U806;A2A9M4	E9PX48;Q8R1A4-2;A2A9M5;Q8R1A4	6;6;6;6;1;1	6;6;6;6;1;1	6;6;6;6;1;1	Dedicator of cytokinesis protein 7	Dock7	>tr|E9PX48|E9PX48_MOUSE Dedicator of cytokinesis protein 7 OS=Mus musculus GN=Dock7 PE=1 SV=1;>sp|Q8R1A4-2|DOCK7_MOUSE Isoform 2 of Dedicator of cytokinesis protein 7 OS=Mus musculus GN=Dock7;>tr|A2A9M5|A2A9M5_MOUSE Dedicator of cytokinesis protein 7 OS=Mu	6	6	6	6	6	6	6	4	4	4	238.09	2098	2098;2128;2128;2130;581;727	2.14		6	1							7	4.3939E-19	0.43233	0.52009	72.684	6	0.20171	0.417	54.984	6	0.5368	0.72683	52.938	6	0.43233	0.52009	72.684	6	0.20171
A4FUV5;A2AA71;Q3U2P1	A4FUV5;A2AA71;Q3U2P1	1;1;1	1;1;1	1;1;1	Protein transport protein Sec24A	Sec24a	>tr|A4FUV5|A4FUV5_MOUSE Sec24a protein (Fragment) OS=Mus musculus GN=Sec24a PE=2 SV=1;>tr|A2AA71|A2AA71_MOUSE Protein transport protein Sec24A OS=Mus musculus GN=Sec24a PE=1 SV=1;>sp|Q3U2P1|SC24A_MOUSE Protein transport protein Sec24A OS=Mus musculus GN=Se	3	1	1	1	1	1	1	6	6	6	27.987	250	250;1089;1090	3			1							1	0.0029801	NaN	NaN	NaN	1	NaN	NaN	NaN	1	NaN	NaN	NaN	1	NaN	NaN	NaN	1	NaN
Q8K1Y4;Q3TEP6;A2AAX3	Q8K1Y4;Q3TEP6;A2AAX3	1;1;1	1;1;1	1;1;1		Klhl15	>tr|Q8K1Y4|Q8K1Y4_MOUSE Kelch-like 15 (Drosophila) OS=Mus musculus GN=Klhl15 PE=2 SV=1;>tr|Q3TEP6|Q3TEP6_MOUSE Protein Klhl15 OS=Mus musculus GN=Klhl15 PE=2 SV=1;>tr|A2AAX3|A2AAX3_MOUSE Klhl15 protein OS=Mus musculus GN=Klhl15 PE=2 SV=1	3	1	1	1	1	1	1	5.1	5.1	5.1	27.521	237	237;248;604	8								1		1	0.0050549	NaN	NaN	NaN	1	NaN	NaN	NaN	1	NaN	NaN	NaN	1	NaN	NaN	NaN	1	NaN
B9EJ37;A2AAY5	B9EJ37;A2AAY5	1;1	1;1	1;1	SH3 and PX domain-containing protein 2B	Sh3pxd2b	>tr|B9EJ37|B9EJ37_MOUSE SH3 and PX domains 2B OS=Mus musculus GN=Sh3pxd2b PE=2 SV=1;>sp|A2AAY5|SPD2B_MOUSE SH3 and PX domain-containing protein 2B OS=Mus musculus GN=Sh3pxd2b PE=1 SV=1	2	1	1	1	1	1	1	2.2	2.2	2.2	101.5	908	908;908	3			1							1	0.0076759	NaN	NaN	NaN	1	NaN	NaN	NaN	1	NaN	NaN	NaN	1	NaN	NaN	NaN	1	NaN
A2AC65;Q61805	A2AC65;Q61805	3;3	3;3	3;3	Lipopolysaccharide-binding protein	Lbp	>tr|A2AC65|A2AC65_MOUSE Lipopolysaccharide-binding protein OS=Mus musculus GN=Lbp PE=2 SV=1;>sp|Q61805|LBP_MOUSE Lipopolysaccharide-binding protein OS=Mus musculus GN=Lbp PE=1 SV=2	2	3	3	3	3	3	3	37.4	37.4	37.4	13.134	123	123;481	5					4					4	1.3215E-14	0.65952	0.74631	83.098	4	0.83967	0.94874	12.941	4	1.3014	1.2848	7.4632	3	0.65952	0.74631	83.098	4	0.83967
Q8BQZ4-2;Q8BQZ4;F8WHN4;A2ACC6;E9Q0J2;B2RRF1	Q8BQZ4-2;Q8BQZ4;F8WHN4;A2ACC6;E9Q0J2;B2RRF1	1;1;1;1;1;1	1;1;1;1;1;1	1;1;1;1;1;1	Ral GTPase-activating protein subunit beta	Ralgapb	>sp|Q8BQZ4-2|RLGPB_MOUSE Isoform 2 of Ral GTPase-activating protein subunit beta OS=Mus musculus GN=Ralgapb;>sp|Q8BQZ4|RLGPB_MOUSE Ral GTPase-activating protein subunit beta OS=Mus musculus GN=Ralgapb PE=1 SV=2;>tr|F8WHN4|F8WHN4_MOUSE Ral GTPase-activating	6	1	1	1	1	1	1	5.5	5.5	5.5	54.975	490	490;1484;1491;1495;1507;1507	2		1								1	1.3585E-05	NaN	NaN	NaN	1	NaN	NaN	NaN	1	NaN	NaN	NaN	1	NaN	NaN	NaN	1	NaN
A2ADA5-3;A2ADA5-2;A2ADA5	A2ADA5-3;A2ADA5-2;A2ADA5	1;1;1	1;1;1	1;1;1	tRNA pseudouridine synthase-like 1	Pusl1	>sp|A2ADA5-3|PUSL1_MOUSE Isoform 3 of tRNA pseudouridine synthase-like 1 OS=Mus musculus GN=Pusl1;>sp|A2ADA5-2|PUSL1_MOUSE Isoform 2 of tRNA pseudouridine synthase-like 1 OS=Mus musculus GN=Pusl1;>sp|A2ADA5|PUSL1_MOUSE tRNA pseudouridine synthase-like 1 OS	3	1	1	1	1	1	1	8.2	8.2	8.2	24.11	219	219;280;291	8								1		1	0.009254	NaN	NaN	NaN	1	NaN	NaN	NaN	1	NaN	NaN	NaN	1	NaN	NaN	NaN	1	NaN
A2AE89;P10649;F6WHQ7;Q6PJ91;F6Y363;D3YZ29;D3YVP6;D3YX76;A2AE91;E9QAC8;D3YVP5;Q80W21;Q7M0F3;E9PV63;J3QQ61;E9PVM7;P19639;O35660;P48774	A2AE89;P10649;F6WHQ7;Q6PJ91	6;6;3;3;2;2;2;2;2;2;2;2;1;1;1;1;1;1;1	6;6;3;3;2;2;2;2;2;2;2;2;1;1;1;1;1;1;1	4;4;2;1;0;0;0;0;0;0;0;0;0;0;0;0;1;0;0	Glutathione S-transferase Mu 1	Gstm1;Gstm7	>tr|A2AE89|A2AE89_MOUSE Glutathione S-transferase Mu 1 (Fragment) OS=Mus musculus GN=Gstm1 PE=2 SV=1;>sp|P10649|GSTM1_MOUSE Glutathione S-transferase Mu 1 OS=Mus musculus GN=Gstm1 PE=1 SV=2;>tr|F6WHQ7|F6WHQ7_MOUSE Glutathione S-transferase Mu 1 (Fragment)	19	6	6	4	6	6	4	39.3	39.3	26.4	23.536	201	201;218;194;218;85;119;181;184;184;193;214;218;85;158;196;215;218;218;224	8								9		9	1.0017E-130	4.4581	5.9651	45.987	8	2.4398	5.1852	49.748	8	0.58691	0.93514	31.698	8	4.4581	5.9651	45.987	8	2.4398
Q99LI2;A2AEM2;Z4YMG1	Q99LI2;A2AEM2;Z4YMG1	2;2;1	2;2;1	2;2;1	Chloride channel CLIC-like protein 1	Clcc1	>sp|Q99LI2|CLCC1_MOUSE Chloride channel CLIC-like protein 1 OS=Mus musculus GN=Clcc1 PE=1 SV=1;>tr|A2AEM2|A2AEM2_MOUSE Chloride channel CLIC-like 1, isoform CRA_a OS=Mus musculus GN=Clcc1 PE=1 SV=1;>tr|Z4YMG1|Z4YMG1_MOUSE Chloride channel CLIC-like protein	3	2	2	2	2	2	2	6.1	6.1	6.1	60.621	539	539;544;84	5.25					3	1				4	8.3033E-07	1.1304	1.1964	21.036	4	1.2508	1.1439	36.369	4	1.3111	1.115	30.105	4	1.1304	1.1964	21.036	4	1.2508
A2AEP7;A2AEP8;Q3UI20;P24815;Q3UJ12	A2AEP7;A2AEP8;Q3UI20;P24815;Q3UJ12	1;1;1;1;1	1;1;1;1;1	1;1;1;1;1	3 beta-hydroxysteroid dehydrogenase/Delta 5-->4-isomerase type 1;3-beta-hydroxy-Delta(5)-steroid dehydrogenase;Steroid Delta-isomerase	Hsd3b1	>tr|A2AEP7|A2AEP7_MOUSE 3 beta-hydroxysteroid dehydrogenase/Delta 5-->4-isomerase type 1 (Fragment) OS=Mus musculus GN=Hsd3b1 PE=3 SV=2;>tr|A2AEP8|A2AEP8_MOUSE 3 beta-hydroxysteroid dehydrogenase/Delta 5-->4-isomerase type 1 OS=Mus musculus GN=Hsd3b1 PE=3	5	1	1	1	1	1	1	13.8	13.8	13.8	25.038	232	232;367;373;373;435	6						1				1	0.005561	NaN	NaN	NaN	1	NaN	NaN	NaN	1	NaN	NaN	NaN	1	NaN	NaN	NaN	1	NaN
Q7TMY8-2;Q7TMY8-4;Q7TMY8-3;Q7TMY8;Q4JG03;A2AFQ0	Q7TMY8-2;Q7TMY8-4;Q7TMY8-3;Q7TMY8;Q4JG03;A2AFQ0	3;3;3;3;3;3	3;3;3;3;3;3	3;3;3;3;3;3	E3 ubiquitin-protein ligase HUWE1	Huwe1	>sp|Q7TMY8-2|HUWE1_MOUSE Isoform 2 of E3 ubiquitin-protein ligase HUWE1 OS=Mus musculus GN=Huwe1;>sp|Q7TMY8-4|HUWE1_MOUSE Isoform 4 of E3 ubiquitin-protein ligase HUWE1 OS=Mus musculus GN=Huwe1;>sp|Q7TMY8-3|HUWE1_MOUSE Isoform 3 of E3 ubiquitin-protein lig	6	3	3	3	3	3	3	1.4	1.4	1.4	369.7	3364	3364;3832;4362;4377;4378;4378	1	3									3	7.345E-06	0.90952	1.085	5.5089	3	0.56057	1.1868	28.899	3	0.62844	1.0899	34.504	3	0.90952	1.085	5.5089	3	0.56057
A2AGS0;A2AGS1;Q8CH72;Q3TLR3	A2AGS0;A2AGS1;Q8CH72;Q3TLR3	2;2;2;2	2;2;2;2	2;2;2;2	E3 ubiquitin-protein ligase TRIM32	Trim32	>tr|A2AGS0|A2AGS0_MOUSE E3 ubiquitin-protein ligase TRIM32 (Fragment) OS=Mus musculus GN=Trim32 PE=2 SV=1;>tr|A2AGS1|A2AGS1_MOUSE E3 ubiquitin-protein ligase TRIM32 (Fragment) OS=Mus musculus GN=Trim32 PE=2 SV=1;>sp|Q8CH72|TRI32_MOUSE E3 ubiquitin-protein	4	2	2	2	2	2	2	22.1	22.1	22.1	14.88	136	136;183;655;655	4.67				1	2					3	4.8958E-15	0.49779	0.55346	31.008	3	0.58048	0.91024	35.398	3	1.1661	0.97341	30.276	3	0.49779	0.55346	31.008	3	0.58048
Z4YL78;A2AGT5-2;A2AGT5-3;K3W4R5;A2AGT5;Q80U79	Z4YL78;A2AGT5-2;A2AGT5-3;K3W4R5;A2AGT5;Q80U79	2;2;2;2;2;1	2;2;2;2;2;1	2;2;2;2;2;1	Cytoskeleton-associated protein 5	Ckap5	>tr|Z4YL78|Z4YL78_MOUSE Cytoskeleton-associated protein 5 OS=Mus musculus GN=Ckap5 PE=4 SV=1;>sp|A2AGT5-2|CKAP5_MOUSE Isoform 2 of Cytoskeleton-associated protein 5 OS=Mus musculus GN=Ckap5;>sp|A2AGT5-3|CKAP5_MOUSE Isoform 3 of Cytoskeleton-associated prot	6	2	2	2	2	2	2	1.1	1.1	1.1	218.71	1972	1972;1972;2011;2032;2032;1711	2		2								2	0.00098172	1.1428	1.2646	9.9877	2	0.77933	1.2829	14.721	2	0.68192	0.91518	15.157	2	1.1428	1.2646	9.9877	2	0.77933
G3UZ34;Q7TMX4;Q543F1;Q3U5Q3;Q3TMY8;O08810;A2AH85;Q6A0E3	G3UZ34;Q7TMX4;Q543F1;Q3U5Q3;Q3TMY8;O08810;A2AH85;Q6A0E3	1;1;1;1;1;1;1;1	1;1;1;1;1;1;1;1	1;1;1;1;1;1;1;1	116 kDa U5 small nuclear ribonucleoprotein component	Eftud2	>tr|G3UZ34|G3UZ34_MOUSE 116 kDa U5 small nuclear ribonucleoprotein component OS=Mus musculus GN=Eftud2 PE=2 SV=1;>tr|Q7TMX4|Q7TMX4_MOUSE Elongation factor Tu GTP binding domain containing 2 OS=Mus musculus GN=Eftud2 PE=2 SV=1;>tr|Q543F1|Q543F1_MOUSE Putati	8	1	1	1	1	1	1	1.7	1.7	1.7	108.34	962	962;971;971;971;971;971;972;976	3			1							1	0.0010229	NaN	NaN	NaN	1	NaN	NaN	NaN	1	NaN	NaN	NaN	1	NaN	NaN	NaN	1	NaN
A2AJ72;Q3TIX6;Q3ULP9;A2AJ71;F7AM43	A2AJ72;Q3TIX6;Q3ULP9	3;3;2;1;1	3;3;2;1;1	3;3;2;1;1		Fubp3	>tr|A2AJ72|A2AJ72_MOUSE MCG130458 OS=Mus musculus GN=Fubp3 PE=4 SV=1;>tr|Q3TIX6|Q3TIX6_MOUSE Protein Fubp3 OS=Mus musculus GN=Fubp3 PE=2 SV=1;>tr|Q3ULP9|Q3ULP9_MOUSE Putative uncharacterized protein OS=Mus musculus GN=Fubp3 PE=2 SV=1	5	3	3	3	3	3	3	9.5	9.5	9.5	61.447	569	569;575;575;97;264	5					3					3	4.0811E-20	0.50358	0.56613	42.639	3	0.58771	0.70923	16.638	3	1.2165	1.2228	26.752	3	0.50358	0.56613	42.639	3	0.58771
A2AK70;P48760-2;P48760-5;P48760-4;P48760;P48760-3	A2AK70;P48760-2;P48760-5;P48760-4;P48760;P48760-3	1;1;1;1;1;1	1;1;1;1;1;1	1;1;1;1;1;1	Folylpolyglutamate synthase, mitochondrial	Fpgs	>tr|A2AK70|A2AK70_MOUSE Folylpolyglutamate synthase, mitochondrial (Fragment) OS=Mus musculus GN=Fpgs PE=2 SV=1;>sp|P48760-2|FOLC_MOUSE Isoform 2 of Folylpolyglutamate synthase, mitochondrial OS=Mus musculus GN=Fpgs;>sp|P48760-5|FOLC_MOUSE Isoform 5 of Fol	6	1	1	1	1	1	1	7	7	7	27.613	243	243;545;560;583;587;591	5					2					2	0.00023711	0.58093	0.69458	2.6509	2	0.37302	0.47476	22.9	2	0.64211	0.64547	25.521	2	0.58093	0.69458	2.6509	2	0.37302
A2AKB0;Q53TY6;Q05DR7;A2AKA9;Q8K2F0;Q4G5Y4;Q3TUI3;Q8K2F0-2;Q5CCJ9	A2AKB0;Q53TY6;Q05DR7;A2AKA9;Q8K2F0;Q4G5Y4;Q3TUI3;Q8K2F0-2;Q5CCJ9	1;1;1;1;1;1;1;1;1	1;1;1;1;1;1;1;1;1	1;1;1;1;1;1;1;1;1	Bromodomain-containing protein 3	Brd3	>tr|A2AKB0|A2AKB0_MOUSE Bromodomain-containing protein 3 (Fragment) OS=Mus musculus GN=Brd3 PE=2 SV=1;>tr|Q53TY6|Q53TY6_MOUSE Open reading frame X OS=Mus musculus GN=Brd3 PE=2 SV=1;>tr|Q05DR7|Q05DR7_MOUSE Brd3 protein (Fragment) OS=Mus musculus GN=Brd3 PE=	9	1	1	1	1	1	1	14.4	14.4	14.4	10.076	90	90;387;501;682;726;726;726;743;743	4				1						1	0.0084561	NaN	NaN	NaN	1	NaN	NaN	NaN	1	NaN	NaN	NaN	1	NaN	NaN	NaN	1	NaN
B0R029;E9Q8A1;B0R030;O09044;A2AKH4;Q9D3L3;P60879	B0R029;E9Q8A1;B0R030;O09044;A2AKH4;Q9D3L3	4;4;4;4;4;4;1	4;4;4;4;4;4;1	4;4;4;4;4;4;1	Synaptosomal-associated protein 23;Synaptosomal-associated protein	Snap23	>tr|B0R029|B0R029_MOUSE Synaptosomal-associated protein 23 (Fragment) OS=Mus musculus GN=Snap23 PE=1 SV=2;>tr|E9Q8A1|E9Q8A1_MOUSE Synaptosomal-associated protein 23 OS=Mus musculus GN=Snap23 PE=1 SV=1;>tr|B0R030|B0R030_MOUSE Synaptosomal-associated protein	7	4	4	4	4	4	4	61.2	61.2	61.2	9.5948	85	85;98;161;210;210;221;206	8								7		7	3.3325E-15	0.6334	0.86315	21.61	7	0.43158	0.97877	18.961	7	0.77356	1.1923	11.554	7	0.6334	0.86315	21.61	7	0.43158
A2AKI5;P43406;Q3U4C8	A2AKI5;P43406;Q3U4C8	5;5;3	5;5;3	5;5;3	Integrin alpha-V;Integrin alpha-V heavy chain;Integrin alpha-V light chain	Itgav	>tr|A2AKI5|A2AKI5_MOUSE Integrin alpha-V light chain OS=Mus musculus GN=Itgav PE=2 SV=1;>sp|P43406|ITAV_MOUSE Integrin alpha-V OS=Mus musculus GN=Itgav PE=1 SV=2;>tr|Q3U4C8|Q3U4C8_MOUSE Putative uncharacterized protein (Fragment) OS=Mus musculus GN=Itgav P	3	5	5	5	5	5	5	7.6	7.6	7.6	111.51	1008	1008;1044;622	4			5						1	6	5.3069E-16	0.77679	0.96501	44.3	6	0.63157	1.2522	28.041	6	0.62368	0.88081	48.398	6	0.77679	0.96501	44.3	6	0.63157
G3UYJ3;A2AKV9;Q5HZI9;A2AKW0	G3UYJ3;A2AKV9;Q5HZI9;A2AKW0	4;4;4;4	4;4;4;4	4;4;4;4	Solute carrier family 25 member 51	Slc25a51	>tr|G3UYJ3|G3UYJ3_MOUSE Solute carrier family 25 member 51 (Fragment) OS=Mus musculus GN=Slc25a51 PE=2 SV=2;>tr|A2AKV9|A2AKV9_MOUSE Solute carrier family 25 member 51 (Fragment) OS=Mus musculus GN=Slc25a51 PE=2 SV=2;>sp|Q5HZI9|S2551_MOUSE Solute carrier fa	4	4	4	4	4	4	4	24.6	24.6	24.6	22.072	195	195;205;298;315	7							4			4	2.9437E-21	0.59869	0.86297	67.384	4	0.2503	0.54811	48.378	4	0.42927	0.6514	34.73	4	0.59869	0.86297	67.384	4	0.2503
E9Q7H5;Q6P6I7;A2AL12;B2RXM2;Q8BG05-2;Q0VG47;J3QNY1;Q8BG05;Q5FB19;Q3UZG3;Q6PFA7;Q5U3M2;Q58E39;A2AL13;V9GX38	E9Q7H5;Q6P6I7;A2AL12;B2RXM2;Q8BG05-2;Q0VG47;J3QNY1;Q8BG05;Q5FB19;Q3UZG3;Q6PFA7;Q5U3M2;Q58E39	5;5;5;5;5;5;5;5;5;5;4;4;3;1;1	5;5;5;5;5;5;5;5;5;5;4;4;3;1;1	5;5;5;5;5;5;5;5;5;5;4;4;3;1;1	Heterogeneous nuclear ribonucleoprotein A3	Gm8991;Hnrnpa3;Gm6793;Gm9242	>tr|E9Q7H5|E9Q7H5_MOUSE Uncharacterized protein OS=Mus musculus GN=Gm8991 PE=4 SV=1;>tr|Q6P6I7|Q6P6I7_MOUSE Hnrpa3 protein OS=Mus musculus GN=Hnrnpa3 PE=2 SV=1;>tr|A2AL12|A2AL12_MOUSE Heterogeneous nuclear ribonucleoprotein A3 OS=Mus musculus GN=Hnrnpa3 PE	15	5	5	5	5	5	5	25.7	25.7	25.7	32.574	300	300;318;318;351;357;357;357;379;379;379;303;313;263;194;357	7							6			6	7.5537E-49	1.3939	2.1589	74.647	5	0.94343	1.9892	113.02	5	0.69641	1.0601	35.984	5	1.3939	2.1589	74.647	5	0.94343
Q8C0I1;A2AL50;H3BKN2;A2AL49;Q8BKC4;Q3TNW8;H3BIY5	Q8C0I1;A2AL50;H3BKN2;A2AL49;Q8BKC4	24;24;22;18;16;6;2	24;24;22;18;16;6;2	24;24;22;18;16;6;2	Alkyldihydroxyacetonephosphate synthase, peroxisomal	Agps	>sp|Q8C0I1|ADAS_MOUSE Alkyldihydroxyacetonephosphate synthase, peroxisomal OS=Mus musculus GN=Agps PE=1 SV=1;>tr|A2AL50|A2AL50_MOUSE Alkyldihydroxyacetonephosphate synthase, peroxisomal OS=Mus musculus GN=Agps PE=1 SV=1;>tr|H3BKN2|H3BKN2_MOUSE Alkyldihydro	7	24	24	24	24	24	24	47.1	47.1	47.1	71.683	645	645;671;568;508;405;177;57	5.41					26	18				44	1.3406E-207	0.93633	1.052	46.641	43	0.89824	1.1403	59.842	43	1.0143	1.0405	53.7	43	0.93633	1.052	46.641	43	0.89824
Q8CBM2;Q9EQ66;A2AL85;Q8BSY0;Q8BQK0	Q8CBM2;Q9EQ66;A2AL85;Q8BSY0;Q8BQK0	6;6;6;6;5	6;6;6;6;5	6;6;6;6;5	Aspartyl/asparaginyl beta-hydroxylase	Asph	>tr|Q8CBM2|Q8CBM2_MOUSE Aspartyl/asparaginyl beta-hydroxylase OS=Mus musculus GN=Asph PE=2 SV=1;>tr|Q9EQ66|Q9EQ66_MOUSE Aspartly beta-hydroxylase OS=Mus musculus GN=ASPH PE=4 SV=1;>tr|A2AL85|A2AL85_MOUSE Aspartyl/asparaginyl beta-hydroxylase OS=Mus musculu	5	6	6	6	6	6	6	10.9	10.9	10.9	75.127	658	658;689;725;741;725	3.29			5	2						7	4.8884E-14	0.30509	0.34261	37.149	5	0.20879	0.29221	59.186	5	0.85159	1.1452	55.828	5	0.30509	0.34261	37.149	5	0.20879
I6L9E0;P09925;Q3U3J6;A2ALA6	I6L9E0;P09925;Q3U3J6;A2ALA6	1;1;1;1	1;1;1;1	1;1;1;1	Surfeit locus protein 1	Surf1	>tr|I6L9E0|I6L9E0_MOUSE Surf1 protein OS=Mus musculus GN=Surf1 PE=2 SV=1;>sp|P09925|SURF1_MOUSE Surfeit locus protein 1 OS=Mus musculus GN=Surf1 PE=2 SV=3;>tr|Q3U3J6|Q3U3J6_MOUSE Putative uncharacterized protein OS=Mus musculus GN=Surf1 PE=2 SV=1;>tr|A2ALA	4	1	1	1	1	1	1	10.3	10.3	10.3	29.966	263	263;306;308;338	8								1		1	5.8648E-29	NaN	NaN	NaN	1	NaN	NaN	NaN	1	NaN	NaN	NaN	1	NaN	NaN	NaN	1	NaN
B2LHN0;F6UKB4;E9Q151;Q8VBW1-3;Q8VBW1-2;A2ALM6;Q8VBW1	B2LHN0;F6UKB4;E9Q151;Q8VBW1-3;Q8VBW1-2;A2ALM6;Q8VBW1	2;2;2;2;2;2;2	2;2;2;2;2;2;2	2;2;2;2;2;2;2	Transporter;Sodium- and chloride-dependent creatine transporter 1	Slc6a8	>tr|B2LHN0|B2LHN0_MOUSE Transporter OS=Mus musculus GN=Slc6a8 PE=2 SV=1;>tr|F6UKB4|F6UKB4_MOUSE Transporter (Fragment) OS=Mus musculus GN=Slc6a8 PE=3 SV=1;>tr|E9Q151|E9Q151_MOUSE Transporter OS=Mus musculus GN=Slc6a8 PE=2 SV=1;>sp|Q8VBW1-3|SC6A8_MOUSE Isof	7	2	2	2	2	2	2	10.4	10.4	10.4	30.624	270	270;576;630;632;635;635;640	5					2					2	4.3003E-08	NaN	NaN	NaN	1	NaN	NaN	NaN	1	NaN	NaN	NaN	1	NaN	NaN	NaN	1	NaN
Q3V0C5-4;Q3V0C5-3;A2ALR8;A2ALR9;Q3V0C5;Q3V0C5-5;Q3V0C5-2	Q3V0C5-4;Q3V0C5-3;A2ALR8;A2ALR9;Q3V0C5;Q3V0C5-5;Q3V0C5-2	1;1;1;1;1;1;1	1;1;1;1;1;1;1	1;1;1;1;1;1;1	Ubiquitin carboxyl-terminal hydrolase 48	Usp48	>sp|Q3V0C5-4|UBP48_MOUSE Isoform 4 of Ubiquitin carboxyl-terminal hydrolase 48 OS=Mus musculus GN=Usp48;>sp|Q3V0C5-3|UBP48_MOUSE Isoform 3 of Ubiquitin carboxyl-terminal hydrolase 48 OS=Mus musculus GN=Usp48;>tr|A2ALR8|A2ALR8_MOUSE Ubiquitin carboxyl-termi	7	1	1	1	1	1	1	2.5	2.5	2.5	55.884	484	484;485;631;1036;1052;1053;1080	9									2	2	0.00033724	0.60878	0.51052	1.1618	2	0.39635	0.64633	0.1226	2	0.67045	1.0035	3.4956	2	0.60878	0.51052	1.1618	2	0.39635
Q80XI3-2;Z4YKC4;Q80XI3-4;Q80XI3;A2AMI2;Q80XI3-3;Q6DI78;A2AMI7;A2AMI6;Q3V075	Q80XI3-2;Z4YKC4;Q80XI3-4;Q80XI3;A2AMI2;Q80XI3-3;Q6DI78;A2AMI7	4;4;4;4;4;4;2;2;1;1	3;3;3;3;3;3;1;1;1;1	3;3;3;3;3;3;1;1;1;1	Eukaryotic translation initiation factor 4 gamma 3	Eif4g3	>sp|Q80XI3-2|IF4G3_MOUSE Isoform 2 of Eukaryotic translation initiation factor 4 gamma 3 OS=Mus musculus GN=Eif4g3;>tr|Z4YKC4|Z4YKC4_MOUSE Eukaryotic translation initiation factor 4 gamma 3 OS=Mus musculus GN=Eif4g3 PE=4 SV=1;>sp|Q80XI3-4|IF4G3_MOUSE Isofo	10	4	3	3	4	3	3	2.7	1.9	1.9	172.86	1560	1560;1567;1578;1579;1579;1590;925;1002;509;591	3.67		2					1			3	2.717E-10	0.43599	0.49265	17.384	3	0.30318	0.48487	38.098	3	0.69112	0.75458	43.719	3	0.43599	0.49265	17.384	3	0.30318
Q3TRH8;A2AMW0;Q923G3;Q3TVK4;P47757-2;P47757-4;P47757;F7CAZ6;F6YHZ8;P97856;Q9D9A5	Q3TRH8;A2AMW0;Q923G3;Q3TVK4;P47757-2;P47757-4;P47757;F7CAZ6;F6YHZ8	11;11;11;11;11;11;9;7;6;4;1	11;11;11;11;11;11;9;7;6;4;1	11;11;11;11;11;11;9;7;6;4;1	F-actin-capping protein subunit beta	Capzb	>tr|Q3TRH8|Q3TRH8_MOUSE Putative uncharacterized protein OS=Mus musculus GN=Capzb PE=2 SV=1;>tr|A2AMW0|A2AMW0_MOUSE Capping protein (Actin filament) muscle Z-line, beta, isoform CRA_a OS=Mus musculus GN=Capzb PE=1 SV=1;>tr|Q923G3|Q923G3_MOUSE Capping prote	11	11	11	11	11	11	11	45.4	45.4	45.4	29.196	260	260;260;272;272;272;301;277;204;188;90;132	7							18			18	8.9899E-104	1.284	1.5259	16.848	17	0.87129	1.8169	31.779	17	0.69635	0.9215	34.385	17	1.284	1.5259	16.848	17	0.87129
A2AN08-3;A2AN08;A2AN08-5;Z4YMA7;A2AN08-2;F6SSP6;A2VCS3;A2AN08-4	A2AN08-3;A2AN08;A2AN08-5;Z4YMA7;A2AN08-2;F6SSP6	16;16;16;8;8;8;2;1	16;16;16;8;8;8;2;1	16;16;16;8;8;8;2;1	E3 ubiquitin-protein ligase UBR4	Ubr4	>sp|A2AN08-3|UBR4_MOUSE Isoform 3 of E3 ubiquitin-protein ligase UBR4 OS=Mus musculus GN=Ubr4;>sp|A2AN08|UBR4_MOUSE E3 ubiquitin-protein ligase UBR4 OS=Mus musculus GN=Ubr4 PE=1 SV=1;>sp|A2AN08-5|UBR4_MOUSE Isoform 5 of E3 ubiquitin-protein ligase UBR4 OS=	8	16	16	16	16	16	16	4.4	4.4	4.4	570.29	5156	5156;5180;5208;1301;2021;2065;469;474	1	17									17	3.8427E-34	1.1428	1.3344	21.311	17	0.69608	1.3915	18.017	17	0.61958	1.0239	22.153	17	1.1428	1.3344	21.311	17	0.69608
Q684Q6;B7ZCL8;A2AN84;Q542P4;P70290;B7ZCM0;B7ZCL9;Q3THA8	Q684Q6;B7ZCL8;A2AN84;Q542P4;P70290;B7ZCM0;B7ZCL9	3;3;3;3;3;2;2;1	3;3;3;3;3;2;2;1	3;3;3;3;3;2;2;1	55 kDa erythrocyte membrane protein	Mpp1	>tr|Q684Q6|Q684Q6_MOUSE Membrane protein, palmitoylated (Fragment) OS=Mus musculus GN=Mpp1 PE=2 SV=1;>tr|B7ZCL8|B7ZCL8_MOUSE 55 kDa erythrocyte membrane protein OS=Mus musculus GN=Mpp1 PE=1 SV=1;>tr|A2AN84|A2AN84_MOUSE 55 kDa erythrocyte membrane protein O	8	3	3	3	3	3	3	10.3	10.3	10.3	47.7	427	427;446;452;466;466;156;205;221	5.4					3	2				5	1.2671E-23	0.78081	0.74321	47.242	5	0.79537	0.80603	110.09	5	1.0528	0.87701	40.776	5	0.78081	0.74321	47.242	5	0.79537
X2D841;P43006-3;A2APL7;A2APL5;P43006-2;A2APL8;Q3UYK6;Q3USU5;P43006	X2D841;P43006-3;A2APL7;A2APL5;P43006-2;A2APL8;Q3UYK6;Q3USU5;P43006	1;1;1;1;1;1;1;1;1	1;1;1;1;1;1;1;1;1	1;1;1;1;1;1;1;1;1	Excitatory amino acid transporter 2	Slc1a2	>tr|X2D841|X2D841_MOUSE Glutamate transporter 1c OS=Mus musculus PE=2 SV=1;>sp|P43006-3|EAA2_MOUSE Isoform Glt-1B of Excitatory amino acid transporter 2 OS=Mus musculus GN=Slc1a2;>tr|A2APL7|A2APL7_MOUSE Solute carrier family 1 (Glial high affinity glutamat	9	1	1	1	1	1	1	2.7	2.7	2.7	60.633	557	557;558;558;561;569;569;572;572;572	5					1					1	0.010978	NaN	NaN	NaN	1	NaN	NaN	NaN	1	NaN	NaN	NaN	1	NaN	NaN	NaN	1	NaN
Q3TLT9;P15379-2;Q3UNN2;Q3U8S1;Q3U468;A2APM5;P15379-3;A2APM3;P15379-6;A2APM4;P15379-11;P15379-5;E9QKM8;Q80X37;P15379-10;P15379-9;P15379-4;A2APM1;P15379-8;P15379-7;P15379;A2APM2;P15379-12;P15379-13	Q3TLT9;P15379-2;Q3UNN2;Q3U8S1;Q3U468;A2APM5;P15379-3;A2APM3;P15379-6;A2APM4;P15379-11;P15379-5;E9QKM8;Q80X37;P15379-10;P15379-9;P15379-4;A2APM1;P15379-8;P15379-7;P15379;A2APM2;P15379-12;P15379-13	4;4;4;4;4;4;4;4;4;4;4;4;4;4;4;4;4;4;4;4;4;4;2;2	4;4;4;4;4;4;4;4;4;4;4;4;4;4;4;4;4;4;4;4;4;4;2;2	4;4;4;4;4;4;4;4;4;4;4;4;4;4;4;4;4;4;4;4;4;4;2;2	CD44 antigen	Cd44	>tr|Q3TLT9|Q3TLT9_MOUSE Putative uncharacterized protein OS=Mus musculus GN=Cd44 PE=2 SV=1;>sp|P15379-2|CD44_MOUSE Isoform 13 of CD44 antigen OS=Mus musculus GN=Cd44;>tr|Q3UNN2|Q3UNN2_MOUSE Putative uncharacterized protein OS=Mus musculus GN=Cd44 PE=2 SV=1	24	4	4	4	4	4	4	13	13	13	37.884	345	345;363;365;365;365;434;461;464;496;498;575;576;577;580;616;617;654;657;697;736;778;780;580;592	3.83			2	3	1					6	4.2935E-11	0.93293	1.6121	49.638	5	0.3127	0.84906	22.369	5	0.43186	0.67622	40.002	5	0.93293	1.6121	49.638	5	0.3127
A2APX3;Q3U5K7;Q9EPX9;P21460	A2APX3;Q3U5K7;Q9EPX9;P21460	1;1;1;1	1;1;1;1	1;1;1;1	Cystatin-C	Cst3	>tr|A2APX3|A2APX3_MOUSE Cystatin-C (Fragment) OS=Mus musculus GN=Cst3 PE=2 SV=1;>tr|Q3U5K7|Q3U5K7_MOUSE Putative uncharacterized protein (Fragment) OS=Mus musculus GN=Cst3 PE=2 SV=1;>tr|Q9EPX9|Q9EPX9_MOUSE Cystatin C OS=Mus musculus GN=Cst3 PE=2 SV=1;>sp|P	4	1	1	1	1	1	1	16.7	16.7	16.7	11.141	102	102;137;140;140	9									1	1	0.0069108	NaN	NaN	NaN	1	NaN	NaN	NaN	1	NaN	NaN	NaN	1	NaN	NaN	NaN	1	NaN
A2APY7	A2APY7	1	1	1	NADH dehydrogenase [ubiquinone] 1 alpha subcomplex assembly factor 5	Ndufaf5	>sp|A2APY7|NDUF5_MOUSE NADH dehydrogenase [ubiquinone] 1 alpha subcomplex assembly factor 5 OS=Mus musculus GN=Ndufaf5 PE=2 SV=1	1	1	1	1	1	1	1	4.1	4.1	4.1	38.404	343	343	7							1			1	0.003316	NaN	NaN	NaN	1	NaN	NaN	NaN	1	NaN	NaN	NaN	1	NaN	NaN	NaN	1	NaN
Q9CWX2;A2AQ17	Q9CWX2;A2AQ17	2;2	2;2	2;2	Complex I intermediate-associated protein 30, mitochondrial	Ndufaf1	>sp|Q9CWX2|CIA30_MOUSE Complex I intermediate-associated protein 30, mitochondrial OS=Mus musculus GN=Ndufaf1 PE=2 SV=2;>tr|A2AQ17|A2AQ17_MOUSE Complex I intermediate-associated protein 30, mitochondrial OS=Mus musculus GN=Ndufaf1 PE=4 SV=1	2	2	2	2	2	2	2	7.9	7.9	7.9	37.809	328	328;328	7							2			2	0.0011892	0.5952	0.80371	9.2134	2	0.57529	1.1764	129.05	2	0.96654	1.5642	136.82	2	0.5952	0.80371	9.2134	2	0.57529
Q8BKH7-2;A2AR12;Q8BKH7	Q8BKH7-2;A2AR12;Q8BKH7	1;1;1	1;1;1	1;1;1	Target of rapamycin complex 2 subunit MAPKAP1	Mapkap1	>sp|Q8BKH7-2|SIN1_MOUSE Isoform 2 of Target of rapamycin complex 2 subunit MAPKAP1 OS=Mus musculus GN=Mapkap1;>tr|A2AR12|A2AR12_MOUSE Target of rapamycin complex 2 subunit MAPKAP1 (Fragment) OS=Mus musculus GN=Mapkap1 PE=2 SV=1;>sp|Q8BKH7|SIN1_MOUSE Target	3	1	1	1	1	1	1	2.9	2.9	2.9	54.801	486	486;518;522	5					1					1	0.011439	NaN	NaN	NaN	1	NaN	NaN	NaN	1	NaN	NaN	NaN	1	NaN	NaN	NaN	1	NaN
A2ARZ7;Q9CXG2;Q0PD34;P35285	A2ARZ7;Q9CXG2;Q0PD34;P35285	2;2;2;2	2;2;2;2	2;2;2;2	Ras-related protein Rab-22A	Rab22a	>tr|A2ARZ7|A2ARZ7_MOUSE RAB22A, member RAS oncogene family, isoform CRA_c OS=Mus musculus GN=Rab22a PE=4 SV=1;>tr|Q9CXG2|Q9CXG2_MOUSE Putative uncharacterized protein OS=Mus musculus GN=Rab22a PE=2 SV=1;>tr|Q0PD34|Q0PD34_MOUSE RAB22A, member RAS oncogene f	4	2	2	2	2	2	2	15	15	15	20.895	187	187;194;194;194	8								2		2	0.00024027	NaN	NaN	NaN	1	NaN	NaN	NaN	1	NaN	NaN	NaN	1	NaN	NaN	NaN	1	NaN
Q8K2I9-2;A2AS54;Q8K2I9;Q3UGP2	Q8K2I9-2;A2AS54;Q8K2I9;Q3UGP2	1;1;1;1	1;1;1;1	1;1;1;1	F-box only protein 18	Fbxo18	>sp|Q8K2I9-2|FBX18_MOUSE Isoform 2 of F-box only protein 18 OS=Mus musculus GN=Fbxo18;>tr|A2AS54|A2AS54_MOUSE F-box only protein 18 OS=Mus musculus GN=Fbxo18 PE=4 SV=1;>sp|Q8K2I9|FBX18_MOUSE F-box only protein 18 OS=Mus musculus GN=Fbxo18 PE=2 SV=1;>tr|Q3U	4	1	1	1	1	1	1	1	1	1	92.964	821	821;1015;1042;1042	4				1						1	0.013279	NaN	NaN	NaN	1	NaN	NaN	NaN	1	NaN	NaN	NaN	1	NaN	NaN	NaN	1	NaN
A2ASQ1-3;Z4YK85;A2ASQ1-2;A2ASQ1;M0QWP1;Q52L98;Q80V56;Q8K326;Q5EBX5;Z4YJS5;Q6PCM6	A2ASQ1-3;Z4YK85;A2ASQ1-2;A2ASQ1;M0QWP1;Q52L98;Q80V56;Q8K326;Q5EBX5;Z4YJS5;Q6PCM6	2;2;2;2;2;1;1;1;1;1;1	2;2;2;2;2;1;1;1;1;1;1	2;2;2;2;2;1;1;1;1;1;1	Agrin;Agrin N-terminal 110 kDa subunit;Agrin C-terminal 110 kDa subunit;Agrin C-terminal 90 kDa fragment;Agrin C-terminal 22 kDa fragment	Agrn	>sp|A2ASQ1-3|AGRIN_MOUSE Isoform 3 of Agrin OS=Mus musculus GN=Agrn;>tr|Z4YK85|Z4YK85_MOUSE Agrin OS=Mus musculus GN=Agrn PE=4 SV=1;>sp|A2ASQ1-2|AGRIN_MOUSE Isoform 2 of Agrin OS=Mus musculus GN=Agrn;>sp|A2ASQ1|AGRIN_MOUSE Agrin OS=Mus musculus GN=Agrn PE=	11	2	2	2	2	2	2	1.2	1.2	1.2	198.33	1867	1867;1927;1928;1950;2034;257;263;350;961;1151;1194	2		2								2	0.00042887	1.0236	1.2562	0.18544	2	0.45871	0.97741	2.6802	2	0.47779	0.8063	4.5295	2	1.0236	1.2562	0.18544	2	0.45871
A2AT70;F7CR78;E9Q8N1;E9Q8K5;A2ASS6	A2AT70;F7CR78;E9Q8N1;E9Q8K5;A2ASS6	1;1;1;1;1	1;1;1;1;1	1;1;1;1;1	Titin	Ttn	>tr|A2AT70|A2AT70_MOUSE Titin (Fragment) OS=Mus musculus GN=Ttn PE=1 SV=1;>tr|F7CR78|F7CR78_MOUSE Titin (Fragment) OS=Mus musculus GN=Ttn PE=1 SV=1;>tr|E9Q8N1|E9Q8N1_MOUSE Titin OS=Mus musculus GN=Ttn PE=1 SV=1;>tr|E9Q8K5|E9Q8K5_MOUSE Titin OS=Mus musculus	5	1	1	1	1	1	1	0.3	0.3	0.3	375.53	3409	3409;8272;33467;33467;35213	2		1								1	0.010909	NaN	NaN	NaN	1	NaN	NaN	NaN	1	NaN	NaN	NaN	1	NaN	NaN	NaN	1	NaN
A2AU60;A2AU61;Q64012-2;Q3U3F6;Q3TGD3;A2AU62;Q64012	A2AU60;A2AU61;Q64012-2;Q3U3F6;Q3TGD3;A2AU62;Q64012	2;2;2;2;2;2;2	2;2;2;2;2;2;2	2;2;2;2;2;2;2	RNA-binding protein Raly	Raly	>tr|A2AU60|A2AU60_MOUSE RNA-binding protein Raly (Fragment) OS=Mus musculus GN=Raly PE=1 SV=1;>tr|A2AU61|A2AU61_MOUSE RNA-binding protein Raly (Fragment) OS=Mus musculus GN=Raly PE=1 SV=1;>sp|Q64012-2|RALY_MOUSE Isoform 1 of RNA-binding protein Raly OS=Mus	7	2	2	2	2	2	2	16.3	16.3	16.3	15.57	141	141;211;296;296;296;298;312	7							2			2	4.145E-06	1.982	2.5005	1.8089	2	1.534	2.7091	14.383	2	0.86416	1.1006	14.392	2	1.982	2.5005	1.8089	2	1.534
Q3TAI4;Q9CZ22;Q9CYZ2;A2AUD5;V9GWU5;Q3TUJ9;Q8BKP1;F6VQ81	Q3TAI4;Q9CZ22;Q9CYZ2;A2AUD5;V9GWU5;Q3TUJ9;Q8BKP1;F6VQ81	8;8;8;8;7;6;6;5	8;8;8;8;7;6;6;5	8;8;8;8;7;6;6;5	Tumor protein D54	Tpd52l2	>tr|Q3TAI4|Q3TAI4_MOUSE Tumor protein D52-like 2, isoform CRA_c OS=Mus musculus GN=Tpd52l2 PE=1 SV=1;>tr|Q9CZ22|Q9CZ22_MOUSE Putative uncharacterized protein OS=Mus musculus GN=Tpd52l2 PE=2 SV=1;>sp|Q9CYZ2|TPD54_MOUSE Tumor protein D54 OS=Mus musculus GN=T	8	8	8	8	8	8	8	38.3	38.3	38.3	22.466	206	206;218;220;229;169;186;200;161	8								8		8	3.2299E-178	1.0999	1.1879	26.567	7	0.786	1.4109	31.74	7	0.85847	1.0496	28.53	7	1.0999	1.1879	26.567	7	0.786
A2AUE1;G5E8T0;P60904;Q921J3	A2AUE1;G5E8T0;P60904;Q921J3	3;3;3;3	3;3;3;3	3;3;3;3	DnaJ homolog subfamily C member 5	Dnajc5	>tr|A2AUE1|A2AUE1_MOUSE DnaJ homolog subfamily C member 5 (Fragment) OS=Mus musculus GN=Dnajc5 PE=1 SV=1;>tr|G5E8T0|G5E8T0_MOUSE DnaJ (Hsp40) homolog, subfamily C, member 5, isoform CRA_b OS=Mus musculus GN=Dnajc5 PE=1 SV=1;>sp|P60904|DNJC5_MOUSE DnaJ homo	4	3	3	3	3	3	3	22.7	22.7	22.7	15.819	141	141;167;198;204	6			1				3			4	4.2229E-27	1.1913	1.2267	32.881	4	0.96647	2.1195	61.947	4	0.67972	1.1164	18.798	4	1.1913	1.2267	32.881	4	0.96647
A2AUM6;P16254	A2AUM6;P16254	1;1	1;1	1;1	Signal recognition particle 14 kDa protein;Signal recognition particle 14 kDa protein, N-terminally processed	Srp14	>tr|A2AUM6|A2AUM6_MOUSE Signal recognition particle 14 kDa protein OS=Mus musculus GN=Srp14 PE=1 SV=1;>sp|P16254|SRP14_MOUSE Signal recognition particle 14 kDa protein OS=Mus musculus GN=Srp14 PE=1 SV=1	2	1	1	1	1	1	1	14.4	14.4	14.4	11.234	97	97;110	9									1	1	0.0059759	NaN	NaN	NaN	1	NaN	NaN	NaN	1	NaN	NaN	NaN	1	NaN	NaN	NaN	1	NaN
A2AUR7;Q9D031;Q01730;B1AYQ0;Q9CUS2;Q9CSE4;Q3TFN7	A2AUR7;Q9D031;Q01730;B1AYQ0;Q9CUS2;Q9CSE4;Q3TFN7	2;2;2;1;1;1;1	2;2;2;1;1;1;1	2;2;2;1;1;1;1	Ras suppressor protein 1	Rsu1	>tr|A2AUR7|A2AUR7_MOUSE Ras suppressor protein 1 OS=Mus musculus GN=Rsu1 PE=4 SV=1;>tr|Q9D031|Q9D031_MOUSE Ras suppressor protein 1 OS=Mus musculus GN=Rsu1 PE=2 SV=1;>sp|Q01730|RSU1_MOUSE Ras suppressor protein 1 OS=Mus musculus GN=Rsu1 PE=2 SV=3;>tr|B1AYQ	7	2	2	2	2	2	2	15.8	15.8	15.8	29.543	260	260;277;277;112;131;173;248	7							2			2	2.0606E-19	1.1218	1.2963	12.889	2	1.2181	1.6714	10.802	2	NaN	NaN	NaN	1	1.1218	1.2963	12.889	2	1.2181
A2AUV5;Q64695;Q8K357	A2AUV5;Q64695;Q8K357	1;1;1	1;1;1	1;1;1	Endothelial protein C receptor	Procr	>tr|A2AUV5|A2AUV5_MOUSE Endothelial protein C receptor (Fragment) OS=Mus musculus GN=Procr PE=4 SV=1;>sp|Q64695|EPCR_MOUSE Endothelial protein C receptor OS=Mus musculus GN=Procr PE=2 SV=3;>tr|Q8K357|Q8K357_MOUSE Procr protein OS=Mus musculus GN=Procr PE=2	3	1	1	1	1	1	1	12.3	12.3	12.3	15.713	138	138;242;256	6					1		1			2	0.00093591	0.66667	0.754	36.315	2	0.64004	0.72799	37.254	2	1.2499	1.1879	38.043	2	0.66667	0.754	36.315	2	0.64004
A2AVJ7;Q99PL5;Q6ZPS0;Q8C7E8;Q99PL5-12;Q99PL5-11;Q99PL5-10;Q99PL5-9;Q99PL5-8;Q99PL5-7;Q99PL5-6;Q99PL5-5;Q99PL5-4;Q99PL5-3;Q99PL5-2;Q8CAB9;Q3ULC0	A2AVJ7;Q99PL5;Q6ZPS0	30;30;22;4;4;4;4;4;4;4;4;4;4;4;4;2;1	30;30;22;4;4;4;4;4;4;4;4;4;4;4;4;2;1	30;30;22;4;4;4;4;4;4;4;4;4;4;4;4;2;1	Ribosome-binding protein 1	Rrbp1	>tr|A2AVJ7|A2AVJ7_MOUSE Ribosome-binding protein 1 OS=Mus musculus GN=Rrbp1 PE=1 SV=1;>sp|Q99PL5|RRBP1_MOUSE Ribosome-binding protein 1 OS=Mus musculus GN=Rrbp1 PE=1 SV=2;>tr|Q6ZPS0|Q6ZPS0_MOUSE MKIAA1398 protein (Fragment) OS=Mus musculus GN=Rrbp1 PE=2 SV	17	30	30	30	30	30	30	26.9	26.9	26.9	158.39	1464	1464;1605;804;167;209;229;250;284;330;380;380;398;641;701;842;138;172	2.52	11	35	18	9	2	1	1			77	0	0.26066	0.2824	89.512	67	0.19003	0.32825	92.784	64	0.77965	1.0695	55.717	64	0.26066	0.2824	89.512	67	0.19003
P62627;A2AVR9	P62627;A2AVR9	1;1	1;1	1;1	Dynein light chain roadblock-type 1	Dynlrb1	>sp|P62627|DLRB1_MOUSE Dynein light chain roadblock-type 1 OS=Mus musculus GN=Dynlrb1 PE=1 SV=3;>tr|A2AVR9|A2AVR9_MOUSE Dynein light chain roadblock-type 1 OS=Mus musculus GN=Dynlrb1 PE=2 SV=1	2	1	1	1	1	1	1	12.5	12.5	12.5	10.99	96	96;104	9									1	1	0.0048144	NaN	NaN	NaN	1	NaN	NaN	NaN	1	NaN	NaN	NaN	1	NaN	NaN	NaN	1	NaN
Q60767;A2AW86;Q3TZE4;Q3UMG1	Q60767;A2AW86	5;5;1;1	5;5;1;1	5;5;1;1	Lymphocyte antigen 75	Ly75	>sp|Q60767|LY75_MOUSE Lymphocyte antigen 75 OS=Mus musculus GN=Ly75 PE=1 SV=2;>tr|A2AW86|A2AW86_MOUSE Lymphocyte antigen 75 OS=Mus musculus GN=Ly75 PE=2 SV=1	4	5	5	5	5	5	5	4.2	4.2	4.2	197.35	1723	1723;1723;795;867	2		5								5	1.2457E-11	0.91383	0.91715	31.904	5	0.75705	1.1954	27.768	5	0.66386	0.98086	25.122	5	0.91383	0.91715	31.904	5	0.75705
A2AWF8;Q64455;A2AWF9;E9Q4S7	A2AWF8;Q64455;A2AWF9;E9Q4S7	1;1;1;1	1;1;1;1	1;1;1;1	Receptor-type tyrosine-protein phosphatase eta	Ptprj	>tr|A2AWF8|A2AWF8_MOUSE Receptor-type tyrosine-protein phosphatase eta OS=Mus musculus GN=Ptprj PE=2 SV=1;>sp|Q64455|PTPRJ_MOUSE Receptor-type tyrosine-protein phosphatase eta OS=Mus musculus GN=Ptprj PE=1 SV=2;>tr|A2AWF9|A2AWF9_MOUSE Receptor-type tyrosin	4	1	1	1	1	1	1	1	1	1	128.71	1164	1164;1238;1299;1350	2		1								1	0.0066697	NaN	NaN	NaN	1	NaN	NaN	NaN	1	NaN	NaN	NaN	1	NaN	NaN	NaN	1	NaN
A2AWT6;P25976-2;Q9DBH1;A2AWT7;A2AWT5;P25976	A2AWT6;P25976-2;Q9DBH1;A2AWT7;A2AWT5;P25976	1;1;1;1;1;1	1;1;1;1;1;1	1;1;1;1;1;1	Nucleolar transcription factor 1	Ubtf	>tr|A2AWT6|A2AWT6_MOUSE Nucleolar transcription factor 1 OS=Mus musculus GN=Ubtf PE=4 SV=1;>sp|P25976-2|UBF1_MOUSE Isoform UBF2 of Nucleolar transcription factor 1 OS=Mus musculus GN=Ubtf;>tr|Q9DBH1|Q9DBH1_MOUSE Putative uncharacterized protein OS=Mus musc	6	1	1	1	1	1	1	1.7	1.7	1.7	85.009	727	727;728;752;752;764;765	4				1						1	0.00013327	NaN	NaN	NaN	1	NaN	NaN	NaN	1	NaN	NaN	NaN	1	NaN	NaN	NaN	1	NaN
A2BDX2;O70152;F8WII3	A2BDX2;O70152	3;3;1	3;3;1	3;3;1	Dolichol-phosphate mannosyltransferase	Dpm1	>tr|A2BDX2|A2BDX2_MOUSE Dolichol-phosphate mannosyltransferase subunit 1 OS=Mus musculus GN=Dpm1 PE=4 SV=1;>sp|O70152|DPM1_MOUSE Dolichol-phosphate mannosyltransferase subunit 1 OS=Mus musculus GN=Dpm1 PE=2 SV=1	3	3	3	3	3	3	3	22.6	22.6	22.6	23.432	208	208;260;121	8								3		3	2.7066E-13	0.28332	0.40413	12.77	3	0.12711	0.29599	20.388	3	0.52319	0.80918	28.553	3	0.28332	0.40413	12.77	3	0.12711
A2BE92;A2BE93;Q9EQU5-2;Q9EQU5;Q5U445;Q3T9S3	A2BE92;A2BE93;Q9EQU5-2;Q9EQU5;Q5U445;Q3T9S3	2;2;2;2;2;2	2;2;2;2;2;2	2;2;2;2;2;2	Protein SET	Set;BC085271	>tr|A2BE92|A2BE92_MOUSE Protein SET (Fragment) OS=Mus musculus GN=Set PE=1 SV=1;>tr|A2BE93|A2BE93_MOUSE Protein SET (Fragment) OS=Mus musculus GN=Set PE=1 SV=1;>sp|Q9EQU5-2|SET_MOUSE Isoform 2 of Protein SET OS=Mus musculus GN=Set;>sp|Q9EQU5|SET_MOUSE Prot	6	2	2	2	2	2	2	15.9	15.9	15.9	17.584	151	151;215;277;289;289;289	5.67			1				2			3	5.3082E-06	0.82173	0.89114	50.487	3	0.80426	1.0983	35.342	3	1.2556	1.3807	58.759	3	0.82173	0.89114	50.487	3	0.80426
A2BFF8;O88487;A2BFF7;D6Q0F7;Q3TPJ8;A2BFF5;A2BFF9;D6Q0F6;D6Q0F5;Q3UDA2	A2BFF8;O88487;A2BFF7;D6Q0F7;Q3TPJ8;A2BFF5;A2BFF9;D6Q0F6;D6Q0F5;Q3UDA2	3;3;3;3;3;3;3;3;3;2	3;3;3;3;3;3;3;3;3;2	3;3;3;3;3;3;3;3;3;2	Cytoplasmic dynein 1 intermediate chain 2	Dync1i2	>tr|A2BFF8|A2BFF8_MOUSE Cytoplasmic dynein 1 intermediate chain 2 OS=Mus musculus GN=Dync1i2 PE=1 SV=1;>sp|O88487|DC1I2_MOUSE Cytoplasmic dynein 1 intermediate chain 2 OS=Mus musculus GN=Dync1i2 PE=1 SV=1;>tr|A2BFF7|A2BFF7_MOUSE Dynein cytoplasmic 1 interm	10	3	3	3	3	3	3	7.4	7.4	7.4	68.265	611	611;612;612;618;632;637;638;650;655;536	4				3						3	3.7994E-13	0.86646	1.5282	19.588	3	0.47583	1.1082	18.467	3	0.55147	0.83931	15.509	3	0.86646	1.5282	19.588	3	0.47583
P35283;A2CG35	P35283;A2CG35	1;1	1;1	1;1	Ras-related protein Rab-12	Rab12	>sp|P35283|RAB12_MOUSE Ras-related protein Rab-12 OS=Mus musculus GN=Rab12 PE=1 SV=3;>tr|A2CG35|A2CG35_MOUSE Ras-related protein Rab-12 OS=Mus musculus GN=Rab12 PE=1 SV=1	2	1	1	1	1	1	1	8.2	8.2	8.2	27.328	243	243;291	8								1		1	0.0023897	NaN	NaN	NaN	1	NaN	NaN	NaN	1	NaN	NaN	NaN	1	NaN	NaN	NaN	1	NaN
D3Z560;D3Z559;A2CG49-5;B1B1A7;A2CG49-9;A2CG49-8;F6QYT9;A2CG49-2;A2CG49;A2CG49-7	D3Z560;D3Z559;A2CG49-5;B1B1A7;A2CG49-9;A2CG49-8;F6QYT9;A2CG49-2;A2CG49;A2CG49-7	1;1;1;1;1;1;1;1;1;1	1;1;1;1;1;1;1;1;1;1	1;1;1;1;1;1;1;1;1;1	Kalirin	Kalrn	>tr|D3Z560|D3Z560_MOUSE Kalirin OS=Mus musculus GN=Kalrn PE=2 SV=1;>tr|D3Z559|D3Z559_MOUSE Kalirin OS=Mus musculus GN=Kalrn PE=2 SV=1;>sp|A2CG49-5|KALRN_MOUSE Isoform 5 of Kalirin OS=Mus musculus GN=Kalrn;>tr|B1B1A7|B1B1A7_MOUSE Kalirin (Fragment) OS=Mus m	10	1	1	1	1	1	1	2.1	2.1	2.1	95.641	823	823;1013;1022;1403;1654;1663;2371;2375;2964;2984	5.25				1	1	2				4	4.1354E-05	0.4371	0.80206	28.591	3	0.41323	0.97648	17.056	3	0.94538	1.1272	20.798	3	0.4371	0.80206	28.591	3	0.41323
O54988-2;A2RRK3;O54988	O54988-2;A2RRK3;O54988	3;3;3	3;3;3	3;3;3	STE20-like serine/threonine-protein kinase	Slk	>sp|O54988-2|SLK_MOUSE Isoform 2 of STE20-like serine/threonine-protein kinase OS=Mus musculus GN=Slk;>tr|A2RRK3|A2RRK3_MOUSE Slk protein OS=Mus musculus GN=Slk PE=2 SV=1;>sp|O54988|SLK_MOUSE STE20-like serine/threonine-protein kinase OS=Mus musculus GN=Sl	3	3	3	3	3	3	3	3.4	3.4	3.4	137.71	1202	1202;1202;1233	2		3								3	5.6007E-07	0.78144	0.82337	32.369	3	0.55376	1.187	14.927	3	0.54772	0.93089	38.39	3	0.78144	0.82337	32.369	3	0.55376
Q9WUM3;A2RS22;D3YUG6	Q9WUM3;A2RS22;D3YUG6	3;3;2	3;3;2	3;3;2	Coronin-1B;Coronin	Coro1b	>sp|Q9WUM3|COR1B_MOUSE Coronin-1B OS=Mus musculus GN=Coro1b PE=1 SV=1;>tr|A2RS22|A2RS22_MOUSE Coronin OS=Mus musculus GN=Coro1b PE=2 SV=1;>tr|D3YUG6|D3YUG6_MOUSE Coronin (Fragment) OS=Mus musculus GN=Coro1b PE=2 SV=1	3	3	3	3	3	3	3	7.6	7.6	7.6	53.912	484	484;484;173	5.5					2	2				4	1.7825E-07	0.90394	1.2291	46.403	4	0.77849	1.0393	45.973	4	1.0786	0.9881	26.024	4	0.90394	1.2291	46.403	4	0.77849
Q3THL1;Q8BPI2;Q3U9H7;Q8C1Z9;F6V6T4;Q9R0Q3;A2RS53	Q3THL1;Q8BPI2;Q3U9H7;Q8C1Z9;F6V6T4;Q9R0Q3;A2RS53	1;1;1;1;1;1;1	1;1;1;1;1;1;1	1;1;1;1;1;1;1	Transmembrane emp24 domain-containing protein 2	Tmed2	>tr|Q3THL1|Q3THL1_MOUSE Putative uncharacterized protein OS=Mus musculus PE=2 SV=1;>tr|Q8BPI2|Q8BPI2_MOUSE Transmembrane emp24 domain-containing protein 2 (Fragment) OS=Mus musculus GN=Tmed2 PE=2 SV=1;>tr|Q3U9H7|Q3U9H7_MOUSE Putative uncharacterized protei	7	1	1	1	1	1	1	8.7	8.7	8.7	12.18	104	104;112;120;159;176;201;201	9									2	2	0.00078742	0.57734	0.55218	1.1144	2	0.38586	0.6748	14.301	2	0.66138	1.0199	6.3979	2	0.57734	0.55218	1.1144	2	0.38586
J3QP68;Q3TF41;Q78ZA7;A2RSB1;Q8BSH9;B7ZNL2;P28656;E9PW66;Q8C1W9	J3QP68;Q3TF41;Q78ZA7;A2RSB1;Q8BSH9;B7ZNL2;P28656;E9PW66;Q8C1W9	1;1;1;1;1;1;1;1;1	1;1;1;1;1;1;1;1;1	1;1;1;1;1;1;1;1;1	Nucleosome assembly protein 1-like 4;Nucleosome assembly protein 1-like 1	Gm4204;Nap1l1;Nap1l4	>tr|J3QP68|J3QP68_MOUSE Uncharacterized protein OS=Mus musculus GN=Gm4204 PE=2 SV=1;>tr|Q3TF41|Q3TF41_MOUSE Nucleosome assembly protein 1-like 1, isoform CRA_d OS=Mus musculus GN=Nap1l1 PE=2 SV=1;>sp|Q78ZA7|NP1L4_MOUSE Nucleosome assembly protein 1-like 4	9	1	1	1	1	1	1	3.1	3.1	3.1	41.08	354	354;368;375;375;383;386;391;418;422	6						1				1	0.011255	NaN	NaN	NaN	1	NaN	NaN	NaN	1	NaN	NaN	NaN	1	NaN	NaN	NaN	1	NaN
G8JL54;Q3UGT3;Q8K4M5;A2RSF1;Q8VI86	G8JL54;Q3UGT3;Q8K4M5;A2RSF1;Q8VI86	1;1;1;1;1	1;1;1;1;1	1;1;1;1;1	COMM domain-containing protein 1	Commd1	>tr|G8JL54|G8JL54_MOUSE COMM domain-containing protein 1 (Fragment) OS=Mus musculus GN=Commd1 PE=2 SV=1;>tr|Q3UGT3|Q3UGT3_MOUSE Putative uncharacterized protein OS=Mus musculus GN=Commd1 PE=2 SV=1;>sp|Q8K4M5|COMD1_MOUSE COMM domain-containing protein 1 OS=	5	1	1	1	1	1	1	10.8	10.8	10.8	10.311	93	93;135;188;188;243	8								1		1	0.00012912	NaN	NaN	NaN	1	NaN	NaN	NaN	1	NaN	NaN	NaN	1	NaN	NaN	NaN	1	NaN
Q64191;A2RSS6;B7ZNK6	Q64191;A2RSS6;B7ZNK6	5;5;4	5;5;4	5;5;4	N(4)-(beta-N-acetylglucosaminyl)-L-asparaginase;Glycosylasparaginase alpha chain;Glycosylasparaginase beta chain	Aga	>sp|Q64191|ASPG_MOUSE N(4)-(beta-N-acetylglucosaminyl)-L-asparaginase OS=Mus musculus GN=Aga PE=2 SV=1;>tr|A2RSS6|A2RSS6_MOUSE Aspartylglucosaminidase OS=Mus musculus GN=Aga PE=2 SV=1;>tr|B7ZNK6|B7ZNK6_MOUSE Aga protein OS=Mus musculus GN=Aga PE=2 SV=1	3	5	5	5	5	5	5	20.8	20.8	20.8	37.022	346	346;346;336	8.43								4	3	7	6.0996E-54	0.96882	1.0003	45.437	7	0.77877	1.1022	30.02	7	0.72578	1.0145	26.063	7	0.96882	1.0003	45.437	7	0.77877
E0CZ62;A2RST1	E0CZ62;A2RST1	1;1	1;1	1;1		Mgst2	>tr|E0CZ62|E0CZ62_MOUSE Microsomal glutathione S-transferase 2, isoform CRA_a OS=Mus musculus GN=Mgst2 PE=4 SV=1;>tr|A2RST1|A2RST1_MOUSE Microsomal glutathione S-transferase 2 OS=Mus musculus GN=Mgst2 PE=2 SV=1	2	1	1	1	1	1	1	18.2	18.2	18.2	8.4548	77	77;147	9									1	1	0.0029395	NaN	NaN	NaN	1	NaN	NaN	NaN	1	NaN	NaN	NaN	1	NaN	NaN	NaN	1	NaN
P19783;A2RSV8;M0QWX7	P19783;A2RSV8	4;4;1	4;4;1	4;4;1	Cytochrome c oxidase subunit 4 isoform 1, mitochondrial	Cox4i1	>sp|P19783|COX41_MOUSE Cytochrome c oxidase subunit 4 isoform 1, mitochondrial OS=Mus musculus GN=Cox4i1 PE=1 SV=2;>tr|A2RSV8|A2RSV8_MOUSE Cytochrome c oxidase subunit IV isoform 1 OS=Mus musculus GN=Cox4i1 PE=2 SV=1	3	4	4	4	4	4	4	20.7	20.7	20.7	19.53	169	169;169;92	9									5	5	8.9336E-40	0.64628	1.0846	42.492	5	0.29733	0.68038	17.549	5	0.48379	0.92668	17.327	5	0.64628	1.0846	42.492	5	0.29733
Q499X9;A2RT28	Q499X9;A2RT28	4;4	4;4	4;4	Methionine--tRNA ligase, mitochondrial	Mars2	>sp|Q499X9|SYMM_MOUSE Methionine--tRNA ligase, mitochondrial OS=Mus musculus GN=Mars2 PE=2 SV=2;>tr|A2RT28|A2RT28_MOUSE Methionine-tRNA synthetase 2 (Mitochondrial) OS=Mus musculus GN=Mars2 PE=2 SV=1	2	4	4	4	4	4	4	10.2	10.2	10.2	65.804	586	586;586	5.8					1	4				5	1.2452E-07	0.43877	0.73697	76.505	3	0.42326	1.0536	97.487	3	0.96507	1.5148	18.774	3	0.43877	0.73697	76.505	3	0.42326
Q9CQC8;A2RT57;Q9CQC8-2	Q9CQC8;A2RT57;Q9CQC8-2	2;2;1	2;2;1	2;2;1	Maspardin	Spg21	>sp|Q9CQC8|SPG21_MOUSE Maspardin OS=Mus musculus GN=Spg21 PE=1 SV=1;>tr|A2RT57|A2RT57_MOUSE Spastic paraplegia 21 homolog (Human) OS=Mus musculus GN=Spg21 PE=2 SV=1;>sp|Q9CQC8-2|SPG21_MOUSE Isoform 2 of Maspardin OS=Mus musculus GN=Spg21	3	2	2	2	2	2	2	10.4	10.4	10.4	34.952	308	308;308;291	7							2			2	1.1191E-05	NaN	NaN	NaN	1	NaN	NaN	NaN	1	NaN	NaN	NaN	1	NaN	NaN	NaN	1	NaN
Q3KNM2;A2RTC8;F6W8T3	Q3KNM2;A2RTC8	5;5;2	5;5;2	5;5;2	E3 ubiquitin-protein ligase MARCH5	March5	>sp|Q3KNM2|MARH5_MOUSE E3 ubiquitin-protein ligase MARCH5 OS=Mus musculus GN=March5 PE=2 SV=1;>tr|A2RTC8|A2RTC8_MOUSE MCG13921, isoform CRA_b OS=Mus musculus GN=March5 PE=2 SV=1	3	5	5	5	5	5	5	25.5	25.5	25.5	31.231	278	278;278;187	8								5		5	2.1427E-10	0.37565	0.49499	20.207	5	0.25336	0.58153	34.107	4	0.65596	1.047	41.042	4	0.37565	0.49499	20.207	5	0.25336
Q3UE99;O89017;A2RTI3	Q3UE99;O89017;A2RTI3	3;3;3	3;3;3	3;3;3	Legumain	Lgmn	>tr|Q3UE99|Q3UE99_MOUSE Putative uncharacterized protein (Fragment) OS=Mus musculus GN=Lgmn PE=2 SV=1;>sp|O89017|LGMN_MOUSE Legumain OS=Mus musculus GN=Lgmn PE=1 SV=1;>tr|A2RTI3|A2RTI3_MOUSE Legumain OS=Mus musculus GN=Lgmn PE=2 SV=1	3	3	3	3	3	3	3	17.7	17.7	17.7	27.228	243	243;435;435	6.2			1				4			5	4.2998E-36	0.98187	1.4397	11.188	5	0.62024	1.2971	17.487	5	0.63995	0.97405	14.187	5	0.98187	1.4397	11.188	5	0.62024
P61089;A2RTT4	P61089;A2RTT4	1;1	1;1	1;1	Ubiquitin-conjugating enzyme E2 N	Ube2n	>sp|P61089|UBE2N_MOUSE Ubiquitin-conjugating enzyme E2 N OS=Mus musculus GN=Ube2n PE=1 SV=1;>tr|A2RTT4|A2RTT4_MOUSE MCG4297 OS=Mus musculus GN=Ube2n PE=2 SV=1	2	1	1	1	1	1	1	7.2	7.2	7.2	17.138	152	152;152	9									1	1	4.4954E-26	NaN	NaN	NaN	1	NaN	NaN	NaN	1	NaN	NaN	NaN	1	NaN	NaN	NaN	1	NaN
Q7JD03;Q7JCZ1;Q5GA81;P00405;K7XKA7;K7XK22;A3R481;A3R455;A3E4B0	Q7JD03;Q7JCZ1;Q5GA81;P00405;K7XKA7;K7XK22;A3R481;A3R455;A3E4B0	1;1;1;1;1;1;1;1;1	1;1;1;1;1;1;1;1;1	1;1;1;1;1;1;1;1;1	Cytochrome c oxidase subunit 2	COX2;mt-Co2;Mtco2;COXII	>tr|Q7JD03|Q7JD03_MOUSE Cytochrome c oxidase subunit 2 OS=Mus musculus domesticus GN=COX2 PE=3 SV=1;>tr|Q7JCZ1|Q7JCZ1_MOUSE Cytochrome c oxidase subunit 2 OS=Mus musculus GN=mt-Co2 PE=2 SV=1;>tr|Q5GA81|Q5GA81_MUSMM Cytochrome c oxidase subunit 2 OS=Mus mus	9	1	1	1	1	1	1	4.4	4.4	4.4	25.976	227	227;227;227;227;227;227;227;227;227	8								1		1	0.0037512	NaN	NaN	NaN	1	NaN	NaN	NaN	1	NaN	NaN	NaN	1	NaN	NaN	NaN	1	NaN
Q9MQW4;Q7JCX7;Q7JCA9;Q5GA78;P00416;K7XK11;G3EBA9;B9V188;A3R458;A3R3W7;A3E4B3	Q9MQW4;Q7JCX7;Q7JCA9;Q5GA78;P00416;K7XK11;G3EBA9;B9V188;A3R458;A3R3W7;A3E4B3	1;1;1;1;1;1;1;1;1;1;1	1;1;1;1;1;1;1;1;1;1;1	1;1;1;1;1;1;1;1;1;1;1	Cytochrome c oxidase subunit 3	COX3;mt-Co3;Mtco3;COXIII;Co3	>tr|Q9MQW4|Q9MQW4_MOUSE Cytochrome c oxidase subunit 3 OS=Mus musculus domesticus GN=COX3 PE=3 SV=1;>tr|Q7JCX7|Q7JCX7_MOUSE Cytochrome c oxidase subunit 3 OS=Mus musculus GN=mt-Co3 PE=2 SV=1;>tr|Q7JCA9|Q7JCA9_MOUSE Cytochrome c oxidase subunit 3 OS=Mus mus	11	1	1	1	1	1	1	5.4	5.4	5.4	29.922	261	261;261;261;261;261;261;261;261;261;261;261	8								1		1	0.0081604	NaN	NaN	NaN	1	NaN	NaN	NaN	1	NaN	NaN	NaN	1	NaN	NaN	NaN	1	NaN
Q9D898;A3KGQ6	Q9D898;A3KGQ6	1;1	1;1	1;1	Actin-related protein 2/3 complex subunit 5-like protein	Arpc5l	>sp|Q9D898|ARP5L_MOUSE Actin-related protein 2/3 complex subunit 5-like protein OS=Mus musculus GN=Arpc5l PE=1 SV=1;>tr|A3KGQ6|A3KGQ6_MOUSE Actin-related protein 2/3 complex subunit 5 OS=Mus musculus GN=Arpc5l PE=2 SV=1	2	1	1	1	1	1	1	8.5	8.5	8.5	16.98	153	153;153	9									1	1	0.0011496	NaN	NaN	NaN	1	NaN	NaN	NaN	1	NaN	NaN	NaN	1	NaN	NaN	NaN	1	NaN
A3KGR9;Q9D8V0-3;Q9D8V0;Q9D8V0-4;Q861Q5;Q9D8V0-2;Q6PGJ8	A3KGR9;Q9D8V0-3;Q9D8V0;Q9D8V0-4;Q861Q5	3;3;3;3;2;1;1	3;3;3;3;2;1;1	3;3;3;3;2;1;1	Minor histocompatibility antigen H13	H13;Hm13	>tr|A3KGR9|A3KGR9_MOUSE Minor histocompatibility antigen H13 (Fragment) OS=Mus musculus GN=H13 PE=2 SV=1;>sp|Q9D8V0-3|HM13_MOUSE Isoform 3 of Minor histocompatibility antigen H13 OS=Mus musculus GN=Hm13;>sp|Q9D8V0|HM13_MOUSE Minor histocompatibility antige	7	3	3	3	3	3	3	13.3	13.3	13.3	38.174	347	347;378;378;394;203;173;224	5.8				1	1	1	2			5	8.5386E-07	0.62649	1.0092	92.745	5	0.54638	1.0174	21.016	5	0.89055	1.0969	27.188	4	0.62649	1.0092	92.745	5	0.54638
F7CGP0;A3KGS3;A3KGS3-2;B2RX86	F7CGP0;A3KGS3;A3KGS3-2	3;3;2;1	3;3;2;1	3;3;2;1	Ral GTPase-activating protein subunit alpha-2	Ralgapa2	>tr|F7CGP0|F7CGP0_MOUSE Ral GTPase-activating protein subunit alpha-2 (Fragment) OS=Mus musculus GN=Ralgapa2 PE=1 SV=1;>sp|A3KGS3|RGPA2_MOUSE Ral GTPase-activating protein subunit alpha-2 OS=Mus musculus GN=Ralgapa2 PE=1 SV=2;>sp|A3KGS3-2|RGPA2_MOUSE Isofo	4	3	3	3	3	3	3	2.5	2.5	2.5	174.41	1567	1567;1872;1807;563	2		3								3	1.9533E-08	1.1701	1.3242	15.99	3	0.65913	0.84262	32.365	3	0.66131	0.72775	81.426	3	1.1701	1.3242	15.99	3	0.65913
B7ZWK3;A3KGU5;B9EKJ1;B2RXX6;A3KGU7;E9Q447;Q3V1V5;Q3URW8;Q3TYI8;A3KGU9;Q6PA04;Q58ES7;Q3TNY2;A3KGU4	B7ZWK3;A3KGU5;B9EKJ1;B2RXX6;A3KGU7;E9Q447	66;66;66;66;66;66;27;24;17;10;10;10;3;2	1;1;1;1;1;1;0;0;0;0;0;0;0;0	1;1;1;1;1;1;0;0;0;0;0;0;0;0		Sptan1	>tr|B7ZWK3|B7ZWK3_MOUSE Spna2 protein OS=Mus musculus GN=Sptan1 PE=2 SV=1;>tr|A3KGU5|A3KGU5_MOUSE Spectrin alpha chain, non-erythrocytic 1 OS=Mus musculus GN=Sptan1 PE=1 SV=1;>tr|B9EKJ1|B9EKJ1_MOUSE Spna2 protein OS=Mus musculus GN=Sptan1 PE=2 SV=1;>tr|B2R	14	66	1	1	66	1	1	34	0.8	0.8	282.89	2457	2457;2457;2477;2477;2477;2478;988;844;808;477;488;514;132;136	2		1								1	0	NaN	NaN	NaN	1	NaN	NaN	NaN	1	NaN	NaN	NaN	1	NaN	NaN	NaN	1	NaN
P68254-2;P68254;A3KML3;F6YY69;F6VW30	P68254-2;P68254;A3KML3;F6YY69;F6VW30	8;8;8;8;8	6;6;6;6;6	6;6;6;6;6	14-3-3 protein theta	Ywhaq	>sp|P68254-2|1433T_MOUSE Isoform 2 of 14-3-3 protein theta OS=Mus musculus GN=Ywhaq;>sp|P68254|1433T_MOUSE 14-3-3 protein theta OS=Mus musculus GN=Ywhaq PE=1 SV=1;>tr|A3KML3|A3KML3_MOUSE MCG126220 OS=Mus musculus GN=Ywhaq PE=2 SV=1;>tr|F6YY69|F6YY69_MOUSE	5	8	6	6	8	6	6	32.9	26.7	26.7	27.7	243	243;245;245;285;303	8								7		7	2.1164E-184	2.0331	2.8012	24.45	7	1.1375	2.5474	29.182	7	0.56098	0.90218	10.183	7	2.0331	2.8012	24.45	7	1.1375
Q3UVI0;Q3UQ68;Q9MD82;Q7JCZ8;Q7GIP3;Q4JFM6;P03921;N0DTI5;K7XJX5;B9V1K9;B9V192;A3R488;A3R462;Q3UQD2;Q3TRR5;Q5GA74;A3E4B7	Q3UVI0;Q3UQ68;Q9MD82;Q7JCZ8;Q7GIP3;Q4JFM6;P03921;N0DTI5;K7XJX5;B9V1K9;B9V192;A3R488;A3R462;Q3UQD2;Q3TRR5;Q5GA74;A3E4B7	2;2;2;2;2;2;2;2;2;2;2;2;2;1;1;1;1	2;2;2;2;2;2;2;2;2;2;2;2;2;1;1;1;1	2;2;2;2;2;2;2;2;2;2;2;2;2;1;1;1;1	NADH-ubiquinone oxidoreductase chain 5	mt-Nd5;ND5;Mtnd5;Nd5;mt-Nd6	>tr|Q3UVI0|Q3UVI0_MOUSE NADH-ubiquinone oxidoreductase chain 5 (Fragment) OS=Mus musculus PE=2 SV=1;>tr|Q3UQ68|Q3UQ68_MOUSE NADH-ubiquinone oxidoreductase chain 5 (Fragment) OS=Mus musculus PE=2 SV=1;>tr|Q9MD82|Q9MD82_MOUSE NADH-ubiquinone oxidoreductase c	17	2	2	2	2	2	2	9.9	9.9	9.9	41.182	372	372;385;607;607;607;607;607;607;607;607;607;607;607;80;554;607;607	7							2			2	2.056E-05	0.65976	0.8539	9.5153	2	0.38503	0.65146	55.505	2	0.60484	0.77361	51.072	2	0.65976	0.8539	9.5153	2	0.38503
Q3UQ59;Q9ME04;Q7JCZ9;Q7JCY6;Q5GA75;P03911;B9V1K8;A3R4A0	Q3UQ59;Q9ME04;Q7JCZ9;Q7JCY6;Q5GA75;P03911;B9V1K8;A3R4A0	1;1;1;1;1;1;1;1	1;1;1;1;1;1;1;1	1;1;1;1;1;1;1;1	NADH-ubiquinone oxidoreductase chain 4	mt-Nd4;ND4;Mtnd4;Nd4	>tr|Q3UQ59|Q3UQ59_MOUSE Putative uncharacterized protein (Fragment) OS=Mus musculus GN=mt-Nd4 PE=2 SV=1;>tr|Q9ME04|Q9ME04_MOUSE NADH-ubiquinone oxidoreductase chain 4 OS=Mus musculus GN=ND4 PE=3 SV=1;>tr|Q7JCZ9|Q7JCZ9_MOUSE NADH-ubiquinone oxidoreductase c	8	1	1	1	1	1	1	19.8	19.8	19.8	11.422	101	101;459;459;459;459;459;459;459	7							1			1	6.6638E-07	NaN	NaN	NaN	1	NaN	NaN	NaN	1	NaN	NaN	NaN	1	NaN	NaN	NaN	1	NaN
P14131;A4FUS1;Q641N3;Q5CZY9	P14131;A4FUS1;Q641N3;Q5CZY9	3;3;3;3	3;3;3;3	3;3;3;3	40S ribosomal protein S16	Rps16	>sp|P14131|RS16_MOUSE 40S ribosomal protein S16 OS=Mus musculus GN=Rps16 PE=2 SV=4;>tr|A4FUS1|A4FUS1_MOUSE MCG123443 OS=Mus musculus GN=Rps16 PE=2 SV=1;>tr|Q641N3|Q641N3_MOUSE Rps16 protein (Fragment) OS=Mus musculus GN=Rps16 PE=2 SV=1;>tr|Q5CZY9|Q5CZY9_MO	4	3	3	3	3	3	3	23.3	23.3	23.3	16.445	146	146;146;157;172	9									3	3	8.6722E-09	1.0885	0.9309	11.378	3	0.64782	1.0282	24.253	3	0.57153	0.85741	38.533	3	1.0885	0.9309	11.378	3	0.64782
Q8R422;A6MDD3	Q8R422;A6MDD3	9;9	9;9	9;9	CD109 antigen	Cd109	>sp|Q8R422|CD109_MOUSE CD109 antigen OS=Mus musculus GN=Cd109 PE=2 SV=1;>tr|A6MDD3|A6MDD3_MOUSE CD109 antigen OS=Mus musculus GN=Cd109 PE=2 SV=1	2	9	9	9	9	9	9	9.8	9.8	9.8	161.66	1442	1442;1442	2.6		9						1		10	4.6167E-74	0.22855	0.25178	32.403	7	0.15415	0.20462	17.936	7	0.59988	0.7001	25.481	7	0.22855	0.25178	32.403	7	0.15415
A6PWX7;A6PWX9;Q9CWU6;D6RJ23;Q9CWU6-2;A6PWX5;F6V305;A6PWX8	A6PWX7;A6PWX9;Q9CWU6;D6RJ23;Q9CWU6-2;A6PWX5;F6V305;A6PWX8	2;2;2;1;1;1;1;1	2;2;2;1;1;1;1;1	2;2;2;1;1;1;1;1	Ubiquinol-cytochrome c reductase complex chaperone CBP3 homolog	Uqcc	>tr|A6PWX7|A6PWX7_MOUSE Ubiquinol-cytochrome-c reductase complex assembly factor 1 OS=Mus musculus GN=Uqcc1 PE=2 SV=1;>tr|A6PWX9|A6PWX9_MOUSE Ubiquinol-cytochrome-c reductase complex assembly factor 1 OS=Mus musculus GN=Uqcc1 PE=2 SV=1;>sp|Q9CWU6|UQCC1_MOU	8	2	2	2	2	2	2	11.5	11.5	11.5	26.589	227	227;269;295;33;158;215;243;262	8								2		2	3.747E-06	0.41103	0.45419	23.711	2	0.37463	0.53099	2.9497	2	0.91142	1.0473	28.286	2	0.41103	0.45419	23.711	2	0.37463
Q5FWB7;P05064;A6ZI44;Q6NY00;D3YWI1;Q9CPQ9;A6ZI46;D3YV98;D3Z510;A6ZI47;P05063	Q5FWB7;P05064;A6ZI44;Q6NY00;D3YWI1;Q9CPQ9;A6ZI46;D3YV98	18;18;18;17;12;12;12;9;8;6;2	18;18;18;17;12;12;12;9;8;6;2	18;18;18;17;12;12;12;9;8;6;2	Fructose-bisphosphate aldolase;Fructose-bisphosphate aldolase A	Aldoa;Aldoart1	>tr|Q5FWB7|Q5FWB7_MOUSE Fructose-bisphosphate aldolase OS=Mus musculus GN=Aldoa PE=2 SV=1;>sp|P05064|ALDOA_MOUSE Fructose-bisphosphate aldolase A OS=Mus musculus GN=Aldoa PE=1 SV=2;>tr|A6ZI44|A6ZI44_MOUSE Fructose-bisphosphate aldolase OS=Mus musculus GN=A	11	18	18	18	18	18	18	58	58	58	39.355	364	364;364;418;364;236;364;419;193;131;364;363	5.91			8		2		23			33	4.5261E-189	0.85737	1.12	25.162	30	0.66693	1.3614	21.023	30	0.73704	1.0584	19.044	30	0.85737	1.12	25.162	30	0.66693
Q9CQI3;A7VJ98;Q80X87	Q9CQI3;A7VJ98;Q80X87	1;1;1	1;1;1	1;1;1	Glia maturation factor beta	Gmfb	>sp|Q9CQI3|GMFB_MOUSE Glia maturation factor beta OS=Mus musculus GN=Gmfb PE=1 SV=3;>tr|A7VJ98|A7VJ98_MOUSE Glia maturation factor beta OS=Mus musculus GN=Gmfb PE=2 SV=1;>tr|Q80X87|Q80X87_MOUSE Glia maturation factor, beta OS=Mus musculus GN=Gmfb PE=2 SV=1	3	1	1	1	1	1	1	11.3	11.3	11.3	16.723	142	142;142;143	9									1	1	0.0019383	NaN	NaN	NaN	1	NaN	NaN	NaN	1	NaN	NaN	NaN	1	NaN	NaN	NaN	1	NaN
Q9JLJ2;Q3UDG0;Q3TMT4;Q3THE7;A7VL18;Q3V1N7;Q3U367;Q3TG52	Q9JLJ2;Q3UDG0;Q3TMT4;Q3THE7;A7VL18;Q3V1N7;Q3U367;Q3TG52	1;1;1;1;1;1;1;1	1;1;1;1;1;1;1;1	1;1;1;1;1;1;1;1	4-trimethylaminobutyraldehyde dehydrogenase	Aldh9a1	>sp|Q9JLJ2|AL9A1_MOUSE 4-trimethylaminobutyraldehyde dehydrogenase OS=Mus musculus GN=Aldh9a1 PE=1 SV=1;>tr|Q3UDG0|Q3UDG0_MOUSE Putative uncharacterized protein OS=Mus musculus GN=Aldh9a1 PE=2 SV=1;>tr|Q3TMT4|Q3TMT4_MOUSE Putative uncharacterized protein O	8	1	1	1	1	1	1	2.2	2.2	2.2	53.514	494	494;494;494;494;494;518;518;518	5					1					1	0.00010086	NaN	NaN	NaN	1	NaN	NaN	NaN	1	NaN	NaN	NaN	1	NaN	NaN	NaN	1	NaN
Q7TQD5;Q3UGT1;P97742;A8ASF5	Q7TQD5;Q3UGT1;P97742;A8ASF5	2;2;2;2	2;2;2;2	2;2;2;2	Carnitine O-palmitoyltransferase 1, liver isoform	Cpt1a	>tr|Q7TQD5|Q7TQD5_MOUSE Carnitine palmitoyltransferase 1a, liver OS=Mus musculus GN=Cpt1a PE=2 SV=1;>tr|Q3UGT1|Q3UGT1_MOUSE Putative uncharacterized protein OS=Mus musculus GN=Cpt1a PE=2 SV=1;>sp|P97742|CPT1A_MOUSE Carnitine O-palmitoyltransferase 1, liver	4	2	2	2	2	2	2	2.8	2.8	2.8	88.25	773	773;773;773;773	4				3						3	0.0001306	0.85383	1.5538	35.155	3	0.7245	1.9234	37.286	3	0.84853	1.3096	2.6965	3	0.85383	1.5538	35.155	3	0.7245
F6USD5;F6T4L3;E0CXA8;Q80ZP8;A8C1V1;Q9CXI5;Q3TMX5;F7C1S6	F6USD5;F6T4L3;E0CXA8;Q80ZP8;A8C1V1;Q9CXI5;Q3TMX5	4;4;4;4;4;4;4;1	4;4;4;4;4;4;4;1	4;4;4;4;4;4;4;1	Mesencephalic astrocyte-derived neurotrophic factor	Manf	>tr|F6USD5|F6USD5_MOUSE Mesencephalic astrocyte-derived neurotrophic factor (Fragment) OS=Mus musculus GN=Manf PE=1 SV=1;>tr|F6T4L3|F6T4L3_MOUSE Mesencephalic astrocyte-derived neurotrophic factor (Fragment) OS=Mus musculus GN=Manf PE=1 SV=1;>tr|E0CXA8|E0C	8	4	4	4	4	4	4	44.6	44.6	44.6	13.637	121	121;128;137;165;170;179;179;52	9									5	5	5.134E-30	0.57498	0.56254	27.269	5	0.67507	0.99491	37.665	5	1.1741	1.4817	30.193	5	0.57498	0.56254	27.269	5	0.67507
Q99JW4;A8CVP4;A8CVP1;Q4ZJB3;E9QP62;Q9D7B2	Q99JW4;A8CVP4;A8CVP1;Q4ZJB3;E9QP62;Q9D7B2	1;1;1;1;1;1	1;1;1;1;1;1	1;1;1;1;1;1	LIM and senescent cell antigen-like-containing domain protein 1	Lims1	>sp|Q99JW4|LIMS1_MOUSE LIM and senescent cell antigen-like-containing domain protein 1 OS=Mus musculus GN=Lims1 PE=1 SV=3;>tr|A8CVP4|A8CVP4_MOUSE LIM and senescent cell antigen-like domains 1 isoform B OS=Mus musculus GN=Lims1 PE=2 SV=1;>tr|A8CVP1|A8CVP1_M	6	1	1	1	1	1	1	3.7	3.7	3.7	37.24	325	325;325;362;387;387;396	7							1			1	0.0116	NaN	NaN	NaN	1	NaN	NaN	NaN	1	NaN	NaN	NaN	1	NaN	NaN	NaN	1	NaN
P61982;A8IP69;Q8BJH3	P61982;A8IP69	9;9;1	7;7;0	6;6;0	14-3-3 protein gamma;14-3-3 protein gamma, N-terminally processed	Ywhag	>sp|P61982|1433G_MOUSE 14-3-3 protein gamma OS=Mus musculus GN=Ywhag PE=1 SV=2;>tr|A8IP69|A8IP69_MOUSE 14-3-3 protein gamma subtype OS=Mus musculus GN=Ywhag PE=2 SV=1	3	9	7	6	9	7	6	31.6	25.5	21.9	28.302	247	247;247;206	8								10		10	1.2131E-182	1.8478	2.0832	16.35	10	1.3195	2.1289	17.089	10	0.8192	1.0029	23.965	10	1.8478	2.0832	16.35	10	1.3195
Q9QZI8;A9CLV6;Q8C5F9;E9Q553;E9PY81	Q9QZI8;A9CLV6;Q8C5F9	3;3;2;1;1	3;3;2;1;1	3;3;2;1;1	Serine incorporator 1	Serinc1	>sp|Q9QZI8|SERC1_MOUSE Serine incorporator 1 OS=Mus musculus GN=Serinc1 PE=1 SV=1;>tr|A9CLV6|A9CLV6_MOUSE Axotomy induced glycoprotein 2 OS=Mus musculus GN=Serinc1 PE=2 SV=1;>tr|Q8C5F9|Q8C5F9_MOUSE Putative uncharacterized protein (Fragment) OS=Mus musculu	5	3	3	3	3	3	3	9.3	9.3	9.3	50.508	453	453;453;147;114;220	8.75								1	3	4	6.5008E-10	1.6301	1.5102	12.068	4	1.0353	1.7163	19.819	4	0.64856	0.94278	14.453	4	1.6301	1.5102	12.068	4	1.0353
B0LAE4;Q3UBA1;Q3TQE3;Q9JKW0;Q8C1Y9;Q80ZW9;Q3TIC7;Q3THR3	B0LAE4;Q3UBA1;Q3TQE3;Q9JKW0;Q8C1Y9;Q80ZW9;Q3TIC7;Q3THR3	1;1;1;1;1;1;1;1	1;1;1;1;1;1;1;1	1;1;1;1;1;1;1;1	ADP-ribosylation factor-like protein 6-interacting protein 1	Arl6ip1	>tr|B0LAE4|B0LAE4_MOUSE ADP-ribosylation factor-like 6 interacting protein 1 (Fragment) OS=Mus musculus GN=Arl6ip1 PE=2 SV=1;>tr|Q3UBA1|Q3UBA1_MOUSE Putative uncharacterized protein (Fragment) OS=Mus musculus GN=Arl6ip1 PE=2 SV=1;>tr|Q3TQE3|Q3TQE3_MOUSE Pu	8	1	1	1	1	1	1	7.3	7.3	7.3	15.907	137	137;149;196;203;203;203;203;203	8.5								1	1	2	9.1619E-05	0.74108	0.7078	3.5021	2	1.1014	1.4628	30.835	2	1.3418	1.5923	28.153	2	0.74108	0.7078	3.5021	2	1.1014
H3BJY1;H3BJ78;H3BKF4;H3BIZ8;B0QZP8;O55101	H3BJY1;H3BJ78;H3BKF4;H3BIZ8;B0QZP8;O55101	1;1;1;1;1;1	1;1;1;1;1;1	1;1;1;1;1;1	Synaptogyrin-2	Syngr2;Gm20708	>tr|H3BJY1|H3BJY1_MOUSE Synaptogyrin-2 OS=Mus musculus GN=Syngr2 PE=2 SV=1;>tr|H3BJ78|H3BJ78_MOUSE Synaptogyrin-2 (Fragment) OS=Mus musculus GN=Syngr2 PE=4 SV=1;>tr|H3BKF4|H3BKF4_MOUSE Protein Gm20708 OS=Mus musculus GN=Gm20708 PE=4 SV=1;>tr|H3BIZ8|H3BIZ8_	6	1	1	1	1	1	1	21.7	21.7	21.7	4.6893	46	46;147;155;177;194;224	8.5								1	1	2	7.8427E-05	0.74196	0.88012	15.465	2	0.34071	0.67792	23.506	2	0.41376	0.63117	0.95208	2	0.74196	0.88012	15.465	2	0.34071
B0R091;P61022;B0R092	B0R091;P61022	6;6;1	6;6;1	6;6;1	Calcineurin B homologous protein 1	Chp1	>tr|B0R091|B0R091_MOUSE Calcineurin B homologous protein 1 OS=Mus musculus GN=Chp1 PE=2 SV=1;>sp|P61022|CHP1_MOUSE Calcineurin B homologous protein 1 OS=Mus musculus GN=Chp1 PE=1 SV=2	3	6	6	6	6	6	6	46.6	46.6	46.6	21.997	191	191;195;33	8								8		8	8.0514E-19	0.59324	0.83866	61.305	7	0.48958	1.0509	59.688	7	0.74514	1.2002	14.351	7	0.59324	0.83866	61.305	7	0.48958
B0R1E3;P70349	B0R1E3;P70349	1;1	1;1	1;1	Histidine triad nucleotide-binding protein 1	Hint1	>tr|B0R1E3|B0R1E3_MOUSE Histidine triad nucleotide-binding protein 1 OS=Mus musculus GN=Hint1 PE=1 SV=1;>sp|P70349|HINT1_MOUSE Histidine triad nucleotide-binding protein 1 OS=Mus musculus GN=Hint1 PE=1 SV=3	2	1	1	1	1	1	1	11.8	11.8	11.8	13.438	119	119;126	9									1	1	0.011068	NaN	NaN	NaN	1	NaN	NaN	NaN	1	NaN	NaN	NaN	1	NaN	NaN	NaN	1	NaN
P19001;CON__P19001;B1AQ78	P19001;CON__P19001;B1AQ78	2;2;2	1;1;1	1;1;1	Keratin, type I cytoskeletal 19	Krt19	>sp|P19001|K1C19_MOUSE Keratin, type I cytoskeletal 19 OS=Mus musculus GN=Krt19 PE=1 SV=1;>P19001 SWISS-PROT:P19001 Tax_Id=10090 Gene_Symbol=Krt19 Keratin, type I cytoskeletal 19;>tr|B1AQ78|B1AQ78_MOUSE Keratin 19 OS=Mus musculus GN=Krt19 PE=2 SV=1	3	2	1	1	2	1	1	5.5	3.2	3.2	44.541	403	403;403;403	7							1			1	0.0001204	NaN	NaN	NaN	1	NaN	NaN	NaN	1	NaN	NaN	NaN	1	NaN	NaN	NaN	1	NaN
F7BE32;B1AQD3;Q64008;Q0PD20;B1AQD4;Q3TV85	F7BE32;B1AQD3;Q64008;Q0PD20;B1AQD4;Q3TV85	1;1;1;1;1;1	1;1;1;1;1;1	1;1;1;1;1;1	Ras-related protein Rab-34	Rab34	>tr|F7BE32|F7BE32_MOUSE Ras-related protein Rab-34 (Fragment) OS=Mus musculus GN=Rab34 PE=1 SV=1;>tr|B1AQD3|B1AQD3_MOUSE Ras-related protein Rab-34 OS=Mus musculus GN=Rab34 PE=1 SV=1;>sp|Q64008|RAB34_MOUSE Ras-related protein Rab-34 OS=Mus musculus GN=Rab3	6	1	1	1	1	1	1	7	7	7	22.128	199	199;251;259;259;265;445	8								2		2	0.0035123	0.84068	1.1913	11.539	2	0.63098	1.1822	27.425	2	0.81813	1.1859	36.866	2	0.84068	1.1913	11.539	2	0.63098
Q99L83;O08573-2;B1AQR8;O08573;G3X9T7	Q99L83;O08573-2;B1AQR8;O08573;G3X9T7	1;1;1;1;1	1;1;1;1;1	1;1;1;1;1	Galectin-9	Lgals9	>tr|Q99L83|Q99L83_MOUSE Galectin OS=Mus musculus GN=Lgals9 PE=1 SV=1;>sp|O08573-2|LEG9_MOUSE Isoform Short of Galectin-9 OS=Mus musculus GN=Lgals9;>tr|B1AQR8|B1AQR8_MOUSE Galectin OS=Mus musculus GN=Lgals9 PE=2 SV=1;>sp|O08573|LEG9_MOUSE Galectin-9 OS=Mus	5	1	1	1	1	1	1	3.7	3.7	3.7	36.544	322	322;322;352;353;353	7							1			1	0.010633	NaN	NaN	NaN	1	NaN	NaN	NaN	1	NaN	NaN	NaN	1	NaN	NaN	NaN	1	NaN
Q8CHH9;Q8CHH9-2;B7ZC46;B1AQY9;B1AQZ0;E0CYM4	Q8CHH9;Q8CHH9-2;B7ZC46;B1AQY9;B1AQZ0	11;11;11;11;11;1	11;11;11;11;11;1	10;10;10;10;10;1	Septin-8	Sept8	>sp|Q8CHH9|SEPT8_MOUSE Septin-8 OS=Mus musculus GN=Sept8 PE=1 SV=4;>sp|Q8CHH9-2|SEPT8_MOUSE Isoform 2 of Septin-8 OS=Mus musculus GN=Sept8;>tr|B7ZC46|B7ZC46_MOUSE Septin-8 OS=Mus musculus GN=Sept8 PE=1 SV=1;>tr|B1AQY9|B1AQY9_MOUSE Septin-8 OS=Mus musculus	6	11	11	10	11	11	10	33.8	33.8	30.1	49.812	429	429;430;440;442;484;51	5.47					10	9				19	2.1433E-104	0.80649	1.1282	32.875	18	0.82635	1.1512	44.869	18	1.0173	0.97814	43.933	17	0.80649	1.1282	32.875	18	0.82635
Z4YKM2;B2RWE3;B1AR13;B3DFI8	Z4YKM2;B2RWE3;B1AR13;B3DFI8	1;1;1;1	1;1;1;1	1;1;1;1	CDGSH iron-sulfur domain-containing protein 3, mitochondrial	Cisd3	>tr|Z4YKM2|Z4YKM2_MOUSE CDGSH iron-sulfur domain-containing protein 3, mitochondrial OS=Mus musculus GN=Cisd3 PE=4 SV=1;>tr|B2RWE3|B2RWE3_MOUSE CDGSH iron sulfur domain 3 OS=Mus musculus GN=Cisd3 PE=1 SV=1;>sp|B1AR13|CISD3_MOUSE CDGSH iron-sulfur domain-co	4	1	1	1	1	1	1	11.3	11.3	11.3	13.155	115	115;134;137;199	9									1	1	0.0011509	NaN	NaN	NaN	1	NaN	NaN	NaN	1	NaN	NaN	NaN	1	NaN	NaN	NaN	1	NaN
E9QA63;B1ARU4;Q9QXZ0;E9PVY8;Q9QXZ0-3;Q9QXZ0-2;Q9QXZ0-4;E9QNP1;Q5DTZ2;F6XCT0;F6SHS0;Q3UPG9	E9QA63;B1ARU4;Q9QXZ0;E9PVY8;Q9QXZ0-3;Q9QXZ0-2;Q9QXZ0-4;E9QNP1	61;61;61;61;60;60;60;59;22;21;21;15	60;60;60;60;60;60;60;59;22;21;21;15	0;0;0;0;0;0;0;0;0;0;0;0	Microtubule-actin cross-linking factor 1	Macf1	>tr|E9QA63|E9QA63_MOUSE Microtubule-actin cross-linking factor 1 OS=Mus musculus GN=Macf1 PE=1 SV=2;>tr|B1ARU4|B1ARU4_MOUSE Microtubule-actin cross-linking factor 1 OS=Mus musculus GN=Macf1 PE=1 SV=1;>sp|Q9QXZ0|MACF1_MOUSE Microtubule-actin cross-linking f	12	61	60	0	61	60	0	10.5	10.4	0	831.93	7351	7351;7353;7354;7355;5270;5327;5478;5478;1900;1837;2030;1378	1.06	62				1					63	4.5497E-227	0.78978	0.91343	25.887	62	0.47304	0.95508	26.411	62	0.61289	0.9863	27.865	62	0.78978	0.91343	25.887	62	0.47304
B1ARW4;Q99LY9	B1ARW4;Q99LY9	1;1	1;1	1;1	NADH dehydrogenase [ubiquinone] iron-sulfur protein 5;NADH dehydrogenase [ubiquinone] iron-sulfur protein 5, N-terminally processed	Ndufs5	>tr|B1ARW4|B1ARW4_MOUSE NADH dehydrogenase [ubiquinone] iron-sulfur protein 5 (Fragment) OS=Mus musculus GN=Ndufs5 PE=2 SV=1;>sp|Q99LY9|NDUS5_MOUSE NADH dehydrogenase [ubiquinone] iron-sulfur protein 5 OS=Mus musculus GN=Ndufs5 PE=1 SV=3	2	1	1	1	1	1	1	13.2	13.2	13.2	10.909	91	91;106	9									1	1	0.0004581	NaN	NaN	NaN	1	NaN	NaN	NaN	1	NaN	NaN	NaN	1	NaN	NaN	NaN	1	NaN
Q9D186;Q3KNM9;B1ASQ2;Q9DCZ4	Q9D186;Q3KNM9;B1ASQ2;Q9DCZ4	2;2;2;2	2;2;2;2	2;2;2;2	Apolipoprotein O	Apoo	>tr|Q9D186|Q9D186_MOUSE Apolipoprotein O OS=Mus musculus GN=Apoo PE=2 SV=1;>tr|Q3KNM9|Q3KNM9_MOUSE Apoo protein OS=Mus musculus GN=Apoo PE=2 SV=1;>tr|B1ASQ2|B1ASQ2_MOUSE Apolipoprotein O OS=Mus musculus GN=Apoo PE=4 SV=1;>sp|Q9DCZ4|APOO_MOUSE Apolipoprotei	4	2	2	2	2	2	2	15.9	15.9	15.9	18.798	164	164;164;198;212	9									2	2	1.8902E-08	0.64739	0.55486	26.138	2	0.49958	0.71837	4.3938	2	0.95411	1.2597	13.928	2	0.64739	0.55486	26.138	2	0.49958
B1AT92;Q60631;Q3U5I5;Q3U1Q4	B1AT92;Q60631;Q3U5I5;Q3U1Q4	1;1;1;1	1;1;1;1	1;1;1;1	Growth factor receptor-bound protein 2	Grb2	>tr|B1AT92|B1AT92_MOUSE Growth factor receptor-bound protein 2 OS=Mus musculus GN=Grb2 PE=2 SV=1;>sp|Q60631|GRB2_MOUSE Growth factor receptor-bound protein 2 OS=Mus musculus GN=Grb2 PE=1 SV=1;>tr|Q3U5I5|Q3U5I5_MOUSE Growth factor receptor bound protein 2,	4	1	1	1	1	1	1	4.4	4.4	4.4	23.587	203	203;217;217;217	8								1		1	1.5703E-05	NaN	NaN	NaN	1	NaN	NaN	NaN	1	NaN	NaN	NaN	1	NaN	NaN	NaN	1	NaN
Q8C5J1;Q99PH3;Q8C3C9;Q3U7B5;P47740;Q8BQ93;B1AV77;Q99PH4;B1ATI0	Q8C5J1;Q99PH3;Q8C3C9;Q3U7B5;P47740;Q8BQ93;B1AV77;Q99PH4;B1ATI0	2;2;2;2;2;2;2;2;2	2;2;2;2;2;2;2;2;2	2;2;2;2;2;2;2;2;2	Aldehyde dehydrogenase;Fatty aldehyde dehydrogenase	Aldh3a2	>tr|Q8C5J1|Q8C5J1_MOUSE Aldehyde dehydrogenase OS=Mus musculus PE=2 SV=1;>tr|Q99PH3|Q99PH3_MOUSE Aldehyde dehydrogenase OS=Mus musculus GN=Aldh3a2 PE=3 SV=1;>tr|Q8C3C9|Q8C3C9_MOUSE Aldehyde dehydrogenase OS=Mus musculus GN=Aldh3a2 PE=2 SV=1;>tr|Q3U7B5|Q3U7	9	2	2	2	2	2	2	5.6	5.6	5.6	47.682	426	426;484;484;484;484;487;487;507;532	5.33					2	1				3	1.341E-05	0.63516	0.71177	54.248	2	0.80679	0.9756	50.626	2	1.2702	1.2629	2.4229	2	0.63516	0.71177	54.248	2	0.80679
B1ATP7;Q80Y81-2;Q80Y81;Q3U0M8	B1ATP7;Q80Y81-2;Q80Y81;Q3U0M8	1;1;1;1	1;1;1;1	1;1;1;1	Zinc phosphodiesterase ELAC protein 2	Elac2	>tr|B1ATP7|B1ATP7_MOUSE Zinc phosphodiesterase ELAC protein 2 OS=Mus musculus GN=Elac2 PE=1 SV=1;>sp|Q80Y81-2|RNZ2_MOUSE Isoform 2 of Zinc phosphodiesterase ELAC protein 2 OS=Mus musculus GN=Elac2;>sp|Q80Y81|RNZ2_MOUSE Zinc phosphodiesterase ELAC protein 2	4	1	1	1	1	1	1	2.7	2.7	2.7	91.946	823	823;824;831;831	4				1						1	0.00057257	NaN	NaN	NaN	1	NaN	NaN	NaN	1	NaN	NaN	NaN	1	NaN	NaN	NaN	1	NaN
B1ATR5;Q9QZF1;Q8CFZ4;Q3TX35;Q3TWB2	B1ATR5;Q9QZF1;Q8CFZ4;Q3TX35;Q3TWB2	1;1;1;1;1	1;1;1;1;1	1;1;1;1;1	Glypican-3;Secreted glypican-3	Gpc3	>tr|B1ATR5|B1ATR5_MOUSE Glypican-3 OS=Mus musculus GN=Gpc3 PE=2 SV=1;>tr|Q9QZF1|Q9QZF1_MOUSE Glypican-3 OS=Mus musculus GN=Gpc3 PE=2 SV=1;>sp|Q8CFZ4|GPC3_MOUSE Glypican-3 OS=Mus musculus GN=Gpc3 PE=2 SV=1;>tr|Q3TX35|Q3TX35_MOUSE Putative uncharacterized pr	5	1	1	1	1	1	1	3	3	3	48.89	430	430;579;579;579;579	7							1			1	0.0007054	NaN	NaN	NaN	1	NaN	NaN	NaN	1	NaN	NaN	NaN	1	NaN	NaN	NaN	1	NaN
B1AU25;Q9Z0X1;Q2QKE3;Q1L6K5	B1AU25;Q9Z0X1;Q2QKE3	20;20;10;7	20;20;10;7	20;20;10;7	Apoptosis-inducing factor 1, mitochondrial	Aifm1	>tr|B1AU25|B1AU25_MOUSE Apoptosis-inducing factor 1, mitochondrial OS=Mus musculus GN=Aifm1 PE=1 SV=1;>sp|Q9Z0X1|AIFM1_MOUSE Apoptosis-inducing factor 1, mitochondrial OS=Mus musculus GN=Aifm1 PE=1 SV=1;>tr|Q2QKE3|Q2QKE3_MOUSE Apoptosis-inducing factor sho	4	20	20	20	20	20	20	39.1	39.1	39.1	66.113	608	608;612;261;324	5.39				3	29	25				57	6.9753E-279	1.1215	1.283	81.112	52	0.9978	1.2029	72.79	52	0.89347	0.89412	31.237	51	1.1215	1.283	81.112	52	0.9978
Q9CWP6;B1AU74;Q9CWP6-2;Q9CWP6-3;Q9CWP6-4;Q3U0U1	Q9CWP6;B1AU74;Q9CWP6-2;Q9CWP6-3	3;3;2;2;1;1	3;3;2;2;1;1	3;3;2;2;1;1	Motile sperm domain-containing protein 2	Mospd2	>sp|Q9CWP6|MSPD2_MOUSE Motile sperm domain-containing protein 2 OS=Mus musculus GN=Mospd2 PE=1 SV=2;>tr|B1AU74|B1AU74_MOUSE Motile sperm domain-containing protein 2 OS=Mus musculus GN=Mospd2 PE=2 SV=1;>sp|Q9CWP6-2|MSPD2_MOUSE Isoform 2 of Motile sperm doma	6	3	3	3	3	3	3	8.5	8.5	8.5	59.854	518	518;518;481;486;164;181	5					4					4	1.5292E-24	0.75355	0.9354	15.997	4	0.81089	0.98253	29.834	4	1.0272	0.97053	24.791	4	0.75355	0.9354	15.997	4	0.81089
Q8CAD1;B1AUN8;Q3UXR0;Q3TQI2;E9Q0P8;P04627	Q8CAD1;B1AUN8;Q3UXR0;Q3TQI2;E9Q0P8;P04627	1;1;1;1;1;1	1;1;1;1;1;1	1;1;1;1;1;1	Serine/threonine-protein kinase A-Raf	Araf	>tr|Q8CAD1|Q8CAD1_MOUSE Ras-binding protein DA-Raf OS=Mus musculus GN=Araf PE=2 SV=1;>tr|B1AUN8|B1AUN8_MOUSE Serine/threonine-protein kinase A-Raf (Fragment) OS=Mus musculus GN=Araf PE=2 SV=1;>tr|Q3UXR0|Q3UXR0_MOUSE Putative uncharacterized protein OS=Mus	6	1	1	1	1	1	1	5.9	5.9	5.9	20.885	186	186;230;357;357;419;604	8								1		1	4.4899E-06	NaN	NaN	NaN	1	NaN	NaN	NaN	1	NaN	NaN	NaN	1	NaN	NaN	NaN	1	NaN
B1AWT7;F6SPK0;Q9JJZ4;Q3UDP8;Q3TV38	B1AWT7;F6SPK0;Q9JJZ4;Q3UDP8;Q3TV38	1;1;1;1;1	1;1;1;1;1	1;1;1;1;1	Ubiquitin-conjugating enzyme E2 J1	Ube2j1	>tr|B1AWT7|B1AWT7_MOUSE Ubiquitin-conjugating enzyme E2 J1 (Fragment) OS=Mus musculus GN=Ube2j1 PE=2 SV=1;>tr|F6SPK0|F6SPK0_MOUSE Ubiquitin-conjugating enzyme E2 J1 (Fragment) OS=Mus musculus GN=Ube2j1 PE=1 SV=1;>sp|Q9JJZ4|UB2J1_MOUSE Ubiquitin-conjugating	5	1	1	1	1	1	1	9.6	9.6	9.6	16.784	157	157;262;318;318;318	7							1			1	0.0073125	NaN	NaN	NaN	1	NaN	NaN	NaN	1	NaN	NaN	NaN	1	NaN	NaN	NaN	1	NaN
Q9D9L2;G3X8S9;B1AWZ3	Q9D9L2;G3X8S9;B1AWZ3	1;1;1	1;1;1	1;1;1		Nipsnap3a	>tr|Q9D9L2|Q9D9L2_MOUSE Putative uncharacterized protein OS=Mus musculus GN=Nipsnap3a PE=2 SV=1;>tr|G3X8S9|G3X8S9_MOUSE MCG117834, isoform CRA_a OS=Mus musculus GN=Nipsnap3a PE=4 SV=1;>tr|B1AWZ3|B1AWZ3_MOUSE Protein NipSnap homolog 3B OS=Mus musculus GN=Ni	3	1	1	1	1	1	1	5.7	5.7	5.7	25.716	227	227;245;247	4				1						1	0.011722	NaN	NaN	NaN	1	NaN	NaN	NaN	1	NaN	NaN	NaN	1	NaN	NaN	NaN	1	NaN
B1AWZ5;Q9CQE1	B1AWZ5;Q9CQE1	1;1	1;1	1;1	Protein NipSnap homolog 3B	Nipsnap3b	>tr|B1AWZ5|B1AWZ5_MOUSE Protein NipSnap homolog 3B OS=Mus musculus GN=Nipsnap3b PE=1 SV=1;>sp|Q9CQE1|NPS3B_MOUSE Protein NipSnap homolog 3B OS=Mus musculus GN=Nipsnap3b PE=1 SV=1	2	1	1	1	1	1	1	11.7	11.7	11.7	22.887	197	197;247	8								1		1	0.00084809	NaN	NaN	NaN	1	NaN	NaN	NaN	1	NaN	NaN	NaN	1	NaN	NaN	NaN	1	NaN
Q99K51;Q3UJG9;B1AX58;Q3UKB1;Q61233;Q3U9M7;Q3U6Z1;Q3U6N7;Q3TJX0;Q3V3X1;Q3V0K9	Q99K51;Q3UJG9;B1AX58;Q3UKB1	16;16;16;14;2;2;2;2;2;1;1	16;16;16;14;2;2;2;2;2;1;1	16;16;16;14;2;2;2;2;2;1;1	Plastin-3	Pls3	>sp|Q99K51|PLST_MOUSE Plastin-3 OS=Mus musculus GN=Pls3 PE=1 SV=3;>tr|Q3UJG9|Q3UJG9_MOUSE Putative uncharacterized protein OS=Mus musculus GN=Pls3 PE=2 SV=1;>tr|B1AX58|B1AX58_MOUSE Plastin-3 OS=Mus musculus GN=Pls3 PE=2 SV=1;>tr|Q3UKB1|Q3UKB1_MOUSE Putativ	11	16	16	16	16	16	16	36.5	36.5	36.5	70.741	630	630;634;639;630;627;627;627;627;627;344;630	5.19					17	4				21	9.5009E-69	0.48621	0.54195	65.981	21	0.38466	0.43914	64.96	21	0.79409	0.75183	37.336	21	0.48621	0.54195	65.981	21	0.38466
B1AX78;Q2TPA8;B1AX77;Q9D015;Q99JH2	B1AX78;Q2TPA8;B1AX77;Q9D015;Q99JH2	2;2;1;1;1	2;2;1;1;1	2;2;1;1;1	Hydroxysteroid dehydrogenase-like protein 2	Hsdl2	>tr|B1AX78|B1AX78_MOUSE Hydroxysteroid dehydrogenase-like protein 2 OS=Mus musculus GN=Hsdl2 PE=1 SV=1;>sp|Q2TPA8|HSDL2_MOUSE Hydroxysteroid dehydrogenase-like protein 2 OS=Mus musculus GN=Hsdl2 PE=1 SV=1;>tr|B1AX77|B1AX77_MOUSE Hydroxysteroid dehydrogenas	5	2	2	2	2	2	2	8.1	8.1	8.1	41.866	370	370;490;149;247;324	5.5					1	1				2	9.5731E-07	2.297	2.5272	44.641	2	1.3951	1.7413	22.925	2	0.5783	0.53431	32.643	2	2.297	2.5272	44.641	2	1.3951
Q3UMF0-3;Q3UMF0-4;B1AZ15;Q3UMF0-2;B1AZ14;Q3UMF0;B1AZ26	Q3UMF0-3;Q3UMF0-4;B1AZ15;Q3UMF0-2;B1AZ14;Q3UMF0;B1AZ26	2;2;2;2;2;2;1	2;2;2;2;2;2;1	2;2;2;2;2;2;1	Cordon-bleu protein-like 1	Cobll1	>sp|Q3UMF0-3|COBL1_MOUSE Isoform 3 of Cordon-bleu protein-like 1 OS=Mus musculus GN=Cobll1;>sp|Q3UMF0-4|COBL1_MOUSE Isoform 4 of Cordon-bleu protein-like 1 OS=Mus musculus GN=Cobll1;>tr|B1AZ15|B1AZ15_MOUSE Cordon-bleu protein-like 1 OS=Mus musculus GN=Cobl	7	2	2	2	2	2	2	1.9	1.9	1.9	129.45	1202	1202;1203;1240;1241;1241;1273;346	2		2								2	5.0479E-06	NaN	NaN	NaN	1	0.97392	1.6339	18.624	2	0.74546	0.98373	26.29	2	NaN	NaN	NaN	1	0.97392
P0C0A3;B1AZ39;B1AZ42;Q3TS10	P0C0A3;B1AZ39;B1AZ42;Q3TS10	2;2;1;1	2;2;1;1	2;2;1;1	Charged multivesicular body protein 6	Chmp6	>sp|P0C0A3|CHMP6_MOUSE Charged multivesicular body protein 6 OS=Mus musculus GN=Chmp6 PE=2 SV=2;>tr|B1AZ39|B1AZ39_MOUSE Chromatin modifying protein 6 OS=Mus musculus GN=Chmp6 PE=2 SV=1;>tr|B1AZ42|B1AZ42_MOUSE Charged multivesicular body protein 6 (Fragment	4	2	2	2	2	2	2	10	10	10	23.415	200	200;200;78;80	7.33							2	1		3	7.7102E-15	0.62507	0.9667	6.8853	3	0.46737	1.0257	21.215	3	0.71608	1.0869	17.689	3	0.62507	0.9667	6.8853	3	0.46737
H3BJD4;I1E4X0;F6YMR0;E9PUF2;B1AZP2-3;Q3UCF7;B7ZNS2;B1AZP2-2;B1AZP2	H3BJD4;I1E4X0;F6YMR0;E9PUF2;B1AZP2-3;Q3UCF7;B7ZNS2;B1AZP2-2;B1AZP2	1;1;1;1;1;1;1;1;1	1;1;1;1;1;1;1;1;1	1;1;1;1;1;1;1;1;1	Disks large-associated protein 4	Dlgap4	>tr|H3BJD4|H3BJD4_MOUSE Disks large-associated protein 4 (Fragment) OS=Mus musculus GN=Dlgap4 PE=1 SV=2;>tr|I1E4X0|I1E4X0_MOUSE Disks large-associated protein 4 OS=Mus musculus GN=Dlgap4 PE=1 SV=1;>tr|F6YMR0|F6YMR0_MOUSE Disks large-associated protein 4 (F	9	1	1	1	1	1	1	13.8	13.8	13.8	12.448	109	109;244;266;285;453;457;975;989;992	8								1		1	0.0051486	NaN	NaN	NaN	1	NaN	NaN	NaN	1	NaN	NaN	NaN	1	NaN	NaN	NaN	1	NaN
P14206;B2CY77	P14206;B2CY77	5;5	5;5	5;5	40S ribosomal protein SA	Rpsa	>sp|P14206|RSSA_MOUSE 40S ribosomal protein SA OS=Mus musculus GN=Rpsa PE=1 SV=4;>tr|B2CY77|B2CY77_MOUSE Laminin receptor (Fragment) OS=Mus musculus GN=Rpsa PE=2 SV=1	2	5	5	5	5	5	5	25.4	25.4	25.4	32.838	295	295;295	6.27			3				5	2	1	11	6.9536E-55	1.1091	1.4726	28.108	11	0.5366	1.0522	23.693	11	0.48544	0.75284	23.1	11	1.1091	1.4726	28.108	11	0.5366
Q3TDM8;E9Q855;Q3UK26;O35609;Q3UXS0;B2M0S2;B2M0S3	Q3TDM8;E9Q855;Q3UK26;O35609;Q3UXS0;B2M0S2;B2M0S3	2;2;2;2;2;2;1	2;2;2;2;2;2;1	2;2;2;2;2;2;1	Secretory carrier-associated membrane protein 3	Scamp3;Tu52	>tr|Q3TDM8|Q3TDM8_MOUSE Putative uncharacterized protein OS=Mus musculus GN=Scamp3 PE=2 SV=1;>tr|E9Q855|E9Q855_MOUSE Secretory carrier-associated membrane protein 3 OS=Mus musculus GN=Scamp3 PE=1 SV=1;>tr|Q3UK26|Q3UK26_MOUSE Putative uncharacterized protei	7	2	2	2	2	2	2	11.4	11.4	11.4	34.576	315	315;315;349;349;350;766;407	5.5			1		1		2			4	2.7668E-08	1.0078	1.2363	21.224	4	0.83631	1.3474	30.14	4	0.80719	1.0007	37.724	4	1.0078	1.2363	21.224	4	0.83631
Q3TT81;Q61990-2;Q61990-3;B2M1R7;Q61990;Q3TF69;E9Q7D8;Q8CFQ6;P57722-2;P57722;Q3V486;Q9DB01;Q8BP63;P57724	Q3TT81;Q61990-2;Q61990-3;B2M1R7;Q61990;Q3TF69;E9Q7D8;Q8CFQ6;P57722-2;P57722	6;6;6;6;6;5;4;4;4;4;1;1;1;1	3;3;3;3;3;2;1;1;1;1;1;0;0;0	3;3;3;3;3;2;1;1;1;1;1;0;0;0	Poly(rC)-binding protein 2;Poly(rC)-binding protein 3	Pcbp2;Pcbp3	>tr|Q3TT81|Q3TT81_MOUSE Putative uncharacterized protein OS=Mus musculus GN=Pcbp2 PE=2 SV=1;>sp|Q61990-2|PCBP2_MOUSE Isoform 2 of Poly(rC)-binding protein 2 OS=Mus musculus GN=Pcbp2;>sp|Q61990-3|PCBP2_MOUSE Isoform 3 of Poly(rC)-binding protein 2 OS=Mus mu	14	6	3	3	6	3	3	24.8	12.7	12.7	33.926	322	322;331;349;361;362;278;226;249;370;371;99;403;403;403	5.4			2				3			5	2.7956E-14	1.2153	1.3968	9.0046	5	1.2417	1.9836	40.364	5	0.96375	1.0299	27.158	5	1.2153	1.3968	9.0046	5	1.2417
Q3UWP8;P14211;B2MWM9	Q3UWP8;P14211;B2MWM9	18;18;18	18;18;18	18;18;18	Calreticulin	Calr	>tr|Q3UWP8|Q3UWP8_MOUSE Putative uncharacterized protein (Fragment) OS=Mus musculus GN=Calr PE=2 SV=1;>sp|P14211|CALR_MOUSE Calreticulin OS=Mus musculus GN=Calr PE=1 SV=1;>tr|B2MWM9|B2MWM9_MOUSE Calreticulin OS=Mus musculus GN=Calr PE=2 SV=1	3	18	18	18	18	18	18	56.2	56.2	56.2	42.195	368	368;416;416	5.42					24	15	1			40	0	0.98171	1.1017	46.521	39	1.1634	1.3458	55.171	40	1.113	1.1007	28.561	38	0.98171	1.1017	46.521	39	1.1634
P61021;B2RPS1;Q0PD56;Q8C458	P61021;B2RPS1;Q0PD56;Q8C458	6;6;6;3	4;4;4;1	4;4;4;1	Ras-related protein Rab-5B	Rab5b	>sp|P61021|RAB5B_MOUSE Ras-related protein Rab-5B OS=Mus musculus GN=Rab5b PE=1 SV=1;>tr|B2RPS1|B2RPS1_MOUSE RAB5B, member RAS oncogene family OS=Mus musculus GN=Rab5b PE=2 SV=1;>tr|Q0PD56|Q0PD56_MOUSE Rab5B OS=Mus musculus GN=Rab5b PE=2 SV=1;>tr|Q8C458|Q8	4	6	4	4	6	4	4	36.3	26.5	26.5	23.707	215	215;215;229;168	8								4		4	4.6652E-23	0.95866	1.2544	74.674	4	0.64904	1.1906	29.875	4	0.81092	1.1385	28.433	4	0.95866	1.2544	74.674	4	0.64904
Q9D1L0;D3Z5B1;Q8CEW7;B2RPU8	Q9D1L0;D3Z5B1;Q8CEW7;B2RPU8	1;1;1;1	1;1;1;1	1;1;1;1	Coiled-coil-helix-coiled-coil-helix domain-containing protein 2, mitochondrial	Chchd2;2410018M08Rik	>sp|Q9D1L0|CHCH2_MOUSE Coiled-coil-helix-coiled-coil-helix domain-containing protein 2, mitochondrial OS=Mus musculus GN=Chchd2 PE=2 SV=1;>tr|D3Z5B1|D3Z5B1_MOUSE Protein 2410018M08Rik (Fragment) OS=Mus musculus GN=2410018M08Rik PE=4 SV=2;>tr|Q8CEW7|Q8CEW7_	4	1	1	1	1	1	1	15.7	15.7	15.7	15.661	153	153;183;583;756	8.5								1	1	2	1.7123E-10	0.30617	0.50035	55.131	2	0.21299	0.5052	162.66	2	0.69567	1.2549	189.16	2	0.30617	0.50035	55.131	2	0.21299
B2RQC6-2;E9QAI5;G3UWN2;B2RQC6;Q6P9L1;Q9CWQ9;Q80VF8;E9QAT6;Q7TN13	B2RQC6-2;E9QAI5;G3UWN2;B2RQC6;Q6P9L1	3;3;3;3;2;1;1;1;1	3;3;3;3;2;1;1;1;1	3;3;3;3;2;1;1;1;1		Cad	>sp|B2RQC6-2|PYR1_MOUSE Isoform 2 of CAD protein OS=Mus musculus GN=Cad;>tr|E9QAI5|E9QAI5_MOUSE CAD protein OS=Mus musculus GN=Cad PE=2 SV=1;>tr|G3UWN2|G3UWN2_MOUSE CAD protein OS=Mus musculus GN=Cad PE=2 SV=1;>sp|B2RQC6|PYR1_MOUSE CAD protein OS=Mus muscu	9	3	3	3	3	3	3	1.9	1.9	1.9	235.85	2154	2154;2162;2164;2225;1442;234;793;971;1019	2		3								3	6.4451E-08	1.8008	2.1977	25.46	3	1.2351	2.6194	28.91	3	0.66011	1.1198	10.913	3	1.8008	2.1977	25.46	3	1.2351
B2RQC7;Q3UH60-2;D3Z5G8;Q3UH60	B2RQC7;Q3UH60-2;D3Z5G8;Q3UH60	2;2;2;2	2;2;2;2	2;2;2;2	Disco-interacting protein 2 homolog B	Dip2b	>tr|B2RQC7|B2RQC7_MOUSE DIP2 disco-interacting protein 2 homolog B (Drosophila) OS=Mus musculus GN=Dip2b PE=2 SV=1;>sp|Q3UH60-2|DIP2B_MOUSE Isoform 2 of Disco-interacting protein 2 homolog B OS=Mus musculus GN=Dip2b;>tr|D3Z5G8|D3Z5G8_MOUSE Disco-interactin	4	2	2	2	2	2	2	2.3	2.3	2.3	146.7	1340	1340;1341;1341;1574	2		2								2	1.1357E-09	0.62277	0.69872	2.5191	2	0.55513	0.91183	4.3944	2	0.83067	1.1181	13.905	2	0.62277	0.69872	2.5191	2	0.55513
Q7TT50;B2RQQ7	Q7TT50;B2RQQ7	6;6	6;6	6;6	Serine/threonine-protein kinase MRCK beta	Cdc42bpb	>sp|Q7TT50|MRCKB_MOUSE Serine/threonine-protein kinase MRCK beta OS=Mus musculus GN=Cdc42bpb PE=1 SV=2;>tr|B2RQQ7|B2RQQ7_MOUSE CDC42 binding protein kinase beta OS=Mus musculus GN=Cdc42bpb PE=2 SV=1	2	6	6	6	6	6	6	4.3	4.3	4.3	194.75	1713	1713;1713	2		7								7	1.5654E-81	1.253	1.2429	41.136	7	1.0387	1.4204	18.604	7	0.7792	0.82868	24.254	7	1.253	1.2429	41.136	7	1.0387
P08122;B2RQQ8;D3YV27;Q99K97;Q9ESQ1;B1AVK5	P08122;B2RQQ8	4;4;1;1;1;1	4;4;1;1;1;1	4;4;1;1;1;1	Collagen alpha-2(IV) chain;Canstatin	Col4a2	>sp|P08122|CO4A2_MOUSE Collagen alpha-2(IV) chain OS=Mus musculus GN=Col4a2 PE=2 SV=4;>tr|B2RQQ8|B2RQQ8_MOUSE Collagen, type IV, alpha 2 OS=Mus musculus GN=Col4a2 PE=2 SV=1	6	4	4	4	4	4	4	2.9	2.9	2.9	167.32	1707	1707;1707;296;546;1691;1691	2		4								4	1.1104E-10	0.77022	0.92229	16.529	3	0.35675	0.7683	56.587	3	0.52973	0.89897	76.018	3	0.77022	0.92229	16.529	3	0.35675
Q8BWZ3-2;Q8BWZ3;B2RQV1;G3UZ51;Q8BKI9	Q8BWZ3-2;Q8BWZ3;B2RQV1;G3UZ51;Q8BKI9	2;2;2;1;1	2;2;2;1;1	2;2;2;1;1	N-alpha-acetyltransferase 25, NatB auxiliary subunit	Naa25	>sp|Q8BWZ3-2|NAA25_MOUSE Isoform 2 of N-alpha-acetyltransferase 25, NatB auxiliary subunit OS=Mus musculus GN=Naa25;>sp|Q8BWZ3|NAA25_MOUSE N-alpha-acetyltransferase 25, NatB auxiliary subunit OS=Mus musculus GN=Naa25 PE=2 SV=1;>tr|B2RQV1|B2RQV1_MOUSE RIKEN	5	2	2	2	2	2	2	3	3	3	107.52	938	938;972;972;62;231	3			2							2	2.6636E-05	1.8638	2.1414	26.233	2	1.2308	2.0322	18.291	2	0.61752	0.87092	4.4226	2	1.8638	2.1414	26.233	2	1.2308
D3YZN4;Q7TNG0;D3YXB7;Q3ULF4;D3Z1Z1;B2RQY8;G3UX97;D3Z342;F6W695	D3YZN4;Q7TNG0;D3YXB7;Q3ULF4;D3Z1Z1;B2RQY8	6;6;6;6;6;6;1;1;1	6;6;6;6;6;6;1;1;1	6;6;6;6;6;6;1;1;1	Paraplegin	Spg7	>tr|D3YZN4|D3YZN4_MOUSE Paraplegin OS=Mus musculus GN=Spg7 PE=1 SV=1;>tr|Q7TNG0|Q7TNG0_MOUSE Spg7 protein (Fragment) OS=Mus musculus GN=Spg7 PE=2 SV=1;>tr|D3YXB7|D3YXB7_MOUSE Paraplegin OS=Mus musculus GN=Spg7 PE=2 SV=1;>sp|Q3ULF4|SPG7_MOUSE Paraplegin OS=	9	6	6	6	6	6	6	14.9	14.9	14.9	75.002	676	676;735;744;781;781;781;209;230;253	5.14					6	1				7	7.3465E-21	0.70856	0.94916	12.983	7	0.81372	0.97995	66.748	7	1.092	0.95556	48.017	7	0.70856	0.94916	12.983	7	0.81372
Q80TG5;E9QNG1;Q9Z0R6;B2RR82;Q9Z0R6-2	Q80TG5;E9QNG1;Q9Z0R6;B2RR82;Q9Z0R6-2	2;2;2;2;1	2;2;2;2;1	2;2;2;2;1	Intersectin-2	Itsn2	>tr|Q80TG5|Q80TG5_MOUSE MKIAA1256 protein (Fragment) OS=Mus musculus GN=mKIAA1256 PE=2 SV=3;>tr|E9QNG1|E9QNG1_MOUSE Intersectin-2 OS=Mus musculus GN=Itsn2 PE=1 SV=1;>sp|Q9Z0R6|ITSN2_MOUSE Intersectin-2 OS=Mus musculus GN=Itsn2 PE=1 SV=2;>tr|B2RR82|B2RR82_M	5	2	2	2	2	2	2	1.8	1.8	1.8	175.54	1539	1539;1658;1659;1685;1198	2		2								2	0.00048894	0.9063	0.94099	9.7015	2	1.0141	1.2771	40.276	2	1.3133	1.4444	7.2154	2	0.9063	0.94099	9.7015	2	1.0141
Q9JMH9-1;K3W4L0;B2RRE2;Q9JMH9;Q9JMH9-6;E9QAX2;Q9JMH9-4;E9Q405;Q9JMH9-5;Q9JMH9-7;Q9JMH9-2;E9QA74;Q3UIM4;Q6PER1	Q9JMH9-1;K3W4L0;B2RRE2;Q9JMH9;Q9JMH9-6;E9QAX2;Q9JMH9-4;E9Q405;Q9JMH9-5;Q9JMH9-7;Q9JMH9-2;E9QA74	29;29;29;29;29;29;28;25;25;25;25;22;4;4	29;29;29;29;29;29;28;25;25;25;25;22;4;4	29;29;29;29;29;29;28;25;25;25;25;22;4;4	Unconventional myosin-XVIIIa	Myo18a	>sp|Q9JMH9-1|MY18A_MOUSE Isoform 1 of Unconventional myosin-XVIIIa OS=Mus musculus GN=Myo18a;>tr|K3W4L0|K3W4L0_MOUSE Unconventional myosin-XVIIIa OS=Mus musculus GN=Myo18a PE=1 SV=1;>tr|B2RRE2|B2RRE2_MOUSE Myo18a protein OS=Mus musculus GN=Myo18a PE=1 SV=1	14	29	29	29	29	29	29	19.5	19.5	19.5	230.9	2035	2035;2036;2047;2050;2062;2083;1998;1700;1704;1716;1719;1642;408;465	2		30								30	1.9633E-138	0.8484	1.1566	27.706	30	0.53484	1.0606	42.68	30	0.65849	1.1009	37.872	30	0.8484	1.1566	27.706	30	0.53484
Q8C1B1;Q8C1B1-2;B2RRE3;H7BX08	Q8C1B1;Q8C1B1-2;B2RRE3;H7BX08	1;1;1;1	1;1;1;1	1;1;1;1	Calmodulin-regulated spectrin-associated protein 2	Camsap2	>sp|Q8C1B1|CAMP2_MOUSE Calmodulin-regulated spectrin-associated protein 2 OS=Mus musculus GN=Camsap2 PE=1 SV=3;>sp|Q8C1B1-2|CAMP2_MOUSE Isoform 2 of Calmodulin-regulated spectrin-associated protein 2 OS=Mus musculus GN=Camsap2;>tr|B2RRE3|B2RRE3_MOUSE Camsa	4	1	1	1	1	1	1	1	1	1	164.33	1461	1461;1470;1472;1478	9									1	1	0.0043207	NaN	NaN	NaN	1	NaN	NaN	NaN	1	NaN	NaN	NaN	1	NaN	NaN	NaN	1	NaN
B2RRE8;Q9JLQ0	B2RRE8;Q9JLQ0	7;6	7;6	7;6	CD2-associated protein	Cd2ap	>tr|B2RRE8|B2RRE8_MOUSE CD2-associated protein OS=Mus musculus GN=Cd2ap PE=2 SV=1;>sp|Q9JLQ0|CD2AP_MOUSE CD2-associated protein OS=Mus musculus GN=Cd2ap PE=1 SV=3	2	7	7	7	7	7	7	18.1	18.1	18.1	70.431	637	637;637	4				8						8	6.6843E-25	0.82516	1.3111	33.904	8	0.44143	0.98556	90.077	8	0.54202	0.8411	50.93	8	0.82516	1.3111	33.904	8	0.44143
B2RRN5;Q3ULK1;P56371	B2RRN5;Q3ULK1;P56371	1;1;1	1;1;1	1;1;1	Ras-related protein Rab-4A	Rab4a	>tr|B2RRN5|B2RRN5_MOUSE RAB4A, member RAS oncogene family OS=Mus musculus GN=Rab4a PE=2 SV=1;>tr|Q3ULK1|Q3ULK1_MOUSE Putative uncharacterized protein OS=Mus musculus GN=Rab4a PE=2 SV=1;>sp|P56371|RAB4A_MOUSE Ras-related protein Rab-4A OS=Mus musculus GN=Ra	3	1	1	1	1	1	1	6.1	6.1	6.1	23.906	213	213;218;218	8								1		1	0.0016667	NaN	NaN	NaN	1	NaN	NaN	NaN	1	NaN	NaN	NaN	1	NaN	NaN	NaN	1	NaN
Q3UAF7;Q3UAF6;Q3U5R4;P60710;CON__P60712;B2RRX1;Q3UAA9;Q3UA89;Q3TIJ9;E9Q5F4;Q3U939;Q3U804;Q3UGS0;Q61276;Q3UCF8;G3UZ07;E9Q1F2;A1E281;E9Q606;Q61272;E9Q2D1;Q99NC5;F6WX90;Q6IWE2;F8WGM8;Q8CF71;V9GXQ2;Q7M0E4;O89054	Q3UAF7;Q3UAF6;Q3U5R4;P60710;CON__P60712;B2RRX1;Q3UAA9;Q3UA89;Q3TIJ9;E9Q5F4;Q3U939;Q3U804;Q3UGS0;Q61276;Q3UCF8;G3UZ07;E9Q1F2	13;13;13;13;13;13;12;12;12;11;11;11;11;11;10;9;9;6;6;6;3;3;2;2;2;2;2;1;1	13;13;13;13;13;13;12;12;12;11;11;11;11;11;10;9;9;6;6;6;3;3;2;2;2;2;2;1;1	0;0;0;0;0;0;0;0;0;0;0;0;0;0;0;0;0;0;0;0;0;0;0;0;0;0;0;0;0	Actin, cytoplasmic 1;Actin, cytoplasmic 1, N-terminally processed	Actb;Actg1	>tr|Q3UAF7|Q3UAF7_MOUSE Putative uncharacterized protein OS=Mus musculus GN=Actb PE=2 SV=1;>tr|Q3UAF6|Q3UAF6_MOUSE Putative uncharacterized protein OS=Mus musculus GN=Actb PE=2 SV=1;>tr|Q3U5R4|Q3U5R4_MOUSE Putative uncharacterized protein OS=Mus musculus G	29	13	13	0	13	13	0	44.5	44.5	0	41.75	375	375;375;375;375;375;375;375;375;375;265;374;374;375;375;374;268;295;121;150;336;108;134;43;77;105;109;156;36;136	5.43	5	8	8	5	20	9	27	9	4	95	0	1.0133	1.338	46.41	88	0.71385	1.4539	46.215	88	0.83672	0.99727	28.287	88	1.0133	1.338	46.41	88	0.71385
P46935;B2RSC8;V9GXK3;A0JNZ0;Q3V335;Q3TUU1;V9GXS6;V9GWV8;Q8CFI0-2;G3X9H8	P46935;B2RSC8	5;5;2;2;2;2;1;1;1;1	5;5;2;2;2;2;1;1;1;1	4;4;2;1;2;2;1;1;0;0	E3 ubiquitin-protein ligase NEDD4;E3 ubiquitin-protein ligase	Nedd4	>sp|P46935|NEDD4_MOUSE E3 ubiquitin-protein ligase NEDD4 OS=Mus musculus GN=Nedd4 PE=1 SV=3;>tr|B2RSC8|B2RSC8_MOUSE E3 ubiquitin-protein ligase OS=Mus musculus GN=Nedd4 PE=2 SV=1	10	5	5	4	5	5	4	6.7	6.7	5.5	102.71	887	887;887;195;198;305;398;30;196;855;855	3			5							5	8.4906E-13	1.7051	2.1693	45.364	5	1.1005	2.3098	35.869	5	0.72464	0.94409	13.95	5	1.7051	2.1693	45.364	5	1.1005
B7ZNW3;Q8BH47;B2RSR2	B7ZNW3;Q8BH47;B2RSR2	1;1;1	1;1;1	1;1;1	Vesicle-trafficking protein SEC22a	Sec22a	>tr|B7ZNW3|B7ZNW3_MOUSE Sec22a protein OS=Mus musculus GN=Sec22a PE=2 SV=1;>sp|Q8BH47|SC22A_MOUSE Vesicle-trafficking protein SEC22a OS=Mus musculus GN=Sec22a PE=2 SV=1;>tr|B2RSR2|B2RSR2_MOUSE SEC22 vesicle trafficking protein homologe A (S. cerevisiae) OS	3	1	1	1	1	1	1	6.7	6.7	6.7	32.618	285	285;307;307	8								1		1	0.0091289	NaN	NaN	NaN	1	NaN	NaN	NaN	1	NaN	NaN	NaN	1	NaN	NaN	NaN	1	NaN
E0CYI9;E9PWI6;Q8CHG3;B2RSU7;Q3UFV3;Q6P0A4;F6UT01	E0CYI9;E9PWI6;Q8CHG3;B2RSU7;Q3UFV3	5;5;5;5;3;2;1	5;5;5;5;3;2;1	5;5;5;5;3;2;1	GRIP and coiled-coil domain-containing protein 2	Gcc2	>tr|E0CYI9|E0CYI9_MOUSE GRIP and coiled-coil domain-containing protein 2 OS=Mus musculus GN=Gcc2 PE=2 SV=1;>tr|E9PWI6|E9PWI6_MOUSE GRIP and coiled-coil domain-containing protein 2 OS=Mus musculus GN=Gcc2 PE=2 SV=1;>sp|Q8CHG3|GCC2_MOUSE GRIP and coiled-coil	7	5	5	5	5	5	5	3.7	3.7	3.7	183.01	1576	1576;1644;1679;1680;765;419;181	2		5								5	1.9977E-13	0.39117	0.46696	44.282	4	0.4771	0.74075	18.252	4	1.2043	1.4655	48.959	4	0.39117	0.46696	44.282	4	0.4771
Q921M3-2;Q921M3;B2RSV4	Q921M3-2;Q921M3;B2RSV4	3;3;3	3;3;3	3;3;3	Splicing factor 3B subunit 3	Sf3b3	>sp|Q921M3-2|SF3B3_MOUSE Isoform 2 of Splicing factor 3B subunit 3 OS=Mus musculus GN=Sf3b3;>sp|Q921M3|SF3B3_MOUSE Splicing factor 3B subunit 3 OS=Mus musculus GN=Sf3b3 PE=2 SV=1;>tr|B2RSV4|B2RSV4_MOUSE Splicing factor 3b, subunit 3 OS=Mus musculus GN=Sf3b	3	3	3	3	3	3	3	3.7	3.7	3.7	125.31	1122	1122;1217;1217	3			3							3	2.3353E-08	1.8909	2.4992	68.826	3	0.57004	1.1192	13.563	3	0.30049	0.47996	64.676	3	1.8909	2.4992	68.826	3	0.57004
P62806;B2RTM0;Q61667;Q6B822	P62806;B2RTM0;Q61667	9;9;5;2	9;9;5;2	9;9;5;2	Histone H4	Hist1h4a;Gm11275;Hist2h4	>sp|P62806|H4_MOUSE Histone H4 OS=Mus musculus GN=Hist1h4a PE=1 SV=2;>tr|B2RTM0|B2RTM0_MOUSE Histone H4 OS=Mus musculus GN=Hist2h4 PE=3 SV=1;>tr|Q61667|Q61667_MOUSE Histone H4 (Fragment) OS=Mus musculus PE=2 SV=1	4	9	9	9	9	9	9	46.6	46.6	46.6	11.367	103	103;103;55;43	8.79					1				18	19	3.1556E-49	2.1492	1.7394	37.889	19	1.0149	1.5971	28.645	19	0.48506	0.80794	17.173	19	2.1492	1.7394	37.889	19	1.0149
Q9Z1Z2;B2RUC7	Q9Z1Z2;B2RUC7	1;1	1;1	1;1	Serine-threonine kinase receptor-associated protein	Strap	>sp|Q9Z1Z2|STRAP_MOUSE Serine-threonine kinase receptor-associated protein OS=Mus musculus GN=Strap PE=1 SV=2;>tr|B2RUC7|B2RUC7_MOUSE Serine/threonine kinase receptor associated protein OS=Mus musculus GN=Strap PE=2 SV=1	2	1	1	1	1	1	1	3.7	3.7	3.7	38.442	350	350;350	7							1			1	0.003564	NaN	NaN	NaN	1	NaN	NaN	NaN	1	NaN	NaN	NaN	1	NaN	NaN	NaN	1	NaN
P52875;B2RUD1	P52875;B2RUD1	1;1	1;1	1;1	Transmembrane protein 165	Tmem165	>sp|P52875|TM165_MOUSE Transmembrane protein 165 OS=Mus musculus GN=Tmem165 PE=2 SV=2;>tr|B2RUD1|B2RUD1_MOUSE Transmembrane protein 165 OS=Mus musculus GN=Tmem165 PE=2 SV=1	2	1	1	1	1	1	1	5.9	5.9	5.9	34.79	323	323;323	7							1			1	1.352E-05	NaN	NaN	NaN	1	NaN	NaN	NaN	1	NaN	NaN	NaN	1	NaN	NaN	NaN	1	NaN
Q3UAS4;Q3UE29;E9PZ00;Q3TXJ0;Q8BFQ1;Q3U8C4;Q3U897;Q3U825;Q3U5W2;Q3TXP9;Q3TWL8;Q3TWF9;Q3TWE9;Q3TIT5;Q3TID4;K3W4L3;B2RUD7;Q61207;Q3UFE8;J3QPG5;Q3TWM9;Q3TKK3;Q3TKB2	Q3UAS4;Q3UE29;E9PZ00;Q3TXJ0;Q8BFQ1;Q3U8C4;Q3U897;Q3U825;Q3U5W2;Q3TXP9;Q3TWL8;Q3TWF9;Q3TWE9;Q3TIT5;Q3TID4;K3W4L3;B2RUD7;Q61207;Q3UFE8;J3QPG5;Q3TWM9;Q3TKK3;Q3TKB2	6;6;6;6;6;6;6;6;6;6;6;6;6;6;6;6;6;6;6;6;5;5;5	6;6;6;6;6;6;6;6;6;6;6;6;6;6;6;6;6;6;6;6;5;5;5	6;6;6;6;6;6;6;6;6;6;6;6;6;6;6;6;6;6;6;6;5;5;5	Sulfated glycoprotein 1	Psap	>tr|Q3UAS4|Q3UAS4_MOUSE Putative uncharacterized protein OS=Mus musculus GN=Psap PE=2 SV=1;>tr|Q3UE29|Q3UE29_MOUSE Putative uncharacterized protein OS=Mus musculus GN=Psap PE=2 SV=1;>tr|E9PZ00|E9PZ00_MOUSE Sulfated glycoprotein 1 OS=Mus musculus GN=Psap PE	23	6	6	6	6	6	6	14.1	14.1	14.1	59.977	545	545;551;551;553;554;554;554;554;554;554;554;554;554;554;554;556;556;557;557;557;527;554;554	6.27					6	2			3	11	2.455E-41	0.53833	0.59123	59.026	11	0.54628	0.7822	44.845	11	1.3735	1.253	46.666	11	0.53833	0.59123	59.026	11	0.54628
B2RUJ2;Q80TH2-1;Q80TH2;B7ZNY4;B7ZNX6;Q80TH2-2;B2RUK2	B2RUJ2;Q80TH2-1;Q80TH2;B7ZNY4;B7ZNX6;Q80TH2-2;B2RUK2	3;3;3;3;3;3;3	3;3;3;3;3;3;3	3;3;3;3;3;3;3	Protein LAP2	Erbb2ip	>tr|B2RUJ2|B2RUJ2_MOUSE Erbb2ip protein OS=Mus musculus GN=Erbb2ip PE=2 SV=1;>sp|Q80TH2-1|LAP2_MOUSE Isoform 1 of Protein LAP2 OS=Mus musculus GN=Erbb2ip;>sp|Q80TH2|LAP2_MOUSE Protein LAP2 OS=Mus musculus GN=Erbb2ip PE=1 SV=3;>tr|B7ZNY4|B7ZNY4_MOUSE Erbb2	7	3	3	3	3	3	3	3.3	3.3	3.3	145.09	1294	1294;1376;1402;1402;1411;1450;1450	2		3								3	1.3445E-06	0.73065	0.76556	35.082	3	0.61105	0.77085	15.272	3	0.90529	1.0282	13.903	3	0.73065	0.76556	35.082	3	0.61105
Q3ULD5;B2RUK5;Q6PD20;Q9D2F6;Q8K1L7	Q3ULD5;B2RUK5;Q6PD20	13;13;10;6;2	13;13;10;6;2	13;13;10;6;2	Methylcrotonoyl-CoA carboxylase beta chain, mitochondrial	Mccc2	>sp|Q3ULD5|MCCB_MOUSE Methylcrotonoyl-CoA carboxylase beta chain, mitochondrial OS=Mus musculus GN=Mccc2 PE=1 SV=1;>tr|B2RUK5|B2RUK5_MOUSE Methylcrotonoyl-Coenzyme A carboxylase 2 (Beta) OS=Mus musculus GN=Mccc2 PE=2 SV=1;>tr|Q6PD20|Q6PD20_MOUSE Mccc2 prot	5	13	13	13	13	13	13	29	29	29	61.378	563	563;563;276;185;195	5.36					14	8				22	6.8782E-53	0.84643	0.9157	33.112	22	0.88336	1.0455	42.821	21	1.0292	1.0345	39.753	21	0.84643	0.9157	33.112	22	0.88336
H3BK87;B7ZC91;H3BLP9;B2RUM0;Q5SUS0	H3BK87;B7ZC91;H3BLP9;B2RUM0;Q5SUS0	1;1;1;1;1	1;1;1;1;1	1;1;1;1;1	F-box/WD repeat-containing protein 10	Fbxw10	>tr|H3BK87|H3BK87_MOUSE F-box/WD repeat-containing protein 10 OS=Mus musculus GN=Fbxw10 PE=4 SV=1;>tr|B7ZC91|B7ZC91_MOUSE F-box/WD repeat-containing protein 10 OS=Mus musculus GN=Fbxw10 PE=4 SV=1;>tr|H3BLP9|H3BLP9_MOUSE F-box/WD repeat-containing protein 1	5	1	1	1	1	1	1	1.5	1.5	1.5	79.069	689	689;1020;1025;1025;1030	3			1							1	0.00087377	NaN	NaN	NaN	1	NaN	NaN	NaN	1	NaN	NaN	NaN	1	NaN	NaN	NaN	1	NaN
Q9D1I2;B2RV71	Q9D1I2;B2RV71	1;1	1;1	1;1	Bcl10-interacting CARD protein	1110007C09Rik	>sp|Q9D1I2|BINCA_MOUSE Bcl10-interacting CARD protein OS=Mus musculus PE=2 SV=1;>tr|B2RV71|B2RV71_MOUSE RIKEN cDNA 1110007C09, isoform CRA_a OS=Mus musculus GN=1110007C09Rik PE=2 SV=1	2	1	1	1	1	1	1	7.1	7.1	7.1	20.936	183	183;183	9									1	1	0.0037755	NaN	NaN	NaN	1	NaN	NaN	NaN	1	NaN	NaN	NaN	1	NaN	NaN	NaN	1	NaN
Q8BZA9;B2RWB7	Q8BZA9;B2RWB7	1;1	1;1	1;1	Fructose-2,6-bisphosphatase TIGAR	Tigar;9630033F20Rik	>sp|Q8BZA9|TIGAR_MOUSE Fructose-2,6-bisphosphatase TIGAR OS=Mus musculus GN=Tigar PE=1 SV=1;>tr|B2RWB7|B2RWB7_MOUSE 9630033F20Rik protein OS=Mus musculus GN=9630033F20Rik PE=2 SV=1	2	1	1	1	1	1	1	6.3	6.3	6.3	29.19	269	269;269	8								1		1	0.0036722	NaN	NaN	NaN	1	NaN	NaN	NaN	1	NaN	NaN	NaN	1	NaN	NaN	NaN	1	NaN
E9QAH1;E9PVZ8;B2RWW2;Q571K1;B7ZNF9;Q6PAK0;Q8CGE5;Q80UY9;E9Q028;Q9CTU9;Q3U289;Q3UYL3	E9QAH1;E9PVZ8;B2RWW2;Q571K1	13;13;13;7;4;3;3;2;1;1;1;1	13;13;13;7;4;3;3;2;1;1;1;1	13;13;13;7;4;3;3;2;1;1;1;1		Golgb1	>tr|E9QAH1|E9QAH1_MOUSE Protein Golgb1 OS=Mus musculus GN=Golgb1 PE=1 SV=1;>tr|E9PVZ8|E9PVZ8_MOUSE Protein Golgb1 OS=Mus musculus GN=Golgb1 PE=1 SV=1;>tr|B2RWW2|B2RWW2_MOUSE Golgb1 protein OS=Mus musculus GN=Golgb1 PE=2 SV=1;>tr|Q571K1|Q571K1_MOUSE MKIAA41	12	13	13	13	13	13	13	5.5	5.5	5.5	365.29	3197	3197;3238;3238;1916;893;772;1071;409;145;146;146;671	1.29	10	4								14	6.9507E-33	0.4006	0.49724	25.371	14	0.294	0.57437	43.962	14	0.64062	1.0294	40.929	14	0.4006	0.49724	25.371	14	0.294
Q3UHQ5;E9PVA8;B2RWW6;Q6PGM5;Q8CHH7;Q8BIX2;Q3U3Z4;Q6NV94;Q640Q4	Q3UHQ5;E9PVA8;B2RWW6;Q6PGM5;Q8CHH7;Q8BIX2	9;9;9;6;6;5;3;2;2	9;9;9;6;6;5;3;2;2	9;9;9;6;6;5;3;2;2		Gcn1l1	>tr|Q3UHQ5|Q3UHQ5_MOUSE Putative uncharacterized protein OS=Mus musculus GN=Gcn1l1 PE=2 SV=1;>tr|E9PVA8|E9PVA8_MOUSE Protein Gcn1l1 OS=Mus musculus GN=Gcn1l1 PE=4 SV=1;>tr|B2RWW6|B2RWW6_MOUSE GCN1 general control of amino-acid synthesis 1-like 1 (Yeast) OS	9	9	9	9	9	9	9	4.6	4.6	4.6	292.99	2671	2671;2671;2671;1223;1744;1054;1075;331;1304	2		12								12	8.279E-25	1.0498	1.2845	47.109	9	0.47451	1.0169	35.596	9	0.64742	0.9089	50.553	9	1.0498	1.2845	47.109	9	0.47451
Q5F2E8;B2RX66	Q5F2E8;B2RX66	3;3	3;3	3;3	Serine/threonine-protein kinase TAO1	Taok1	>sp|Q5F2E8|TAOK1_MOUSE Serine/threonine-protein kinase TAO1 OS=Mus musculus GN=Taok1 PE=1 SV=1;>tr|B2RX66|B2RX66_MOUSE MCG124812 OS=Mus musculus GN=Taok1 PE=2 SV=1	2	3	3	3	3	3	3	3.7	3.7	3.7	116.05	1001	1001;1001	3			3							3	5.4834E-06	0.78401	0.782	19.245	3	0.91776	1.2217	30.721	3	0.94067	1.1556	46.385	3	0.78401	0.782	19.245	3	0.91776
B7ZWI2;Q9D1J3;B2RXM7	B7ZWI2;Q9D1J3;B2RXM7	1;1;1	1;1;1	1;1;1	SAP domain-containing ribonucleoprotein	Sarnp	>tr|B7ZWI2|B7ZWI2_MOUSE 1110005A23Rik protein OS=Mus musculus GN=1110005A23Rik PE=2 SV=1;>sp|Q9D1J3|SARNP_MOUSE SAP domain-containing ribonucleoprotein OS=Mus musculus GN=Sarnp PE=1 SV=3;>tr|B2RXM7|B2RXM7_MOUSE MCG113697 OS=Mus musculus GN=1110005A23Rik PE	3	1	1	1	1	1	1	4.8	4.8	4.8	23.461	209	209;210;210	8								1		1	0.0050993	NaN	NaN	NaN	1	NaN	NaN	NaN	1	NaN	NaN	NaN	1	NaN	NaN	NaN	1	NaN
B2RXW8;B2RXQ2;B8QI33;Q3UJC0	B2RXW8;B2RXQ2;B8QI33	3;3;3;1	3;3;3;1	3;3;3;1		Ppfia1	>tr|B2RXW8|B2RXW8_MOUSE Ppfia1 protein OS=Mus musculus GN=Ppfia1 PE=1 SV=1;>tr|B2RXQ2|B2RXQ2_MOUSE Ppfia1 protein OS=Mus musculus GN=Ppfia1 PE=1 SV=1;>tr|B8QI33|B8QI33_MOUSE Liprin-alpha 1 OS=Mus musculus GN=Ppfia1 PE=2 SV=1	4	3	3	3	3	3	3	3.5	3.5	3.5	140.13	1241	1241;1266;1267;246	3			3							3	4.1098E-07	1.2114	1.5763	10.634	3	0.55729	1.1956	35.687	3	0.46499	0.7356	37.327	3	1.2114	1.5763	10.634	3	0.55729
B7ZWL1;B2RXR3;Q6ZQ08-2;Q6ZQ08;Q6ZQ08-4;Q8CGI8	B7ZWL1;B2RXR3;Q6ZQ08-2;Q6ZQ08;Q6ZQ08-4	9;9;9;9;9;2	9;9;9;9;9;2	9;9;9;9;9;2	CCR4-NOT transcription complex subunit 1	Cnot1	>tr|B7ZWL1|B7ZWL1_MOUSE CCR4-NOT transcription complex subunit 1 OS=Mus musculus GN=Cnot1 PE=2 SV=1;>tr|B2RXR3|B2RXR3_MOUSE Cnot1 protein OS=Mus musculus GN=Cnot1 PE=2 SV=1;>sp|Q6ZQ08-2|CNOT1_MOUSE Isoform 2 of CCR4-NOT transcription complex subunit 1 OS=M	6	9	9	9	9	9	9	4.6	4.6	4.6	260.95	2326	2326;2369;2371;2375;2376;658	2		9								9	1.5786E-22	1.0422	1.1416	25.714	9	0.56966	1.0549	22.006	9	0.6407	0.92691	30.437	9	1.0422	1.1416	25.714	9	0.56966
B2RXS4;Q8K2J5;Q8CHG6;Q99LF0	B2RXS4	9;4;4;1	9;4;4;1	9;4;4;1	Plexin-B2	Plxnb2	>sp|B2RXS4|PLXB2_MOUSE Plexin-B2 OS=Mus musculus GN=Plxnb2 PE=1 SV=1	4	9	9	9	9	9	9	7.2	7.2	7.2	206.23	1842	1842;615;1299;470	3.1		1	8		1					10	5.058E-53	0.57533	0.64359	39.927	10	0.33338	0.58827	37.234	10	0.66936	0.95486	43.5	10	0.57533	0.64359	39.927	10	0.33338
Q6A070-2;Q6A070;B7ZWL4;B2RXW9;Q6P6P2;B2RXS2	Q6A070-2;Q6A070;B7ZWL4;B2RXW9;Q6P6P2;B2RXS2	2;2;2;2;1;1	2;2;2;2;1;1	2;2;2;2;1;1	Protein FAM179B	Fam179b	>sp|Q6A070-2|F179B_MOUSE Isoform 2 of Protein FAM179B OS=Mus musculus GN=Fam179b;>sp|Q6A070|F179B_MOUSE Protein FAM179B OS=Mus musculus GN=Fam179b PE=3 SV=3;>tr|B7ZWL4|B7ZWL4_MOUSE Fam179b protein OS=Mus musculus GN=Fam179b PE=2 SV=1;>tr|B2RXW9|B2RXW9_MOUS	6	2	2	2	2	2	2	1.3	1.3	1.3	192.91	1759	1759;1776;1776;1826;441;1776	7						1		1		2	0.00085735	1.9494	2.7105	181.12	2	2.2336	4.3889	265.9	2	1.2061	1.6011	66.57	2	1.9494	2.7105	181.12	2	2.2336
B2RY22;E9Q6L0;Q80TV8;E9QKH0;Q8R337;Q8BRT1-5;A2RRR3;Q8BRT1;E9Q8N5;Q08EB6;Q08EB5;F7DCH5;B9EJA4;J3QP81;A5D6Q8;Q80TV8-2;E9QNY9	B2RY22;E9Q6L0;Q80TV8;E9QKH0;Q8R337;Q8BRT1-5;A2RRR3;Q8BRT1;E9Q8N5;Q08EB6;Q08EB5;F7DCH5;B9EJA4;J3QP81;A5D6Q8;Q80TV8-2;E9QNY9	2;2;2;2;1;1;1;1;1;1;1;1;1;1;1;1;1	2;2;2;2;1;1;1;1;1;1;1;1;1;1;1;1;1	2;2;2;2;1;1;1;1;1;1;1;1;1;1;1;1;1	CLIP-associating protein 1;CLIP-associating protein 2	Clasp1;Clasp2	>tr|B2RY22|B2RY22_MOUSE Clasp1 protein OS=Mus musculus GN=Clasp1 PE=2 SV=1;>tr|E9Q6L0|E9Q6L0_MOUSE CLIP-associating protein 1 OS=Mus musculus GN=Clasp1 PE=1 SV=1;>sp|Q80TV8|CLAP1_MOUSE CLIP-associating protein 1 OS=Mus musculus GN=Clasp1 PE=1 SV=2;>tr|E9QK	17	2	2	2	2	2	2	2.5	2.5	2.5	160.25	1452	1452;1468;1535;1536;149;600;1089;1286;1286;1287;1304;1307;1308;1459;1460;1525;1526	2		2								2	0.0010952	0.59114	0.69651	81.467	2	0.92283	1.2099	0.47146	2	1.6805	1.9487	78.207	2	0.59114	0.69651	81.467	2	0.92283
Q3V3K3;Q8BYC6;B2RY27	Q3V3K3;Q8BYC6;B2RY27	3;3;3	3;3;3	3;3;3	Serine/threonine-protein kinase TAO3	Taok3	>tr|Q3V3K3|Q3V3K3_MOUSE Serine/threonine-protein kinase TAO3 OS=Mus musculus GN=Taok3 PE=1 SV=1;>sp|Q8BYC6|TAOK3_MOUSE Serine/threonine-protein kinase TAO3 OS=Mus musculus GN=Taok3 PE=1 SV=2;>tr|B2RY27|B2RY27_MOUSE MCG125789, isoform CRA_a OS=Mus musculus	3	3	3	3	3	3	3	8.4	8.4	8.4	53.064	438	438;898;898	3			3							3	3.5864E-08	0.72744	0.86429	22.787	3	0.75335	1.3848	20.173	3	0.85695	1.3851	57.449	3	0.72744	0.86429	22.787	3	0.75335
E9Q512;B2RY51;H3BJG4;Q8BVJ9;Q3UFU7;Q9CRV3;H3BJH8;Q3UTR9;Q811I5	E9Q512;B2RY51;H3BJG4;Q8BVJ9;Q3UFU7	4;4;3;2;2;1;1;1;1	4;4;3;2;2;1;1;1;1	4;4;3;2;2;1;1;1;1		Trip11	>tr|E9Q512|E9Q512_MOUSE Protein Trip11 OS=Mus musculus GN=Trip11 PE=2 SV=1;>tr|B2RY51|B2RY51_MOUSE Thyroid hormone receptor interactor 11 OS=Mus musculus GN=Trip11 PE=2 SV=1;>tr|H3BJG4|H3BJG4_MOUSE Protein Trip11 (Fragment) OS=Mus musculus GN=Trip11 PE=2 S	9	4	4	4	4	4	4	2.4	2.4	2.4	226.45	1976	1976;1976;1691;527;595;291;291;450;461	2		4								4	6.3392E-07	0.4297	0.53333	38.945	3	0.52594	0.69158	29.272	3	1.1304	1.2812	26.011	3	0.4297	0.53333	38.945	3	0.52594
P85094;B2RY90	P85094;B2RY90	2;2	2;2	2;2	Isochorismatase domain-containing protein 2A, mitochondrial	Isoc2a	>sp|P85094|ISC2A_MOUSE Isochorismatase domain-containing protein 2A, mitochondrial OS=Mus musculus GN=Isoc2a PE=1 SV=1;>tr|B2RY90|B2RY90_MOUSE Isoc2a protein OS=Mus musculus GN=Isoc2a PE=2 SV=1	2	2	2	2	2	2	2	23.8	23.8	23.8	22.417	206	206;206	8								2		2	1.626E-27	0.29762	0.35289	84.196	2	0.20366	0.34929	101.09	2	0.87901	1.1986	45.01	2	0.29762	0.35289	84.196	2	0.20366
Q80UE3;Q3UNQ6;O70318;B6ZHD0;Q80UE5;Q8CGJ6;Q811B2;B6ZHC7;Q80UE4;B6ZHC5;Q8C928;B6ZHC6;Q811C0;Q7TPN6;Q8BSR4	Q80UE3;Q3UNQ6;O70318;B6ZHD0;Q80UE5;Q8CGJ6;Q811B2;B6ZHC7;Q80UE4;B6ZHC5;Q8C928;B6ZHC6	18;18;18;18;15;12;12;12;12;12;11;10;4;3;1	18;18;18;18;15;12;12;12;12;12;11;10;4;3;1	18;18;18;18;15;12;12;12;12;12;11;10;4;3;1	Band 4.1-like protein 2	Epb4.1l2;Epb41l2	>tr|Q80UE3|Q80UE3_MOUSE Protein 4.1G OS=Mus musculus GN=Epb4.1l2 PE=2 SV=1;>tr|Q3UNQ6|Q3UNQ6_MOUSE Putative uncharacterized protein OS=Mus musculus GN=Epb4.1l2 PE=2 SV=1;>sp|O70318|E41L2_MOUSE Band 4.1-like protein 2 OS=Mus musculus GN=Epb41l2 PE=1 SV=2;>t	15	18	18	18	18	18	18	19.4	19.4	19.4	109.97	988	988;988;988;988;918;510;689;781;794;794;806;689;474;297;114	3			20							20	8.7638E-62	1.3943	1.6317	57.782	20	0.81592	1.6137	48.698	20	0.60471	0.90081	32.309	20	1.3943	1.6317	57.782	20	0.81592
B9EKP5;B7FAU9;Q8BTM8;B7FAV1;Q6KAM8;Q3U7N9;F6XC15;J3JS91;Q4FZG4;I7HPX4;F6Z2C0;Q8BTM8-2;F7AVL7;Q9JJ37	B9EKP5;B7FAU9;Q8BTM8;B7FAV1;Q6KAM8	84;84;84;83;67;28;14;10;9;8;8;4;2;1	84;84;84;83;67;28;14;10;9;8;8;4;2;1	77;77;77;76;64;26;11;8;9;8;8;1;2;1	Filamin-A	Flna	>tr|B9EKP5|B9EKP5_MOUSE Filamin, alpha OS=Mus musculus GN=Flna PE=2 SV=1;>tr|B7FAU9|B7FAU9_MOUSE Filamin, alpha OS=Mus musculus GN=Flna PE=1 SV=1;>sp|Q8BTM8|FLNA_MOUSE Filamin-A OS=Mus musculus GN=Flna PE=1 SV=5;>tr|B7FAV1|B7FAV1_MOUSE Filamin, alpha (Frag	14	84	84	77	84	84	77	44.7	44.7	41.9	280.47	2639	2639;2639;2647;2583;1952;1061;511;277;262;280;280;249;74;65	1.83	30	105	2				1			138	0	0.83361	0.99175	31.58	132	0.52889	0.93993	32.045	133	0.61984	0.9143	33.116	131	0.83361	0.99175	31.58	132	0.52889
Q4FK88;Q4FJV4;Q3U5N9;P10107;B7STB7;Q3US43	Q4FK88;Q4FJV4;Q3U5N9;P10107;B7STB7;Q3US43	9;9;9;9;9;8	9;9;9;9;9;8	9;9;9;9;9;8	Annexin;Annexin A1	Anxa1	>tr|Q4FK88|Q4FK88_MOUSE Annexin OS=Mus musculus GN=Anxa1 PE=2 SV=1;>tr|Q4FJV4|Q4FJV4_MOUSE Annexin OS=Mus musculus GN=Anxa1 PE=2 SV=1;>tr|Q3U5N9|Q3U5N9_MOUSE Annexin OS=Mus musculus GN=Anxa1 PE=2 SV=1;>sp|P10107|ANXA1_MOUSE Annexin A1 OS=Mus musculus GN=An	6	9	9	9	9	9	9	34.1	34.1	34.1	38.734	346	346;346;346;346;346;355	5.33	1		6				11			18	0	1.6616	2.0799	20.915	15	0.97915	2.049	18.084	15	0.60603	0.92601	18.512	15	1.6616	2.0799	20.915	15	0.97915
Q8CBW3-5;B7ZCU2;B7ZCU5;Q8CBW3-2;Q3UAH6;Q3TPY5;Q3TMI0;Q6AXD3;B7ZCU4;B7ZCU3;Q8CBW3-4;Q3TJR5;Q8CBW3-3;Q3TJ64;B7ZCU0;Q8CBW3;J3QNK8;Q3UBL3	Q8CBW3-5;B7ZCU2;B7ZCU5;Q8CBW3-2;Q3UAH6;Q3TPY5;Q3TMI0;Q6AXD3;B7ZCU4;B7ZCU3;Q8CBW3-4;Q3TJR5;Q8CBW3-3;Q3TJ64;B7ZCU0;Q8CBW3;J3QNK8;Q3UBL3	2;2;2;2;2;2;2;2;2;2;2;2;2;2;2;2;2;1	2;2;2;2;2;2;2;2;2;2;2;2;2;2;2;2;2;1	2;2;2;2;2;2;2;2;2;2;2;2;2;2;2;2;2;1	Abl interactor 1	Abi1	>sp|Q8CBW3-5|ABI1_MOUSE Isoform 5 of Abl interactor 1 OS=Mus musculus GN=Abi1;>tr|B7ZCU2|B7ZCU2_MOUSE Abl interactor 1 OS=Mus musculus GN=Abi1 PE=1 SV=1;>tr|B7ZCU5|B7ZCU5_MOUSE Abl interactor 1 OS=Mus musculus GN=Abi1 PE=1 SV=1;>sp|Q8CBW3-2|ABI1_MOUSE Isof	18	2	2	2	2	2	2	7	7	7	42.547	388	388;393;422;446;446;446;446;450;451;452;475;475;476;476;480;481;481;323	5.33					2	1				3	0.00029207	0.58957	0.66467	34.414	3	0.50355	0.65077	45.033	3	0.88935	0.89388	18.935	3	0.58957	0.66467	34.414	3	0.50355
B7ZMP1;B7ZMP1-2;E9Q1R1	B7ZMP1;B7ZMP1-2;E9Q1R1	4;3;2	4;3;2	4;3;2	Probable Xaa-Pro aminopeptidase 3	Xpnpep3	>sp|B7ZMP1|XPP3_MOUSE Probable Xaa-Pro aminopeptidase 3 OS=Mus musculus GN=Xpnpep3 PE=2 SV=1;>sp|B7ZMP1-2|XPP3_MOUSE Isoform 2 of Probable Xaa-Pro aminopeptidase 3 OS=Mus musculus GN=Xpnpep3;>tr|E9Q1R1|E9Q1R1_MOUSE Probable Xaa-Pro aminopeptidase 3 OS=Mus	3	4	4	4	4	4	4	16.4	16.4	16.4	56.677	506	506;386;205	5.5					3	3				6	2.6902E-68	1.0217	1.0286	68.717	6	1.1977	1.1699	48.52	5	1.1655	1.1605	13.857	5	1.0217	1.0286	68.717	6	1.1977
F6UDW0;F6WLR1;B7ZMQ0;Q14AI6-2;Q14AI6	F6UDW0;F6WLR1;B7ZMQ0;Q14AI6-2;Q14AI6	1;1;1;1;1	1;1;1;1;1	1;1;1;1;1	RNA pseudouridylate synthase domain-containing protein 3	Rpusd3	>tr|F6UDW0|F6UDW0_MOUSE RNA pseudouridylate synthase domain-containing protein 3 (Fragment) OS=Mus musculus GN=Rpusd3 PE=4 SV=1;>tr|F6WLR1|F6WLR1_MOUSE RNA pseudouridylate synthase domain-containing protein 3 (Fragment) OS=Mus musculus GN=Rpusd3 PE=4 SV=1;	5	1	1	1	1	1	1	9.3	9.3	9.3	20.072	183	183;269;279;315;344	7							1			1	0.0052426	NaN	NaN	NaN	0	NaN	NaN	NaN	0	NaN	NaN	NaN	0	NaN	NaN	NaN	0	NaN
F6ZL69;F6PY46;Q8CF63;Q80TM9-4;Q80TM9-6;Q80TM9-3;B7ZN33;Q80TM9	F6ZL69;F6PY46;Q8CF63;Q80TM9-4;Q80TM9-6;Q80TM9-3;B7ZN33;Q80TM9	2;2;2;2;2;2;2;2	2;2;2;2;2;2;2;2	2;2;2;2;2;2;2;2	Nischarin	Nisch	>tr|F6ZL69|F6ZL69_MOUSE Nischarin (Fragment) OS=Mus musculus GN=Nisch PE=4 SV=1;>tr|F6PY46|F6PY46_MOUSE Nischarin (Fragment) OS=Mus musculus GN=Nisch PE=4 SV=1;>tr|Q8CF63|Q8CF63_MOUSE Putative uncharacterized protein OS=Mus musculus GN=Nisch PE=2 SV=1;>sp|	8	2	2	2	2	2	2	16.8	16.8	16.8	16.398	149	149;249;301;472;516;1348;1424;1593	2		3								3	3.8746E-05	0.66297	0.75342	1.4763	2	0.30783	0.50471	47.605	2	0.41252	0.56236	58.648	2	0.66297	0.75342	1.4763	2	0.30783
B7ZNP0;B7ZNN9;Q2HXL6	B7ZNP0;B7ZNN9;Q2HXL6	1;1;1	1;1;1	1;1;1	ER degradation-enhancing alpha-mannosidase-like protein 3	Edem3	>tr|B7ZNP0|B7ZNP0_MOUSE Edem3 protein OS=Mus musculus GN=Edem3 PE=2 SV=1;>tr|B7ZNN9|B7ZNN9_MOUSE Edem3 protein OS=Mus musculus GN=Edem3 PE=2 SV=1;>sp|Q2HXL6|EDEM3_MOUSE ER degradation-enhancing alpha-mannosidase-like protein 3 OS=Mus musculus GN=Edem3 PE=1	3	1	1	1	1	1	1	1.3	1.3	1.3	102.22	913	913;917;931	3			1							1	0.00097815	NaN	NaN	NaN	1	NaN	NaN	NaN	1	NaN	NaN	NaN	1	NaN	NaN	NaN	1	NaN
D3Z772;D3YV22;D3Z0U9;D3Z038;D3YV64;Q9Z2R8;Q61508-2;Q3TXB7;F8WI14;B7ZNR0;Q9QX30;Q61508;Q3TDX7	D3Z772;D3YV22;D3Z0U9;D3Z038;D3YV64;Q9Z2R8;Q61508-2;Q3TXB7;F8WI14;B7ZNR0;Q9QX30;Q61508;Q3TDX7	1;1;1;1;1;1;1;1;1;1;1;1;1	1;1;1;1;1;1;1;1;1;1;1;1;1	1;1;1;1;1;1;1;1;1;1;1;1;1	Extracellular matrix protein 1	Ecm1	>tr|D3Z772|D3Z772_MOUSE Extracellular matrix protein 1 (Fragment) OS=Mus musculus GN=Ecm1 PE=2 SV=2;>tr|D3YV22|D3YV22_MOUSE Extracellular matrix protein 1 (Fragment) OS=Mus musculus GN=Ecm1 PE=2 SV=1;>tr|D3Z0U9|D3Z0U9_MOUSE Extracellular matrix protein 1 (	13	1	1	1	1	1	1	10	10	10	15.207	140	140;230;251;266;295;434;434;558;558;558;559;559;559	5					1					1	0.0047961	NaN	NaN	NaN	1	NaN	NaN	NaN	1	NaN	NaN	NaN	1	NaN	NaN	NaN	1	NaN
Q80UZ0;B7ZNX9;E9QLU9;B9EK94;E9QKY4;Q571N6	Q80UZ0;B7ZNX9;E9QLU9;B9EK94;E9QKY4;Q571N6	1;1;1;1;1;1	1;1;1;1;1;1	1;1;1;1;1;1	FYVE, RhoGEF and PH domain-containing protein 5	Fgd5	>sp|Q80UZ0|FGD5_MOUSE FYVE, RhoGEF and PH domain-containing protein 5 OS=Mus musculus GN=Fgd5 PE=1 SV=2;>tr|B7ZNX9|B7ZNX9_MOUSE Fgd5 protein OS=Mus musculus GN=Fgd5 PE=2 SV=1;>tr|E9QLU9|E9QLU9_MOUSE FYVE, RhoGEF and PH domain-containing protein 5 OS=Mus mu	6	1	1	1	1	1	1	1.6	1.6	1.6	134.72	1219	1219;1312;1356;1356;1514;1530	4	1		1					1		3	0.00024819	33.468	47.806	134.45	3	0.70796	1.7179	167.1	3	0.0098657	0.017095	65.645	3	33.468	47.806	134.45	3	0.70796
O88569-3;O88569-2;B7ZP22;O88569	O88569-3;O88569-2;B7ZP22;O88569	8;8;8;8	8;8;8;8	8;8;8;8	Heterogeneous nuclear ribonucleoproteins A2/B1	Hnrnpa2b1	>sp|O88569-3|ROA2_MOUSE Isoform 3 of Heterogeneous nuclear ribonucleoproteins A2/B1 OS=Mus musculus GN=Hnrnpa2b1;>sp|O88569-2|ROA2_MOUSE Isoform 2 of Heterogeneous nuclear ribonucleoproteins A2/B1 OS=Mus musculus GN=Hnrnpa2b1;>tr|B7ZP22|B7ZP22_MOUSE Hetero	4	8	8	8	8	8	8	38.2	38.2	38.2	32.46	301	301;341;341;353	7							9			9	2.5649E-43	2.0652	2.9932	39.185	9	1.3287	2.887	29.937	9	0.63632	0.85978	12.516	9	2.0652	2.9932	39.185	9	1.3287
F6ZQR2;O70589-2;B9EJ23;O70589-3;O70589-4;O70589-5;B7ZP42;O70589	F6ZQR2;O70589-2;B9EJ23;O70589-3;O70589-4;O70589-5;B7ZP42;O70589	1;1;1;1;1;1;1;1	1;1;1;1;1;1;1;1	1;1;1;1;1;1;1;1	Peripheral plasma membrane protein CASK	Cask	>tr|F6ZQR2|F6ZQR2_MOUSE Peripheral plasma membrane protein CASK (Fragment) OS=Mus musculus GN=Cask PE=4 SV=1;>sp|O70589-2|CSKP_MOUSE Isoform 2 of Peripheral plasma membrane protein CASK OS=Mus musculus GN=Cask;>tr|B9EJ23|B9EJ23_MOUSE Cask protein OS=Mus mu	8	1	1	1	1	1	1	4.4	4.4	4.4	27.828	249	249;664;880;897;908;920;920;926	3			1							1	0.011526	NaN	NaN	NaN	1	NaN	NaN	NaN	1	NaN	NaN	NaN	1	NaN	NaN	NaN	1	NaN
E9Q467;B7ZWC5;Q3TZN9;E9Q236;B9EKC2	E9Q467;B7ZWC5;Q3TZN9;E9Q236;B9EKC2	2;2;2;2;2	2;2;2;2;2	2;2;2;2;2		Abcc4	>tr|E9Q467|E9Q467_MOUSE Protein Abcc4 OS=Mus musculus GN=Abcc4 PE=1 SV=1;>tr|B7ZWC5|B7ZWC5_MOUSE Abcc4 protein OS=Mus musculus GN=Abcc4 PE=2 SV=1;>tr|Q3TZN9|Q3TZN9_MOUSE Putative uncharacterized protein OS=Mus musculus GN=Abcc4 PE=2 SV=1;>tr|E9Q236|E9Q236_	5	2	2	2	2	2	2	2.2	2.2	2.2	140.21	1250	1250;1250;1325;1325;1325	2		3								3	1.5575E-05	0.91225	1.2138	39.963	3	0.74448	1.6105	33.232	3	0.73404	1.246	7.2073	3	0.91225	1.2138	39.963	3	0.74448
B9EKE9;B7ZWF1;Q62167;Q3TQX5;P16381;B9EIA2;Q62095;Q3U484;Q3TUR4	B9EKE9;B7ZWF1;Q62167;Q3TQX5;P16381;B9EIA2;Q62095;Q3U484	8;8;8;8;6;6;5;5;2	7;7;7;7;5;5;4;4;2	7;7;7;7;5;5;4;4;2	ATP-dependent RNA helicase DDX3X;Putative ATP-dependent RNA helicase Pl10;ATP-dependent RNA helicase DDX3Y	Ddx3x;D1Pas1;Ddx3y	>tr|B9EKE9|B9EKE9_MOUSE Ddx3x protein OS=Mus musculus GN=Ddx3x PE=2 SV=1;>tr|B7ZWF1|B7ZWF1_MOUSE Ddx3x protein OS=Mus musculus GN=Ddx3x PE=2 SV=1;>sp|Q62167|DDX3X_MOUSE ATP-dependent RNA helicase DDX3X OS=Mus musculus GN=Ddx3x PE=1 SV=3;>tr|Q3TQX5|Q3TQX5_M	9	8	7	7	8	7	7	18.3	16.6	16.6	73.013	661	661;661;662;662;660;660;658;658;166	4.69				4	9					13	1.4851E-55	0.55506	0.60746	47.06	11	0.51081	0.62996	53.129	11	0.98381	0.94119	32.045	11	0.55506	0.60746	47.06	11	0.51081
B8JK33;Q3TL61;B8JK32;Q9D0E1-2;Q3TW40;Q3THB3;Q570Z0;Q9D0E1;F6W322;Q3TQ66	B8JK33;Q3TL61;B8JK32;Q9D0E1-2;Q3TW40;Q3THB3;Q570Z0;Q9D0E1	3;3;3;3;3;3;3;3;1;1	3;3;3;3;3;3;3;3;1;1	3;3;3;3;3;3;3;3;1;1	Heterogeneous nuclear ribonucleoprotein M	Hnrnpm	>tr|B8JK33|B8JK33_MOUSE Heterogeneous nuclear ribonucleoprotein M OS=Mus musculus GN=Hnrnpm PE=1 SV=1;>tr|Q3TL61|Q3TL61_MOUSE Putative uncharacterized protein OS=Mus musculus GN=Hnrnpm PE=2 SV=1;>tr|B8JK32|B8JK32_MOUSE Heterogeneous nuclear ribonucleoprote	10	3	3	3	3	3	3	6.9	6.9	6.9	68.161	640	640;679;679;690;690;690;703;729;243;366	4.33				2	1					3	2.4443E-09	1.2365	2.3702	68.077	3	0.53407	1.398	92.504	3	0.74972	0.69053	42.37	3	1.2365	2.3702	68.077	3	0.53407
B8JK81;Q3TP05;Q8K371;B8JK87	B8JK81;Q3TP05;Q8K371;B8JK87	1;1;1;1	1;1;1;1	1;1;1;1	Angiomotin-like protein 2	Amotl2	>tr|B8JK81|B8JK81_MOUSE Angiomotin-like protein 2 OS=Mus musculus GN=Amotl2 PE=2 SV=1;>tr|Q3TP05|Q3TP05_MOUSE Angiomotin-like protein 2 OS=Mus musculus GN=Amotl2 PE=2 SV=1;>sp|Q8K371|AMOL2_MOUSE Angiomotin-like protein 2 OS=Mus musculus GN=Amotl2 PE=2 SV=1	4	1	1	1	1	1	1	1.8	1.8	1.8	61.57	554	554;718;772;805	9									1	1	0.016456	NaN	NaN	NaN	1	NaN	NaN	NaN	1	NaN	NaN	NaN	1	NaN	NaN	NaN	1	NaN
B8JKU6;E9PY99;Q80ZM3	B8JKU6;E9PY99;Q80ZM3	1;1;1	1;1;1	1;1;1	Methyltransferase-like protein 20	Mettl20	>tr|B8JKU6|B8JKU6_MOUSE Methyltransferase-like protein 20 (Fragment) OS=Mus musculus GN=Mettl20 PE=2 SV=1;>tr|E9PY99|E9PY99_MOUSE Methyltransferase-like protein 20 (Fragment) OS=Mus musculus GN=Mettl20 PE=2 SV=1;>sp|Q80ZM3|MET20_MOUSE Methyltransferase-lik	3	1	1	1	1	1	1	10.6	10.6	10.6	17.628	160	160;165;255	8								1		1	0.0012533	NaN	NaN	NaN	1	NaN	NaN	NaN	1	NaN	NaN	NaN	1	NaN	NaN	NaN	1	NaN
Q58A65-5;Q58A65-2;B8X349;Q58A65;F6SH61;Q8C7W0;Z4YMB8;Q58A65-6;Q58A65-3;F8WH31;E9PUD1;Q58A65-4	Q58A65-5;Q58A65-2;B8X349;Q58A65;F6SH61;Q8C7W0;Z4YMB8;Q58A65-6;Q58A65-3;F8WH31;E9PUD1;Q58A65-4	2;2;2;2;1;1;1;1;1;1;1;1	2;2;2;2;1;1;1;1;1;1;1;1	2;2;2;2;1;1;1;1;1;1;1;1	C-Jun-amino-terminal kinase-interacting protein 4	Spag9	>sp|Q58A65-5|JIP4_MOUSE Isoform 5 of C-Jun-amino-terminal kinase-interacting protein 4 OS=Mus musculus GN=Spag9;>sp|Q58A65-2|JIP4_MOUSE Isoform 2 of C-Jun-amino-terminal kinase-interacting protein 4 OS=Mus musculus GN=Spag9;>tr|B8X349|B8X349_MOUSE JNK-inte	12	2	2	2	2	2	2	1.5	1.5	1.5	143.83	1307	1307;1307;1320;1321;775;827;901;1142;1168;1169;1169;1177	2		2								2	0.00042431	NaN	NaN	NaN	1	NaN	NaN	NaN	1	NaN	NaN	NaN	1	NaN	NaN	NaN	1	NaN
B9EHJ3;P39447;Q91YW2	B9EHJ3;P39447	24;23;9	24;23;9	24;23;9	Tight junction protein ZO-1	Tjp1	>tr|B9EHJ3|B9EHJ3_MOUSE Tight junction protein ZO-1 OS=Mus musculus GN=Tjp1 PE=1 SV=1;>sp|P39447|ZO1_MOUSE Tight junction protein ZO-1 OS=Mus musculus GN=Tjp1 PE=1 SV=2	3	24	24	24	24	24	24	19.3	19.3	19.3	188.85	1685	1685;1745;757	2		28								28	2.5118E-106	0.64738	0.86998	28.095	28	0.38364	0.77247	38.342	27	0.58511	0.84356	41.304	27	0.64738	0.86998	28.095	28	0.38364
Q02053;B9EHN0;P31254	Q02053;B9EHN0	11;11;1	11;11;1	11;11;1	Ubiquitin-like modifier-activating enzyme 1	Uba1	>sp|Q02053|UBA1_MOUSE Ubiquitin-like modifier-activating enzyme 1 OS=Mus musculus GN=Uba1 PE=1 SV=1;>tr|B9EHN0|B9EHN0_MOUSE Ubiquitin-activating enzyme E1, Chr X OS=Mus musculus GN=Uba1 PE=2 SV=1	3	11	11	11	11	11	11	15.3	15.3	15.3	117.81	1058	1058;1058;1058	3			13							13	2.9341E-43	2.5834	3.0706	29.604	13	1.5362	2.8245	20.891	13	0.62357	0.88769	29.458	13	2.5834	3.0706	29.604	13	1.5362
Q80W54;B9EHY2	Q80W54;B9EHY2	2;2	2;2	2;2	CAAX prenyl protease 1 homolog	Zmpste24	>sp|Q80W54|FACE1_MOUSE CAAX prenyl protease 1 homolog OS=Mus musculus GN=Zmpste24 PE=1 SV=2;>tr|B9EHY2|B9EHY2_MOUSE Zinc metallopeptidase, STE24 homolog (S. cerevisiae) OS=Mus musculus GN=Zmpste24 PE=2 SV=1	2	2	2	2	2	2	2	5.1	5.1	5.1	54.734	475	475;475	5.67			1				2			3	2.1086E-06	0.72316	0.82187	87.683	3	0.56433	0.83221	34.575	3	0.91503	1.1077	53.826	3	0.72316	0.82187	87.683	3	0.56433
Q8C909;P46664;B9EIE9	Q8C909;P46664;B9EIE9	1;1;1	1;1;1	1;1;1	Adenylosuccinate synthetase isozyme 2	Adss	>tr|Q8C909|Q8C909_MOUSE Adenylosuccinate synthetase OS=Mus musculus GN=Adss PE=2 SV=1;>sp|P46664|PURA2_MOUSE Adenylosuccinate synthetase isozyme 2 OS=Mus musculus GN=Adss PE=1 SV=2;>tr|B9EIE9|B9EIE9_MOUSE Adenylosuccinate synthetase isozyme 2 OS=Mus muscul	3	1	1	1	1	1	1	6.2	6.2	6.2	24.283	225	225;456;456	9									1	1	0.0075179	NaN	NaN	NaN	1	NaN	NaN	NaN	1	NaN	NaN	NaN	1	NaN	NaN	NaN	1	NaN
Q9WVL3-2;Q9WVL3;B9EIV8;Q8C6Y2	Q9WVL3-2;Q9WVL3;B9EIV8;Q8C6Y2	4;4;4;2	4;4;4;2	4;4;4;2	Solute carrier family 12 member 7	Slc12a7	>sp|Q9WVL3-2|S12A7_MOUSE Isoform 2 of Solute carrier family 12 member 7 OS=Mus musculus GN=Slc12a7;>sp|Q9WVL3|S12A7_MOUSE Solute carrier family 12 member 7 OS=Mus musculus GN=Slc12a7 PE=1 SV=1;>tr|B9EIV8|B9EIV8_MOUSE Solute carrier family 12, member 7 OS=M	4	4	4	4	4	4	4	5.5	5.5	5.5	116.55	1054	1054;1083;1083;528	3			5							5	4.8592E-22	0.75635	0.97841	14.1	5	0.45811	0.96078	109.08	5	0.62434	1.0056	92.726	5	0.75635	0.97841	14.1	5	0.45811
Q8BNZ5;Q6T707;B9EIY5;Q547C4;P13516;P13011;Q99PL7;Q3UWK5	Q8BNZ5;Q6T707;B9EIY5;Q547C4;P13516;P13011;Q99PL7;Q3UWK5	1;1;1;1;1;1;1;1	1;1;1;1;1;1;1;1	1;1;1;1;1;1;1;1	Acyl-CoA desaturase 1;Acyl-CoA desaturase 2	Scd3;Scd4;Scd1;Scd2	>tr|Q8BNZ5|Q8BNZ5_MOUSE Putative uncharacterized protein OS=Mus musculus GN=Scd3 PE=2 SV=1;>tr|Q6T707|Q6T707_MOUSE Protein Scd4 OS=Mus musculus GN=Scd4 PE=2 SV=1;>tr|B9EIY5|B9EIY5_MOUSE MCG10079 OS=Mus musculus GN=Scd4 PE=2 SV=1;>tr|Q547C4|Q547C4_MOUSE MCG	8	1	1	1	1	1	1	3.5	3.5	3.5	39.224	344	344;353;353;355;355;358;359;359	7							1			1	0.0035463	NaN	NaN	NaN	1	NaN	NaN	NaN	0	NaN	NaN	NaN	0	NaN	NaN	NaN	1	NaN
Q6PDG0;B9EJ54;Q6ZQG1;Q6P9L5;Q3UFI7;E9Q880;Q6P9Y6;Q9D6C1;B0LAE1;Q80VE6	Q6PDG0;B9EJ54;Q6ZQG1;Q6P9L5	6;6;6;5;2;2;2;2;1;1	6;6;6;5;2;2;2;2;1;1	6;6;6;5;2;2;2;2;1;1		Nup205	>tr|Q6PDG0|Q6PDG0_MOUSE Nup205 protein (Fragment) OS=Mus musculus GN=Nup205 PE=2 SV=1;>tr|B9EJ54|B9EJ54_MOUSE MCG21756, isoform CRA_b OS=Mus musculus GN=Nup205 PE=2 SV=1;>tr|Q6ZQG1|Q6ZQG1_MOUSE MCG21756, isoform CRA_a (Fragment) OS=Mus musculus GN=Nup205 P	10	6	6	6	6	6	6	3.4	3.4	3.4	226.93	2003	2003;2008;2067;1851;322;322;573;611;95;427	2		6								6	9.4407E-14	1.6403	1.9903	23.267	5	1.1325	2.3992	38.437	5	0.61457	1.0427	13.892	5	1.6403	1.9903	23.267	5	1.1325
Q69ZN7;E9Q390;B9EK95;Q69ZN7-4;Q69ZN7-2;Q69ZN7-3;Q9ESD7-3;E9QL12;E9PXU9;Q9ESD7;E9Q423;Q9ESD7-2	Q69ZN7;E9Q390;B9EK95;Q69ZN7-4	67;67;67;56;28;4;1;1;1;1;1;1	67;67;67;56;28;4;1;1;1;1;1;1	67;67;67;56;28;4;1;1;1;1;1;1	Myoferlin	Myof	>sp|Q69ZN7|MYOF_MOUSE Myoferlin OS=Mus musculus GN=Myof PE=1 SV=2;>tr|E9Q390|E9Q390_MOUSE Myoferlin OS=Mus musculus GN=Myof PE=1 SV=2;>tr|B9EK95|B9EK95_MOUSE Myof protein OS=Mus musculus GN=Myof PE=2 SV=1;>sp|Q69ZN7-4|MYOF_MOUSE Isoform 4 of Myoferlin OS=M	12	67	67	67	67	67	67	39.8	39.8	39.8	233.32	2048	2048;2048;2061;1823;921;292;2069;2082;2083;2090;2099;2100	2.05	1	98	6							105	0	0.37354	0.45775	32.429	104	0.28192	0.47335	39.525	104	0.77397	1.011	40.06	104	0.37354	0.45775	32.429	104	0.28192
P02469;Q3UHL7;E9QN70;B9EKB0;Q3UR38;Q9CRX6;Q8K271;Q3TNZ8;Q0V927;E9PYT5	P02469;Q3UHL7;E9QN70;B9EKB0;Q3UR38;Q9CRX6;Q8K271	3;3;3;3;2;2;2;1;1;1	3;3;3;3;2;2;2;1;1;1	3;3;3;3;2;2;2;1;1;1	Laminin subunit beta-1	Lamb1	>sp|P02469|LAMB1_MOUSE Laminin subunit beta-1 OS=Mus musculus GN=Lamb1 PE=1 SV=3;>tr|Q3UHL7|Q3UHL7_MOUSE Putative uncharacterized protein OS=Mus musculus GN=Lamb1 PE=2 SV=1;>tr|E9QN70|E9QN70_MOUSE Laminin subunit beta-1 OS=Mus musculus GN=Lamb1 PE=2 SV=1;>	10	3	3	3	3	3	3	2.1	2.1	2.1	197.09	1786	1786;1834;1834;1834;342;911;984;332;563;564	2		3								3	3.4182E-06	0.62413	0.69983	23.71	3	0.66726	0.84879	23.813	3	0.66795	0.84888	32.321	3	0.62413	0.69983	23.71	3	0.66726
Q05CE4;Q8BZZ3;Q3UV52;B9EKB3;Q3TXI7;Q3UJU3;Q9DBH0;I3RSH5	Q05CE4;Q8BZZ3;Q3UV52;B9EKB3;Q3TXI7;Q3UJU3;Q9DBH0;I3RSH5	2;2;2;2;1;1;1;1	2;2;2;2;1;1;1;1	1;1;1;1;1;1;1;1	NEDD4-like E3 ubiquitin-protein ligase WWP1;E3 ubiquitin-protein ligase;NEDD4-like E3 ubiquitin-protein ligase WWP2	Wwp1;Wwp2	>tr|Q05CE4|Q05CE4_MOUSE E3 ubiquitin-protein ligase OS=Mus musculus GN=Wwp1 PE=2 SV=1;>sp|Q8BZZ3|WWP1_MOUSE NEDD4-like E3 ubiquitin-protein ligase WWP1 OS=Mus musculus GN=Wwp1 PE=1 SV=2;>tr|Q3UV52|Q3UV52_MOUSE E3 ubiquitin-protein ligase OS=Mus musculus GN	8	2	2	1	2	2	1	2.5	2.5	1	90.082	787	787;918;918;918;431;824;870;870	3			2							2	0.0011928	0.95776	1.0905	67.09	2	1.957	3.1913	103.66	2	NaN	NaN	NaN	1	0.95776	1.0905	67.09	2	1.957
Q80TL7-2;B9EKJ3;Q80TL7;Q3TTT0	Q80TL7-2;B9EKJ3;Q80TL7	3;3;3;1	3;3;3;1	3;3;3;1	Protein MON2 homolog	Mon2	>sp|Q80TL7-2|MON2_MOUSE Isoform 2 of Protein MON2 homolog OS=Mus musculus GN=Mon2;>tr|B9EKJ3|B9EKJ3_MOUSE Mon2 protein OS=Mus musculus GN=Mon2 PE=2 SV=1;>sp|Q80TL7|MON2_MOUSE Protein MON2 homolog OS=Mus musculus GN=Mon2 PE=2 SV=2	4	3	3	3	3	3	3	2.2	2.2	2.2	188.28	1708	1708;1709;1715;436	2		3								3	1.0973E-08	1.3647	1.707	37.266	3	0.87746	1.8753	27.259	3	0.44131	0.74891	33.439	3	1.3647	1.707	37.266	3	0.87746
B9EKK6	B9EKK6	1	1	1		Nxpe3	>tr|B9EKK6|B9EKK6_MOUSE Family with sequence similarity 55, member C OS=Mus musculus GN=Nxpe3 PE=2 SV=1	1	1	1	1	1	1	1	2	2	2	63.957	559	559	5					1					1	0.0079847	NaN	NaN	NaN	1	NaN	NaN	NaN	1	NaN	NaN	NaN	1	NaN	NaN	NaN	1	NaN
Q63739;B9EKL6;O70274;Q3UXF9	Q63739;B9EKL6;O70274	3;3;2;1	3;3;2;1	3;3;2;1	Protein tyrosine phosphatase type IVA 1;Protein tyrosine phosphatase type IVA 2	Ptp4a1;Ptp4a2	>sp|Q63739|TP4A1_MOUSE Protein tyrosine phosphatase type IVA 1 OS=Mus musculus GN=Ptp4a1 PE=1 SV=1;>tr|B9EKL6|B9EKL6_MOUSE MCG114106 OS=Mus musculus GN=Ptp4a1 PE=2 SV=1;>sp|O70274|TP4A2_MOUSE Protein tyrosine phosphatase type IVA 2 OS=Mus musculus GN=Ptp4a	4	3	3	3	3	3	3	20.8	20.8	20.8	19.815	173	173;173;167;145	9									3	3	1.9198E-05	1.6307	1.5801	47.268	3	1.4933	2.2511	44.419	3	1.3523	1.5894	20.645	3	1.6307	1.5801	47.268	3	1.4933
Q3U6T3;Q8BHF7;B9EKS7	Q3U6T3;Q8BHF7;B9EKS7	2;2;2	2;2;2	2;2;2	CDP-diacylglycerol--glycerol-3-phosphate 3-phosphatidyltransferase, mitochondrial	Pgs1	>tr|Q3U6T3|Q3U6T3_MOUSE Putative uncharacterized protein (Fragment) OS=Mus musculus GN=Pgs1 PE=2 SV=1;>sp|Q8BHF7|PGPS1_MOUSE CDP-diacylglycerol--glycerol-3-phosphate 3-phosphatidyltransferase, mitochondrial OS=Mus musculus GN=Pgs1 PE=2 SV=1;>tr|B9EKS7|B9EK	3	2	2	2	2	2	2	6.6	6.6	6.6	51.284	458	458;553;553	5.33					2	1				3	2.3721E-10	1.0174	1.1587	32.457	3	1.2116	1.464	69.34	3	1.1908	1.1897	38.539	3	1.0174	1.1587	32.457	3	1.2116
F8VQ29;B9EKT6	F8VQ29;B9EKT6	2;2	1;1	1;1		Iqgap3	>tr|F8VQ29|F8VQ29_MOUSE Protein Iqgap3 OS=Mus musculus GN=Iqgap3 PE=2 SV=1;>tr|B9EKT6|B9EKT6_MOUSE IQ motif containing GTPase activating protein 3 OS=Mus musculus GN=Iqgap3 PE=2 SV=1	2	2	1	1	2	1	1	1.5	0.9	0.9	185.35	1632	1632;1632	2		1								1	1.3273E-05	NaN	NaN	NaN	1	NaN	NaN	NaN	0	NaN	NaN	NaN	1	NaN	NaN	NaN	1	NaN
Q9D517;Q3TXT9;C4B4E7	Q9D517;Q3TXT9;C4B4E7	1;1;1	1;1;1	1;1;1	1-acyl-sn-glycerol-3-phosphate acyltransferase gamma	Agpat3	>sp|Q9D517|PLCC_MOUSE 1-acyl-sn-glycerol-3-phosphate acyltransferase gamma OS=Mus musculus GN=Agpat3 PE=1 SV=2;>tr|Q3TXT9|Q3TXT9_MOUSE Putative uncharacterized protein OS=Mus musculus GN=Agpat3 PE=2 SV=1;>tr|C4B4E7|C4B4E7_MOUSE 1-acylglycerol-3-phosphate O	3	1	1	1	1	1	1	2.7	2.7	2.7	43.295	376	376;376;376	7							1			1	0.0046465	NaN	NaN	NaN	1	NaN	NaN	NaN	1	NaN	NaN	NaN	1	NaN	NaN	NaN	1	NaN
C6EQH2;Q4U2R1-2;Q4U2R1	C6EQH2;Q4U2R1-2;Q4U2R1	2;2;2	2;2;2	2;2;2	E3 ubiquitin-protein ligase HERC2	Herc2	>tr|C6EQH2|C6EQH2_MOUSE ASL1/Herc2 fusion protein OS=Mus musculus PE=2 SV=1;>sp|Q4U2R1-2|HERC2_MOUSE Isoform 2 of E3 ubiquitin-protein ligase HERC2 OS=Mus musculus GN=Herc2;>sp|Q4U2R1|HERC2_MOUSE E3 ubiquitin-protein ligase HERC2 OS=Mus musculus GN=Herc2 P	3	2	2	2	2	2	2	0.7	0.7	0.7	517.32	4746	4746;4800;4836	1	2									2	0.00063681	NaN	NaN	NaN	1	NaN	NaN	NaN	1	NaN	NaN	NaN	1	NaN	NaN	NaN	1	NaN
Q9Z2I8-2;C6EQH3;Q9Z2I8	Q9Z2I8-2;C6EQH3;Q9Z2I8	2;2;2	2;2;2	2;2;2	Succinyl-CoA ligase [GDP-forming] subunit beta, mitochondrial	Suclg2	>sp|Q9Z2I8-2|SUCB2_MOUSE Isoform 2 of Succinyl-CoA ligase [GDP-forming] subunit beta, mitochondrial OS=Mus musculus GN=Suclg2;>tr|C6EQH3|C6EQH3_MOUSE ASL1/Suclg2 fusion protein OS=Mus musculus GN=Suclg2 PE=2 SV=1;>sp|Q9Z2I8|SUCB2_MOUSE Succinyl-CoA ligase	3	2	2	2	2	2	2	6.2	6.2	6.2	41.349	384	384;414;433	5					2					2	5.6426E-05	NaN	NaN	NaN	1	NaN	NaN	NaN	1	NaN	NaN	NaN	1	NaN	NaN	NaN	1	NaN
CON__ENSEMBL:ENSBTAP00000007350	CON__ENSEMBL:ENSBTAP00000007350	20	20	3			>ENSEMBL:ENSBTAP00000007350 (Bos taurus) similar to Complement C4-A precursor	1	20	20	3	20	20	3	15.3	15.3	1.8	192.99	1742	1742	6				2	12	8	3	2	3	30	6.3518E-93	0.12832	0.13218	108.72	23	0.14734	0.18846	145.33	20	0.80716	1.1912	87.657	20	0.12832	0.13218	108.72	23	0.14734
P05213;CON__ENSEMBL:ENSBTAP00000016242;Q99KA2;O89052;Q3UX10	P05213;CON__ENSEMBL:ENSBTAP00000016242;Q99KA2	12;12;9;3;1	12;12;9;3;1	0;0;0;0;0	Tubulin alpha-1B chain	Tuba1b	>sp|P05213|TBA1B_MOUSE Tubulin alpha-1B chain OS=Mus musculus GN=Tuba1b PE=1 SV=2;>ENSEMBL:ENSBTAP00000016242 (Bos taurus) similar to alpha-tubulin I isoform 1;>tr|Q99KA2|Q99KA2_MOUSE Tuba1b protein (Fragment) OS=Mus musculus GN=Tuba1b PE=2 SV=1	5	12	12	0	12	12	0	35.5	35.5	0	50.151	451	451;451;347;99;446	5.12	2	2	3	1	13	4	2	3	2	32	2.4343E-127	0.81209	0.82737	52.69	31	0.61465	0.91751	49.963	31	0.97827	1.0283	33.604	31	0.81209	0.82737	52.69	31	0.61465
CON__ENSEMBL:ENSBTAP00000024146;P28665	CON__ENSEMBL:ENSBTAP00000024146	21;1	21;1	21;1			>ENSEMBL:ENSBTAP00000024146 (Bos taurus) similar to alpha-2-macroglobulin isoform 1	2	21	21	21	21	21	21	21.7	21.7	21.7	164.34	1477	1477;1476	4.88	3	12	3	5	10	11	2	3	7	56	1.3822E-115	0.12946	0.14499	107.11	43	0.13268	0.25635	110.96	41	1.0168	1.3169	93.579	41	0.12946	0.14499	107.11	43	0.13268
CON__ENSEMBL:ENSBTAP00000031900	CON__ENSEMBL:ENSBTAP00000031900	1	1	1			>ENSEMBL:ENSBTAP00000031900 (Bos taurus) 121 kDa protein	1	1	1	1	1	1	1	1.6	1.6	1.6	121.45	1064	1064	3			1							1	0.0066491	NaN	NaN	NaN	1	NaN	NaN	NaN	1	NaN	NaN	NaN	1	NaN	NaN	NaN	1	NaN
CON__ENSEMBL:ENSBTAP00000032840	CON__ENSEMBL:ENSBTAP00000032840	7	7	7			>ENSEMBL:ENSBTAP00000032840 (Bos taurus) similar to apolipoprotein B, partial	1	7	7	7	7	7	7	11.8	11.8	11.8	92.273	825	825	1	8									8	1.7617E-28	0.14494	0.15211	142.13	6	0.18568	0.31263	117.5	6	0.78215	0.92407	168.49	6	0.14494	0.15211	142.13	6	0.18568
CON__ENSEMBL:ENSBTAP00000034412	CON__ENSEMBL:ENSBTAP00000034412	2	2	2			>ENSEMBL:ENSBTAP00000034412 (Bos taurus) similar to C4b-binding protein alpha chain	1	2	2	2	2	2	2	15.1	15.1	15.1	22.336	199	199	8								2		2	0.00048208	0.23786	0.28576	90.011	2	0.26667	0.46456	66.225	2	1.1211	1.5248	31.214	2	0.23786	0.28576	90.011	2	0.26667
CON__ENSEMBL:ENSBTAP00000037665	CON__ENSEMBL:ENSBTAP00000037665	4	4	4			>ENSEMBL:ENSBTAP00000037665 (Bos taurus) similar to Pregnancy zone protein, partial	1	4	4	4	4	4	4	11.6	11.6	11.6	65.19	578	578	4.33		3		1				2		6	8.3062E-10	0.33023	0.37477	81.061	5	0.2384	0.30905	68.029	5	0.47152	0.81915	37.326	5	0.33023	0.37477	81.061	5	0.2384
CON__P00735;H7BX99;Q3TJ94;P19221	CON__P00735;H7BX99;Q3TJ94;P19221	2;1;1;1	2;1;1;1	2;1;1;1	Prothrombin;Activation peptide fragment 1;Activation peptide fragment 2;Thrombin light chain;Thrombin heavy chain	F2	>P00735 SWISS-PROT:P00735 (Bos taurus) Prothrombin precursor (Fragment);>tr|H7BX99|H7BX99_MOUSE Prothrombin OS=Mus musculus GN=F2 PE=2 SV=1;>tr|Q3TJ94|Q3TJ94_MOUSE Prothrombin OS=Mus musculus GN=F2 PE=2 SV=1;>sp|P19221|THRB_MOUSE Prothrombin OS=Mus musculu	4	2	2	2	2	2	2	5.1	5.1	5.1	70.505	625	625;617;618;618	7							2			2	1.4334E-05	0.15553	0.21218	14.529	2	0.10593	0.2201	0.81292	2	0.68106	1.0316	21.374	2	0.15553	0.21218	14.529	2	0.10593
CON__P00761	CON__P00761	3	3	3			>P00761 SWISS-PROT:P00761|TRYP_PIG Trypsin - Sus scrofa (Pig).	1	3	3	3	3	3	3	21.6	21.6	21.6	24.409	231	231	4.68	6	3	3	3	3	3	4	3	3	31	0	0.051337	0.059685	119.16	23	0.023706	0.047687	134.16	23	0.70424	0.85581	66.038	23	0.051337	0.059685	119.16	23	0.023706
CON__P01030	CON__P01030	19	2	2			>P01030 SWISS-PROT:P01030 (Bos taurus) similar to Complement C4-A precursor	1	19	2	2	19	2	2	14.5	1	1	192.79	1741	1741	5.33					2	1				3	1.9567E-86	0.40942	0.53187	82.098	2	0.184	0.33667	81.346	2	0.44941	0.60128	5.72	2	0.40942	0.53187	82.098	2	0.184
CON__P01966	CON__P01966	5	5	5			>P01966 SWISS-PROT:P01966 (Bos taurus) Hemoglobin subunit alpha	1	5	5	5	5	5	5	51.4	51.4	51.4	15.184	142	142	7.24		2		1	1	1	1	2	9	17	2.5668E-74	0.096271	0.10509	119.27	14	0.12164	0.16238	133.59	14	0.75476	1.0378	109.77	14	0.096271	0.10509	119.27	14	0.12164
CON__P02769;CON__P02768-1	CON__P02769	31;2	31;2	31;2			>P02769 SWISS-PROT:P02769 (Bos taurus) Bovine serum albumin precursor	2	31	31	31	31	31	31	62.3	62.3	62.3	69.293	607	607;609	4.96	2	2	7	2	30	27				70	1.1415E-262	0.1396	0.21094	124.4	58	0.16309	0.25049	119.14	53	0.91504	1.0612	75.007	53	0.1396	0.21094	124.4	58	0.16309
CON__P04264;Q4L0E7;Q678L1;Q0VDM9;A1L0X5;Q0VDN0;Q6IFT3;E9Q0F0	CON__P04264	8;2;2;1;1;1;1;1	6;0;0;1;1;1;1;1	3;0;0;0;0;0;0;0			>P04264 SWISS-PROT:P04264 Tax_Id=9606 Gene_Symbol=KRT1 Keratin, type II cytoskeletal 1	8	8	6	3	8	6	3	10.6	9	3.4	66.017	644	644;222;224;492;492;513;800;1068	3.91	1	2	3		2	2	1			11	3.6978E-35	0.25555	0.2591	82.305	9	0.25892	0.39936	112.16	9	0.74787	0.86721	66.271	9	0.25555	0.2591	82.305	9	0.25892
P05784;CON__P05784;CON__P08727	P05784;CON__P05784	13;13;1	13;13;1	12;12;0	Keratin, type I cytoskeletal 18	Krt18	>sp|P05784|K1C18_MOUSE Keratin, type I cytoskeletal 18 OS=Mus musculus GN=Krt18 PE=1 SV=5;>P05784 SWISS-PROT:P05784 Tax_Id=10090 Gene_Symbol=Krt18 Keratin, type I cytoskeletal 18	3	13	13	12	13	13	12	27.9	27.9	25.8	47.538	423	423;423;400	6.23			1		13	5	3	4	4	30	2.2092E-182	0.86273	0.973	51.924	28	0.71767	1.101	60.189	28	0.82053	0.96786	32.009	28	0.86273	0.973	51.924	28	0.71767
CON__P12763	CON__P12763	7	7	7			>P12763 SWISS-PROT:P12763 (Bos taurus) Alpha-2-HS-glycoprotein precursor	1	7	7	7	7	7	7	27.9	27.9	27.9	38.418	359	359	4.92	2	1	2	2	7	7	2		1	24	9.896E-70	0.15628	0.18955	112.9	17	0.085969	0.14383	147.25	17	0.63708	0.66612	104.89	17	0.15628	0.18955	112.9	17	0.085969
CON__P13645;P02535-3;P02535-2;A2A513;P02535;CON__P02535-1;Q8VCW2;Q9Z320;B2RU72;CON__Q7Z3Z0;Q61414;CON__A2A4G1;B1AQ77;CON__Q7Z3Y8;CON__Q148H6;CON__Q7Z3Y9;Q9Z2K1;Q3SYP5;CON__Q9Z2K1;Q3ZAW8;CON__P02533;Q9EQD7;CON__P08779;Q9EQD6;CON__Q3ZAW8;Q61781;CON__Q7Z3Y7	CON__P13645	7;2;2;2;2;2;1;1;1;1;1;1;1;1;1;1;1;1;1;1;1;1;1;1;1;1;1	7;2;2;2;2;2;1;1;1;1;1;1;1;1;1;1;1;1;1;1;1;1;1;1;1;1;1	7;2;2;2;2;2;1;1;1;1;1;1;1;1;1;1;1;1;1;1;1;1;1;1;1;1;1			>P13645 SWISS-PROT:P13645 Tax_Id=9606 Gene_Symbol=KRT10 Keratin, type I cytoskeletal 10	27	7	7	7	7	7	7	18.5	18.5	18.5	59.51	593	593;462;561;561;570;570;446;448;448;450;452;456;456;459;464;468;469;469;469;470;472;473;473;474;474;484;486	2	5	1	3	1						10	2.6004E-20	0.11071	0.1319	83.462	9	0.13375	0.28983	114.81	9	1.0853	1.1954	129.8	9	0.11071	0.1319	83.462	9	0.13375
CON__P15497	CON__P15497	2	2	2			>P15497 SWISS-PROT:P15497 (Bos taurus) Apolipoprotein A-I precursor	1	2	2	2	2	2	2	9.4	9.4	9.4	30.276	265	265	8								2		2	2.3034E-05	0.18767	0.20812	132.71	2	0.15376	0.21725	49.606	2	0.81931	0.93972	79.283	2	0.18767	0.20812	132.71	2	0.15376
CON__P17690	CON__P17690	3	3	3			>P17690 SWISS-PROT:P17690 (Bos taurus) Beta-2-glycoprotein 1 precursor	1	3	3	3	3	3	3	17.4	17.4	17.4	38.252	345	345	5.6					2	3				5	8.9451E-86	0.076336	0.11362	123.58	2	0.10011	0.16731	73.651	2	1.3114	1.6655	228.51	2	0.076336	0.11362	123.58	2	0.10011
CON__P34955	CON__P34955	8	8	8			>P34955 SWISS-PROT:P34955 (Bos taurus) Alpha-1-antiproteinase precursor	1	8	8	8	8	8	8	23.1	23.1	23.1	46.103	416	416	5.71	1		2	1	7	4	6	2	1	24	3.2853E-83	0.11071	0.14125	108	19	0.16407	0.22101	106.39	18	1.2032	1.3907	124.16	18	0.11071	0.14125	108	19	0.16407
CON__P35527	CON__P35527	2	2	2			>P35527 SWISS-PROT:P35527 Tax_Id=9606 Gene_Symbol=KRT9 Keratin, type I cytoskeletal 9	1	2	2	2	2	2	2	6.3	6.3	6.3	62.129	623	623	1	2									2	1.1347E-05	NaN	NaN	NaN	1	NaN	NaN	NaN	1	NaN	NaN	NaN	1	NaN	NaN	NaN	1	NaN
CON__P35908;Q3TTY5;CON__Q3TTY5;B2RTP7;CON__Q7Z794;P04104;Q6NXH9;CON__Q6NXH9;CON__P12035;CON__Q01546;P07744;CON__P07744	CON__P35908;Q3TTY5;CON__Q3TTY5;B2RTP7	7;4;4;4;3;3;2;2;2;2;1;1	4;2;2;2;0;0;0;0;0;0;0;0	3;2;2;2;0;0;0;0;0;0;0;0	Keratin, type II cytoskeletal 2 epidermal	Krt2	>P35908 SWISS-PROT:P35908 Tax_Id=9606 Gene_Symbol=KRT2 Keratin, type II cytoskeletal 2 epidermal;>sp|Q3TTY5|K22E_MOUSE Keratin, type II cytoskeletal 2 epidermal OS=Mus musculus GN=Krt2 PE=1 SV=1;>Q3TTY5 SWISS-PROT:Q3TTY5 Tax_Id=10090 Gene_Symbol=Krt2 Kerat	12	7	4	3	7	4	3	11.3	6.8	5.4	65.865	645	645;707;707;707;578;637;539;539;629;638;525;525	2.8	3	1							1	5	1.8909E-32	0.066092	0.079307	80.378	3	0.1733	0.28221	134.83	3	3.4309	5.6991	213.16	3	0.066092	0.079307	80.378	3	0.1733
CON__P50448	CON__P50448	1	1	1			>P50448 SWISS-PROT:P50448 (Bos taurus) Factor XIIa inhibitor precursor	1	1	1	1	1	1	1	3.4	3.4	3.4	51.723	468	468	5.5					1	1				2	0.0023912	0.25371	0.31872	40.096	2	0.23541	0.3878	8.6677	2	0.92788	1.15	26.119	2	0.25371	0.31872	40.096	2	0.23541
P00015;CON__P62894;G4XXT0;Q6PBG3	P00015;CON__P62894	3;3;1;1	1;1;1;1	1;1;1;1	Cytochrome c, testis-specific	Cyct	>sp|P00015|CYC2_MOUSE Cytochrome c, testis-specific OS=Mus musculus GN=Cyct PE=1 SV=3;>P62894 SWISS-PROT:P62894 Cytochrome c - Bos taurus (Bovine).	4	3	1	1	3	1	1	21	13.3	13.3	11.713	105	105;105;56;105	9									1	1	6.8737E-06	NaN	NaN	NaN	1	NaN	NaN	NaN	1	NaN	NaN	NaN	1	NaN	NaN	NaN	1	NaN
CON__Q03247	CON__Q03247	1	1	1			>Q03247 SWISS-PROT:Q03247 (Bos taurus) Apolipoprotein E precursor	1	1	1	1	1	1	1	4.4	4.4	4.4	35.979	316	316	7							1			1	0.0077219	NaN	NaN	NaN	1	NaN	NaN	NaN	1	NaN	NaN	NaN	1	NaN	NaN	NaN	1	NaN
CON__Q29443;CON__Q0IIK2	CON__Q29443;CON__Q0IIK2	4;4	4;4	4;4			>Q29443 SWISS-PROT:Q29443 Serotransferrin - Bos taurus (Bovine).;>Q0IIK2 TREMBL:Q0IIK2 (Bos taurus) Transferrin	2	4	4	4	4	4	4	8.5	8.5	8.5	75.829	685	685;704	4.25				3	1					4	1.5159E-08	0.26183	0.31675	45.288	2	NaN	NaN	NaN	1	NaN	NaN	NaN	1	0.26183	0.31675	45.288	2	NaN
CON__Q1RMK2	CON__Q1RMK2	2	2	2			>Q1RMK2 TREMBL:Q1RMK2 (Bos taurus) IGHM protein	1	2	2	2	2	2	2	4.2	4.2	4.2	65.056	597	597	4				2						2	0.00022091	NaN	NaN	NaN	1	NaN	NaN	NaN	1	NaN	NaN	NaN	1	NaN	NaN	NaN	1	NaN
CON__Q1RMN8	CON__Q1RMN8	1	1	1			>Q1RMN8 TREMBL:Q1RMN8 (Bos taurus) Similar to Immunoglobulin lambda-like polypeptide 1	1	1	1	1	1	1	1	7.7	7.7	7.7	24.536	234	234	8								1		1	5.901E-05	NaN	NaN	NaN	0	NaN	NaN	NaN	0	NaN	NaN	NaN	0	NaN	NaN	NaN	0	NaN
CON__Q28107	CON__Q28107	3	3	3			>Q28107 SWISS-PROT:Q28107 (Bos taurus) Coagulation factor V precursor	1	3	3	3	3	3	3	1.4	1.4	1.4	248.98	2211	2211	6.5					1	1	1	1		4	2.2752E-09	NaN	NaN	NaN	1	NaN	NaN	NaN	1	NaN	NaN	NaN	1	NaN	NaN	NaN	1	NaN
CON__Q3SX09;A8DUN2;Q61650;E9Q223;CON__P02070;Q9QUN8;Q54AH9;Q549D9;P02104;P02089;P02088;D4N6V9;D4N6U4;D4N6R6;D4N6N9;D4N6N2;D4N6M2;D0U293;D0U285;D0U284;D0U270;D0U269;B1Q450;A8DV59;A8DV41;A8DUQ5;A8DUQ1;A8DUP7;A8DUP5;A8DUP0;A8DUM2;A8DUL7;A8DUL5;A8DUL2;A8DUL0;A8DUK7;A8DUK4;A8DUK0;A8DUK2	CON__Q3SX09	6;2;1;1;1;1;1;1;1;1;1;1;1;1;1;1;1;1;1;1;1;1;1;1;1;1;1;1;1;1;1;1;1;1;1;1;1;1;1	6;2;1;1;1;1;1;1;1;1;1;1;1;1;1;1;1;1;1;1;1;1;1;1;1;1;1;1;1;1;1;1;1;1;1;1;1;1;1	6;2;1;1;1;1;1;1;1;1;1;1;1;1;1;1;1;1;1;1;1;1;1;1;1;1;1;1;1;1;1;1;1;1;1;1;1;1;1			>Q3SX09 TREMBL:Q3SX09 (Bos taurus) similar to HBG protein	39	6	6	6	6	6	6	34.8	34.8	34.8	22.06	201	201;147;52;103;145;146;146;147;147;147;147;147;147;147;147;147;147;147;147;147;147;147;147;147;147;147;147;147;147;147;147;147;147;147;147;147;147;147;151	8.46						1	1	2	9	13	4.6621E-71	0.081399	0.075196	168.43	12	0.069673	0.081873	178.67	12	0.90961	0.96923	117.62	12	0.081399	0.075196	168.43	12	0.069673
CON__Q3SZV7	CON__Q3SZV7	3	3	3			>Q3SZV7 TREMBL:Q3SZV7 (Bos taurus) Similar to hemopexin	1	3	3	3	3	3	3	10.9	10.9	10.9	52.295	460	460	5.33					2	1				3	6.9707E-10	0.11253	0.12941	37.371	2	0.12224	0.15167	108.56	2	1.0863	1.0896	71.174	2	0.11253	0.12941	37.371	2	0.12224
CON__Q3ZBS7	CON__Q3ZBS7	5	5	5			>Q3ZBS7 TREMBL:Q3ZBS7 (Bos taurus) Vitronectin	1	5	5	5	5	5	5	15.7	15.7	15.7	54.099	484	484	5	1		1	1	3	5	1			12	2.4979E-37	0.1213	0.19203	107.36	12	0.1252	0.21952	141.05	10	0.58783	0.73488	115.81	10	0.1213	0.19203	107.36	12	0.1252
Q9DCV7;CON__Q9DCV7;CON__Q3KNV1;CON__P08729;D3Z6N5;CON__Q5XKE5	Q9DCV7;CON__Q9DCV7	14;14;6;6;4;2	11;11;3;3;4;1	9;9;3;3;2;1	Keratin, type II cytoskeletal 7	Krt7	>sp|Q9DCV7|K2C7_MOUSE Keratin, type II cytoskeletal 7 OS=Mus musculus GN=Krt7 PE=1 SV=1;>Q9DCV7 SWISS-PROT:Q9DCV7 Tax_Id=10090 Gene_Symbol=Krt7 Keratin, type II cytoskeletal 7	6	14	11	9	14	11	9	35.2	31.3	28.7	50.708	457	457;457;469;469;115;535	5.42					13	5		1		19	1.2259E-57	0.60208	0.67522	45.488	18	0.67854	0.73104	33.541	18	1.0082	0.98389	20.979	18	0.60208	0.67522	45.488	18	0.67854
CON__Q9TTE1	CON__Q9TTE1	1	1	1			>Q9TTE1 SWISS-PROT:Q9TTE1 (Bos taurus) Endopin-1 precursor	1	1	1	1	1	1	1	3.6	3.6	3.6	46.203	411	411	5.5					1	1				2	0.0041524	0.11916	0.14581	23.473	2	0.26314	0.43785	44.26	2	2.2083	2.7345	75.436	2	0.11916	0.14581	23.473	2	0.26314
Q99KV4;Q8K5B2;D0EW11	Q99KV4;Q8K5B2;D0EW11	1;1;1	1;1;1	1;1;1	Multiple coagulation factor deficiency protein 2 homolog	Mcfd2	>tr|Q99KV4|Q99KV4_MOUSE Mcfd2 protein OS=Mus musculus GN=Mcfd2 PE=2 SV=1;>sp|Q8K5B2|MCFD2_MOUSE Multiple coagulation factor deficiency protein 2 homolog OS=Mus musculus GN=Mcfd2 PE=2 SV=1;>tr|D0EW11|D0EW11_MOUSE Multiple coagulation factor deficiency 2 iso	3	1	1	1	1	1	1	21.2	21.2	21.2	9.0699	80	80;145;145	9									1	1	0.0010915	NaN	NaN	NaN	1	NaN	NaN	NaN	1	NaN	NaN	NaN	1	NaN	NaN	NaN	1	NaN
P16858;D2KHZ9;S4R1W1;S4R257;D3YYI5;Q3TUZ9;D3Z0Z9;Q4VBD1;Q6IWE3;V9GX06;S4R1W8;W8QM43;Q3V2I5;S4R2G5;Q64467;V9GXA7;V9GXK0;Q8CEV2	P16858;D2KHZ9;S4R1W1;S4R257;D3YYI5;Q3TUZ9;D3Z0Z9	13;13;12;11;8;7;7;4;3;3;2;2;2;2;2;1;1;1	13;13;12;11;8;7;7;4;3;3;2;2;2;2;2;1;1;1	13;13;12;11;8;7;7;4;3;3;2;2;2;2;2;1;1;1	Glyceraldehyde-3-phosphate dehydrogenase	Gapdh;Gm7293;Gm10481;Gm5069	>sp|P16858|G3P_MOUSE Glyceraldehyde-3-phosphate dehydrogenase OS=Mus musculus GN=Gapdh PE=1 SV=2;>tr|D2KHZ9|D2KHZ9_MOUSE Glyceraldehyde-3-phosphate dehydrogenase OS=Mus musculus GN=GAPDH PE=2 SV=1;>tr|S4R1W1|S4R1W1_MOUSE Uncharacterized protein OS=Mus musc	18	13	13	13	13	13	13	45.9	45.9	45.9	35.81	333	333;333;333;280;336;144;337;136;96;183;55;77;236;440;440;121;151;156	5.53		2	11	1	4	3	18	3	1	43	0	1.1762	1.4186	40.199	43	1.081	1.6417	46.483	43	0.9868	1.015	39.338	43	1.1762	1.4186	40.199	43	1.081
Q8BTY2-2;Q8BTY2;D3Y273;D3Y272;F8VQC9;I1VGT5;I1VGT4;J9RDH0;J9S4N6;J9RZB2;J7H931;J9RV59;U3RKD2;H6WZ45;E3UVT8;I1VGT6;H6WZF5;E3UVT9;U3RF68;J9S7F7	Q8BTY2-2;Q8BTY2;D3Y273;D3Y272;F8VQC9;I1VGT5;I1VGT4;J9RDH0;J9S4N6;J9RZB2;J7H931;J9RV59;U3RKD2;H6WZ45;E3UVT8;I1VGT6;H6WZF5;E3UVT9;U3RF68;J9S7F7	2;2;2;2;2;2;2;2;2;2;2;2;1;1;1;1;1;1;1;1	2;2;2;2;2;2;2;2;2;2;2;2;1;1;1;1;1;1;1;1	2;2;2;2;2;2;2;2;2;2;2;2;1;1;1;1;1;1;1;1	Sodium bicarbonate cotransporter 3	Slc4a7	>sp|Q8BTY2-2|S4A7_MOUSE Isoform 2 of Sodium bicarbonate cotransporter 3 OS=Mus musculus GN=Slc4a7;>sp|Q8BTY2|S4A7_MOUSE Sodium bicarbonate cotransporter 3 OS=Mus musculus GN=Slc4a7 PE=1 SV=2;>tr|D3Y273|D3Y273_MOUSE Solute carrier family 4 sodium bicarbonat	20	2	2	2	2	2	2	3.2	3.2	3.2	104.68	936	936;1034;1095;1118;1131;1138;1151;1205;1218;1241;1246;1254;1011;1113;1126;1133;1146;1200;1210;1213	3			2							2	4.7084E-08	0.41842	0.44518	2.0176	2	NaN	NaN	NaN	1	NaN	NaN	NaN	1	0.41842	0.44518	2.0176	2	NaN
D3YZN3;D3YU77;D3YTL5;Q99LB4;Q3UJ44;Q3TNN6	D3YZN3;D3YU77;D3YTL5;Q99LB4;Q3UJ44;Q3TNN6	1;1;1;1;1;1	1;1;1;1;1;1	1;1;1;1;1;1		Capg	>tr|D3YZN3|D3YZN3_MOUSE Macrophage-capping protein (Fragment) OS=Mus musculus GN=Capg PE=2 SV=1;>tr|D3YU77|D3YU77_MOUSE Macrophage-capping protein (Fragment) OS=Mus musculus GN=Capg PE=2 SV=1;>tr|D3YTL5|D3YTL5_MOUSE Macrophage-capping protein (Fragment) OS	6	1	1	1	1	1	1	6.4	6.4	6.4	19.227	173	173;193;254;349;349;349	7							1			1	0.00011525	NaN	NaN	NaN	1	NaN	NaN	NaN	1	NaN	NaN	NaN	1	NaN	NaN	NaN	1	NaN
D3Z4M2;D3YTM0;D3Z0Z2;Q924Z4	D3Z4M2;D3YTM0;D3Z0Z2;Q924Z4	2;2;2;2	2;2;2;2	2;2;2;2	Ceramide synthase 2	Cers2	>tr|D3Z4M2|D3Z4M2_MOUSE Ceramide synthase 2 (Fragment) OS=Mus musculus GN=Cers2 PE=2 SV=1;>tr|D3YTM0|D3YTM0_MOUSE Ceramide synthase 2 (Fragment) OS=Mus musculus GN=Cers2 PE=2 SV=1;>tr|D3Z0Z2|D3Z0Z2_MOUSE Ceramide synthase 2 (Fragment) OS=Mus musculus GN=Ce	4	2	2	2	2	2	2	13.8	13.8	13.8	15.505	130	130;220;245;380	6			1				3			4	1.8029E-32	0.31513	0.32474	43.283	4	0.44392	0.63813	36.043	4	1.0255	1.2501	26.091	4	0.31513	0.32474	43.283	4	0.44392
D6REG2;D3YWU4;D3YWA9;D3YTR6;Q8R0G7	D6REG2;D3YWU4;D3YWA9;D3YTR6;Q8R0G7	1;1;1;1;1	1;1;1;1;1	1;1;1;1;1	Protein spinster homolog 1	Spns1	>tr|D6REG2|D6REG2_MOUSE Protein spinster homolog 1 OS=Mus musculus GN=Spns1 PE=2 SV=1;>tr|D3YWU4|D3YWU4_MOUSE Protein spinster homolog 1 (Fragment) OS=Mus musculus GN=Spns1 PE=2 SV=1;>tr|D3YWA9|D3YWA9_MOUSE Protein spinster homolog 1 OS=Mus musculus GN=Spn	5	1	1	1	1	1	1	8.5	8.5	8.5	17.993	165	165;239;453;476;528	5			1				1			2	0.011225	0.61735	0.81084	19.638	2	0.36132	0.73334	1.3855	2	0.59667	0.91548	11.459	2	0.61735	0.81084	19.638	2	0.36132
D3YTS4;Q9JHS3	D3YTS4;Q9JHS3	2;2	2;2	2;2	Ragulator complex protein LAMTOR2	Lamtor2	>tr|D3YTS4|D3YTS4_MOUSE Ragulator complex protein LAMTOR2 OS=Mus musculus GN=Lamtor2 PE=2 SV=1;>sp|Q9JHS3|LTOR2_MOUSE Ragulator complex protein LAMTOR2 OS=Mus musculus GN=Lamtor2 PE=1 SV=1	2	2	2	2	2	2	2	55.8	55.8	55.8	5.6777	52	52;125	9									2	2	3.0027E-06	NaN	NaN	NaN	0	NaN	NaN	NaN	0	NaN	NaN	NaN	0	NaN	NaN	NaN	0	NaN
D3YU17;Q8VCM8;F6S731	D3YU17;Q8VCM8	11;11;2	11;11;2	11;11;2	Nicalin	Ncln	>tr|D3YU17|D3YU17_MOUSE Nicalin OS=Mus musculus GN=Ncln PE=2 SV=1;>sp|Q8VCM8|NCLN_MOUSE Nicalin OS=Mus musculus GN=Ncln PE=2 SV=2	3	11	11	11	11	11	11	21.7	21.7	21.7	62.779	562	562;563;64	5.22					14	4				18	1.5055E-136	1.0927	1.2443	57.976	18	1.3484	1.6619	47.346	18	1.1226	1.1202	42.812	18	1.0927	1.2443	57.976	18	1.3484
D3YU33;Q8CHK3	D3YU33;Q8CHK3	1;1	1;1	1;1	Lysophospholipid acyltransferase 7	Mboat7	>tr|D3YU33|D3YU33_MOUSE Lysophospholipid acyltransferase 7 OS=Mus musculus GN=Mboat7 PE=2 SV=1;>sp|Q8CHK3|MBOA7_MOUSE Lysophospholipid acyltransferase 7 OS=Mus musculus GN=Mboat7 PE=2 SV=1	2	1	1	1	1	1	1	3.5	3.5	3.5	38.753	344	344;473	3			1							1	0.00058763	NaN	NaN	NaN	1	NaN	NaN	NaN	1	NaN	NaN	NaN	1	NaN	NaN	NaN	1	NaN
P49025-3;F6SBR5;P49025-4;D3Z1U0;P49025;E9QL53;D3YU89;P49025-5	P49025-3;F6SBR5;P49025-4;D3Z1U0;P49025;E9QL53;D3YU89;P49025-5	1;1;1;1;1;1;1;1	1;1;1;1;1;1;1;1	1;1;1;1;1;1;1;1	Citron Rho-interacting kinase	Cit	>sp|P49025-3|CTRO_MOUSE Isoform 3 of Citron Rho-interacting kinase OS=Mus musculus GN=Cit;>tr|F6SBR5|F6SBR5_MOUSE Citron Rho-interacting kinase (Fragment) OS=Mus musculus GN=Cit PE=1 SV=1;>sp|P49025-4|CTRO_MOUSE Isoform 4 of Citron Rho-interacting kinase O	8	1	1	1	1	1	1	1.2	1.2	1.2	183.45	1597	1597;1642;2012;2028;2055;2055;2070;2085	2		1								1	0.0050052	NaN	NaN	NaN	1	NaN	NaN	NaN	1	NaN	NaN	NaN	1	NaN	NaN	NaN	1	NaN
D3YUG4;J3QK48;P97823-2;J3QP56;Q4FK51;P97823	D3YUG4;J3QK48;P97823-2;J3QP56;Q4FK51;P97823	1;1;1;1;1;1	1;1;1;1;1;1	1;1;1;1;1;1	Acyl-protein thioesterase 1	Lypla1	>tr|D3YUG4|D3YUG4_MOUSE Acyl-protein thioesterase 1 (Fragment) OS=Mus musculus GN=Lypla1 PE=2 SV=1;>tr|J3QK48|J3QK48_MOUSE Acyl-protein thioesterase 1 (Fragment) OS=Mus musculus GN=Lypla1 PE=4 SV=1;>sp|P97823-2|LYPA1_MOUSE Isoform 2 of Acyl-protein thioest	6	1	1	1	1	1	1	9.2	9.2	9.2	15.176	142	142;220;221;224;230;230	8								1		1	5.0635E-16	NaN	NaN	NaN	1	NaN	NaN	NaN	1	NaN	NaN	NaN	1	NaN	NaN	NaN	1	NaN
F6QZ47;D3YUH4;E9Q6A9;Q3UZT7;Q02248	F6QZ47;D3YUH4;E9Q6A9;Q3UZT7;Q02248	1;1;1;1;1	1;1;1;1;1	1;1;1;1;1	Catenin beta-1	Ctnnb1	>tr|F6QZ47|F6QZ47_MOUSE Catenin beta-1 (Fragment) OS=Mus musculus GN=Ctnnb1 PE=1 SV=1;>tr|D3YUH4|D3YUH4_MOUSE Catenin beta-1 (Fragment) OS=Mus musculus GN=Ctnnb1 PE=2 SV=1;>tr|E9Q6A9|E9Q6A9_MOUSE Catenin beta-1 OS=Mus musculus GN=Ctnnb1 PE=1 SV=1;>tr|Q3UZT	5	1	1	1	1	1	1	8.3	8.3	8.3	16.505	145	145;174;607;781;781	4				1						1	0.00029867	NaN	NaN	NaN	1	NaN	NaN	NaN	1	NaN	NaN	NaN	1	NaN	NaN	NaN	1	NaN
D3YUK4;Q9DCS9	D3YUK4;Q9DCS9	3;3	3;3	3;3	NADH dehydrogenase [ubiquinone] 1 beta subcomplex subunit 10	Ndufb10	>tr|D3YUK4|D3YUK4_MOUSE NADH dehydrogenase [ubiquinone] 1 beta subcomplex subunit 10 (Fragment) OS=Mus musculus GN=Ndufb10 PE=4 SV=1;>sp|Q9DCS9|NDUBA_MOUSE NADH dehydrogenase [ubiquinone] 1 beta subcomplex subunit 10 OS=Mus musculus GN=Ndufb10 PE=1 SV=3	2	3	3	3	3	3	3	29.5	29.5	29.5	17.74	149	149;176	8								5		5	2.3689E-91	0.27522	0.30107	63.104	5	0.43449	0.61235	14.127	5	1.5482	1.737	40.828	5	0.27522	0.30107	63.104	5	0.43449
D3Z0K1;D3Z1U9;D3YUM1;Q91YT0;D3YXX5	D3Z0K1;D3Z1U9;D3YUM1;Q91YT0;D3YXX5	2;2;2;2;1	2;2;2;2;1	2;2;2;2;1	NADH dehydrogenase [ubiquinone] flavoprotein 1, mitochondrial	Ndufv1	>tr|D3Z0K1|D3Z0K1_MOUSE NADH dehydrogenase [ubiquinone] flavoprotein 1, mitochondrial (Fragment) OS=Mus musculus GN=Ndufv1 PE=1 SV=1;>tr|D3Z1U9|D3Z1U9_MOUSE NADH dehydrogenase [ubiquinone] flavoprotein 1, mitochondrial OS=Mus musculus GN=Ndufv1 PE=1 SV=1;>	5	2	2	2	2	2	2	20.5	20.5	20.5	15.824	146	146;385;455;464;115	5					3					3	7.2049E-08	0.94746	0.96501	11.545	3	1.203	1.1054	8.329	3	1.2697	1.0602	4.585	3	0.94746	0.96501	11.545	3	1.203
D3YUQ9;E9QN08;Q80T06;P57776;P57776-3;D3Z7N2;D3YZT9;P57776-2;Q91VK2;F6ZFU0;Q8BW50;D3YY68	D3YUQ9;E9QN08;Q80T06;P57776;P57776-3;D3Z7N2;D3YZT9;P57776-2;Q91VK2;F6ZFU0	4;4;4;4;4;3;3;3;3;3;1;1	4;4;4;4;4;3;3;3;3;3;1;1	4;4;4;4;4;3;3;3;3;3;1;1	Elongation factor 1-delta	Eef1d	>tr|D3YUQ9|D3YUQ9_MOUSE Elongation factor 1-delta (Fragment) OS=Mus musculus GN=Eef1d PE=1 SV=2;>tr|E9QN08|E9QN08_MOUSE Elongation factor 1-delta (Fragment) OS=Mus musculus GN=Eef1d PE=1 SV=1;>tr|Q80T06|Q80T06_MOUSE Elongation factor 1-delta OS=Mus musculu	12	4	4	4	4	4	4	32.1	32.1	32.1	21.478	193	193;245;281;281;660;129;210;257;276;552;117;190	7							5			5	0	0.8787	1.2764	25.849	5	0.564	1.1784	36.935	5	0.79648	1.2156	34.696	5	0.8787	1.2764	25.849	5	0.564
D3YUS4;Q9DD03;Q0PD42	D3YUS4;Q9DD03;Q0PD42	1;1;1	1;1;1	1;1;1	Ras-related protein Rab-13	Rab13	>tr|D3YUS4|D3YUS4_MOUSE Ras-related protein Rab-13 OS=Mus musculus GN=Rab13 PE=2 SV=1;>sp|Q9DD03|RAB13_MOUSE Ras-related protein Rab-13 OS=Mus musculus GN=Rab13 PE=1 SV=1;>tr|Q0PD42|Q0PD42_MOUSE Rab13 OS=Mus musculus GN=Rab13 PE=2 SV=1	3	1	1	1	1	1	1	11.6	11.6	11.6	13.579	121	121;202;202	8								1		1	0.00071172	NaN	NaN	NaN	1	NaN	NaN	NaN	1	NaN	NaN	NaN	1	NaN	NaN	NaN	1	NaN
Q99J45;Q3TCW5;D3YUV1	Q99J45;Q3TCW5;D3YUV1	1;1;1	1;1;1	1;1;1	Nuclear receptor-binding protein	Nrbp1	>sp|Q99J45|NRBP_MOUSE Nuclear receptor-binding protein OS=Mus musculus GN=Nrbp1 PE=1 SV=1;>tr|Q3TCW5|Q3TCW5_MOUSE Putative uncharacterized protein OS=Mus musculus GN=Nrbp1 PE=2 SV=1;>tr|D3YUV1|D3YUV1_MOUSE Nuclear receptor-binding protein OS=Mus musculus G	3	1	1	1	1	1	1	2.1	2.1	2.1	59.865	535	535;535;543	5					2					2	0.0095851	0.47193	0.47482	3.4528	2	0.57247	0.53415	13.16	2	1.213	1.0082	11.961	2	0.47193	0.47482	3.4528	2	0.57247
P59242-2;D3YUW7;P59242;E9QMC1;Q32NZ7	P59242-2;D3YUW7;P59242;E9QMC1	4;4;4;4;1	4;4;4;4;1	4;4;4;4;1	Cingulin	Cgn	>sp|P59242-2|CING_MOUSE Isoform 2 of Cingulin OS=Mus musculus GN=Cgn;>tr|D3YUW7|D3YUW7_MOUSE Cingulin OS=Mus musculus GN=Cgn PE=1 SV=1;>sp|P59242|CING_MOUSE Cingulin OS=Mus musculus GN=Cgn PE=1 SV=1;>tr|E9QMC1|E9QMC1_MOUSE Cingulin OS=Mus musculus GN=Cgn P	5	4	4	4	4	4	4	4.3	4.3	4.3	135.64	1183	1183;1184;1191;1192;703	3			4							4	3.6655E-14	0.7644	0.96671	30.558	4	0.504	1.0747	22.19	4	0.67396	1.0113	11.683	4	0.7644	0.96671	30.558	4	0.504
P98195-2;D3YV00;P98195	P98195-2;D3YV00;P98195	3;3;3	3;3;3	3;3;3	Probable phospholipid-transporting ATPase IIB	Atp9b	>sp|P98195-2|ATP9B_MOUSE Isoform 2 of Probable phospholipid-transporting ATPase IIB OS=Mus musculus GN=Atp9b;>tr|D3YV00|D3YV00_MOUSE Probable phospholipid-transporting ATPase IIB OS=Mus musculus GN=Atp9b PE=4 SV=1;>sp|P98195|ATP9B_MOUSE Probable phospholip	3	3	3	3	3	3	3	3.3	3.3	3.3	127.91	1135	1135;1135;1146	3			3							3	6.2748E-08	0.85328	1.0871	52.581	3	0.49876	1.0629	13.878	3	0.75366	1.2092	53.545	3	0.85328	1.0871	52.581	3	0.49876
D3Z712;D3YVB4;F8WJ41;Q5M9M4;P62245	D3Z712;D3YVB4;F8WJ41;Q5M9M4;P62245	2;2;2;2;2	2;2;2;2;2	2;2;2;2;2	40S ribosomal protein S15a	Rps15a	>tr|D3Z712|D3Z712_MOUSE 40S ribosomal protein S15a (Fragment) OS=Mus musculus GN=Rps15a PE=4 SV=1;>tr|D3YVB4|D3YVB4_MOUSE 40S ribosomal protein S15a (Fragment) OS=Mus musculus GN=Rps15a PE=4 SV=1;>tr|F8WJ41|F8WJ41_MOUSE 40S ribosomal protein S15a (Fragment	5	2	2	2	2	2	2	33.3	33.3	33.3	7.8644	69	69;71;108;130;130	9									3	3	8.168E-05	1.1946	1.0996	27.355	2	0.68734	1.1287	21.182	2	0.58052	0.91203	11.07	2	1.1946	1.0996	27.355	2	0.68734
D3YVH7;Q05BN2;Q3UMW2;Q3TGU7;P50580	D3YVH7;Q05BN2;Q3UMW2;Q3TGU7;P50580	1;1;1;1;1	1;1;1;1;1	1;1;1;1;1	Proliferation-associated protein 2G4	Pa2g4	>tr|D3YVH7|D3YVH7_MOUSE Proliferation-associated protein 2G4 (Fragment) OS=Mus musculus GN=Pa2g4 PE=1 SV=1;>tr|Q05BN2|Q05BN2_MOUSE Pa2g4 protein (Fragment) OS=Mus musculus GN=Pa2g4 PE=2 SV=1;>tr|Q3UMW2|Q3UMW2_MOUSE Putative uncharacterized protein OS=Mus m	5	1	1	1	1	1	1	4.7	4.7	4.7	30.707	275	275;372;394;394;394	5					1					1	0.00099421	NaN	NaN	NaN	1	NaN	NaN	NaN	1	NaN	NaN	NaN	1	NaN	NaN	NaN	1	NaN
Q3UD86;Q3TFC0;P23249;D3YVL0;Q69ZE2;E9PW39	Q3UD86;Q3TFC0;P23249;D3YVL0;Q69ZE2;E9PW39	4;4;4;4;4;4	4;4;4;4;4;4	4;4;4;4;4;4	Putative helicase MOV-10	Mov10	>tr|Q3UD86|Q3UD86_MOUSE Putative uncharacterized protein OS=Mus musculus GN=Mov10 PE=2 SV=1;>tr|Q3TFC0|Q3TFC0_MOUSE Putative uncharacterized protein OS=Mus musculus GN=Mov10 PE=2 SV=1;>sp|P23249|MOV10_MOUSE Putative helicase MOV-10 OS=Mus musculus GN=Mov10	6	4	4	4	4	4	4	5.9	5.9	5.9	113.55	1004	1004;1004;1004;1004;1027;1077	3			4							4	5.72E-26	0.89103	1.1439	21.187	3	0.87863	1.1685	11.806	3	1.0697	1.1963	17.297	3	0.89103	1.1439	21.187	3	0.87863
D3YVM2;Q9QY73	D3YVM2;Q9QY73	1;1	1;1	1;1	Transmembrane protein 59	Tmem59	>tr|D3YVM2|D3YVM2_MOUSE Transmembrane protein 59 OS=Mus musculus GN=Tmem59 PE=4 SV=1;>sp|Q9QY73|TMM59_MOUSE Transmembrane protein 59 OS=Mus musculus GN=Tmem59 PE=1 SV=2	2	1	1	1	1	1	1	5.9	5.9	5.9	28.592	256	256;323	9									1	1	3.8531E-06	NaN	NaN	NaN	1	NaN	NaN	NaN	1	NaN	NaN	NaN	1	NaN	NaN	NaN	1	NaN
D3Z4L7;D3YVM8;O55102	D3Z4L7;D3YVM8;O55102	1;1;1	1;1;1	1;1;1	Biogenesis of lysosome-related organelles complex 1 subunit 1	Bloc1s1	>tr|D3Z4L7|D3Z4L7_MOUSE Biogenesis of lysosome-related organelles complex 1 subunit 1 OS=Mus musculus GN=Bloc1s1 PE=4 SV=1;>tr|D3YVM8|D3YVM8_MOUSE Biogenesis of lysosome-related organelles complex 1 subunit 1 OS=Mus musculus GN=Bloc1s1 PE=4 SV=1;>sp|O55102	3	1	1	1	1	1	1	11.7	11.7	11.7	10.904	94	94;121;125	9									1	1	0.011261	NaN	NaN	NaN	1	NaN	NaN	NaN	1	NaN	NaN	NaN	1	NaN	NaN	NaN	1	NaN
Q8BFR5-2;Q8BFR5;D3YVN7	Q8BFR5-2;Q8BFR5;D3YVN7	10;10;10	10;10;10	10;10;10	Elongation factor Tu, mitochondrial;Elongation factor Tu	Tufm;Gm9755	>sp|Q8BFR5-2|EFTU_MOUSE Isoform 2 of Elongation factor Tu, mitochondrial OS=Mus musculus GN=Tufm;>sp|Q8BFR5|EFTU_MOUSE Elongation factor Tu, mitochondrial OS=Mus musculus GN=Tufm PE=1 SV=1;>tr|D3YVN7|D3YVN7_MOUSE Elongation factor Tu OS=Mus musculus GN=Gm9	3	10	10	10	10	10	10	31	31	31	47.222	435	435;452;452	5.08					11	1				12	1.1025E-22	0.75429	0.85009	25.811	12	0.84291	1.0321	26.368	12	1.0379	0.95521	22.601	12	0.75429	0.85009	25.811	12	0.84291
D3YVS7;Q8K353	D3YVS7;Q8K353	1;1	1;1	1;1	Cysteine-rich and transmembrane domain-containing protein 1	Cystm1	>tr|D3YVS7|D3YVS7_MOUSE Cysteine-rich and transmembrane domain-containing protein 1 (Fragment) OS=Mus musculus GN=Cystm1 PE=2 SV=1;>sp|Q8K353|CYTM1_MOUSE Cysteine-rich and transmembrane domain-containing protein 1 OS=Mus musculus GN=Cystm1 PE=2 SV=1	2	1	1	1	1	1	1	11.9	11.9	11.9	9.1651	84	84;104	9									1	1	0.0030831	NaN	NaN	NaN	1	NaN	NaN	NaN	1	NaN	NaN	NaN	1	NaN	NaN	NaN	1	NaN
D3YVZ9;Q059G7;P58059	D3YVZ9;Q059G7;P58059	2;2;2	2;2;2	2;2;2	28S ribosomal protein S21, mitochondrial	Mrps21	>tr|D3YVZ9|D3YVZ9_MOUSE 28S ribosomal protein S21, mitochondrial (Fragment) OS=Mus musculus GN=Mrps21 PE=2 SV=1;>tr|Q059G7|Q059G7_MOUSE MCG16762, isoform CRA_a OS=Mus musculus GN=Mrps21 PE=4 SV=1;>sp|P58059|RT21_MOUSE 28S ribosomal protein S21, mitochondri	3	2	2	2	2	2	2	61.4	61.4	61.4	5.1089	44	44;87;87	9									2	2	9.9984E-06	0.55715	0.51382	12.183	2	0.3836	0.64326	6.4646	2	0.69084	1.0728	5.5769	2	0.55715	0.51382	12.183	2	0.3836
D3YW20;D3YW19;Q8BWQ6;I1E4X5;Q8BWQ6-2;Q8BWQ6-3;Q9D0B4;H3BJE8	D3YW20;D3YW19;Q8BWQ6;I1E4X5;Q8BWQ6-2;Q8BWQ6-3	3;3;3;3;2;2;1;1	3;3;3;3;2;2;1;1	3;3;3;3;2;2;1;1	UPF0505 protein C16orf62 homolog	9030624J02Rik	>tr|D3YW20|D3YW20_MOUSE Protein 9030624J02Rik (Fragment) OS=Mus musculus GN=9030624J02Rik PE=2 SV=2;>tr|D3YW19|D3YW19_MOUSE Protein 9030624J02Rik (Fragment) OS=Mus musculus GN=9030624J02Rik PE=2 SV=2;>sp|Q8BWQ6|CP062_MOUSE UPF0505 protein C16orf62 homolog	8	3	3	3	3	3	3	4.3	4.3	4.3	98.915	874	874;940;963;991;434;728;241;245	4			2			1				3	6.1381E-06	0.67157	0.69073	64.487	3	0.71403	0.95003	25.36	3	0.9292	1.1446	47.408	3	0.67157	0.69073	64.487	3	0.71403
D3YW48;O88456	D3YW48;O88456	2;2	2;2	2;2	Calpain small subunit 1	Capns1	>tr|D3YW48|D3YW48_MOUSE Calpain small subunit 1 (Fragment) OS=Mus musculus GN=Capns1 PE=2 SV=1;>sp|O88456|CPNS1_MOUSE Calpain small subunit 1 OS=Mus musculus GN=Capns1 PE=2 SV=1	2	2	2	2	2	2	2	10.4	10.4	10.4	25.31	241	241;269	8								3		3	2.0696E-22	1.8674	2.854	7.7425	3	1.127	2.617	8.7967	3	0.57369	0.89585	6.6373	3	1.8674	2.854	7.7425	3	1.127
Q8VHX6-2;D3YW87;Q8VHX6;D3Z576;Q3UXJ8	Q8VHX6-2;D3YW87;Q8VHX6;D3Z576	44;44;44;44;15	36;36;36;36;14	36;36;36;36;14	Filamin-C	Flnc	>sp|Q8VHX6-2|FLNC_MOUSE Isoform 2 of Filamin-C OS=Mus musculus GN=Flnc;>tr|D3YW87|D3YW87_MOUSE Filamin-C OS=Mus musculus GN=Flnc PE=1 SV=1;>sp|Q8VHX6|FLNC_MOUSE Filamin-C OS=Mus musculus GN=Flnc PE=1 SV=3;>tr|D3Z576|D3Z576_MOUSE Filamin-C OS=Mus musculus G	5	44	36	36	44	36	36	22.3	19.1	19.1	287.36	2693	2693;2704;2726;2737;774	1.93	3	38								41	0	1.6662	1.9036	29.921	41	1.1454	2.0443	21.434	41	0.66609	1.0074	25.112	41	1.6662	1.9036	29.921	41	1.1454
D3YWD5;Q9D2V8	D3YWD5;Q9D2V8	1;1	1;1	1;1	Major facilitator superfamily domain-containing protein 10	Mfsd10	>tr|D3YWD5|D3YWD5_MOUSE Major facilitator superfamily domain-containing protein 10 (Fragment) OS=Mus musculus GN=Mfsd10 PE=2 SV=2;>sp|Q9D2V8|MFS10_MOUSE Major facilitator superfamily domain-containing protein 10 OS=Mus musculus GN=Mfsd10 PE=2 SV=1	2	1	1	1	1	1	1	5.4	5.4	5.4	30.062	278	278;456	7							1			1	0.0035019	NaN	NaN	NaN	1	NaN	NaN	NaN	1	NaN	NaN	NaN	1	NaN	NaN	NaN	1	NaN
Q9D699;D3YWD9;P11862	Q9D699;D3YWD9;P11862	1;1;1	1;1;1	1;1;1	Growth arrest-specific protein 2	Gas2	>tr|Q9D699|Q9D699_MOUSE Putative uncharacterized protein OS=Mus musculus GN=Gas2 PE=2 SV=1;>tr|D3YWD9|D3YWD9_MOUSE Growth arrest-specific protein 2 OS=Mus musculus GN=Gas2 PE=2 SV=1;>sp|P11862|GAS2_MOUSE Growth arrest-specific protein 2 OS=Mus musculus GN=	3	1	1	1	1	1	1	3.1	3.1	3.1	28.386	256	256;265;314	5					1					1	0.0062009	NaN	NaN	NaN	1	NaN	NaN	NaN	1	NaN	NaN	NaN	1	NaN	NaN	NaN	1	NaN
D3Z7K0;D3YWF6;Q7TQI3	D3Z7K0;D3YWF6;Q7TQI3	3;3;3	3;3;3	3;3;3	Ubiquitin thioesterase OTUB1	Otub1	>tr|D3Z7K0|D3Z7K0_MOUSE Ubiquitin thioesterase OTUB1 (Fragment) OS=Mus musculus GN=Otub1 PE=2 SV=1;>tr|D3YWF6|D3YWF6_MOUSE Ubiquitin thioesterase OTUB1 OS=Mus musculus GN=Otub1 PE=2 SV=1;>sp|Q7TQI3|OTUB1_MOUSE Ubiquitin thioesterase OTUB1 OS=Mus musculus G	3	3	3	3	3	3	3	35.8	35.8	35.8	11.245	95	95;241;271	7							3			3	2.2525E-19	2.4299	3.1774	9.5537	3	1.3541	2.8784	33.447	3	0.61303	0.93604	33.82	3	2.4299	3.1774	9.5537	3	1.3541
D3Z673;F7CJS8;D3YWH9;Q96EC0;Q9CXW7;Q6ZWN5	D3Z673;F7CJS8;D3YWH9;Q96EC0;Q9CXW7;Q6ZWN5	1;1;1;1;1;1	1;1;1;1;1;1	1;1;1;1;1;1	40S ribosomal protein S9	Rps9	>tr|D3Z673|D3Z673_MOUSE 40S ribosomal protein S9 OS=Mus musculus GN=Rps9 PE=1 SV=1;>tr|F7CJS8|F7CJS8_MOUSE 40S ribosomal protein S9 (Fragment) OS=Mus musculus GN=Rps9 PE=1 SV=1;>tr|D3YWH9|D3YWH9_MOUSE 40S ribosomal protein S9 OS=Mus musculus GN=Rps9 PE=1 S	6	1	1	1	1	1	1	13.9	13.9	13.9	9.5341	79	79;135;136;138;139;194	8								1		1	0.00010857	NaN	NaN	NaN	1	NaN	NaN	NaN	1	NaN	NaN	NaN	1	NaN	NaN	NaN	1	NaN
Q9JJV2-3;D3YWS3;Q9JJV2;Q9JJV2-2	Q9JJV2-3;D3YWS3;Q9JJV2;Q9JJV2-2	1;1;1;1	1;1;1;1	1;1;1;1	Profilin;Profilin-2	Pfn2	>sp|Q9JJV2-3|PROF2_MOUSE Isoform 3 of Profilin-2 OS=Mus musculus GN=Pfn2;>tr|D3YWS3|D3YWS3_MOUSE Profilin OS=Mus musculus GN=Pfn2 PE=2 SV=1;>sp|Q9JJV2|PROF2_MOUSE Profilin-2 OS=Mus musculus GN=Pfn2 PE=1 SV=3;>sp|Q9JJV2-2|PROF2_MOUSE Isoform 2 of Profilin-2	4	1	1	1	1	1	1	15.2	15.2	15.2	9.9294	92	92;110;140;146	9									1	1	0.0009842	NaN	NaN	NaN	1	NaN	NaN	NaN	1	NaN	NaN	NaN	1	NaN	NaN	NaN	1	NaN
D3YWY6;D3Z5S0;Q3UX28;Q3TCV4;P63030;Q9D6B6;E9Q0V4	D3YWY6;D3Z5S0;Q3UX28;Q3TCV4;P63030;Q9D6B6;E9Q0V4	1;1;1;1;1;1;1	1;1;1;1;1;1;1	1;1;1;1;1;1;1	Mitochondrial pyruvate carrier 1	Mpc1	>tr|D3YWY6|D3YWY6_MOUSE Mitochondrial pyruvate carrier 1 OS=Mus musculus GN=Mpc1 PE=1 SV=1;>tr|D3Z5S0|D3Z5S0_MOUSE Brain protein 44-like, isoform CRA_a OS=Mus musculus GN=Mpc1 PE=1 SV=1;>tr|Q3UX28|Q3UX28_MOUSE Brain protein 44-like OS=Mus musculus GN=Mpc1	7	1	1	1	1	1	1	9.4	9.4	9.4	9.7384	85	85;86;109;109;109;167;167	9									1	1	0.051963	NaN	NaN	NaN	1	NaN	NaN	NaN	1	NaN	NaN	NaN	1	NaN	NaN	NaN	1	NaN
D3Z7P2;D3Z3Z2;D3YX08;D3Z0I8;Q3UBX0	D3Z7P2;D3Z3Z2;D3YX08;D3Z0I8;Q3UBX0	2;2;2;2;2	2;2;2;2;2	2;2;2;2;2	Transmembrane protein 109	Tmem109	>tr|D3Z7P2|D3Z7P2_MOUSE Transmembrane protein 109 (Fragment) OS=Mus musculus GN=Tmem109 PE=2 SV=1;>tr|D3Z3Z2|D3Z3Z2_MOUSE Transmembrane protein 109 (Fragment) OS=Mus musculus GN=Tmem109 PE=2 SV=1;>tr|D3YX08|D3YX08_MOUSE Transmembrane protein 109 OS=Mus mus	5	2	2	2	2	2	2	28.8	28.8	28.8	8.0252	73	73;93;115;213;243	8.67								1	2	3	2.3253E-05	0.65425	1.0105	40.251	3	0.43165	0.9423	16.083	3	0.59617	0.92565	25.89	3	0.65425	1.0105	40.251	3	0.43165
D3YX34;Q3TB96;Q3T9V8;E9Q586;O08788-2;Q6NZM3;E9Q3M3;O08788	D3YX34;Q3TB96;Q3T9V8;E9Q586;O08788-2;Q6NZM3;E9Q3M3;O08788	5;5;5;5;5;5;5;5	5;5;5;5;5;5;5;5	5;5;5;5;5;5;5;5	Dynactin subunit 1	Dctn1	>tr|D3YX34|D3YX34_MOUSE Dynactin subunit 1 OS=Mus musculus GN=Dctn1 PE=2 SV=1;>tr|Q3TB96|Q3TB96_MOUSE Putative uncharacterized protein OS=Mus musculus GN=Dctn1 PE=2 SV=1;>tr|Q3T9V8|Q3T9V8_MOUSE Putative uncharacterized protein OS=Mus musculus GN=Dctn1 PE=2	8	5	5	5	5	5	5	5.8	5.8	5.8	126.82	1142	1142;1239;1239;1239;1243;1264;1264;1281	2.83		1	5							6	2.9291E-17	1.0534	1.3393	19.497	6	0.59763	1.2076	25.51	6	0.50318	0.80937	27.987	6	1.0534	1.3393	19.497	6	0.59763
Q9Z2U1;Q3UPK6;Q3TUX3;Q3TUI9;D3YX79	Q9Z2U1;Q3UPK6;Q3TUX3;Q3TUI9;D3YX79	3;3;3;3;3	3;3;3;3;3	3;3;3;3;3	Proteasome subunit alpha type-5;Proteasome subunit alpha type	Psma5;Gm8394	>sp|Q9Z2U1|PSA5_MOUSE Proteasome subunit alpha type-5 OS=Mus musculus GN=Psma5 PE=1 SV=1;>tr|Q3UPK6|Q3UPK6_MOUSE Proteasome subunit alpha type OS=Mus musculus GN=Psma5 PE=2 SV=1;>tr|Q3TUX3|Q3TUX3_MOUSE Proteasome subunit alpha type OS=Mus musculus GN=Psma5	5	3	3	3	3	3	3	17	17	17	26.411	241	241;241;241;241;241	8								4		4	4.4218E-24	2.2994	2.5922	32.182	4	1.9542	2.8365	30.864	4	1.1087	1.354	51.089	4	2.2994	2.5922	32.182	4	1.9542
Q2YDW2;E9PUB7;D3YX87;Q2YDW2-2	Q2YDW2;E9PUB7;D3YX87;Q2YDW2-2	3;3;3;2	3;3;3;2	3;3;3;2	Protein misato homolog 1	Msto1	>sp|Q2YDW2|MSTO1_MOUSE Protein misato homolog 1 OS=Mus musculus GN=Msto1 PE=2 SV=1;>tr|E9PUB7|E9PUB7_MOUSE Protein misato homolog 1 OS=Mus musculus GN=Msto1 PE=2 SV=1;>tr|D3YX87|D3YX87_MOUSE Protein misato homolog 1 OS=Mus musculus GN=Msto1 PE=2 SV=1;>sp|Q	4	3	3	3	3	3	3	6.7	6.7	6.7	61.23	556	556;556;586;444	5.33					2	1				3	1.2399E-11	0.64516	0.73403	56.492	3	0.60264	0.73074	67.513	3	0.93409	1.0297	18.957	3	0.64516	0.73403	56.492	3	0.60264
D3YXC2;Q791T5-2;Q8CEY5;Q791T5	D3YXC2;Q791T5-2;Q8CEY5;Q791T5	2;2;2;2	2;2;2;2	2;2;2;2	Mitochondrial carrier homolog 1	Mtch1	>tr|D3YXC2|D3YXC2_MOUSE Mitochondrial carrier homolog 1 (Fragment) OS=Mus musculus GN=Mtch1 PE=2 SV=1;>sp|Q791T5-2|MTCH1_MOUSE Isoform 2 of Mitochondrial carrier homolog 1 OS=Mus musculus GN=Mtch1;>tr|Q8CEY5|Q8CEY5_MOUSE Putative uncharacterized protein OS	4	2	2	2	2	2	2	17.6	17.6	17.6	12.203	108	108;372;374;389	7							2			2	0.00013859	0.41022	0.54183	21.077	2	0.31648	0.54862	2.0844	2	0.76452	0.97914	17.498	2	0.41022	0.54183	21.077	2	0.31648
Q9CZY3-2;D3YXL3;Q9CZY3;Q569Y6;D3Z1I3	Q9CZY3-2;D3YXL3;Q9CZY3;Q569Y6;D3Z1I3	1;1;1;1;1	1;1;1;1;1	1;1;1;1;1	Ubiquitin-conjugating enzyme E2 variant 1	Gm5830;Ube2v1;Gm8325	>sp|Q9CZY3-2|UB2V1_MOUSE Isoform 2 of Ubiquitin-conjugating enzyme E2 variant 1 OS=Mus musculus GN=Ube2v1;>tr|D3YXL3|D3YXL3_MOUSE Uncharacterized protein OS=Mus musculus GN=Gm5830 PE=4 SV=1;>sp|Q9CZY3|UB2V1_MOUSE Ubiquitin-conjugating enzyme E2 variant 1 O	5	1	1	1	1	1	1	8.6	8.6	8.6	11.725	105	105;105;147;147;147	9									1	1	0.0024328	NaN	NaN	NaN	1	NaN	NaN	NaN	1	NaN	NaN	NaN	1	NaN	NaN	NaN	1	NaN
D3YXN7;Q8BJU2	D3YXN7;Q8BJU2	1;1	1;1	1;1	Tetraspanin-9	Tspan9	>tr|D3YXN7|D3YXN7_MOUSE Tetraspanin-9 (Fragment) OS=Mus musculus GN=Tspan9 PE=2 SV=1;>sp|Q8BJU2|TSN9_MOUSE Tetraspanin-9 OS=Mus musculus GN=Tspan9 PE=1 SV=1	2	1	1	1	1	1	1	8.7	8.7	8.7	19.106	172	172;239	7.5							1	1		2	1.0766E-07	1.2674	1.4103	44.015	2	NaN	NaN	NaN	1	0.70877	0.78649	25.373	2	1.2674	1.4103	44.015	2	NaN
Q6P1A9;Q5EBG5;Q58ET1;P12970;L7N202;D3YXT4;Q80UT7;F6ZVW4;F6VBB8;Q8CDE3;F6YI27;F6SSI5;V9GX35	Q6P1A9;Q5EBG5;Q58ET1;P12970;L7N202;D3YXT4;Q80UT7;F6ZVW4	9;9;9;9;9;9;9;6;4;3;3;2;1	9;9;9;9;9;9;9;6;4;3;3;2;1	9;9;9;9;9;9;9;6;4;3;3;2;1	60S ribosomal protein L7a	Rpl7a;Gm5619;Gm5459	>tr|Q6P1A9|Q6P1A9_MOUSE Ribosomal protein L7A OS=Mus musculus GN=Rpl7a PE=2 SV=1;>tr|Q5EBG5|Q5EBG5_MOUSE Ribosomal protein L7A OS=Mus musculus GN=Rpl7a PE=2 SV=1;>tr|Q58ET1|Q58ET1_MOUSE MCG11348 OS=Mus musculus GN=Rpl7a PE=2 SV=1;>sp|P12970|RL7A_MOUSE 60S	13	9	9	9	9	9	9	27.8	27.8	27.8	30.024	266	266;266;266;266;266;266;270;270;267;206;268;269;225	7.33							9	2	1	12	7.7176E-82	0.73095	1.1497	34.181	12	0.64723	1.0489	40.707	12	0.79264	1.1139	39.651	12	0.73095	1.1497	34.181	12	0.64723
D3YXU1;Q99JY0	D3YXU1;Q99JY0	1;1	1;1	1;1	Trifunctional enzyme subunit beta, mitochondrial;3-ketoacyl-CoA thiolase	Hadhb	>tr|D3YXU1|D3YXU1_MOUSE Trifunctional enzyme subunit beta, mitochondrial (Fragment) OS=Mus musculus GN=Hadhb PE=1 SV=1;>sp|Q99JY0|ECHB_MOUSE Trifunctional enzyme subunit beta, mitochondrial OS=Mus musculus GN=Hadhb PE=1 SV=1	2	1	1	1	1	1	1	6.4	6.4	6.4	18.966	173	173;475	5					1					1	0.0032167	NaN	NaN	NaN	1	NaN	NaN	NaN	1	NaN	NaN	NaN	1	NaN	NaN	NaN	1	NaN
D3Z5Y7;O88448;D3YXZ3;Q91YS4	D3Z5Y7;O88448;D3YXZ3;Q91YS4	1;1;1;1	1;1;1;1	1;1;1;1	Kinesin light chain 2	Klc2	>tr|D3Z5Y7|D3Z5Y7_MOUSE Kinesin light chain 2 (Fragment) OS=Mus musculus GN=Klc2 PE=2 SV=2;>sp|O88448|KLC2_MOUSE Kinesin light chain 2 OS=Mus musculus GN=Klc2 PE=1 SV=1;>tr|D3YXZ3|D3YXZ3_MOUSE Kinesin light chain 2 OS=Mus musculus GN=Klc2 PE=1 SV=1;>tr|Q91	4	1	1	1	1	1	1	12.7	12.7	12.7	18.548	166	166;599;617;619	5					1					1	1.3675E-06	NaN	NaN	NaN	1	NaN	NaN	NaN	1	NaN	NaN	NaN	1	NaN	NaN	NaN	1	NaN
D3YY42;Q9CX30-2;Q9CX30	D3YY42;Q9CX30-2;Q9CX30	1;1;1	1;1;1	1;1;1	Protein YIF1B	Yif1b	>tr|D3YY42|D3YY42_MOUSE Protein YIF1B OS=Mus musculus GN=Yif1b PE=2 SV=1;>sp|Q9CX30-2|YIF1B_MOUSE Isoform 2 of Protein YIF1B OS=Mus musculus GN=Yif1b;>sp|Q9CX30|YIF1B_MOUSE Protein YIF1B OS=Mus musculus GN=Yif1b PE=1 SV=2	3	1	1	1	1	1	1	5.2	5.2	5.2	27.479	251	251;308;311	8								1		1	0.002821	NaN	NaN	NaN	1	NaN	NaN	NaN	1	NaN	NaN	NaN	1	NaN	NaN	NaN	1	NaN
D3YYA5;D3Z4K7;Q3U4W8;P56399	D3YYA5;D3Z4K7;Q3U4W8;P56399	1;1;1;1	1;1;1;1	1;1;1;1	Ubiquitin carboxyl-terminal hydrolase;Ubiquitin carboxyl-terminal hydrolase 5	Usp5	>tr|D3YYA5|D3YYA5_MOUSE Ubiquitin carboxyl-terminal hydrolase 5 (Fragment) OS=Mus musculus GN=Usp5 PE=2 SV=1;>tr|D3Z4K7|D3Z4K7_MOUSE Ubiquitin carboxyl-terminal hydrolase 5 (Fragment) OS=Mus musculus GN=Usp5 PE=2 SV=2;>tr|Q3U4W8|Q3U4W8_MOUSE Ubiquitin carb	4	1	1	1	1	1	1	5.7	5.7	5.7	23.477	209	209;303;835;858	3			1							1	0.0016724	NaN	NaN	NaN	1	NaN	NaN	NaN	1	NaN	NaN	NaN	1	NaN	NaN	NaN	1	NaN
D3YYG8;D3Z398;D3Z252;Q9CYH2;Q3U125;D3Z0A8;D3Z143;D3YWL4	D3YYG8;D3Z398;D3Z252;Q9CYH2;Q3U125;D3Z0A8;D3Z143;D3YWL4	4;4;4;4;4;3;2;2	4;4;4;4;4;3;2;2	4;4;4;4;4;3;2;2	Redox-regulatory protein FAM213A	Fam213a	>tr|D3YYG8|D3YYG8_MOUSE Redox-regulatory protein FAM213A (Fragment) OS=Mus musculus GN=Fam213a PE=2 SV=2;>tr|D3Z398|D3Z398_MOUSE Redox-regulatory protein FAM213A (Fragment) OS=Mus musculus GN=Fam213a PE=2 SV=1;>tr|D3Z252|D3Z252_MOUSE Redox-regulatory prote	8	4	4	4	4	4	4	20.7	20.7	20.7	19.626	174	174;176;203;218;229;103;48;89	8								4		4	3.7253E-09	1.1312	1.3317	22.964	4	0.89493	1.3838	12.528	4	1.0146	1.2272	2.6656	4	1.1312	1.3317	22.964	4	0.89493
Q58E49;O09106;D3YYI8;Q3UXH8;Q8BQ10;P70288	Q58E49;O09106;D3YYI8;Q3UXH8;Q8BQ10;P70288	2;2;2;1;1;1	2;2;2;1;1;1	2;2;2;1;1;1	Histone deacetylase;Histone deacetylase 1;Histone deacetylase 2	Hdac1;Gm10093;Hdac2	>tr|Q58E49|Q58E49_MOUSE Histone deacetylase OS=Mus musculus GN=Hdac1 PE=2 SV=1;>sp|O09106|HDAC1_MOUSE Histone deacetylase 1 OS=Mus musculus GN=Hdac1 PE=1 SV=1;>tr|D3YYI8|D3YYI8_MOUSE Histone deacetylase OS=Mus musculus GN=Gm10093 PE=3 SV=1;>tr|Q3UXH8|Q3UXH	6	2	2	2	2	2	2	4.4	4.4	4.4	55.074	482	482;482;482;285;304;488	5.33					2	1				3	2.1419E-05	0.92215	1.4439	30.646	3	0.75914	0.93675	24.261	3	0.87821	0.88417	30.87	3	0.92215	1.4439	30.646	3	0.75914
D3YYK0;Q8K4F5	D3YYK0;Q8K4F5	1;1	1;1	1;1	Alpha/beta hydrolase domain-containing protein 11	Abhd11	>tr|D3YYK0|D3YYK0_MOUSE Abhydrolase domain containing 11, isoform CRA_b OS=Mus musculus GN=Abhd11 PE=1 SV=1;>sp|Q8K4F5|ABHDB_MOUSE Alpha/beta hydrolase domain-containing protein 11 OS=Mus musculus GN=Abhd11 PE=1 SV=1	2	1	1	1	1	1	1	11.9	11.9	11.9	24.881	227	227;307	7							1			1	2.9224E-12	NaN	NaN	NaN	1	NaN	NaN	NaN	1	NaN	NaN	NaN	1	NaN	NaN	NaN	1	NaN
D3YYR5;Q9JJX6-4;D3Z5U5;Q9Z256;Q9JJX6-2;Q9JJX6-3;J7IR93;Q9Z257;Q9JJX6;Q3UCX4;Q3TR36	D3YYR5;Q9JJX6-4;D3Z5U5;Q9Z256;Q9JJX6-2;Q9JJX6-3;J7IR93;Q9Z257;Q9JJX6;Q3UCX4;Q3TR36	2;2;2;2;2;2;2;2;2;2;1	2;2;2;2;2;2;2;2;2;2;1	2;2;2;2;2;2;2;2;2;2;1	P2X purinoceptor;P2X purinoceptor 4	P2rx4	>tr|D3YYR5|D3YYR5_MOUSE P2X purinoceptor (Fragment) OS=Mus musculus GN=P2rx4 PE=2 SV=1;>sp|Q9JJX6-4|P2RX4_MOUSE Isoform d of P2X purinoceptor 4 OS=Mus musculus GN=P2rx4;>tr|D3Z5U5|D3Z5U5_MOUSE P2X purinoceptor (Fragment) OS=Mus musculus GN=P2rx4 PE=2 SV=1;	11	2	2	2	2	2	2	6.6	6.6	6.6	37.351	331	331;339;358;361;361;366;366;388;388;388;388	5					2					2	2.2518E-05	0.77801	0.87971	17.851	2	0.94275	1.1202	9.19	2	1.2619	1.2474	9.8903	2	0.77801	0.87971	17.851	2	0.94275
D3YYT0;Q8BSI9;Q3UIC2;P15116	D3YYT0;Q8BSI9;Q3UIC2;P15116	1;1;1;1	1;1;1;1	1;1;1;1	Cadherin-2	Cdh2	>tr|D3YYT0|D3YYT0_MOUSE Cadherin-2 OS=Mus musculus GN=Cdh2 PE=2 SV=1;>tr|Q8BSI9|Q8BSI9_MOUSE Putative uncharacterized protein OS=Mus musculus GN=Cdh2 PE=2 SV=1;>tr|Q3UIC2|Q3UIC2_MOUSE Putative uncharacterized protein OS=Mus musculus GN=Cdh2 PE=2 SV=1;>sp|P	4	1	1	1	1	1	1	3.1	3.1	3.1	93.856	849	849;906;906;906	3			1							1	4.3733E-13	NaN	NaN	NaN	1	NaN	NaN	NaN	1	NaN	NaN	NaN	1	NaN	NaN	NaN	1	NaN
Q922P9;D3YYT1	Q922P9;D3YYT1	1;1	1;1	1;1	Putative oxidoreductase GLYR1	Glyr1	>sp|Q922P9|GLYR1_MOUSE Putative oxidoreductase GLYR1 OS=Mus musculus GN=Glyr1 PE=1 SV=1;>tr|D3YYT1|D3YYT1_MOUSE Putative oxidoreductase GLYR1 OS=Mus musculus GN=Glyr1 PE=1 SV=1	2	1	1	1	1	1	1	2.4	2.4	2.4	59.715	546	546;552	5					1					1	0.0088195	NaN	NaN	NaN	1	NaN	NaN	NaN	1	NaN	NaN	NaN	1	NaN	NaN	NaN	1	NaN
D3YZE3;Q61398;Q3UIP2;Q3TX39;D3YWH0;F6QJE1;Q3UN82;D3YUE2	D3YZE3;Q61398;Q3UIP2;Q3TX39;D3YWH0;F6QJE1;Q3UN82;D3YUE2	4;4;4;4;3;3;3;3	4;4;4;4;3;3;3;3	4;4;4;4;3;3;3;3	Procollagen C-endopeptidase enhancer 1	Pcolce	>tr|D3YZE3|D3YZE3_MOUSE Procollagen C-endopeptidase enhancer 1 (Fragment) OS=Mus musculus GN=Pcolce PE=2 SV=1;>sp|Q61398|PCOC1_MOUSE Procollagen C-endopeptidase enhancer 1 OS=Mus musculus GN=Pcolce PE=1 SV=2;>tr|Q3UIP2|Q3UIP2_MOUSE Procollagen C-endopeptid	8	4	4	4	4	4	4	27.6	27.6	27.6	23.248	214	214;468;468;468;124;169;468;493	5.43					4	3				7	3.3543E-12	0.73968	0.87948	70.905	7	1.1637	1.384	111.2	7	0.97576	1.4245	106.39	7	0.73968	0.87948	70.905	7	1.1637
D3YZQ6;Q8VEA8	D3YZQ6;Q8VEA8	1;1	1;1	1;1	Ras-related protein Rab-7b	5430435G22Rik;Rab7b	>tr|D3YZQ6|D3YZQ6_MOUSE Protein 5430435G22Rik OS=Mus musculus GN=5430435G22Rik PE=2 SV=1;>sp|Q8VEA8|RAB7B_MOUSE Ras-related protein Rab-7b OS=Mus musculus GN=Rab7b PE=1 SV=1	2	1	1	1	1	1	1	14.2	14.2	14.2	12.037	106	106;199	8								1		1	0.0051335	NaN	NaN	NaN	1	NaN	NaN	NaN	1	NaN	NaN	NaN	1	NaN	NaN	NaN	1	NaN
D3YZU5;D3YZU4;D3YZU1	D3YZU5;D3YZU4;D3YZU1	2;2;2	2;2;2	2;2;2	SH3 and multiple ankyrin repeat domains protein 1	Shank1	>tr|D3YZU5|D3YZU5_MOUSE SH3 and multiple ankyrin repeat domains protein 1 OS=Mus musculus GN=Shank1 PE=1 SV=1;>tr|D3YZU4|D3YZU4_MOUSE SH3 and multiple ankyrin repeat domains protein 1 OS=Mus musculus GN=Shank1 PE=1 SV=1;>sp|D3YZU1|SHAN1_MOUSE SH3 and multi	3	2	2	2	2	2	2	1.2	1.2	1.2	225.46	2158	2158;2159;2167	6					1		1			2	0.003457	1.4308	1.8633	9.9834	2	0.78652	1.3578	56.302	2	0.57632	0.71669	54.258	2	1.4308	1.8633	9.9834	2	0.78652
E9Q7G1;D3YZZ5	E9Q7G1;D3YZZ5	4;4	4;4	4;4		Tmed7	>tr|E9Q7G1|E9Q7G1_MOUSE Protein Tmed7 OS=Mus musculus GN=Tmed7 PE=3 SV=1;>tr|D3YZZ5|D3YZZ5_MOUSE Protein Tmed7 OS=Mus musculus GN=Tmed7 PE=3 SV=1	2	4	4	4	4	4	4	25	25	25	21.276	188	188;224	8								5		5	1.5763E-09	0.75385	0.86238	16.461	5	0.62365	0.93901	14.668	5	0.80254	0.98184	10.928	5	0.75385	0.86238	16.461	5	0.62365
P41216;D3Z041;D3Z457;F6WNZ2	P41216;D3Z041	11;11;2;1	9;9;2;0	9;9;2;0	Long-chain-fatty-acid--CoA ligase 1	Acsl1	>sp|P41216|ACSL1_MOUSE Long-chain-fatty-acid--CoA ligase 1 OS=Mus musculus GN=Acsl1 PE=1 SV=2;>tr|D3Z041|D3Z041_MOUSE Long-chain-fatty-acid--CoA ligase 1 OS=Mus musculus GN=Acsl1 PE=1 SV=1	4	11	9	9	11	9	9	21.9	19	19	77.951	699	699;699;136;95	4.64				4	7					11	1.3888E-37	2.1965	2.6308	131.99	11	1.466	1.8085	101.45	11	0.74254	0.69927	39.497	11	2.1965	2.6308	131.99	11	1.466
D3Z069;Q8K1N2;Q8K1N2-2	D3Z069;Q8K1N2;Q8K1N2-2	1;1;1	1;1;1	1;1;1	Pleckstrin homology-like domain family B member 2	Phldb2	>tr|D3Z069|D3Z069_MOUSE Pleckstrin homology-like domain family B member 2 (Fragment) OS=Mus musculus GN=Phldb2 PE=1 SV=1;>sp|Q8K1N2|PHLB2_MOUSE Pleckstrin homology-like domain family B member 2 OS=Mus musculus GN=Phldb2 PE=1 SV=2;>sp|Q8K1N2-2|PHLB2_MOUSE I	3	1	1	1	1	1	1	2.3	2.3	2.3	127.17	1131	1131;1249;1302	2		1								1	1.3344E-09	NaN	NaN	NaN	1	NaN	NaN	NaN	1	NaN	NaN	NaN	1	NaN	NaN	NaN	1	NaN
D3Z2L3;D3Z7N1;D3Z093;Q8VCM4;Q8C894	D3Z2L3;D3Z7N1;D3Z093;Q8VCM4;Q8C894	1;1;1;1;1	1;1;1;1;1	1;1;1;1;1	Lipoyltransferase 1, mitochondrial	Lipt1	>tr|D3Z2L3|D3Z2L3_MOUSE Lipoyltransferase 1, mitochondrial (Fragment) OS=Mus musculus GN=Lipt1 PE=2 SV=1;>tr|D3Z7N1|D3Z7N1_MOUSE Lipoyltransferase 1, mitochondrial (Fragment) OS=Mus musculus GN=Lipt1 PE=2 SV=2;>tr|D3Z093|D3Z093_MOUSE Lipoyltransferase 1, m	5	1	1	1	1	1	1	9.4	9.4	9.4	18.267	159	159;198;230;373;373	7							1			1	0.0043961	NaN	NaN	NaN	1	NaN	NaN	NaN	1	NaN	NaN	NaN	1	NaN	NaN	NaN	1	NaN
D3Z0F3;P40630-2;Q3TSW9;P40630	D3Z0F3;P40630-2;Q3TSW9;P40630	1;1;1;1	1;1;1;1	1;1;1;1	Transcription factor A, mitochondrial	Tfam	>tr|D3Z0F3|D3Z0F3_MOUSE Transcription factor A, mitochondrial (Fragment) OS=Mus musculus GN=Tfam PE=1 SV=1;>sp|P40630-2|TFAM_MOUSE Isoform Nuclear of Transcription factor A, mitochondrial OS=Mus musculus GN=Tfam;>tr|Q3TSW9|Q3TSW9_MOUSE Putative uncharacter	4	1	1	1	1	1	1	15.4	15.4	15.4	16.678	143	143;215;243;243	8								1		1	5.7571E-59	NaN	NaN	NaN	1	NaN	NaN	NaN	1	NaN	NaN	NaN	1	NaN	NaN	NaN	1	NaN
Q9JLT4-2;J3QMN4;D3Z0K8;Q9JLT4-4;J3QMQ8;Q9JLT4;Q9D8I4;Q9JLT4-3	Q9JLT4-2;J3QMN4;D3Z0K8;Q9JLT4-4;J3QMQ8;Q9JLT4;Q9D8I4;Q9JLT4-3	2;2;2;2;2;2;1;1	2;2;2;2;2;2;1;1	2;2;2;2;2;2;1;1	Thioredoxin reductase 2, mitochondrial	Txnrd2	>sp|Q9JLT4-2|TRXR2_MOUSE Isoform 2 of Thioredoxin reductase 2, mitochondrial OS=Mus musculus GN=Txnrd2;>tr|J3QMN4|J3QMN4_MOUSE Thioredoxin reductase 2, mitochondrial OS=Mus musculus GN=Txnrd2 PE=1 SV=1;>tr|D3Z0K8|D3Z0K8_MOUSE Thioredoxin reductase 2, mitoc	8	2	2	2	2	2	2	9.2	9.2	9.2	53.257	491	491;491;491;493;522;524;101;356	5.4					3	2				5	3.2782E-11	0.39915	0.46227	53.05	5	0.39829	0.61243	22.456	5	1.0848	1.1656	30.431	5	0.39915	0.46227	53.05	5	0.39829
D3Z0M4;E9PXK7;Q9Z210;D6RFQ2	D3Z0M4;E9PXK7;Q9Z210;D6RFQ2	4;4;4;3	4;4;4;3	4;4;4;3	Peroxisomal membrane protein 11B	Pex11b	>tr|D3Z0M4|D3Z0M4_MOUSE Peroxisomal membrane protein 11B (Fragment) OS=Mus musculus GN=Pex11b PE=1 SV=1;>tr|E9PXK7|E9PXK7_MOUSE Peroxisomal membrane protein 11B OS=Mus musculus GN=Pex11b PE=1 SV=1;>sp|Q9Z210|PX11B_MOUSE Peroxisomal membrane protein 11B OS=	4	4	4	4	4	4	4	23.7	23.7	23.7	23.884	215	215;245;259;366	8								4		4	2.7456E-18	0.6258	0.88992	66.297	4	0.50976	1.1414	17.317	4	0.66451	1.0636	61.896	4	0.6258	0.88992	66.297	4	0.50976
D3Z0Q6;Q9Z1E4	D3Z0Q6;Q9Z1E4	1;1	1;1	1;1	Glycogen [starch] synthase, muscle	Gys1	>tr|D3Z0Q6|D3Z0Q6_MOUSE Glycogen [starch] synthase, muscle OS=Mus musculus GN=Gys1 PE=2 SV=1;>sp|Q9Z1E4|GYS1_MOUSE Glycogen [starch] synthase, muscle OS=Mus musculus GN=Gys1 PE=1 SV=2	2	1	1	1	1	1	1	3.6	3.6	3.6	76.623	674	674;738	4				1						1	5.756E-05	NaN	NaN	NaN	1	NaN	NaN	NaN	1	NaN	NaN	NaN	1	NaN	NaN	NaN	1	NaN
D6RI83;D3Z0S6;Q9CXX7;Q62189	D6RI83;D3Z0S6;Q9CXX7;Q62189	1;1;1;1	1;1;1;1	1;1;1;1	U1 small nuclear ribonucleoprotein A	Snrpa	>tr|D6RI83|D6RI83_MOUSE U1 small nuclear ribonucleoprotein A OS=Mus musculus GN=Snrpa PE=4 SV=1;>tr|D3Z0S6|D3Z0S6_MOUSE U1 small nuclear ribonucleoprotein A (Fragment) OS=Mus musculus GN=Snrpa PE=4 SV=1;>tr|Q9CXX7|Q9CXX7_MOUSE Putative uncharacterized prot	4	1	1	1	1	1	1	27.3	27.3	27.3	4.9937	44	44;247;287;287	5					1					1	0.041995	NaN	NaN	NaN	1	NaN	NaN	NaN	1	NaN	NaN	NaN	1	NaN	NaN	NaN	1	NaN
D3Z0Y2;Q6GT24;Q53ZU7;O08709;Q6A0D0;Q8BPD3;Q8BG37	D3Z0Y2;Q6GT24;Q53ZU7;O08709;Q6A0D0	3;3;3;3;3;1;1	3;3;3;3;3;1;1	3;3;3;3;3;1;1	Peroxiredoxin-6	Prdx6	>tr|D3Z0Y2|D3Z0Y2_MOUSE Peroxiredoxin-6 OS=Mus musculus GN=Prdx6 PE=1 SV=1;>tr|Q6GT24|Q6GT24_MOUSE Peroxiredoxin 6 OS=Mus musculus GN=Prdx6 PE=1 SV=1;>tr|Q53ZU7|Q53ZU7_MOUSE Peroxiredoxin 6 OS=Mus musculus GN=Prdx6 PE=2 SV=1;>sp|O08709|PRDX6_MOUSE Peroxire	7	3	3	3	3	3	3	18	18	18	22.494	200	200;224;224;224;227;178;224	8								3		3	1.6786E-09	2.8021	4.2767	20.245	3	1.2028	2.7437	17.423	3	0.47342	0.72544	31.029	3	2.8021	4.2767	20.245	3	1.2028
D3Z124;Q544Z7;P28352;F6QA74	D3Z124;Q544Z7;P28352;F6QA74	2;2;2;1	2;2;2;1	2;2;2;1	DNA-(apurinic or apyrimidinic site) lyase;DNA-(apurinic or apyrimidinic site) lyase, mitochondrial	Apex1	>tr|D3Z124|D3Z124_MOUSE DNA-(apurinic or apyrimidinic site) lyase (Fragment) OS=Mus musculus GN=Apex1 PE=2 SV=1;>tr|Q544Z7|Q544Z7_MOUSE Apurinic/apyrimidinic endonuclease 1 OS=Mus musculus GN=Apex1 PE=2 SV=1;>sp|P28352|APEX1_MOUSE DNA-(apurinic or apyrimid	4	2	2	2	2	2	2	18.1	18.1	18.1	19.302	177	177;317;317;289	7							2			2	0.00022414	NaN	NaN	NaN	1	NaN	NaN	NaN	1	NaN	NaN	NaN	1	NaN	NaN	NaN	1	NaN
D3Z1A8;Q9CZB0;Q5XK33	D3Z1A8;Q9CZB0;Q5XK33	1;1;1	1;1;1	1;1;1	Succinate dehydrogenase cytochrome b560 subunit, mitochondrial	Sdhc	>tr|D3Z1A8|D3Z1A8_MOUSE Succinate dehydrogenase cytochrome b560 subunit, mitochondrial (Fragment) OS=Mus musculus GN=Sdhc PE=2 SV=1;>sp|Q9CZB0|C560_MOUSE Succinate dehydrogenase cytochrome b560 subunit, mitochondrial OS=Mus musculus GN=Sdhc PE=2 SV=1;>tr|Q	3	1	1	1	1	1	1	50	50	50	3.8195	32	32;169;169	9									1	1	0.00025037	NaN	NaN	NaN	1	NaN	NaN	NaN	1	NaN	NaN	NaN	1	NaN	NaN	NaN	1	NaN
D3Z1A9;D3Z313;Q9DCC5;Q32P00;P23198;I6L9I7	D3Z1A9;D3Z313;Q9DCC5;Q32P00;P23198;I6L9I7	2;2;2;2;2;2	2;2;2;2;2;2	2;2;2;2;2;2	Chromobox protein homolog 3	Cbx3	>tr|D3Z1A9|D3Z1A9_MOUSE Chromobox protein homolog 3 OS=Mus musculus GN=Cbx3 PE=1 SV=1;>tr|D3Z313|D3Z313_MOUSE Chromobox protein homolog 3 (Fragment) OS=Mus musculus GN=Cbx3 PE=1 SV=1;>tr|Q9DCC5|Q9DCC5_MOUSE Cbx3 protein OS=Mus musculus GN=Cbx3 PE=1 SV=1;>t	6	2	2	2	2	2	2	19.7	19.7	19.7	8.0862	71	71;110;183;183;183;183	8								2		2	3.781E-05	1.417	1.7727	6.0017	2	0.89875	1.4501	42.142	2	0.57663	0.7454	47.747	2	1.417	1.7727	6.0017	2	0.89875
D3Z1G9	D3Z1G9	1	1	1		Acpl2	>tr|D3Z1G9|D3Z1G9_MOUSE Protein Pxylp1 OS=Mus musculus GN=Pxylp1 PE=2 SV=2	1	1	1	1	1	1	1	12.6	12.6	12.6	10.188	87	87	5					1					1	0.043488	NaN	NaN	NaN	1	NaN	NaN	NaN	1	NaN	NaN	NaN	1	NaN	NaN	NaN	1	NaN
Q5EBQ2;Q3TGC5;P70296;D3Z1V4	Q5EBQ2;Q3TGC5;P70296;D3Z1V4	2;2;2;2	2;2;2;2	2;2;2;2	Phosphatidylethanolamine-binding protein 1;Hippocampal cholinergic neurostimulating peptide	Pebp1	>tr|Q5EBQ2|Q5EBQ2_MOUSE MCG7941, isoform CRA_f OS=Mus musculus GN=Pebp1 PE=2 SV=1;>tr|Q3TGC5|Q3TGC5_MOUSE Putative uncharacterized protein OS=Mus musculus GN=Pebp1 PE=2 SV=1;>sp|P70296|PEBP1_MOUSE Phosphatidylethanolamine-binding protein 1 OS=Mus musculus	4	2	2	2	2	2	2	16	16	16	20.83	187	187;187;187;209	8								2		2	0.0005325	NaN	NaN	NaN	1	NaN	NaN	NaN	1	NaN	NaN	NaN	1	NaN	NaN	NaN	1	NaN
D3Z285	D3Z285	2	1	1		Nfu1	>tr|D3Z285|D3Z285_MOUSE NFU1 iron-sulfur cluster scaffold homolog, mitochondrial (Fragment) OS=Mus musculus GN=Nfu1 PE=2 SV=1	1	2	1	1	2	1	1	14.1	7.5	7.5	22.028	199	199	8								1		1	5.1449E-06	NaN	NaN	NaN	1	NaN	NaN	NaN	1	NaN	NaN	NaN	1	NaN	NaN	NaN	1	NaN
D3Z2F7;D3Z2F8;H7BWZ3;Q9JM76	D3Z2F7;D3Z2F8;H7BWZ3;Q9JM76	3;3;3;3	3;3;3;3	3;3;3;3	Actin-related protein 2/3 complex subunit 3	Arpc3	>tr|D3Z2F7|D3Z2F7_MOUSE Actin-related protein 2/3 complex subunit 3 OS=Mus musculus GN=Arpc3 PE=2 SV=1;>tr|D3Z2F8|D3Z2F8_MOUSE Actin-related protein 2/3 complex subunit 3 OS=Mus musculus GN=Arpc3 PE=2 SV=1;>tr|H7BWZ3|H7BWZ3_MOUSE Actin-related protein 2/3	4	3	3	3	3	3	3	21.1	21.1	21.1	18.682	161	161;163;170;178	8.8								1	4	5	4.4207E-06	1.8409	1.8475	20.503	5	1.3157	1.8473	33.456	5	0.83846	0.99376	36.367	5	1.8409	1.8475	20.503	5	1.3157
E9Q986;D3Z7H6;E9Q907;E9Q905;E9Q8Z4;E9Q8Z9;D3Z2H2;E9Q901;E9Q904;G3X9V2;P30999;E9Q8Z6;E9Q8Z8;Q3TPD1;E9Q906;E9Q903;P30999-2;P30999-3;E9Q8Z5;D3Z2H7;Q3UF77	E9Q986;D3Z7H6;E9Q907;E9Q905;E9Q8Z4;E9Q8Z9;D3Z2H2;E9Q901;E9Q904;G3X9V2;P30999;E9Q8Z6;E9Q8Z8;Q3TPD1;E9Q906;E9Q903;P30999-2;P30999-3;E9Q8Z5;D3Z2H7;Q3UF77	8;8;8;8;8;8;8;8;8;8;8;8;8;7;7;7;7;7;7;6;5	8;8;8;8;8;8;8;8;8;8;8;8;8;7;7;7;7;7;7;6;5	8;8;8;8;8;8;8;8;8;8;8;8;8;7;7;7;7;7;7;6;5	Catenin delta-1	Ctnnd1	>tr|E9Q986|E9Q986_MOUSE Catenin delta-1 OS=Mus musculus GN=Ctnnd1 PE=1 SV=1;>tr|D3Z7H6|D3Z7H6_MOUSE Catenin delta-1 OS=Mus musculus GN=Ctnnd1 PE=1 SV=1;>tr|E9Q907|E9Q907_MOUSE Catenin delta-1 OS=Mus musculus GN=Ctnnd1 PE=1 SV=1;>tr|E9Q905|E9Q905_MOUSE Cate	21	8	8	8	8	8	8	13	13	13	92.477	830	830;837;860;866;868;878;884;907;913;932;938;961;967;839;839;892;911;917;940;609;370	3			8							8	2.7951E-21	1.0005	1.3059	28.07	8	0.4849	1.0045	36.004	8	0.49801	0.79778	48.714	8	1.0005	1.3059	28.07	8	0.4849
Q80TP6;D3Z2J3;Q99PU8-2;Q99PU8;Q99PU8-3	Q80TP6;D3Z2J3;Q99PU8-2;Q99PU8;Q99PU8-3	1;1;1;1;1	1;1;1;1;1	1;1;1;1;1	Putative ATP-dependent RNA helicase DHX30	Dhx30	>tr|Q80TP6|Q80TP6_MOUSE MKIAA0890 protein (Fragment) OS=Mus musculus GN=mKIAA0890 PE=4 SV=3;>tr|D3Z2J3|D3Z2J3_MOUSE Putative ATP-dependent RNA helicase DHX30 OS=Mus musculus GN=Dhx30 PE=2 SV=1;>sp|Q99PU8-2|DHX30_MOUSE Isoform 2 of Putative ATP-dependent RN	5	1	1	1	1	1	1	1.2	1.2	1.2	116.84	1041	1041;1186;1194;1217;1223	3			1							1	0.0008034	NaN	NaN	NaN	1	NaN	NaN	NaN	1	NaN	NaN	NaN	1	NaN	NaN	NaN	1	NaN
D3Z2J6;Q9D710	D3Z2J6;Q9D710	2;2	2;2	2;2	Thioredoxin-related transmembrane protein 2	Tmx2	>tr|D3Z2J6|D3Z2J6_MOUSE Thioredoxin-related transmembrane protein 2 OS=Mus musculus GN=Tmx2 PE=4 SV=1;>sp|Q9D710|TMX2_MOUSE Thioredoxin-related transmembrane protein 2 OS=Mus musculus GN=Tmx2 PE=2 SV=1	2	2	2	2	2	2	2	7.8	7.8	7.8	29.591	257	257;295	7							2			2	5.479E-07	0.57295	0.72365	13.559	2	0.46996	0.81803	15.705	2	0.99088	1.2626	5.6058	2	0.57295	0.72365	13.559	2	0.46996
D3Z2K2;Q9CR88	D3Z2K2;Q9CR88	2;2	2;2	2;2	28S ribosomal protein S14, mitochondrial	Mrps14	>tr|D3Z2K2|D3Z2K2_MOUSE 28S ribosomal protein S14, mitochondrial OS=Mus musculus GN=Mrps14 PE=2 SV=1;>sp|Q9CR88|RT14_MOUSE 28S ribosomal protein S14, mitochondrial OS=Mus musculus GN=Mrps14 PE=2 SV=1	2	2	2	2	2	2	2	19.7	19.7	19.7	14.279	122	122;128	9									3	3	9.1241E-05	0.36767	0.36325	15.901	3	0.26338	0.42903	13.3	3	0.6196	1.0382	20.457	3	0.36767	0.36325	15.901	3	0.26338
D3Z315;O89079;Q9D1J2;E9Q6I5;F6XIG5;F6YFR7	D3Z315;O89079;Q9D1J2	4;4;3;1;1;1	4;4;3;1;1;1	4;4;3;1;1;1	Coatomer subunit epsilon	Cope	>tr|D3Z315|D3Z315_MOUSE Coatomer subunit epsilon (Fragment) OS=Mus musculus GN=Cope PE=2 SV=1;>sp|O89079|COPE_MOUSE Coatomer subunit epsilon OS=Mus musculus GN=Cope PE=2 SV=3;>tr|Q9D1J2|Q9D1J2_MOUSE Putative uncharacterized protein OS=Mus musculus GN=Cope	6	4	4	4	4	4	4	25.1	25.1	25.1	25.37	227	227;308;308;112;116;234	7							5			5	6.3112E-70	0.41293	0.47103	35.324	4	0.32102	0.49953	35.895	4	0.85258	1.0874	43.119	4	0.41293	0.47103	35.324	4	0.32102
D3Z316;Q9CQF4	D3Z316;Q9CQF4	1;1	1;1	1;1	Uncharacterized protein C6orf203 homolog	1700021F05Rik	>tr|D3Z316|D3Z316_MOUSE Protein 1700021F05Rik OS=Mus musculus GN=1700021F05Rik PE=1 SV=1;>sp|Q9CQF4|CF203_MOUSE Uncharacterized protein C6orf203 homolog OS=Mus musculus PE=1 SV=1	2	1	1	1	1	1	1	7.1	7.1	7.1	24.446	212	212;240	8								1		1	0.0035052	NaN	NaN	NaN	1	NaN	NaN	NaN	1	NaN	NaN	NaN	1	NaN	NaN	NaN	1	NaN
D3Z3B0;Q3V3C7;Q99JR6	D3Z3B0;Q3V3C7;Q99JR6	1;1;1	1;1;1	1;1;1	Nicotinamide mononucleotide adenylyltransferase 3	Nmnat3	>tr|D3Z3B0|D3Z3B0_MOUSE Nicotinamide mononucleotide adenylyltransferase 3 OS=Mus musculus GN=Nmnat3 PE=2 SV=1;>tr|Q3V3C7|Q3V3C7_MOUSE Nicotinamide mononucleotide adenylyltransferase 3 OS=Mus musculus GN=Nmnat3 PE=2 SV=1;>sp|Q99JR6|NMNA3_MOUSE Nicotinamide	3	1	1	1	1	1	1	7.4	7.4	7.4	14.947	135	135;179;245	8								1		1	0.00029966	NaN	NaN	NaN	1	NaN	NaN	NaN	1	NaN	NaN	NaN	1	NaN	NaN	NaN	1	NaN
D3Z3B8;Q3UP61;H7BWY4;Q811D0-2;Q811D0;E9Q9H0;Q811D0-3;Q3TPP5;F6UDT8;S4R2T8;Q571K0;B1AR31;Q6XVF4;Q6XVF6;Q91XM9-5;Q62108-3;Q62108;D3YUZ8;Q62108-2;Q91XM9-3;Q91XM9-6;Q91XM9-8;Q91XM9;Q91XM9-2;E9Q2L2;Q91XM9-4;Q91XM9-7;E9PXG2	D3Z3B8;Q3UP61;H7BWY4;Q811D0-2;Q811D0;E9Q9H0;Q811D0-3;Q3TPP5;F6UDT8;S4R2T8;Q571K0	8;8;8;8;8;8;8;6;6;6;6;2;2;2;2;2;2;2;2;2;2;2;2;2;2;2;2;1	8;8;8;8;8;8;8;6;6;6;6;2;2;2;2;2;2;2;2;2;2;2;2;2;2;2;2;1	6;6;6;6;6;6;6;4;4;4;4;0;0;0;0;0;0;0;0;0;0;0;0;0;0;0;0;0	Disks large homolog 1	Dlg1	>tr|D3Z3B8|D3Z3B8_MOUSE Disks large homolog 1 OS=Mus musculus GN=Dlg1 PE=1 SV=1;>tr|Q3UP61|Q3UP61_MOUSE Putative uncharacterized protein OS=Mus musculus GN=Dlg1 PE=2 SV=1;>tr|H7BWY4|H7BWY4_MOUSE Disks large homolog 1 OS=Mus musculus GN=Dlg1 PE=1 SV=1;>sp|Q	28	8	8	6	8	8	6	14.7	14.7	10.9	91.622	834	834;872;872;893;905;912;927;357;358;558;562;248;262;305;491;721;724;755;767;791;810;852;852;859;870;887;976;106	3			8							8	1.1333E-26	0.42162	0.49303	28.731	8	0.34289	0.66544	15.975	8	0.89047	1.4295	32.56	8	0.42162	0.49303	28.731	8	0.34289
Q8R5C0;P47802;D3Z3F4;F7C846;G3XA75;D3YVW0;G3UYJ5;G3UXX9;G3UXB5	Q8R5C0;P47802;D3Z3F4;F7C846;G3XA75;D3YVW0;G3UYJ5	5;5;5;5;4;4;3;2;1	1;1;1;1;0;0;0;1;0	1;1;1;1;0;0;0;1;0	Metaxin-1	Mtx1	>tr|Q8R5C0|Q8R5C0_MOUSE Metaxin OS=Mus musculus GN=Mtx1 PE=2 SV=1;>sp|P47802|MTX1_MOUSE Metaxin-1 OS=Mus musculus GN=Mtx1 PE=1 SV=1;>tr|D3Z3F4|D3Z3F4_MOUSE Metaxin-1 (Fragment) OS=Mus musculus GN=Mtx1 PE=4 SV=2;>tr|F7C846|F7C846_MOUSE Metaxin-1 OS=Mus musc	9	5	1	1	5	1	1	18	3.2	3.2	35.646	317	317;317;360;461;172;430;162;185;30	7							1			1	2.8559E-28	NaN	NaN	NaN	1	NaN	NaN	NaN	1	NaN	NaN	NaN	1	NaN	NaN	NaN	1	NaN
Q9CXW4;E9PYL9;D3Z3K1;Q8VC94;A2BH06;E9PZB3	Q9CXW4;E9PYL9;D3Z3K1;Q8VC94;A2BH06;E9PZB3	2;2;2;1;1;1	2;2;2;1;1;1	2;2;2;1;1;1	60S ribosomal protein L11	Rpl11;Gm10036;Gm10288;Gm5093	>sp|Q9CXW4|RL11_MOUSE 60S ribosomal protein L11 OS=Mus musculus GN=Rpl11 PE=1 SV=4;>tr|E9PYL9|E9PYL9_MOUSE Uncharacterized protein OS=Mus musculus GN=Gm10036 PE=3 SV=1;>tr|D3Z3K1|D3Z3K1_MOUSE MCG11809 OS=Mus musculus GN=Gm10288 PE=3 SV=1;>tr|Q8VC94|Q8VC94_	6	2	2	2	2	2	2	14.6	14.6	14.6	20.252	178	178;178;178;167;172;174	8.33								2	1	3	3.9608E-31	0.77558	0.86461	25.009	3	0.72874	1.0927	24.87	3	0.83469	0.98493	9.6029	3	0.77558	0.86461	25.009	3	0.72874
D3Z492;Q9CXJ4	D3Z492;Q9CXJ4	1;1	1;1	1;1	ATP-binding cassette sub-family B member 8, mitochondrial	Abcb8	>tr|D3Z492|D3Z492_MOUSE ATP-binding cassette sub-family B member 8, mitochondrial OS=Mus musculus GN=Abcb8 PE=2 SV=1;>sp|Q9CXJ4|ABCB8_MOUSE ATP-binding cassette sub-family B member 8, mitochondrial OS=Mus musculus GN=Abcb8 PE=2 SV=1	2	1	1	1	1	1	1	3.1	3.1	3.1	45.892	418	418;717	5					1					1	0.0057395	NaN	NaN	NaN	0	NaN	NaN	NaN	0	NaN	NaN	NaN	0	NaN	NaN	NaN	0	NaN
D3Z494;Q8BIV6;G5E895;Q8CI22;P45377;Q8R318;S4R2G9;Q5M9J9;Q3UGS8;P21300	D3Z494;Q8BIV6;G5E895;Q8CI22;P45377	4;4;4;3;2;1;1;1;1;1	4;4;4;3;2;1;1;1;1;1	4;4;4;3;2;1;1;1;1;1	Aldose reductase-related protein 2	Akr1b10;Akr1b8	>tr|D3Z494|D3Z494_MOUSE MCG142264, isoform CRA_a OS=Mus musculus GN=Akr1b10 PE=4 SV=1;>tr|Q8BIV6|Q8BIV6_MOUSE Putative uncharacterized protein OS=Mus musculus GN=Akr1b10 PE=2 SV=1;>tr|G5E895|G5E895_MOUSE MCG142264, isoform CRA_b OS=Mus musculus GN=Akr1b10	10	4	4	4	4	4	4	16	16	16	32.745	288	288;316;316;316;316;118;145;316;316;316	7							5			5	6.5202E-09	1.6603	2.3958	144.67	2	1.1837	2.0154	104.04	2	0.71297	0.88024	22.38	2	1.6603	2.3958	144.67	2	1.1837
D3Z4A4;Q61171;Q5M9N9	D3Z4A4;Q61171;Q5M9N9	2;2;2	2;2;2	2;2;2	Peroxiredoxin-2	Prdx2	>tr|D3Z4A4|D3Z4A4_MOUSE Peroxiredoxin-2 (Fragment) OS=Mus musculus GN=Prdx2 PE=2 SV=2;>sp|Q61171|PRDX2_MOUSE Peroxiredoxin-2 OS=Mus musculus GN=Prdx2 PE=1 SV=3;>tr|Q5M9N9|Q5M9N9_MOUSE Prdx2 protein OS=Mus musculus GN=Prdx2 PE=2 SV=1	3	2	2	2	2	2	2	17.8	17.8	17.8	15.977	146	146;198;198	8.33								2	1	3	1.8725E-06	NaN	NaN	NaN	1	NaN	NaN	NaN	1	NaN	NaN	NaN	1	NaN	NaN	NaN	1	NaN
Q9CWZ7;D3Z4B2;Q8C1T5	Q9CWZ7;D3Z4B2;Q8C1T5	4;4;3	4;4;3	4;4;3	Gamma-soluble NSF attachment protein	Napg	>sp|Q9CWZ7|SNAG_MOUSE Gamma-soluble NSF attachment protein OS=Mus musculus GN=Napg PE=1 SV=1;>tr|D3Z4B2|D3Z4B2_MOUSE Gamma-soluble NSF attachment protein (Fragment) OS=Mus musculus GN=Napg PE=2 SV=1;>tr|Q8C1T5|Q8C1T5_MOUSE Putative uncharacterized protein	3	4	4	4	4	4	4	11.9	11.9	11.9	34.732	312	312;353;312	7							5			5	6.0787E-07	0.80611	0.88389	25.158	4	0.48242	0.70532	10.164	4	0.76136	0.90034	14.289	4	0.80611	0.88389	25.158	4	0.48242
D3Z4D6;D3Z4C9;Q9CQY6	D3Z4D6;D3Z4C9;Q9CQY6	3;3;3	3;3;3	3;3;3	Mitochondrial nucleoid factor 1	Mnf1	>tr|D3Z4D6|D3Z4D6_MOUSE Ubiquinol-cytochrome-c reductase complex assembly factor 2 OS=Mus musculus GN=Uqcc2 PE=2 SV=1;>tr|D3Z4C9|D3Z4C9_MOUSE Ubiquinol-cytochrome-c reductase complex assembly factor 2 OS=Mus musculus GN=Uqcc2 PE=2 SV=1;>sp|Q9CQY6|UQCC2_MOU	3	3	3	3	3	3	3	39.2	39.2	39.2	11.607	97	97;127;136	9									3	3	3.0122E-07	0.51236	0.47381	16.313	3	0.38443	0.48238	70.237	3	1.0504	1.2178	60.509	3	0.51236	0.47381	16.313	3	0.38443
Q8K302;G3X9X5;Q3UPF5-2;Q3UPF5;D3Z5I1	Q8K302;G3X9X5;Q3UPF5-2;Q3UPF5;D3Z5I1	2;2;2;2;2	2;2;2;2;2	2;2;2;2;2	Zinc finger CCCH-type antiviral protein 1	Zc3hav1	>tr|Q8K302|Q8K302_MOUSE Zc3hav1 protein OS=Mus musculus GN=Zc3hav1 PE=2 SV=1;>tr|G3X9X5|G3X9X5_MOUSE Zinc finger CCCH type, antiviral 1, isoform CRA_b OS=Mus musculus GN=Zc3hav1 PE=1 SV=1;>sp|Q3UPF5-2|ZCCHV_MOUSE Isoform 2 of Zinc finger CCCH-type antivira	5	2	2	2	2	2	2	4.6	4.6	4.6	76.411	673	673;673;789;946;996	3			2							2	0.00010049	NaN	NaN	NaN	1	NaN	NaN	NaN	1	NaN	NaN	NaN	1	NaN	NaN	NaN	1	NaN
Q14AF6;P62317;D3Z5N9	Q14AF6;P62317;D3Z5N9	1;1;1	1;1;1	1;1;1	Small nuclear ribonucleoprotein Sm D2	Snrpd2;Gm5449	>tr|Q14AF6|Q14AF6_MOUSE MCG4862 OS=Mus musculus GN=Snrpd2 PE=4 SV=1;>sp|P62317|SMD2_MOUSE Small nuclear ribonucleoprotein Sm D2 OS=Mus musculus GN=Snrpd2 PE=2 SV=1;>tr|D3Z5N9|D3Z5N9_MOUSE MCG49198 OS=Mus musculus GN=Gm5449 PE=4 SV=1	3	1	1	1	1	1	1	8.5	8.5	8.5	13.527	118	118;118;118	9									1	1	0.014079	NaN	NaN	NaN	1	NaN	NaN	NaN	1	NaN	NaN	NaN	1	NaN	NaN	NaN	1	NaN
D3Z636;Q91VM9;G8JL76;Q91VM9-2;D3Z096	D3Z636;Q91VM9;G8JL76;Q91VM9-2	6;6;3;3;2	6;6;3;3;2	6;6;3;3;2	Inorganic pyrophosphatase 2, mitochondrial	Ppa2	>tr|D3Z636|D3Z636_MOUSE Inorganic pyrophosphatase 2, mitochondrial OS=Mus musculus GN=Ppa2 PE=1 SV=1;>sp|Q91VM9|IPYR2_MOUSE Inorganic pyrophosphatase 2, mitochondrial OS=Mus musculus GN=Ppa2 PE=1 SV=1;>tr|G8JL76|G8JL76_MOUSE Inorganic pyrophosphatase 2, mi	5	6	6	6	6	6	6	23.7	23.7	23.7	37.985	329	329;330;152;204;132	7							7			7	4.8398E-26	0.76888	0.91162	34.11	7	0.73679	1.3529	20.11	7	1.0154	1.1526	22.512	7	0.76888	0.91162	34.11	7	0.73679
D3Z645;Q9QZ88;Q9QZ88-2;D3YYD5;D3YW98	D3Z645;Q9QZ88;Q9QZ88-2;D3YYD5;D3YW98	4;4;4;3;2	4;4;4;3;2	4;4;4;3;2	Vacuolar protein sorting-associated protein 29	Vps29	>tr|D3Z645|D3Z645_MOUSE Vacuolar protein sorting-associated protein 29 OS=Mus musculus GN=Vps29 PE=2 SV=1;>sp|Q9QZ88|VPS29_MOUSE Vacuolar protein sorting-associated protein 29 OS=Mus musculus GN=Vps29 PE=1 SV=1;>sp|Q9QZ88-2|VPS29_MOUSE Isoform 2 of Vacuola	5	4	4	4	4	4	4	31.2	31.2	31.2	16.137	144	144;182;186;124;91	8.4								6	4	10	7.2434E-17	0.9866	0.98444	33.98	8	0.76748	1.106	21.368	8	0.80462	0.97067	26.553	8	0.9866	0.98444	33.98	8	0.76748
Q9D1S3;Q564F3;Q3UAC2;Q3U5P8;P97351;D3Z7W7;D3Z6C3;Q3UJU5	Q9D1S3;Q564F3;Q3UAC2;Q3U5P8;P97351;D3Z7W7;D3Z6C3;Q3UJU5	10;10;10;10;10;10;10;8	10;10;10;10;10;10;10;8	10;10;10;10;10;10;10;8	40S ribosomal protein S3a	Rps3a1;Rps3a;Rps3a3;Rps3a2	>tr|Q9D1S3|Q9D1S3_MOUSE 40S ribosomal protein S3a OS=Mus musculus GN=Rps3a1 PE=2 SV=1;>tr|Q564F3|Q564F3_MOUSE 40S ribosomal protein S3a OS=Mus musculus GN=Rps3a1 PE=2 SV=1;>tr|Q3UAC2|Q3UAC2_MOUSE 40S ribosomal protein S3a OS=Mus musculus GN=Rps3a1 PE=2 SV=	8	10	10	10	10	10	10	37.9	37.9	37.9	29.885	264	264;264;264;264;264;264;264;264	7							13			13	1.9084E-85	1.024	1.4903	11.85	12	0.62611	1.2228	19.132	12	0.62105	0.87857	24.584	12	1.024	1.4903	11.85	12	0.62611
D3Z6I3;Q99M04;Q8CCZ4	D3Z6I3;Q99M04;Q8CCZ4	1;1;1	1;1;1	1;1;1	Lipoyl synthase, mitochondrial	Lias	>tr|D3Z6I3|D3Z6I3_MOUSE Lipoyl synthase, mitochondrial OS=Mus musculus GN=Lias PE=2 SV=1;>sp|Q99M04|LIAS_MOUSE Lipoyl synthase, mitochondrial OS=Mus musculus GN=Lias PE=2 SV=1;>tr|Q8CCZ4|Q8CCZ4_MOUSE Lipoyl synthase, mitochondrial OS=Mus musculus GN=Lias P	3	1	1	1	1	1	1	7.3	7.3	7.3	32.173	289	289;373;373	7							1			1	7.6452E-07	NaN	NaN	NaN	1	NaN	NaN	NaN	1	NaN	NaN	NaN	1	NaN	NaN	NaN	1	NaN
D3Z6I8;Q8C7C3;Q58E70;P21107-2;E9Q7Q3;Q3TJ53;D3Z2H9;Q8K0Z5;P21107;E9Q5J9;G5E8R0;E9Q453;G5E8R2;G5E8R1;E9Q456;E9Q455;E9Q452;Q8BSH3;Q8BP43;Q564G1;Q545Y3;P58771-2;P58771;E9Q450;E9Q448;B7ZNL3;E9Q454;F8WID5;D3YVR0;A2AIM5;S4R2U0;Q9D1R6;Q6PJ18;Q61344;P58774-2;P58774;CON__Q3SX28;A2AIM4;Q91VH3	D3Z6I8;Q8C7C3;Q58E70;P21107-2;E9Q7Q3;Q3TJ53;D3Z2H9	7;7;7;7;7;6;6;3;3;3;2;2;2;2;2;2;2;2;2;2;2;2;2;2;2;2;2;2;1;1;1;1;1;1;1;1;1;1;1	7;7;7;7;7;6;6;3;3;3;2;2;2;2;2;2;2;2;2;2;2;2;2;2;2;2;2;2;1;1;1;1;1;1;1;1;1;1;1	7;7;7;7;7;6;6;3;3;3;2;2;2;2;2;2;2;2;2;2;2;2;2;2;2;2;2;2;1;1;1;1;1;1;1;1;1;1;1		Tpm3;Tpm3-rs7	>tr|D3Z6I8|D3Z6I8_MOUSE Tropomyosin alpha-3 chain OS=Mus musculus GN=Tpm3 PE=2 SV=1;>tr|Q8C7C3|Q8C7C3_MOUSE Putative uncharacterized protein OS=Mus musculus GN=Tpm3 PE=2 SV=1;>tr|Q58E70|Q58E70_MOUSE Tpm3 protein OS=Mus musculus GN=Tpm3 PE=2 SV=1;>sp|P21107	39	7	7	7	7	7	7	29.1	29.1	29.1	28.723	247	247;248;248;248;248;248;248;284;285;285;245;245;248;248;248;251;281;284;284;284;284;284;284;284;284;284;287;326;71;105;157;284;284;284;284;284;284;284;308	7.73							3	8		11	2.3042E-50	0.84823	1.285	13.26	11	0.48723	1.075	20.109	10	0.53067	0.81803	18.191	10	0.84823	1.285	13.26	11	0.48723
Q80ZK0;E9QJS0;D3Z6K5;Q501J4;G5E8U8;G5E8U5	Q80ZK0;E9QJS0;D3Z6K5;Q501J4;G5E8U8;G5E8U5	1;1;1;1;1;1	1;1;1;1;1;1	1;1;1;1;1;1	28S ribosomal protein S10, mitochondrial	Mrps10	>sp|Q80ZK0|RT10_MOUSE 28S ribosomal protein S10, mitochondrial OS=Mus musculus GN=Mrps10 PE=2 SV=1;>tr|E9QJS0|E9QJS0_MOUSE 28S ribosomal protein S10, mitochondrial OS=Mus musculus GN=Mrps10 PE=3 SV=1;>tr|D3Z6K5|D3Z6K5_MOUSE 28S ribosomal protein S10, mitoc	6	1	1	1	1	1	1	11.2	11.2	11.2	18.698	160	160;160;172;192;200;201	9									1	1	3.0245E-08	NaN	NaN	NaN	1	NaN	NaN	NaN	1	NaN	NaN	NaN	1	NaN	NaN	NaN	1	NaN
D3Z6S1;Q8BM55;Q8BM55-3;Q8BM55-2	D3Z6S1;Q8BM55;Q8BM55-3;Q8BM55-2	3;3;2;2	3;3;2;2	3;3;2;2	Transmembrane protein 214	Tmem214	>tr|D3Z6S1|D3Z6S1_MOUSE Transmembrane protein 214 OS=Mus musculus GN=Tmem214 PE=2 SV=1;>sp|Q8BM55|TM214_MOUSE Transmembrane protein 214 OS=Mus musculus GN=Tmem214 PE=2 SV=1;>sp|Q8BM55-3|TM214_MOUSE Isoform 3 of Transmembrane protein 214 OS=Mus musculus GN=	4	3	3	3	3	3	3	6.9	6.9	6.9	71.302	642	642;687;375;385	5.25					3	1				4	2.5656E-07	0.89084	1.0048	21.368	3	1.5765	1.5505	31.192	3	1.108	1.2248	34.947	3	0.89084	1.0048	21.368	3	1.5765
D3Z789;D3Z6Z0;Q78ZM0;O70492;Q9CU14;Q9CSC2	D3Z789;D3Z6Z0;Q78ZM0;O70492;Q9CU14;Q9CSC2	3;3;3;3;2;2	3;3;3;3;2;2	3;3;3;3;2;2	Sorting nexin-3	Snx3	>tr|D3Z789|D3Z789_MOUSE Sorting nexin-3 OS=Mus musculus GN=Snx3 PE=1 SV=1;>tr|D3Z6Z0|D3Z6Z0_MOUSE Sorting nexin-3 OS=Mus musculus GN=Snx3 PE=2 SV=1;>tr|Q78ZM0|Q78ZM0_MOUSE Sorting nexin 3 OS=Mus musculus GN=Snx3 PE=1 SV=1;>sp|O70492|SNX3_MOUSE Sorting nexi	6	3	3	3	3	3	3	26.2	26.2	26.2	14.766	130	130;140;162;162;132;132	9									3	3	1.5167E-09	0.68032	0.70135	31.993	3	0.39709	0.69093	36.299	3	0.58629	0.89149	43.428	3	0.68032	0.70135	31.993	3	0.39709
D3Z741	D3Z741	1	1	1		4930444G20Rik	>tr|D3Z741|D3Z741_MOUSE Protein 4930444G20Rik OS=Mus musculus GN=4930444G20Rik PE=4 SV=1	1	1	1	1	1	1	1	1.8	1.8	1.8	56.627	495	495	5.33					2	1				3	0.0022452	0.64989	0.67651	21.169	3	0.75123	0.76918	19.389	3	1.086	0.94367	7.0381	3	0.64989	0.67651	21.169	3	0.75123
D3Z7C0;Q9Z2Q5;Q3UKS6	D3Z7C0;Q9Z2Q5;Q3UKS6	2;2;2	2;2;2	2;2;2	39S ribosomal protein L40, mitochondrial	Mrpl40	>tr|D3Z7C0|D3Z7C0_MOUSE 39S ribosomal protein L40, mitochondrial OS=Mus musculus GN=Mrpl40 PE=2 SV=1;>sp|Q9Z2Q5|RM40_MOUSE 39S ribosomal protein L40, mitochondrial OS=Mus musculus GN=Mrpl40 PE=2 SV=2;>tr|Q3UKS6|Q3UKS6_MOUSE Mitochondrial ribosomal protein	3	2	2	2	2	2	2	21	21	21	19.378	162	162;206;206	8								2		2	5.6967E-15	0.3648	0.55498	10.978	2	0.45418	1.0741	141.14	2	1.245	1.9723	153.04	2	0.3648	0.55498	10.978	2	0.45418
D3Z7C6;Q9CRH1;Q9R0Q7;Q3TJG6	D3Z7C6;Q9CRH1;Q9R0Q7;Q3TJG6	3;3;3;3	3;3;3;3	3;3;3;3	Prostaglandin E synthase 3	Ptges3	>tr|D3Z7C6|D3Z7C6_MOUSE Prostaglandin E synthase 3 OS=Mus musculus GN=Ptges3 PE=1 SV=1;>tr|Q9CRH1|Q9CRH1_MOUSE Putative uncharacterized protein OS=Mus musculus GN=Ptges3 PE=2 SV=2;>sp|Q9R0Q7|TEBP_MOUSE Prostaglandin E synthase 3 OS=Mus musculus GN=Ptges3 P	4	3	3	3	3	3	3	24.6	24.6	24.6	14.982	130	130;140;160;160	9									3	3	1.31E-13	2.5218	2.0214	6.9225	3	2.2315	2.812	28.891	3	0.88486	1.0441	20.957	3	2.5218	2.0214	6.9225	3	2.2315
D3Z7P3;D3Z7P4;F6U529;F7B327	D3Z7P3;D3Z7P4	23;18;6;2	1;1;0;1	1;1;0;1	Glutaminase kidney isoform, mitochondrial	Gls	>sp|D3Z7P3|GLSK_MOUSE Glutaminase kidney isoform, mitochondrial OS=Mus musculus GN=Gls PE=1 SV=1;>tr|D3Z7P4|D3Z7P4_MOUSE Glutaminase kidney isoform, mitochondrial OS=Mus musculus GN=Gls PE=3 SV=1	4	23	1	1	23	1	1	46.6	2.8	2.8	73.963	674	674;491;235;205	6						1				1	0	NaN	NaN	NaN	1	NaN	NaN	NaN	1	NaN	NaN	NaN	1	NaN	NaN	NaN	1	NaN
D3Z7P3-2;D3Z7P5;F6RDM4	D3Z7P3-2	26;9;2	26;9;2	4;3;1			>sp|D3Z7P3-2|GLSK_MOUSE Isoform 2 of Glutaminase kidney isoform, mitochondrial OS=Mus musculus GN=Gls	3	26	26	4	26	26	4	56.1	56.1	7.1	65.994	603	603;274;123	5.46					31	26				57	0	0.6195	0.83975	34.388	55	0.63658	0.91193	20.927	55	1.0859	1.1353	30.982	54	0.6195	0.83975	34.388	55	0.63658
D6RCZ6;D6RJ50;Q5XJY4	D6RCZ6;D6RJ50;Q5XJY4	1;1;1	1;1;1	1;1;1	Presenilins-associated rhomboid-like protein, mitochondrial;P-beta	Parl	>tr|D6RCZ6|D6RCZ6_MOUSE Presenilins-associated rhomboid-like protein, mitochondrial OS=Mus musculus GN=Parl PE=4 SV=1;>tr|D6RJ50|D6RJ50_MOUSE Presenilins-associated rhomboid-like protein, mitochondrial OS=Mus musculus GN=Parl PE=4 SV=1;>sp|Q5XJY4|PARL_MOUS	3	1	1	1	1	1	1	16.8	16.8	16.8	13.349	119	119;171;377	7.5							1	1		2	0.0056731	0.19572	0.27551	14.372	2	0.17874	0.40032	55.64	2	0.91325	1.4331	50.36	2	0.19572	0.27551	14.372	2	0.17874
F7AZ26;F6QFB4;D6RDC2;Q91W98	F7AZ26;F6QFB4;D6RDC2;Q91W98	1;1;1;1	1;1;1;1	1;1;1;1	Solute carrier family 15 member 4	Slc15a4	>tr|F7AZ26|F7AZ26_MOUSE Solute carrier family 15 member 4 (Fragment) OS=Mus musculus GN=Slc15a4 PE=3 SV=1;>tr|F6QFB4|F6QFB4_MOUSE Solute carrier family 15 member 4 (Fragment) OS=Mus musculus GN=Slc15a4 PE=3 SV=1;>tr|D6RDC2|D6RDC2_MOUSE Solute carrier famil	4	1	1	1	1	1	1	7.9	7.9	7.9	14.096	127	127;246;296;574	5					1					1	0.0087735	NaN	NaN	NaN	1	NaN	NaN	NaN	1	NaN	NaN	NaN	1	NaN	NaN	NaN	1	NaN
D6RE33;Q3UJB9-2;Q3UJB9;G5E896;F6V5I7;F6ZJ27	D6RE33;Q3UJB9-2;Q3UJB9;G5E896;F6V5I7;F6ZJ27	2;2;2;2;1;1	2;2;2;2;1;1	2;2;2;2;1;1	Enhancer of mRNA-decapping protein 4	Edc4	>tr|D6RE33|D6RE33_MOUSE Enhancer of mRNA-decapping protein 4 OS=Mus musculus GN=Edc4 PE=1 SV=1;>sp|Q3UJB9-2|EDC4_MOUSE Isoform 2 of Enhancer of mRNA-decapping protein 4 OS=Mus musculus GN=Edc4;>sp|Q3UJB9|EDC4_MOUSE Enhancer of mRNA-decapping protein 4 OS=M	6	2	2	2	2	2	2	3.8	3.8	3.8	141.95	1318	1318;1390;1406;1406;265;427	2		2								2	7.0523E-07	0.681	0.72943	31.309	2	0.77772	0.99641	3.3985	2	1.3541	1.4966	21.093	2	0.681	0.72943	31.309	2	0.77772
F6VK94;D6REF0;Q9ER41	F6VK94;D6REF0;Q9ER41	1;1;1	1;1;1	1;1;1	Torsin-1B	Tor1b	>tr|F6VK94|F6VK94_MOUSE Torsin-1B (Fragment) OS=Mus musculus GN=Tor1b PE=2 SV=1;>tr|D6REF0|D6REF0_MOUSE Torsin-1B OS=Mus musculus GN=Tor1b PE=2 SV=1;>sp|Q9ER41|TOR1B_MOUSE Torsin-1B OS=Mus musculus GN=Tor1b PE=1 SV=2	3	1	1	1	1	1	1	11.5	11.5	11.5	13.777	122	122;179;336	7							1			1	0.0025617	NaN	NaN	NaN	1	NaN	NaN	NaN	1	NaN	NaN	NaN	1	NaN	NaN	NaN	1	NaN
D6REF7;Q8R0X7;Q4FK38;Q3UDJ2;Q69ZN1;D3YZT4;D3YY13;D3Z1Z3	D6REF7;Q8R0X7;Q4FK38;Q3UDJ2;Q69ZN1	7;7;7;7;7;3;2;2	7;7;7;7;7;3;2;2	7;7;7;7;7;3;2;2	Sphingosine-1-phosphate lyase 1	Sgpl1	>tr|D6REF7|D6REF7_MOUSE Sphingosine-1-phosphate lyase 1 OS=Mus musculus GN=Sgpl1 PE=2 SV=1;>sp|Q8R0X7|SGPL1_MOUSE Sphingosine-1-phosphate lyase 1 OS=Mus musculus GN=Sgpl1 PE=2 SV=1;>tr|Q4FK38|Q4FK38_MOUSE Sgpl1 protein OS=Mus musculus GN=Sgpl1 PE=2 SV=1;>t	8	7	7	7	7	7	7	18.5	18.5	18.5	54.769	487	487;568;568;568;585;199;58;104	5.47					9	8				17	3.549E-49	0.89666	1.317	27.98	16	0.89751	1.1699	29.561	16	1.0086	0.95229	37.684	16	0.89666	1.317	27.98	16	0.89751
D6RFB1;Q9D8C4	D6RFB1;Q9D8C4	1;1	1;1	1;1	Interferon-induced 35 kDa protein homolog	Ifi35	>tr|D6RFB1|D6RFB1_MOUSE Interferon-induced 35 kDa protein homolog OS=Mus musculus GN=Ifi35 PE=4 SV=1;>sp|Q9D8C4|IN35_MOUSE Interferon-induced 35 kDa protein homolog OS=Mus musculus GN=Ifi35 PE=2 SV=3	2	1	1	1	1	1	1	31.5	31.5	31.5	6.3393	54	54;286	7							1			1	3.6445E-05	NaN	NaN	NaN	0	NaN	NaN	NaN	0	NaN	NaN	NaN	0	NaN	NaN	NaN	0	NaN
D6RG99;Q9WV96	D6RG99;Q9WV96	1;1	1;1	1;1	Mitochondrial import inner membrane translocase subunit Tim10 B	Timm10b	>tr|D6RG99|D6RG99_MOUSE Mitochondrial import inner membrane translocase subunit Tim10 B OS=Mus musculus GN=Timm10b PE=2 SV=1;>sp|Q9WV96|T10B_MOUSE Mitochondrial import inner membrane translocase subunit Tim10 B OS=Mus musculus GN=Timm10b PE=2 SV=1	2	1	1	1	1	1	1	27.9	27.9	27.9	7.4554	68	68;100	9									1	1	0.0044542	NaN	NaN	NaN	1	NaN	NaN	NaN	1	NaN	NaN	NaN	1	NaN	NaN	NaN	1	NaN
D6RGR1;Q8K2I4	D6RGR1;Q8K2I4	1;1	1;1	1;1	Beta-mannosidase	Manba	>tr|D6RGR1|D6RGR1_MOUSE Beta-mannosidase OS=Mus musculus GN=Manba PE=2 SV=1;>sp|Q8K2I4|MANBA_MOUSE Beta-mannosidase OS=Mus musculus GN=Manba PE=2 SV=1	2	1	1	1	1	1	1	5.9	5.9	5.9	21.073	186	186;879	3			1							1	0.01038	NaN	NaN	NaN	1	NaN	NaN	NaN	1	NaN	NaN	NaN	1	NaN	NaN	NaN	1	NaN
D6RI31;Q8BFQ6	D6RI31;Q8BFQ6	1;1	1;1	1;1	Disrupted in renal carcinoma protein 2 homolog	Dirc2	>tr|D6RI31|D6RI31_MOUSE Disrupted in renal carcinoma protein 2 homolog OS=Mus musculus GN=Dirc2 PE=2 SV=1;>sp|Q8BFQ6|DIRC2_MOUSE Disrupted in renal carcinoma protein 2 homolog OS=Mus musculus GN=Dirc2 PE=2 SV=1	2	1	1	1	1	1	1	13	13	13	12.509	115	115;478	7.5							1	1		2	0.0042313	0.73843	1.0505	26.284	2	0.31268	0.69775	12.595	2	0.42344	0.66398	7.7281	2	0.73843	1.0505	26.284	2	0.31268
D9J2Z9;D9J300;D9J301;Q8CI51;D9J302;Q2Q7P0;Q8VDV4;Q9CRA2;D9J303;Q8CI51-3;F8WJI6;E9Q8P5;Q8CI51-2	D9J2Z9;D9J300;D9J301;Q8CI51;D9J302;Q2Q7P0	5;5;5;5;5;4;2;1;1;1;1;1;1	5;5;5;5;5;4;2;1;1;1;1;1;1	5;5;5;5;5;4;2;1;1;1;1;1;1	PDZ and LIM domain protein 5	Pdlim5	>tr|D9J2Z9|D9J2Z9_MOUSE ENH isoform 1b OS=Mus musculus GN=Pdlim5 PE=2 SV=1;>tr|D9J300|D9J300_MOUSE ENH isoform 1c OS=Mus musculus GN=Pdlim5 PE=2 SV=1;>tr|D9J301|D9J301_MOUSE ENH isoform 1d OS=Mus musculus GN=Pdlim5 PE=2 SV=1;>sp|Q8CI51|PDLI5_MOUSE PDZ and	13	5	5	5	5	5	5	18.3	18.3	18.3	52.396	482	482;526;574;591;614;591;185;214;234;239;239;239;337	5.5					7	2		1		10	5.8124E-20	0.78955	0.79322	67.093	9	0.5727	0.58161	79.75	9	0.60057	0.70679	39.973	9	0.78955	0.79322	67.093	9	0.5727
O08583-2;Q9JJW6-2;Q9JJW6;Q4KL64;G3X9I4;D9J342;O08583	O08583-2;Q9JJW6-2;Q9JJW6;Q4KL64;G3X9I4;D9J342;O08583	1;1;1;1;1;1;1	1;1;1;1;1;1;1	1;1;1;1;1;1;1	RNA and export factor-binding protein 2;THO complex subunit 4	Refbp2;Alyref2;Alyref	>sp|O08583-2|THOC4_MOUSE Isoform 2 of THO complex subunit 4 OS=Mus musculus GN=Alyref;>sp|Q9JJW6-2|ALRF2_MOUSE Isoform 2 of Aly/REF export factor 2 OS=Mus musculus GN=Alyref2;>sp|Q9JJW6|ALRF2_MOUSE Aly/REF export factor 2 OS=Mus musculus GN=Alyref2 PE=1 SV	7	1	1	1	1	1	1	6.7	6.7	6.7	17.682	163	163;217;218;218;218;218;255	8								1		1	0.00015044	NaN	NaN	NaN	1	NaN	NaN	NaN	1	NaN	NaN	NaN	1	NaN	NaN	NaN	1	NaN
G8JL35;E0CYJ0;E0CXA9;Q6PEB6;Q3UGM5	G8JL35;E0CYJ0;E0CXA9;Q6PEB6;Q3UGM5	1;1;1;1;1	1;1;1;1;1	1;1;1;1;1	MOB-like protein phocein	Mob4	>tr|G8JL35|G8JL35_MOUSE MOB-like protein phocein (Fragment) OS=Mus musculus GN=Mob4 PE=2 SV=1;>tr|E0CYJ0|E0CYJ0_MOUSE MOB-like protein phocein (Fragment) OS=Mus musculus GN=Mob4 PE=2 SV=1;>tr|E0CXA9|E0CXA9_MOUSE MOB-like protein phocein OS=Mus musculus GN=	5	1	1	1	1	1	1	7.7	7.7	7.7	21.047	183	183;186;204;225;225	8								1		1	0.00086229	NaN	NaN	NaN	1	NaN	NaN	NaN	1	NaN	NaN	NaN	1	NaN	NaN	NaN	1	NaN
E0CXB1;Q9QUM9	E0CXB1;Q9QUM9	2;2	2;2	2;2	Proteasome subunit alpha type-6	Psma6	>tr|E0CXB1|E0CXB1_MOUSE Proteasome subunit alpha type-6 OS=Mus musculus GN=Psma6 PE=1 SV=1;>sp|Q9QUM9|PSA6_MOUSE Proteasome subunit alpha type-6 OS=Mus musculus GN=Psma6 PE=1 SV=1	2	2	2	2	2	2	2	10.6	10.6	10.6	25.264	227	227;246	8								3		3	5.5809E-10	1.3036	1.9181	10.96	2	0.77922	1.6167	17.074	2	0.59684	0.89038	0.76957	2	1.3036	1.9181	10.96	2	0.77922
E0CXD9;F7CH13;Q64310;Q545Q2;Q3U7E6	E0CXD9;F7CH13;Q64310;Q545Q2;Q3U7E6	1;1;1;1;1	1;1;1;1;1	1;1;1;1;1	Surfeit locus protein 4	Surf4	>tr|E0CXD9|E0CXD9_MOUSE Surfeit locus protein 4 OS=Mus musculus GN=Surf4 PE=2 SV=1;>tr|F7CH13|F7CH13_MOUSE Surfeit locus protein 4 (Fragment) OS=Mus musculus GN=Surf4 PE=4 SV=1;>sp|Q64310|SURF4_MOUSE Surfeit locus protein 4 OS=Mus musculus GN=Surf4 PE=2 SV	5	1	1	1	1	1	1	15.9	15.9	15.9	9.5608	82	82;124;269;269;269	5.33			1		1			1		3	0.0010767	0.44955	0.61173	59.547	3	0.3545	0.83882	56.19	3	0.89651	1.2392	10.469	3	0.44955	0.61173	59.547	3	0.3545
Q6PCP5-4;F7CTF8;Q6PCP5-3;E0CYI3;Q6PCP5;E0CYB9;F7BC60	Q6PCP5-4;F7CTF8;Q6PCP5-3;E0CYI3;Q6PCP5;E0CYB9	3;3;3;3;3;3;1	3;3;3;3;3;3;1	1;1;1;1;1;1;0	Mitochondrial fission factor	Mff	>sp|Q6PCP5-4|MFF_MOUSE Isoform 4 of Mitochondrial fission factor OS=Mus musculus GN=Mff;>tr|F7CTF8|F7CTF8_MOUSE Mitochondrial fission factor (Fragment) OS=Mus musculus GN=Mff PE=4 SV=1;>sp|Q6PCP5-3|MFF_MOUSE Isoform 3 of Mitochondrial fission factor OS=Mus	7	3	3	1	3	3	1	24.3	24.3	12.4	25.073	218	218;220;238;243;291;316;137	8								3		3	1.0158E-26	0.48508	0.63859	51.665	3	0.32135	0.84506	63.267	3	0.68699	1.1073	18.328	3	0.48508	0.63859	51.665	3	0.32135
E0CZF6;E0CZ18;F8WHW3;E0CYE6;Q3TWL2	E0CZF6;E0CZ18;F8WHW3;E0CYE6;Q3TWL2	1;1;1;1;1	1;1;1;1;1	1;1;1;1;1	Transmembrane protein 55B	Tmem55b	>tr|E0CZF6|E0CZF6_MOUSE Type 1 phosphatidylinositol 4,5-bisphosphate 4-phosphatase OS=Mus musculus GN=Tmem55b PE=2 SV=1;>tr|E0CZ18|E0CZ18_MOUSE Type 1 phosphatidylinositol 4,5-bisphosphate 4-phosphatase OS=Mus musculus GN=Tmem55b PE=2 SV=1;>tr|F8WHW3|F8WHW	5	1	1	1	1	1	1	4.8	4.8	4.8	24.089	231	231;238;277;283;284	7							1			1	0.0020857	NaN	NaN	NaN	1	NaN	NaN	NaN	1	NaN	NaN	NaN	1	NaN	NaN	NaN	1	NaN
Q3TC33-2;E0CYP1;E0CYX9;Q3TC33	Q3TC33-2;E0CYP1;E0CYX9;Q3TC33	2;2;2;2	2;2;2;2	2;2;2;2	Coiled-coil domain-containing protein 127	Ccdc127	>sp|Q3TC33-2|CC127_MOUSE Isoform 2 of Coiled-coil domain-containing protein 127 OS=Mus musculus GN=Ccdc127;>tr|E0CYP1|E0CYP1_MOUSE Coiled-coil domain-containing protein 127 OS=Mus musculus GN=Ccdc127 PE=2 SV=1;>tr|E0CYX9|E0CYX9_MOUSE Coiled-coil domain-con	4	2	2	2	2	2	2	14.7	14.7	14.7	19.152	163	163;171;238;260	8								2		2	4.8919E-06	NaN	NaN	NaN	1	NaN	NaN	NaN	1	NaN	NaN	NaN	1	NaN	NaN	NaN	1	NaN
E0CYQ2;Q9CQ48	E0CYQ2;Q9CQ48	1;1	1;1	1;1	NudC domain-containing protein 2	Nudcd2	>tr|E0CYQ2|E0CYQ2_MOUSE NudC domain-containing protein 2 OS=Mus musculus GN=Nudcd2 PE=1 SV=1;>sp|Q9CQ48|NUDC2_MOUSE NudC domain-containing protein 2 OS=Mus musculus GN=Nudcd2 PE=1 SV=1	2	1	1	1	1	1	1	8.3	8.3	8.3	14.729	132	132;157	9									1	1	0.00011707	NaN	NaN	NaN	1	NaN	NaN	NaN	1	NaN	NaN	NaN	1	NaN	NaN	NaN	1	NaN
Q545L9;P23506;P23506-2;F7D432;E9PWE0;E0CYV0;F6TXE3;F6V9F1;Q8BPI6	Q545L9;P23506;P23506-2;F7D432;E9PWE0;E0CYV0;F6TXE3;F6V9F1;Q8BPI6	2;2;2;2;2;2;1;1;1	2;2;2;2;2;2;1;1;1	2;2;2;2;2;2;1;1;1	Protein-L-isoaspartate O-methyltransferase;Protein-L-isoaspartate(D-aspartate) O-methyltransferase	Pcmt1	>tr|Q545L9|Q545L9_MOUSE Protein-L-isoaspartate (D-aspartate) O-methyltransferase 1, isoform CRA_c OS=Mus musculus GN=Pcmt1 PE=2 SV=1;>sp|P23506|PIMT_MOUSE Protein-L-isoaspartate(D-aspartate) O-methyltransferase OS=Mus musculus GN=Pcmt1 PE=1 SV=3;>sp|P23506	9	2	2	2	2	2	2	14.1	14.1	14.1	24.634	227	227;227;228;271;285;286;111;177;207	8								3		3	5.4035E-13	0.89828	1.3893	13.351	3	0.71409	1.6422	8.5833	3	0.82865	1.3098	6.8679	3	0.89828	1.3893	13.351	3	0.71409
E0CZ27;P84244;P02301	E0CZ27;P84244;P02301	3;3;3	1;1;1	1;1;1	Histone H3;Histone H3.3;Histone H3.3C	H3f3a;H3f3c	>tr|E0CZ27|E0CZ27_MOUSE Histone H3 (Fragment) OS=Mus musculus GN=H3f3a PE=3 SV=1;>sp|P84244|H33_MOUSE Histone H3.3 OS=Mus musculus GN=H3f3a PE=1 SV=2;>sp|P02301|H3C_MOUSE Histone H3.3C OS=Mus musculus GN=H3f3c PE=3 SV=3	3	3	1	1	3	1	1	43.7	26.9	26.9	13.322	119	119;136;136	9									1	1	1.0018E-13	NaN	NaN	NaN	1	NaN	NaN	NaN	1	NaN	NaN	NaN	1	NaN	NaN	NaN	1	NaN
Q6ZQF9;Q80XT7;F7AC58;E9PUQ9;E2JF22;Q7TQL5;Q3UM62	Q6ZQF9;Q80XT7;F7AC58;E9PUQ9;E2JF22;Q7TQL5;Q3UM62	2;2;2;2;2;1;1	2;2;2;2;2;1;1	2;2;2;2;2;1;1	Piezo-type mechanosensitive ion channel component 1	Fam38a;Piezo1	>tr|Q6ZQF9|Q6ZQF9_MOUSE MKIAA0233 protein (Fragment) OS=Mus musculus GN=mKIAA0233 PE=4 SV=1;>tr|Q80XT7|Q80XT7_MOUSE Fam38a protein (Fragment) OS=Mus musculus GN=Piezo1 PE=2 SV=1;>tr|F7AC58|F7AC58_MOUSE Piezo-type mechanosensitive ion channel component 1 (F	7	2	2	2	2	2	2	1.9	1.9	1.9	170.05	1482	1482;1535;2109;2546;2547;208;1072	4		1			2					3	0.00053973	0.30984	0.31508	70.618	3	0.3025	0.27657	87.08	3	1.314	1.0842	31.875	3	0.30984	0.31508	70.618	3	0.3025
Z4YJU8;Q921M4-2;Q921M4;Q5DTL1;E9PUQ5;A2AN45;A2AN48;A2AN46	Z4YJU8;Q921M4-2;Q921M4;Q5DTL1;E9PUQ5	3;3;3;3;3;1;1;1	3;3;3;3;3;1;1;1	3;3;3;3;3;1;1;1	Golgin subfamily A member 2	Golga2	>tr|Z4YJU8|Z4YJU8_MOUSE Golgin subfamily A member 2 OS=Mus musculus GN=Golga2 PE=4 SV=1;>sp|Q921M4-2|GOGA2_MOUSE Isoform 2 of Golgin subfamily A member 2 OS=Mus musculus GN=Golga2;>sp|Q921M4|GOGA2_MOUSE Golgin subfamily A member 2 OS=Mus musculus GN=Golga2	8	3	3	3	3	3	3	3.8	3.8	3.8	108.63	955	955;967;999;1022;1026;272;282;331	3			3							3	7.9582E-09	0.32175	0.41783	22.46	3	0.33629	0.66169	71.499	3	0.89499	1.4284	72.758	3	0.32175	0.41783	22.46	3	0.33629
F8WH29;Q80ZA4;E9PUU8;Q80ZA4-2	F8WH29;Q80ZA4;E9PUU8;Q80ZA4-2	4;4;4;3	4;4;4;3	4;4;4;3	Fibrocystin-L	Pkhd1l1	>tr|F8WH29|F8WH29_MOUSE Fibrocystin-L OS=Mus musculus GN=Pkhd1l1 PE=2 SV=1;>sp|Q80ZA4|PKHL1_MOUSE Fibrocystin-L OS=Mus musculus GN=Pkhd1l1 PE=2 SV=1;>tr|E9PUU8|E9PUU8_MOUSE Fibrocystin-L OS=Mus musculus GN=Pkhd1l1 PE=2 SV=1;>sp|Q80ZA4-2|PKHL1_MOUSE Isoform	4	4	4	4	4	4	4	1.2	1.2	1.2	464.5	4247	4247;4249;4249;1944	1	4									4	4.5365E-09	2.0799	2.3915	5.5016	4	1.0381	2.1203	36.285	4	0.49926	0.80439	33.646	4	2.0799	2.3915	5.5016	4	1.0381
Q8R097;E9PV38;Q8R1G9;Q8R0L2	Q8R097;E9PV38;Q8R1G9;Q8R0L2	2;2;1;1	2;2;1;1	2;2;1;1		Ces2g	>tr|Q8R097|Q8R097_MOUSE Uncharacterized protein OS=Mus musculus GN=Ces2g PE=2 SV=1;>tr|E9PV38|E9PV38_MOUSE Protein Ces2g OS=Mus musculus GN=Ces2g PE=2 SV=1;>tr|Q8R1G9|Q8R1G9_MOUSE 2210023G05Rik protein (Fragment) OS=Mus musculus GN=Ces2g PE=2 SV=1;>tr|Q8R0	4	2	2	2	2	2	2	5.4	5.4	5.4	62.734	560	560;560;167;168	5					3					3	2.4439E-09	0.097603	0.096399	29.569	3	0.13111	0.14341	14.757	3	1.3433	1.1081	25.381	3	0.097603	0.096399	29.569	3	0.13111
E9PV44;O35143;Q8BTA7	E9PV44;O35143;Q8BTA7	2;2;1	2;2;1	2;2;1	ATPase inhibitor, mitochondrial	Atpif1	>tr|E9PV44|E9PV44_MOUSE ATPase inhibitor, mitochondrial OS=Mus musculus GN=Atpif1 PE=1 SV=1;>sp|O35143|ATIF1_MOUSE ATPase inhibitor, mitochondrial OS=Mus musculus GN=Atpif1 PE=1 SV=2;>tr|Q8BTA7|Q8BTA7_MOUSE ATPase inhibitory factor 1, isoform CRA_a OS=Mus	3	2	2	2	2	2	2	25.7	25.7	25.7	8.7887	74	74;106;60	9									2	2	0.00035471	0.56122	0.62576	34.514	2	0.36546	0.80615	44.644	2	0.67635	1.2591	8.1195	2	0.56122	0.62576	34.514	2	0.36546
E9PVC6;Q6NZJ6-2;E9Q9E1;E9PVC5;Q6NZJ6;Q6PD42;E9Q770;Q3UZD9;Q8R2V4;Q8K0J8;Q3UTK0;Q3UQI5;A0PJB5;Q3UYM6;Q6EVH9	E9PVC6;Q6NZJ6-2;E9Q9E1;E9PVC5;Q6NZJ6;Q6PD42;E9Q770;Q3UZD9	7;7;7;7;7;5;5;4;2;2;2;2;2;2;1	7;7;7;7;7;5;5;4;2;2;2;2;2;2;1	6;6;6;6;6;4;4;4;2;2;2;2;2;2;1	Eukaryotic translation initiation factor 4 gamma 1	Eif4g1	>tr|E9PVC6|E9PVC6_MOUSE Eukaryotic translation initiation factor 4 gamma 1 OS=Mus musculus GN=Eif4g1 PE=1 SV=1;>sp|Q6NZJ6-2|IF4G1_MOUSE Isoform 2 of Eukaryotic translation initiation factor 4 gamma 1 OS=Mus musculus GN=Eif4g1;>tr|E9Q9E1|E9Q9E1_MOUSE Eukary	15	7	7	6	7	7	6	5.9	5.9	5.1	171.28	1553	1553;1586;1593;1594;1600;823;958;958;479;642;826;831;842;866;175	2		7								7	1.1239E-20	0.90105	1.1846	30.564	7	0.48199	1.0296	12.887	7	0.58635	0.87644	16.307	7	0.90105	1.1846	30.564	7	0.48199
E9PVH6;F6SID8;Q8C235;O88466-3;O88466-2;R4GML0;O88466	E9PVH6;F6SID8;Q8C235;O88466-3;O88466-2;R4GML0;O88466	1;1;1;1;1;1;1	1;1;1;1;1;1;1	1;1;1;1;1;1;1	Zinc finger protein 106	Zfp106;Znf106	>tr|E9PVH6|E9PVH6_MOUSE Zinc finger protein 106 (Fragment) OS=Mus musculus GN=Zfp106 PE=2 SV=1;>tr|F6SID8|F6SID8_MOUSE Zinc finger protein 106 (Fragment) OS=Mus musculus GN=Zfp106 PE=4 SV=2;>tr|Q8C235|Q8C235_MOUSE Putative uncharacterized protein OS=Mus mu	7	1	1	1	1	1	1	7.9	7.9	7.9	16.758	151	151;168;839;839;1246;1888;1888	8								1		1	0.051963	NaN	NaN	NaN	1	NaN	NaN	NaN	1	NaN	NaN	NaN	1	NaN	NaN	NaN	1	NaN
E9Q2H0;Q9D6K5-2;Q9D6K5;Q9D6K5-4;Q6Y642;Q3UFD0;E9PVN6;E9PVQ9;Q9D6K5-3	E9Q2H0;Q9D6K5-2;Q9D6K5;Q9D6K5-4;Q6Y642;Q3UFD0;E9PVN6;E9PVQ9;Q9D6K5-3	2;2;2;2;2;2;2;1;1	2;2;2;2;2;2;2;1;1	2;2;2;2;2;2;2;1;1	Synaptojanin-2-binding protein	Gm20498;Synj2bp;Cox16	>tr|E9Q2H0|E9Q2H0_MOUSE Protein Gm20498 OS=Mus musculus GN=Gm20498 PE=4 SV=1;>sp|Q9D6K5-2|SYJ2B_MOUSE Isoform 2 of Synaptojanin-2-binding protein OS=Mus musculus GN=Synj2bp;>sp|Q9D6K5|SYJ2B_MOUSE Synaptojanin-2-binding protein OS=Mus musculus GN=Synj2bp PE	9	2	2	2	2	2	2	24.5	24.5	24.5	11.617	106	106;118;145;153;153;182;182;40;101	9									2	2	6.5054E-05	0.34285	0.37721	39.056	2	0.29005	0.47753	5.0622	2	0.90175	1.4878	65.475	2	0.34285	0.37721	39.056	2	0.29005
E9Q0X0;E9PW69;Q9R1P0;Q3UCF0;Q3TL95	E9Q0X0;E9PW69;Q9R1P0;Q3UCF0;Q3TL95	2;2;2;2;1	2;2;2;2;1	2;2;2;2;1	Proteasome subunit alpha type;Proteasome subunit alpha type-4	Psma4	>tr|E9Q0X0|E9Q0X0_MOUSE Proteasome subunit alpha type (Fragment) OS=Mus musculus GN=Psma4 PE=2 SV=1;>tr|E9PW69|E9PW69_MOUSE Proteasome subunit alpha type (Fragment) OS=Mus musculus GN=Psma4 PE=2 SV=1;>sp|Q9R1P0|PSA4_MOUSE Proteasome subunit alpha type-4 OS	5	2	2	2	2	2	2	22.3	22.3	22.3	15.7	139	139;210;261;261;249	8								2		2	0.00045685	1.1204	1.4629	43.087	2	0.86448	1.5796	34.536	2	0.79597	1.0716	63.856	2	1.1204	1.4629	43.087	2	0.86448
E9PWK1;Q9D379;F6YTS6;Q8K2W5;Q6PEV0;D3Z4M3	E9PWK1;Q9D379;F6YTS6;Q8K2W5;Q6PEV0	8;8;6;6;5;1	8;8;6;6;5;1	8;8;6;6;5;1	Epoxide hydrolase 1	Ephx1	>tr|E9PWK1|E9PWK1_MOUSE Epoxide hydrolase 1 OS=Mus musculus GN=Ephx1 PE=1 SV=1;>sp|Q9D379|HYEP_MOUSE Epoxide hydrolase 1 OS=Mus musculus GN=Ephx1 PE=1 SV=2;>tr|F6YTS6|F6YTS6_MOUSE Epoxide hydrolase 1 (Fragment) OS=Mus musculus GN=Ephx1 PE=4 SV=1;>tr|Q8K2W5	6	8	8	8	8	8	8	30.8	30.8	30.8	50.969	441	441;455;266;455;441;130	5.33					7	1	1			9	1.2138E-65	0.51286	0.54589	94.643	8	0.576	0.6416	58.296	8	1.1207	1.0583	42.483	8	0.51286	0.54589	94.643	8	0.576
E9PWK7;Q91YM0;Q8C7S3;Q3V1K8;P54761;Q8C8K1;Q60669;P54754;Q62128	E9PWK7;Q91YM0;Q8C7S3;Q3V1K8;P54761;Q8C8K1;Q60669;P54754	4;4;4;4;4;4;2;2;1	3;3;3;3;3;3;1;1;1	3;3;3;3;3;3;1;1;1	Ephrin type-B receptor 4;Ephrin type-B receptor 3	Ephb4;Ephb3	>tr|E9PWK7|E9PWK7_MOUSE Ephrin type-B receptor 4 OS=Mus musculus GN=Ephb4 PE=2 SV=1;>tr|Q91YM0|Q91YM0_MOUSE Eph receptor B4 OS=Mus musculus GN=Ephb4 PE=2 SV=1;>tr|Q8C7S3|Q8C7S3_MOUSE Putative uncharacterized protein OS=Mus musculus GN=Ephb4 PE=2 SV=1;>tr|Q	9	4	3	3	4	3	3	6	4.8	4.8	103.15	935	935;987;987;987;987;996;938;993;74	3			3							3	4.1811E-10	0.41588	0.52019	39.891	3	0.34429	0.56922	20.627	3	0.84718	1.0837	51.315	3	0.41588	0.52019	39.891	3	0.34429
Q3U0Y9;Q8BXN0;Q8BJG2;Q4FJQ2;E9PWY9;Q8C0C7;D6RIJ2	Q3U0Y9;Q8BXN0;Q8BJG2;Q4FJQ2;E9PWY9;Q8C0C7;D6RIJ2	3;3;3;3;3;3;2	3;3;3;3;3;3;2	3;3;3;3;3;3;2	Phenylalanine--tRNA ligase alpha subunit	Farsa	>tr|Q3U0Y9|Q3U0Y9_MOUSE Putative uncharacterized protein OS=Mus musculus PE=2 SV=1;>tr|Q8BXN0|Q8BXN0_MOUSE Putative uncharacterized protein OS=Mus musculus GN=Farsa PE=2 SV=1;>tr|Q8BJG2|Q8BJG2_MOUSE Putative uncharacterized protein OS=Mus musculus GN=Farsa	7	3	3	3	3	3	3	30.1	30.1	30.1	20.732	186	186;282;282;282;507;508;105	5.38					5	3				8	1.0276E-105	0.81304	0.97111	38.07	7	0.59469	0.7875	31.682	7	0.71648	0.90658	12.378	7	0.81304	0.97111	38.07	7	0.59469
E9PX17;Q91YR6;Q8CFB8;Q3UGL7;Q8BXU2;Q3ULW8;E9Q992	E9PX17;Q91YR6;Q8CFB8;Q3UGL7;Q8BXU2;Q3ULW8;E9Q992	2;2;2;2;2;2;1	2;2;2;2;2;2;1	2;2;2;2;2;2;1		Parp3	>tr|E9PX17|E9PX17_MOUSE Protein Parp3 (Fragment) OS=Mus musculus GN=Parp3 PE=2 SV=1;>tr|Q91YR6|Q91YR6_MOUSE Parp3 protein OS=Mus musculus GN=Parp3 PE=2 SV=1;>tr|Q8CFB8|Q8CFB8_MOUSE NAD+ ADP-ribosyltransferase 3 PARP-3 OS=Mus musculus GN=Parp3 PE=2 SV=1;>tr	7	2	2	2	2	2	2	16.8	16.8	16.8	23.228	202	202;528;528;528;533;533;171	5.5					1	1				2	3.642E-11	0.96176	1.3527	88.261	2	1.0571	1.7871	10.919	2	1.1539	1.361	68.996	2	0.96176	1.3527	88.261	2	1.0571
E9PX70;Q60847-2;Q60847-5;Q60847;J3KMS9;Q60847-4;Q60847-3;Q3TNZ7;F6WIM8	E9PX70;Q60847-2;Q60847-5;Q60847;J3KMS9;Q60847-4;Q60847-3	34;34;34;34;21;21;21;5;1	34;34;34;34;21;21;21;5;1	34;34;34;34;21;21;21;5;1	Collagen alpha-1(XII) chain	Col12a1	>tr|E9PX70|E9PX70_MOUSE Collagen alpha-1(XII) chain OS=Mus musculus GN=Col12a1 PE=2 SV=1;>sp|Q60847-2|COCA1_MOUSE Isoform 2 of Collagen alpha-1(XII) chain OS=Mus musculus GN=Col12a1;>sp|Q60847-5|COCA1_MOUSE Isoform 5 of Collagen alpha-1(XII) chain OS=Mus m	9	34	34	34	34	34	34	15.6	15.6	15.6	333.73	3064	3064;3065;3068;3120;1900;1903;1958;633;314	1.15	34	6								40	7.6386E-224	0.22628	0.25586	24.019	38	0.16683	0.2572	96.62	37	0.72624	1.0613	94.164	37	0.22628	0.25586	24.019	38	0.16683
Q641N8;Q3TQK9;E9PXB7;Q8CFI0-3;Q8CFI0;Q80U03	Q641N8;Q3TQK9;E9PXB7;Q8CFI0-3;Q8CFI0;Q80U03	2;2;2;2;2;1	1;1;1;1;1;1	1;1;1;1;1;1	E3 ubiquitin-protein ligase;E3 ubiquitin-protein ligase NEDD4-like	Nedd4l	>tr|Q641N8|Q641N8_MOUSE E3 ubiquitin-protein ligase (Fragment) OS=Mus musculus GN=Nedd4l PE=2 SV=1;>tr|Q3TQK9|Q3TQK9_MOUSE E3 ubiquitin-protein ligase (Fragment) OS=Mus musculus GN=Nedd4l PE=2 SV=1;>tr|E9PXB7|E9PXB7_MOUSE E3 ubiquitin-protein ligase NEDD4-	6	2	1	1	2	1	1	2.3	1.1	1.1	101.63	875	875;896;976;984;1004;442	3			1							1	0.00011601	NaN	NaN	NaN	1	NaN	NaN	NaN	1	NaN	NaN	NaN	1	NaN	NaN	NaN	1	NaN
E9PXB9;Z4YN86;Q9CQ85	E9PXB9;Z4YN86;Q9CQ85	1;1;1	1;1;1	1;1;1	Mitochondrial import inner membrane translocase subunit Tim22	Timm22	>tr|E9PXB9|E9PXB9_MOUSE Mitochondrial import inner membrane translocase subunit Tim22 OS=Mus musculus GN=Timm22 PE=2 SV=1;>tr|Z4YN86|Z4YN86_MOUSE Mitochondrial import inner membrane translocase subunit Tim22 (Fragment) OS=Mus musculus GN=Timm22 PE=4 SV=1;>	3	1	1	1	1	1	1	32.2	32.2	32.2	9.2296	90	90;116;194	9									1	1	0.00034343	NaN	NaN	NaN	1	NaN	NaN	NaN	1	NaN	NaN	NaN	1	NaN	NaN	NaN	1	NaN
Q3UWX1;E9PXX7;Q91W90;Q3UBW8;Q3TEE8	Q3UWX1;E9PXX7;Q91W90;Q3UBW8;Q3TEE8	3;3;3;3;3	3;3;3;3;3	3;3;3;3;3	Thioredoxin domain-containing protein 5	Txndc5	>tr|Q3UWX1|Q3UWX1_MOUSE Putative uncharacterized protein (Fragment) OS=Mus musculus GN=Txndc5 PE=2 SV=1;>tr|E9PXX7|E9PXX7_MOUSE Thioredoxin domain-containing protein 5 OS=Mus musculus GN=Txndc5 PE=2 SV=1;>sp|Q91W90|TXND5_MOUSE Thioredoxin domain-containing	5	3	3	3	3	3	3	17.5	17.5	17.5	31.242	280	280;344;417;417;417	5.4					3	2				5	8.3281E-09	0.83089	0.88466	28.66	5	1.5049	1.4945	56.695	5	1.5777	1.4821	27.307	5	0.83089	0.88466	28.66	5	1.5049
E9Q2H8;E9PYA3;Q99KB8-2;Q99KB8;G5E8T9	E9Q2H8;E9PYA3;Q99KB8-2;Q99KB8;G5E8T9	1;1;1;1;1	1;1;1;1;1	1;1;1;1;1	Hydroxyacylglutathione hydrolase, mitochondrial	Hagh	>tr|E9Q2H8|E9Q2H8_MOUSE Hydroxyacylglutathione hydrolase, mitochondrial (Fragment) OS=Mus musculus GN=Hagh PE=1 SV=1;>tr|E9PYA3|E9PYA3_MOUSE Hydroxyacylglutathione hydrolase, mitochondrial (Fragment) OS=Mus musculus GN=Hagh PE=1 SV=1;>sp|Q99KB8-2|GLO2_MOUS	5	1	1	1	1	1	1	5.5	5.5	5.5	23.756	217	217;237;260;309;309	7.5							1	1		2	3.7661E-74	1.7711	1.909	29.568	2	1.0078	1.4697	33.082	2	0.95363	1.0547	16.224	2	1.7711	1.909	29.568	2	1.0078
E9PYB0;Q3UUE0	E9PYB0	8;1	3;1	2;1		Ahnak2	>tr|E9PYB0|E9PYB0_MOUSE Protein Ahnak2 (Fragment) OS=Mus musculus GN=Ahnak2 PE=1 SV=2	2	8	3	2	8	3	2	23.7	5.2	2.3	182.61	1738	1738;409	2.67	2					1				3	1.2023E-39	7.0045	7.9373	126.04	3	4.8128	10.573	144.85	3	0.6747	1.0032	10.813	3	7.0045	7.9373	126.04	3	4.8128
Q8BMH2;E9PYF1;Q8VCT3	Q8BMH2;E9PYF1;Q8VCT3	3;3;3	3;3;3	3;3;3	Aminopeptidase B	Rnpep	>tr|Q8BMH2|Q8BMH2_MOUSE Putative uncharacterized protein OS=Mus musculus GN=Rnpep PE=2 SV=1;>tr|E9PYF1|E9PYF1_MOUSE Aminopeptidase B OS=Mus musculus GN=Rnpep PE=2 SV=1;>sp|Q8VCT3|AMPB_MOUSE Aminopeptidase B OS=Mus musculus GN=Rnpep PE=2 SV=2	3	3	3	3	3	3	3	7.7	7.7	7.7	68.016	611	611;611;650	5					3					3	6.5535E-19	0.60006	0.60894	20.864	3	0.55456	0.50709	35.429	3	1.0156	0.85276	16.851	3	0.60006	0.60894	20.864	3	0.55456
Q3U754;Q3UDX7;Q8C5C0;E9PYG9;Q3TCJ7;Q60710;F6TVP2;E9Q0K6;F8WJE0	Q3U754;Q3UDX7;Q8C5C0;E9PYG9;Q3TCJ7;Q60710;F6TVP2;E9Q0K6;F8WJE0	1;1;1;1;1;1;1;1;1	1;1;1;1;1;1;1;1;1	1;1;1;1;1;1;1;1;1	SAM domain and HD domain-containing protein 1	Samhd1	>tr|Q3U754|Q3U754_MOUSE Putative uncharacterized protein (Fragment) OS=Mus musculus GN=Samhd1 PE=2 SV=1;>tr|Q3UDX7|Q3UDX7_MOUSE Putative uncharacterized protein (Fragment) OS=Mus musculus GN=Samhd1 PE=2 SV=1;>tr|Q8C5C0|Q8C5C0_MOUSE Putative uncharacterized	9	1	1	1	1	1	1	9.6	9.6	9.6	29.39	260	260;411;551;582;620;627;631;651;658	4				1						1	7.6967E-11	NaN	NaN	NaN	1	NaN	NaN	NaN	1	NaN	NaN	NaN	1	NaN	NaN	NaN	1	NaN
Q80UN0;E9PYI8;Q9JMA1	Q80UN0;E9PYI8;Q9JMA1	2;2;2	2;2;2	2;2;2	Ubiquitin carboxyl-terminal hydrolase;Ubiquitin carboxyl-terminal hydrolase 14	Usp14	>tr|Q80UN0|Q80UN0_MOUSE Ubiquitin carboxyl-terminal hydrolase OS=Mus musculus GN=Usp14 PE=2 SV=1;>tr|E9PYI8|E9PYI8_MOUSE Ubiquitin carboxyl-terminal hydrolase OS=Mus musculus GN=Usp14 PE=1 SV=1;>sp|Q9JMA1|UBP14_MOUSE Ubiquitin carboxyl-terminal hydrolase 1	3	2	2	2	2	2	2	9.2	9.2	9.2	52.233	458	458;458;493	5.2					4	1				5	1.1024E-07	0.46259	0.51905	45.359	5	0.4073	0.50426	35.165	5	0.82438	0.82862	8.4828	5	0.46259	0.51905	45.359	5	0.4073
Q8CCI9;E9PYL4;Q6RUT9;O70496	Q8CCI9;E9PYL4;Q6RUT9;O70496	1;1;1;1	1;1;1;1	1;1;1;1	H(+)/Cl(-) exchange transporter 7	Clcn7	>tr|Q8CCI9|Q8CCI9_MOUSE Putative uncharacterized protein OS=Mus musculus GN=Clcn7 PE=2 SV=1;>tr|E9PYL4|E9PYL4_MOUSE H(+)/Cl(-) exchange transporter 7 OS=Mus musculus GN=Clcn7 PE=2 SV=1;>tr|Q6RUT9|Q6RUT9_MOUSE Chloride channel 7 OS=Mus musculus GN=Clcn7 PE=	4	1	1	1	1	1	1	4.2	4.2	4.2	45.03	405	405;783;803;803	6						1				1	0.0023924	NaN	NaN	NaN	1	NaN	NaN	NaN	1	NaN	NaN	NaN	1	NaN	NaN	NaN	1	NaN
E9PYT3;Q91YH5;Q91YH5-2	E9PYT3;Q91YH5;Q91YH5-2	9;9;7	9;9;7	9;9;7	Atlastin-3	Atl3	>tr|E9PYT3|E9PYT3_MOUSE Atlastin-3 OS=Mus musculus GN=Atl3 PE=2 SV=1;>sp|Q91YH5|ATLA3_MOUSE Atlastin-3 OS=Mus musculus GN=Atl3 PE=2 SV=1;>sp|Q91YH5-2|ATLA3_MOUSE Isoform 2 of Atlastin-3 OS=Mus musculus GN=Atl3	3	9	9	9	9	9	9	27.4	27.4	27.4	60.231	536	536;541;377	5.53					8	9				17	2.146E-252	0.75068	0.96255	19.038	16	0.66943	1.1083	22.897	16	1.0457	1.1277	19.207	16	0.75068	0.96255	19.038	16	0.66943
F7CRG8;F7A3Q3;F6UY70;F6ZEX4;F7CVZ7;E9Q9N6;E9PYX3;Q05512-3;Q05512-4;Q3U3A1;Q3T9A3;Q05512-2;Q05512;F6ZS70;E9QMP6;Q571J8	F7CRG8;F7A3Q3;F6UY70;F6ZEX4;F7CVZ7;E9Q9N6;E9PYX3;Q05512-3;Q05512-4;Q3U3A1;Q3T9A3;Q05512-2;Q05512;F6ZS70;E9QMP6;Q571J8	1;1;1;1;1;1;1;1;1;1;1;1;1;1;1;1	1;1;1;1;1;1;1;1;1;1;1;1;1;1;1;1	1;1;1;1;1;1;1;1;1;1;1;1;1;1;1;1	Serine/threonine-protein kinase MARK2	Mark2	>tr|F7CRG8|F7CRG8_MOUSE Serine/threonine-protein kinase MARK2 (Fragment) OS=Mus musculus GN=Mark2 PE=1 SV=1;>tr|F7A3Q3|F7A3Q3_MOUSE Serine/threonine-protein kinase MARK2 (Fragment) OS=Mus musculus GN=Mark2 PE=1 SV=1;>tr|F6UY70|F6UY70_MOUSE Serine/threonine	16	1	1	1	1	1	1	11.5	11.5	11.5	18.501	174	174;204;266;303;307;707;716;722;731;743;743;774;776;776;776;780	4				1						1	3.2678E-06	NaN	NaN	NaN	1	NaN	NaN	NaN	1	NaN	NaN	NaN	1	NaN	NaN	NaN	1	NaN
E9PZ16;B1B0C7;Q05793;Q3UHH3;Q5RKM8;Q52KG8;Q2XQV0	E9PZ16;B1B0C7;Q05793;Q3UHH3	73;72;57;42;23;19;3	73;72;57;42;23;19;3	73;72;57;42;23;19;3	Basement membrane-specific heparan sulfate proteoglycan core protein;Endorepellin;LG3 peptide	Hspg2	>tr|E9PZ16|E9PZ16_MOUSE Basement membrane-specific heparan sulfate proteoglycan core protein OS=Mus musculus GN=Hspg2 PE=2 SV=1;>tr|B1B0C7|B1B0C7_MOUSE Basement membrane-specific heparan sulfate proteoglycan core protein OS=Mus musculus GN=Hspg2 PE=2 SV=1;	7	73	73	73	73	73	73	25.2	25.2	25.2	469.78	4383	4383;4375;3707;2672;1100;834;279	1.01	81	1								82	0	0.48292	0.56668	29.198	78	0.18416	0.39978	46.525	78	0.41468	0.71773	44.037	77	0.48292	0.56668	29.198	78	0.18416
E9PZ69;Q8C7F9;Q8C6H4;Q542E4;P58021;Q3TWB8	E9PZ69;Q8C7F9;Q8C6H4;Q542E4;P58021;Q3TWB8	1;1;1;1;1;1	1;1;1;1;1;1	1;1;1;1;1;1	Transmembrane 9 superfamily member 2	Tm9sf2	>tr|E9PZ69|E9PZ69_MOUSE Transmembrane 9 superfamily member 2 OS=Mus musculus GN=Tm9sf2 PE=2 SV=1;>tr|Q8C7F9|Q8C7F9_MOUSE Putative uncharacterized protein OS=Mus musculus GN=Tm9sf2 PE=2 SV=1;>tr|Q8C6H4|Q8C6H4_MOUSE Putative uncharacterized protein OS=Mus mu	6	1	1	1	1	1	1	2.8	2.8	2.8	56.322	497	497;662;662;662;662;670	5					1					1	0.0020473	NaN	NaN	NaN	1	NaN	NaN	NaN	1	NaN	NaN	NaN	1	NaN	NaN	NaN	1	NaN
E9PZC4;Q923D2;Q3U6G1;E9PZC3	E9PZC4;Q923D2;Q3U6G1;E9PZC3	1;1;1;1	1;1;1;1	1;1;1;1	Flavin reductase (NADPH)	Blvrb	>tr|E9PZC4|E9PZC4_MOUSE Flavin reductase (NADPH) OS=Mus musculus GN=Blvrb PE=2 SV=1;>sp|Q923D2|BLVRB_MOUSE Flavin reductase (NADPH) OS=Mus musculus GN=Blvrb PE=2 SV=3;>tr|Q3U6G1|Q3U6G1_MOUSE Biliverdin reductase B (Flavin reductase (NADPH)) OS=Mus musculus	4	1	1	1	1	1	1	8.3	8.3	8.3	13.4	120	120;206;206;247	8								1		1	0.00095922	NaN	NaN	NaN	1	NaN	NaN	NaN	1	NaN	NaN	NaN	1	NaN	NaN	NaN	1	NaN
G3X9T8;Q61147;G3X8Q5;E9PZD8;Q2F3J4;Q8BV37;G3UZ53	G3X9T8;Q61147;G3X8Q5;E9PZD8;Q2F3J4	6;6;6;6;3;2;1	6;6;6;6;3;2;1	6;6;6;6;3;2;1	Ceruloplasmin	Cp	>tr|G3X9T8|G3X9T8_MOUSE Ceruloplasmin OS=Mus musculus GN=Cp PE=4 SV=1;>sp|Q61147|CERU_MOUSE Ceruloplasmin OS=Mus musculus GN=Cp PE=1 SV=2;>tr|G3X8Q5|G3X8Q5_MOUSE Ceruloplasmin OS=Mus musculus GN=Cp PE=4 SV=1;>tr|E9PZD8|E9PZD8_MOUSE Ceruloplasmin OS=Mus mus	7	6	6	6	6	6	6	8.7	8.7	8.7	121.08	1060	1060;1061;1085;1086;434;503;58	3			6							6	1.4964E-19	0.87892	1.0991	34.2	6	0.43952	0.96108	32.981	5	0.66147	0.82556	20.639	5	0.87892	1.0991	34.2	6	0.43952
E9PZF0;B0LAA8;Q5NC82;Q01768	E9PZF0;B0LAA8;Q5NC82;Q01768	4;3;3;3	1;1;1;1	1;1;1;1	Nucleoside diphosphate kinase;Nucleoside diphosphate kinase B	Gm20390;Nme2	>tr|E9PZF0|E9PZF0_MOUSE Nucleoside diphosphate kinase OS=Mus musculus GN=Gm20390 PE=3 SV=1;>tr|B0LAA8|B0LAA8_MOUSE Nucleoside diphosphate kinase (Fragment) OS=Mus musculus GN=Nme2 PE=2 SV=1;>tr|Q5NC82|Q5NC82_MOUSE Nucleoside diphosphate kinase OS=Mus muscu	4	4	1	1	4	1	1	29.6	5.2	5.2	30.2	267	267;144;152;152	9									2	2	4.8321E-11	2.9	2.335	46.011	2	2.4889	3.135	5.0576	2	1.0823	1.2545	10.235	2	2.9	2.335	46.011	2	2.4889
E9PZS4;Q9D0T1	E9PZS4;Q9D0T1	1;1	1;1	1;1	NHP2-like protein 1	Nhp2l1	>tr|E9PZS4|E9PZS4_MOUSE NHP2-like protein 1 OS=Mus musculus GN=Nhp2l1 PE=1 SV=1;>sp|Q9D0T1|NH2L1_MOUSE NHP2-like protein 1 OS=Mus musculus GN=Nhp2l1 PE=1 SV=4	2	1	1	1	1	1	1	25.5	25.5	25.5	5.1478	47	47;128	9									2	2	0.00025368	2.1622	1.8463	4.0366	2	2.0213	2.5141	0.66261	2	0.93484	1.0866	5.9708	2	2.1622	1.8463	4.0366	2	2.0213
Q61387;Q3UDK5;Q3U7R2;Q99KD6;E9PZS8	Q61387;Q3UDK5;Q3U7R2;Q99KD6;E9PZS8	1;1;1;1;1	1;1;1;1;1	1;1;1;1;1	Cytochrome c oxidase subunit 7A-related protein, mitochondrial	Cox7a2l	>sp|Q61387|COX7R_MOUSE Cytochrome c oxidase subunit 7A-related protein, mitochondrial OS=Mus musculus GN=Cox7a2l PE=2 SV=1;>tr|Q3UDK5|Q3UDK5_MOUSE Putative uncharacterized protein OS=Mus musculus GN=Cox7a2l PE=4 SV=1;>tr|Q3U7R2|Q3U7R2_MOUSE Putative unchar	5	1	1	1	1	1	1	11.7	11.7	11.7	12.399	111	111;111;111;113;134	9									2	2	0.00082187	0.45664	0.37049	0.31063	2	0.44614	0.56153	0.87437	2	0.97702	1.1325	0.44652	2	0.45664	0.37049	0.31063	2	0.44614
P47758;E9Q035;Q542X6	P47758;E9Q035;Q542X6	7;7;6	7;7;6	7;7;6	Signal recognition particle receptor subunit beta	Srprb;Gm20425	>sp|P47758|SRPRB_MOUSE Signal recognition particle receptor subunit beta OS=Mus musculus GN=Srprb PE=1 SV=1;>tr|E9Q035|E9Q035_MOUSE Protein Gm20425 OS=Mus musculus GN=Gm20425 PE=4 SV=1;>tr|Q542X6|Q542X6_MOUSE Putative uncharacterized protein OS=Mus musculu	3	7	7	7	7	7	7	34.9	34.9	34.9	29.579	269	269;978;269	7.6							4	6		10	7.6408E-23	0.50157	0.62335	33.943	10	0.34424	0.59665	20.72	10	0.739	0.97616	31.737	10	0.50157	0.62335	33.943	10	0.34424
Q3T9Z3;Q3UT02;E9Q066;Q8BWW4;G3X9Q6	Q3T9Z3;Q3UT02;E9Q066;Q8BWW4;G3X9Q6	1;1;1;1;1	1;1;1;1;1	1;1;1;1;1	La-related protein 4	Larp4	>tr|Q3T9Z3|Q3T9Z3_MOUSE Putative uncharacterized protein OS=Mus musculus GN=Larp4 PE=2 SV=1;>tr|Q3UT02|Q3UT02_MOUSE Putative uncharacterized protein OS=Mus musculus GN=Larp4 PE=2 SV=1;>tr|E9Q066|E9Q066_MOUSE La-related protein 4 OS=Mus musculus GN=Larp4 PE	5	1	1	1	1	1	1	6	6	6	23.952	215	215;660;718;719;719	3			1							1	0.00079874	NaN	NaN	NaN	1	NaN	NaN	NaN	1	NaN	NaN	NaN	1	NaN	NaN	NaN	1	NaN
Q8VCQ8;E9Q0M9;E9QA16;S4R1T7;D3Z6I7;E9QA15;Q3UGC3;Q3TUS1;E9Q9F3;Q7TMN5;F6RGN9;F6ZAW1;F6QLP8;F6T2Z7;Q8VD79	Q8VCQ8;E9Q0M9;E9QA16;S4R1T7;D3Z6I7;E9QA15;Q3UGC3	9;9;9;8;8;8;6;4;4;3;2;2;2;2;1	9;9;9;8;8;8;6;4;4;3;2;2;2;2;1	9;9;9;8;8;8;6;4;4;3;2;2;2;2;1		Cald1	>tr|Q8VCQ8|Q8VCQ8_MOUSE Caldesmon 1 OS=Mus musculus GN=Cald1 PE=1 SV=1;>tr|E9Q0M9|E9Q0M9_MOUSE Protein Cald1 OS=Mus musculus GN=Cald1 PE=1 SV=1;>tr|E9QA16|E9QA16_MOUSE Protein Cald1 OS=Mus musculus GN=Cald1 PE=1 SV=1;>tr|S4R1T7|S4R1T7_MOUSE Protein Cald1 O	15	9	9	9	9	9	9	23.2	23.2	23.2	60.452	530	530;534;536;534;554;768;387;220;253;187;137;211;274;354;321	4.94				7	7		3			17	2.4701E-33	0.61999	0.93525	46.471	16	0.49446	0.76007	40.004	16	0.66583	0.8358	41.796	15	0.61999	0.93525	46.471	16	0.49446
Q5SSZ5-2;Q9DBT6;Q7TPM8;Q3U0Q9;Q7TSV1;Q8CGB6-2;Q8CGB6-4;Q8CGB6;Q8CGB6-3;Q5SSZ5;E9Q0S6	Q5SSZ5-2;Q9DBT6;Q7TPM8;Q3U0Q9;Q7TSV1;Q8CGB6-2;Q8CGB6-4;Q8CGB6;Q8CGB6-3;Q5SSZ5;E9Q0S6	1;1;1;1;1;1;1;1;1;1;1	1;1;1;1;1;1;1;1;1;1;1	1;1;1;1;1;1;1;1;1;1;1	Tensin-like C1 domain-containing phosphatase;Tensin-3	Tns1;Tenc1;Tns3	>sp|Q5SSZ5-2|TENS3_MOUSE Isoform 2 of Tensin-3 OS=Mus musculus GN=Tns3;>tr|Q9DBT6|Q9DBT6_MOUSE Putative uncharacterized protein OS=Mus musculus GN=Tns1 PE=2 SV=1;>tr|Q7TPM8|Q7TPM8_MOUSE Tns1 protein OS=Mus musculus GN=Tns1 PE=2 SV=1;>tr|Q3U0Q9|Q3U0Q9_MOUSE	11	1	1	1	1	1	1	2.4	2.4	2.4	58.725	550	550;624;624;749;806;1377;1400;1400;1407;1440;1888	2		1								1	0.0032001	NaN	NaN	NaN	1	NaN	NaN	NaN	1	NaN	NaN	NaN	1	NaN	NaN	NaN	1	NaN
E9Q0T0;G5E8W7;F6SPQ1;O35448	E9Q0T0;G5E8W7;F6SPQ1;O35448	1;1;1;1	1;1;1;1	1;1;1;1	Lysosomal thioesterase PPT2	Ppt2	>tr|E9Q0T0|E9Q0T0_MOUSE Lysosomal thioesterase PPT2 (Fragment) OS=Mus musculus GN=Ppt2 PE=2 SV=1;>tr|G5E8W7|G5E8W7_MOUSE Lysosomal thioesterase PPT2 (Fragment) OS=Mus musculus GN=Ppt2 PE=2 SV=1;>tr|F6SPQ1|F6SPQ1_MOUSE Lysosomal thioesterase PPT2 (Fragment)	4	1	1	1	1	1	1	8.9	8.9	8.9	23.143	203	203;236;247;302	7							1			1	0.00017267	NaN	NaN	NaN	1	NaN	NaN	NaN	1	NaN	NaN	NaN	1	NaN	NaN	NaN	1	NaN
E9Q0W5;G3X9I1;Q91VU0;G5E911;Q6NSU0;E9Q8C5;E9Q6F0	E9Q0W5;G3X9I1;Q91VU0;G5E911;Q6NSU0	3;3;3;3;3;1;1	3;3;3;3;3;1;1	3;3;3;3;3;1;1	Protein FAM3C	Fam3c	>tr|E9Q0W5|E9Q0W5_MOUSE Protein FAM3C (Fragment) OS=Mus musculus GN=Fam3c PE=2 SV=1;>tr|G3X9I1|G3X9I1_MOUSE DNA segment, Chr 6, Wayne State University 176, expressed, isoform CRA_a OS=Mus musculus GN=Fam3c PE=4 SV=1;>sp|Q91VU0|FAM3C_MOUSE Protein FAM3C OS=	7	3	3	3	3	3	3	23.7	23.7	23.7	16.519	152	152;197;227;247;311;99;110	8								4		4	1.491E-08	0.47982	0.63633	29.756	4	0.33682	0.61234	20.842	4	0.75622	1.0339	3.8289	4	0.47982	0.63633	29.756	4	0.33682
E9Q109;Q9CXK8	E9Q109;Q9CXK8	1;1	1;1	1;1	60S ribosome subunit biogenesis protein NIP7 homolog	Nip7	>tr|E9Q109|E9Q109_MOUSE 60S ribosome subunit biogenesis protein NIP7 homolog OS=Mus musculus GN=Nip7 PE=2 SV=1;>sp|Q9CXK8|NIP7_MOUSE 60S ribosome subunit biogenesis protein NIP7 homolog OS=Mus musculus GN=Nip7 PE=2 SV=1	2	1	1	1	1	1	1	15	15	15	15.224	133	133;180	8								1		1	0.0032803	NaN	NaN	NaN	1	NaN	NaN	NaN	1	NaN	NaN	NaN	1	NaN	NaN	NaN	1	NaN
Q9CPV4-3;E9Q197;Q9CPV4-2;Q9CPV4;F6ZTG3;E9Q055;E9Q2R6;F7BB55;Q7TMP4	Q9CPV4-3;E9Q197;Q9CPV4-2;Q9CPV4;F6ZTG3	5;5;5;5;4;1;1;1;1	5;5;5;5;4;1;1;1;1	5;5;5;5;4;1;1;1;1	Glyoxalase domain-containing protein 4	Glod4	>sp|Q9CPV4-3|GLOD4_MOUSE Isoform 3 of Glyoxalase domain-containing protein 4 OS=Mus musculus GN=Glod4;>tr|E9Q197|E9Q197_MOUSE Glyoxalase domain-containing protein 4 OS=Mus musculus GN=Glod4 PE=1 SV=1;>sp|Q9CPV4-2|GLOD4_MOUSE Isoform 2 of Glyoxalase domain-	9	5	5	5	5	5	5	21.9	21.9	21.9	30.77	279	279;279;291;298;212;61;66;97;107	7							6			6	3.0623E-18	1.5672	1.7801	28.027	6	1.311	2.0409	18.592	6	0.85358	1.0437	17.129	6	1.5672	1.7801	28.027	6	1.311
Q8C2A3;Q3UNN1;O55131;E9Q9F5;E9Q1G8;Q5DTS3;Q3UGE0;Q8C752	Q8C2A3;Q3UNN1;O55131;E9Q9F5;E9Q1G8;Q5DTS3	9;9;9;9;9;7;3;1	9;9;9;9;9;7;3;1	8;8;8;8;8;6;3;1	Septin-7	Sept7	>tr|Q8C2A3|Q8C2A3_MOUSE Putative uncharacterized protein OS=Mus musculus GN=Sept7 PE=2 SV=1;>tr|Q3UNN1|Q3UNN1_MOUSE Putative uncharacterized protein OS=Mus musculus GN=Sept7 PE=2 SV=1;>sp|O55131|SEPT7_MOUSE Septin-7 OS=Mus musculus GN=Sept7 PE=1 SV=1;>tr|E	8	9	9	8	9	9	8	28.9	28.9	26.8	48.754	418	418;418;436;437;437;391;155;126	5.71					12	3	6			21	1.7504E-96	0.7484	0.91217	24.306	21	0.7398	1.0277	23.575	20	0.97956	1.0854	24.605	21	0.7484	0.91217	24.306	21	0.7398
F6RDR0;Q9QYC0-2;E9Q1K3;F8WHZ9;F8WGR0;Q9QYC0;Q8K232	F6RDR0;Q9QYC0-2;E9Q1K3;F8WHZ9;F8WGR0;Q9QYC0;Q8K232	1;1;1;1;1;1;1	1;1;1;1;1;1;1	1;1;1;1;1;1;1	Alpha-adducin	Add1	>tr|F6RDR0|F6RDR0_MOUSE Alpha-adducin (Fragment) OS=Mus musculus GN=Add1 PE=1 SV=1;>sp|Q9QYC0-2|ADDA_MOUSE Isoform 2 of Alpha-adducin OS=Mus musculus GN=Add1;>tr|E9Q1K3|E9Q1K3_MOUSE Alpha-adducin OS=Mus musculus GN=Add1 PE=1 SV=1;>tr|F8WHZ9|F8WHZ9_MOUSE Al	7	1	1	1	1	1	1	11.2	11.2	11.2	17.827	160	160;632;660;662;663;735;735	3			1							1	0.005758	NaN	NaN	NaN	0	NaN	NaN	NaN	0	NaN	NaN	NaN	0	NaN	NaN	NaN	0	NaN
E9Q1S3;Q8C1E4;Q01405;A2ANA0;Q3U2Q0	E9Q1S3;Q8C1E4;Q01405	3;3;3;1;1	3;3;3;1;1	1;1;1;0;0	Protein transport protein Sec23A	Sec23a	>tr|E9Q1S3|E9Q1S3_MOUSE Protein transport protein Sec23A OS=Mus musculus GN=Sec23a PE=2 SV=1;>tr|Q8C1E4|Q8C1E4_MOUSE Putative uncharacterized protein OS=Mus musculus GN=Sec23a PE=2 SV=1;>sp|Q01405|SC23A_MOUSE Protein transport protein Sec23A OS=Mus musculu	5	3	3	1	3	3	1	6	6	1.6	82.955	736	736;765;765;278;295	4				3						3	1.9846E-10	0.61745	0.93817	29.455	2	0.34371	0.72579	3.6552	2	0.70083	1.1025	9.7093	2	0.61745	0.93817	29.455	2	0.34371
Q6PHZ2-2;Q6PHZ2-4;Q6PHZ2;Q6PHZ2-5;E9Q1V9;E9Q1T1;F6ZIE1;Q8C8X9;Q8CCM0;E9PXV3;E9Q1W0;E9QAJ4;D6RDQ8;Q3V1X9;F6RWZ9;O70459;F7A856	Q6PHZ2-2;Q6PHZ2-4;Q6PHZ2;Q6PHZ2-5;E9Q1V9;E9Q1T1;F6ZIE1;Q8C8X9;Q8CCM0;E9PXV3;E9Q1W0	3;3;3;3;3;3;2;2;2;2;2;1;1;1;1;1;1	3;3;3;3;3;3;2;2;2;2;2;1;1;1;1;1;1	3;3;3;3;3;3;2;2;2;2;2;1;1;1;1;1;1	Calcium/calmodulin-dependent protein kinase type II subunit delta	Camk2d	>sp|Q6PHZ2-2|KCC2D_MOUSE Isoform 2 of Calcium/calmodulin-dependent protein kinase type II subunit delta OS=Mus musculus GN=Camk2d;>sp|Q6PHZ2-4|KCC2D_MOUSE Isoform 3 of Calcium/calmodulin-dependent protein kinase type II subunit delta OS=Mus musculus GN=Cam	17	3	3	3	3	3	3	10	10	10	54.113	478	478;492;499;512;512;533;129;282;361;488;489;142;147;147;169;173;206	5.67					2		1			3	7.1926E-10	NaN	NaN	NaN	1	NaN	NaN	NaN	1	NaN	NaN	NaN	1	NaN	NaN	NaN	1	NaN
E9Q1V3;Q8BMJ0;O35435	E9Q1V3;Q8BMJ0;O35435	1;1;1	1;1;1	1;1;1	Dihydroorotate dehydrogenase (quinone), mitochondrial	Dhodh	>tr|E9Q1V3|E9Q1V3_MOUSE Dihydroorotate dehydrogenase (quinone), mitochondrial OS=Mus musculus GN=Dhodh PE=2 SV=1;>tr|Q8BMJ0|Q8BMJ0_MOUSE Putative uncharacterized protein OS=Mus musculus GN=Dhodh PE=2 SV=1;>sp|O35435|PYRD_MOUSE Dihydroorotate dehydrogenase	3	1	1	1	1	1	1	5.1	5.1	5.1	30.325	277	277;290;395	7							1			1	0.0044604	NaN	NaN	NaN	1	NaN	NaN	NaN	1	NaN	NaN	NaN	1	NaN	NaN	NaN	1	NaN
Q9D920;E9Q2W8	Q9D920;E9Q2W8	1;1	1;1	1;1	Loss of heterozygosity 12 chromosomal region 1 protein homolog	Loh12cr1	>sp|Q9D920|L12R1_MOUSE Loss of heterozygosity 12 chromosomal region 1 protein homolog OS=Mus musculus GN=Loh12cr1 PE=2 SV=1;>tr|E9Q2W8|E9Q2W8_MOUSE Loss of heterozygosity 12 chromosomal region 1 protein homolog OS=Mus musculus GN=Loh12cr1 PE=2 SV=1	2	1	1	1	1	1	1	6.7	6.7	6.7	22.12	195	195;196	8								1		1	5.3125E-11	NaN	NaN	NaN	1	NaN	NaN	NaN	1	NaN	NaN	NaN	1	NaN	NaN	NaN	1	NaN
Q6P7V9;E9Q2X6;Q8CG47;Q3UZJ7;Q3UR81	Q6P7V9;E9Q2X6;Q8CG47;Q3UZJ7	3;3;3;2;1	3;3;3;2;1	3;3;3;2;1	Structural maintenance of chromosomes protein;Structural maintenance of chromosomes protein 4	Smc4	>tr|Q6P7V9|Q6P7V9_MOUSE Structural maintenance of chromosomes protein OS=Mus musculus GN=Smc4 PE=2 SV=1;>tr|E9Q2X6|E9Q2X6_MOUSE Structural maintenance of chromosomes protein OS=Mus musculus GN=Smc4 PE=1 SV=1;>sp|Q8CG47|SMC4_MOUSE Structural maintenance of	5	3	3	3	3	3	3	2.6	2.6	2.6	139.52	1216	1216;1261;1286;451;189	2		3								3	6.5154E-08	1.4716	1.7887	27.139	3	1.1306	2.019	23.835	3	0.68911	1.1514	3.3121	3	1.4716	1.7887	27.139	3	1.1306
Q6DIC7;E9Q3L2;Q3UVT5	Q6DIC7;E9Q3L2;Q3UVT5	2;2;1	2;2;1	2;2;1		Pi4ka	>tr|Q6DIC7|Q6DIC7_MOUSE Phosphatidylinositol 4-kinase, catalytic, alpha polypeptide OS=Mus musculus GN=Pi4ka PE=2 SV=1;>tr|E9Q3L2|E9Q3L2_MOUSE Protein Pi4ka OS=Mus musculus GN=Pi4ka PE=1 SV=1;>tr|Q3UVT5|Q3UVT5_MOUSE Putative uncharacterized protein (Fragme	3	2	2	2	2	2	2	1.3	1.3	1.3	231.37	2044	2044;2044;665	2		3								3	0.00014085	1.0716	1.1362	4.7629	3	0.8116	1.0245	7.9874	3	0.75734	0.83946	3.1054	3	1.0716	1.1362	4.7629	3	0.8116
E9Q5P9;E9Q3M0;Q62432-2;Q62432;F7BUP2;E9PXA8;Q05CN3;A2CG44;Q3V3E0;Q8BUN5;Q0VER3;Q9JIW5;Q3UVC6	E9Q5P9;E9Q3M0;Q62432-2;Q62432;F7BUP2;E9PXA8;Q05CN3;A2CG44;Q3V3E0;Q8BUN5	3;3;3;3;2;2;2;2;2;2;1;1;1	3;3;3;3;2;2;2;2;2;2;1;1;1	3;3;3;3;2;2;2;2;2;2;1;1;1	Mothers against decapentaplegic homolog 2;Mothers against decapentaplegic homolog 3	Smad2;Smad3	>tr|E9Q5P9|E9Q5P9_MOUSE Mothers against decapentaplegic homolog 2 (Fragment) OS=Mus musculus GN=Smad2 PE=2 SV=1;>tr|E9Q3M0|E9Q3M0_MOUSE Mothers against decapentaplegic homolog 2 OS=Mus musculus GN=Smad2 PE=2 SV=1;>sp|Q62432-2|SMAD2_MOUSE Isoform Short of M	13	3	3	3	3	3	3	15.2	15.2	15.2	27.329	244	244;434;437;467;143;204;209;233;371;425;428;430;430	5.25					3	1				4	3.4141E-09	0.72593	0.74489	45.849	4	0.48654	0.51969	68.885	4	0.67257	0.67186	30.146	4	0.72593	0.74489	45.849	4	0.48654
E9Q4G8;E9Q3Q6;Q61490;Q54AJ5;F6QH25	E9Q4G8;E9Q3Q6;Q61490;Q54AJ5;F6QH25	3;3;3;3;2	3;3;3;3;2	3;3;3;3;2	CD166 antigen	Alcam	>tr|E9Q4G8|E9Q4G8_MOUSE CD166 antigen OS=Mus musculus GN=Alcam PE=2 SV=1;>tr|E9Q3Q6|E9Q3Q6_MOUSE CD166 antigen OS=Mus musculus GN=Alcam PE=2 SV=1;>sp|Q61490|CD166_MOUSE CD166 antigen OS=Mus musculus GN=Alcam PE=1 SV=3;>tr|Q54AJ5|Q54AJ5_MOUSE MuSC OS=Mus mu	5	3	3	3	3	3	3	10.6	10.6	10.6	61.9	555	555;570;583;583;345	3.25			3	1						4	1.1503E-21	0.82825	0.98919	31.455	3	0.7015	1.0762	25.888	4	0.88843	1.0731	12.952	3	0.82825	0.98919	31.455	3	0.7015
E9Q3V6;P42208;F6WYM0;D3YYB1;D3Z3C0;F6UKN5;D3Z1S1;D3YZU7;D3YV76	E9Q3V6;P42208;F6WYM0;D3YYB1;D3Z3C0;F6UKN5;D3Z1S1	8;8;6;6;6;5;5;2;1	8;8;6;6;6;5;5;2;1	8;8;6;6;6;5;5;2;1	Septin-2	Sept2	>tr|E9Q3V6|E9Q3V6_MOUSE Septin-2 OS=Mus musculus GN=Sept2 PE=1 SV=1;>sp|P42208|SEPT2_MOUSE Septin-2 OS=Mus musculus GN=Sept2 PE=1 SV=2;>tr|F6WYM0|F6WYM0_MOUSE Septin-2 (Fragment) OS=Mus musculus GN=Sept2 PE=1 SV=2;>tr|D3YYB1|D3YYB1_MOUSE Septin-2 (Fragment	9	8	8	8	8	8	8	31.8	31.8	31.8	36.978	321	321;361;212;213;221;107;177;120;77	6.2					6		9			15	1.635E-44	0.83746	1.1841	38.599	15	0.85313	1.4883	42.712	15	1.0296	1.2714	35.082	15	0.83746	1.1841	38.599	15	0.85313
Q8K4L2;E9Q3Z5;Q8K4L3;E9Q983;E3VVQ8;F6R6A4;Q7TMJ2;A1A5A1;Q8C9L0	Q8K4L2;E9Q3Z5;Q8K4L3;E9Q983;E3VVQ8	6;6;6;5;5;2;2;1;1	6;6;6;5;5;2;2;1;1	6;6;6;5;5;2;2;1;1	Supervillin	Svil	>tr|Q8K4L2|Q8K4L2_MOUSE Archvillin OS=Mus musculus GN=Svil PE=1 SV=1;>tr|E9Q3Z5|E9Q3Z5_MOUSE Supervillin OS=Mus musculus GN=Svil PE=1 SV=1;>sp|Q8K4L3|SVIL_MOUSE Supervillin OS=Mus musculus GN=Svil PE=1 SV=1;>tr|E9Q983|E9Q983_MOUSE Supervillin OS=Mus muscul	9	6	6	6	6	6	6	4	4	4	226.81	2031	2031;2056;2170;1766;1766;749;1103;197;284	2.5		5			1					6	2.9585E-13	0.69745	0.73085	47.675	6	0.51684	0.76591	25.668	6	1.0068	1.168	25.198	6	0.69745	0.73085	47.675	6	0.51684
Q80XK8;Q6GQV6;E9Q411;Q3UJX6;Q6PGH6	Q80XK8;Q6GQV6;E9Q411;Q3UJX6;Q6PGH6	2;2;2;1;1	2;2;2;1;1	2;2;2;1;1		Nbas	>tr|Q80XK8|Q80XK8_MOUSE Nbas protein (Fragment) OS=Mus musculus GN=Nbas PE=2 SV=1;>tr|Q6GQV6|Q6GQV6_MOUSE Nbas protein (Fragment) OS=Mus musculus GN=Nbas PE=2 SV=1;>tr|E9Q411|E9Q411_MOUSE Protein Nbas OS=Mus musculus GN=Nbas PE=1 SV=1;>tr|Q3UJX6|Q3UJX6_MOU	5	2	2	2	2	2	2	1.8	1.8	1.8	193.65	1709	1709;1866;2356;904;1323	2		2								2	0.00063191	0.36828	0.45166	56.393	2	0.35654	0.7602	82.143	2	0.96813	1.6287	25.142	2	0.36828	0.45166	56.393	2	0.35654
E9Q4Q8;E9Q8R1;Q6P0X1;E9Q6U4;Q3UWL8	E9Q4Q8;E9Q8R1;Q6P0X1;E9Q6U4;Q3UWL8	1;1;1;1;1	1;1;1;1;1	1;1;1;1;1		Pfdn4	>tr|E9Q4Q8|E9Q4Q8_MOUSE Protein Pfdn4 (Fragment) OS=Mus musculus GN=Pfdn4 PE=2 SV=1;>tr|E9Q8R1|E9Q8R1_MOUSE Protein Pfdn4 (Fragment) OS=Mus musculus GN=Pfdn4 PE=2 SV=1;>tr|Q6P0X1|Q6P0X1_MOUSE Prefoldin 4 OS=Mus musculus GN=Pfdn4 PE=4 SV=1;>tr|E9Q6U4|E9Q6U4	5	1	1	1	1	1	1	25.5	25.5	25.5	5.43	47	47;49;77;130;134	9									1	1	0.0016353	NaN	NaN	NaN	1	NaN	NaN	NaN	1	NaN	NaN	NaN	1	NaN	NaN	NaN	1	NaN
E9Q555;F7A6H4;O55132	E9Q555;F7A6H4	18;18;1	18;18;1	18;18;1	E3 ubiquitin-protein ligase RNF213	Rnf213	>sp|E9Q555|RN213_MOUSE E3 ubiquitin-protein ligase RNF213 OS=Mus musculus GN=Rnf213 PE=2 SV=1;>tr|F7A6H4|F7A6H4_MOUSE E3 ubiquitin-protein ligase RNF213 OS=Mus musculus GN=Rnf213 PE=2 SV=2	3	18	18	18	18	18	18	4.5	4.5	4.5	584.49	5150	5150;5152;185	1	18									18	3.8324E-41	1.0018	1.1288	11.463	16	0.56917	1.1759	28.222	16	0.61488	1.0071	29.575	16	1.0018	1.1288	11.463	16	0.56917
P46735-2;E9QNH6;E9Q580;P46735;Q7TQD7;Q3UEQ4;Q3TTZ3;Q3TEP4;D3YV80	P46735-2;E9QNH6;E9Q580;P46735;Q7TQD7;Q3UEQ4;Q3TTZ3	6;6;6;6;6;5;5;2;1	6;6;6;6;6;5;5;2;1	6;6;6;6;6;5;5;2;1	Unconventional myosin-Ib	Myo1b	>sp|P46735-2|MYO1B_MOUSE Isoform 2 of Unconventional myosin-Ib OS=Mus musculus GN=Myo1b;>tr|E9QNH6|E9QNH6_MOUSE Unconventional myosin-Ib OS=Mus musculus GN=Myo1b PE=2 SV=1;>tr|E9Q580|E9Q580_MOUSE Unconventional myosin-Ib OS=Mus musculus GN=Myo1b PE=2 SV=1;	9	6	6	6	6	6	6	9.4	9.4	9.4	125.02	1078	1078;1078;1084;1107;1136;854;916;216;299	3			6							6	1.1609E-20	0.44124	0.56718	25.002	5	0.28459	0.57862	65.887	5	0.67626	1.095	44.135	5	0.44124	0.56718	25.002	5	0.28459
Q5M9M0;P19253;E9Q5A0;S4R281;Q3TDS9	Q5M9M0;P19253;E9Q5A0;S4R281	3;3;3;2;1	3;3;3;2;1	3;3;3;2;1	60S ribosomal protein L13a	Rpl13a	>tr|Q5M9M0|Q5M9M0_MOUSE MCG23455, isoform CRA_e OS=Mus musculus GN=Rpl13a PE=2 SV=1;>sp|P19253|RL13A_MOUSE 60S ribosomal protein L13a OS=Mus musculus GN=Rpl13a PE=1 SV=4;>tr|E9Q5A0|E9Q5A0_MOUSE 60S ribosomal protein L13a OS=Mus musculus GN=Rpl13a PE=3 SV=1	5	3	3	3	3	3	3	14.3	14.3	14.3	23.464	203	203;203;423;148;173	8								3		3	2.2426E-06	0.72458	0.876	39.395	3	0.66566	1.0446	7.6593	3	0.699	1.1253	47.629	3	0.72458	0.876	39.395	3	0.66566
E9Q5B5;O08528;E9Q9M6;Q3TCB2;E9Q3Z4;Q08EC2;E9Q8S8;Q3TVQ4;Q3TRM8;Q3TQE0;Q3TBG9;Q149C8	E9Q5B5;O08528	12;12;1;1;1;1;1;1;1;1;1;1	11;11;1;1;1;1;1;1;1;1;1;1	11;11;1;1;1;1;1;1;1;1;1;1	Hexokinase-2	Hk2	>tr|E9Q5B5|E9Q5B5_MOUSE Hexokinase-2 OS=Mus musculus GN=Hk2 PE=2 SV=1;>sp|O08528|HXK2_MOUSE Hexokinase-2 OS=Mus musculus GN=Hk2 PE=2 SV=1	12	12	11	11	12	11	11	19.1	18.2	18.2	99.213	889	889;917;43;867;867;877;877;922;922;922;922;922	3.31			11	5						16	3.8692E-60	0.43019	0.53051	79.06	16	0.44675	0.67762	117.1	16	0.92858	1.2202	34.906	16	0.43019	0.53051	79.06	16	0.44675
E9Q5G3;Q05DU6;Q9CXV7	E9Q5G3;Q05DU6	6;4;1	6;4;1	6;4;1		Kif23	>sp|E9Q5G3|KIF23_MOUSE Kinesin-like protein KIF23 OS=Mus musculus GN=Kif23 PE=1 SV=1;>tr|Q05DU6|Q05DU6_MOUSE Kif23 protein (Fragment) OS=Mus musculus GN=Kif23 PE=2 SV=1	3	6	6	6	6	6	6	7.9	7.9	7.9	108.77	953	953;563;495	3			8							8	8.9106E-25	0.86479	0.92261	13.72	8	0.44238	0.94596	20.811	8	0.55007	0.8677	32.399	8	0.86479	0.92261	13.72	8	0.44238
E9Q5Q0;Q3TYH7;Q3TGG2;Q7TQH0-3;Q7TQH0;Q7TQH0-2	E9Q5Q0;Q3TYH7;Q3TGG2;Q7TQH0-3;Q7TQH0;Q7TQH0-2	1;1;1;1;1;1	1;1;1;1;1;1	1;1;1;1;1;1	Ataxin-2-like protein	Atxn2l	>tr|E9Q5Q0|E9Q5Q0_MOUSE Ataxin-2-like protein (Fragment) OS=Mus musculus GN=Atxn2l PE=1 SV=2;>tr|Q3TYH7|Q3TYH7_MOUSE Putative uncharacterized protein OS=Mus musculus GN=Atxn2l PE=2 SV=1;>tr|Q3TGG2|Q3TGG2_MOUSE Ataxin-2-like protein OS=Mus musculus GN=Atxn2	6	1	1	1	1	1	1	2	2	2	92.071	863	863;890;994;1043;1049;1074	3			1							1	0.00093615	NaN	NaN	NaN	1	NaN	NaN	NaN	1	NaN	NaN	NaN	1	NaN	NaN	NaN	1	NaN
Q924C6;Q6NV59;E9Q600;Q8CET3	Q924C6;Q6NV59;E9Q600;Q8CET3	2;2;2;1	2;2;2;1	2;2;2;1	Lysyl oxidase homolog 4	Loxl4	>sp|Q924C6|LOXL4_MOUSE Lysyl oxidase homolog 4 OS=Mus musculus GN=Loxl4 PE=2 SV=2;>tr|Q6NV59|Q6NV59_MOUSE Lysyl oxidase-like 4 OS=Mus musculus GN=Loxl4 PE=2 SV=1;>tr|E9Q600|E9Q600_MOUSE Lysyl oxidase homolog 4 OS=Mus musculus GN=Loxl4 PE=2 SV=1;>tr|Q8CET3|	4	2	2	2	2	2	2	4.4	4.4	4.4	84.778	757	757;757;758;26	4				2						2	6.1064E-06	0.80476	1.2276	32.131	2	0.55542	1.175	65.373	2	0.69017	1.0852	97.329	2	0.80476	1.2276	32.131	2	0.55542
E9Q616;Q6UL10;A0PJF4;A0JLR7;Q61484;Q8BKS2;Q8VDN3;Q8BRB8;Q8CGE7;Q6UIL4;Q3UYW8;G5E8K8;Q8R2L7;Q8CEX7	E9Q616	73;31;25;19;19;15;13;11;7;7;3;3;3;2	73;31;25;19;19;15;13;11;7;7;3;3;3;2	73;31;25;19;19;15;13;11;7;7;3;3;3;2		Ahnak	>tr|E9Q616|E9Q616_MOUSE Protein Ahnak OS=Mus musculus GN=Ahnak PE=1 SV=1	14	73	73	73	73	73	73	29.8	29.8	29.8	604.25	5656	5656;2106;1564;1069;1231;939;1024;520;665;677;130;150;173;176	1.75	81	17	7			7	2		1	115	0	1.1738	1.1998	45.307	111	1.0507	1.4522	37.041	111	0.95049	1.1273	44.124	110	1.1738	1.1998	45.307	111	1.0507
Q3TYN8;Q8BKH0;I6L967;E9Q6Q4;Q3TU36;Q3TPS9;Q3TLU4;Q3TA69;E9Q912	Q3TYN8;Q8BKH0;I6L967;E9Q6Q4;Q3TU36;Q3TPS9;Q3TLU4;Q3TA69;E9Q912	2;2;2;2;2;2;2;2;2	2;2;2;2;2;2;2;2;2	2;2;2;2;2;2;2;2;2		Rap1gds1	>tr|Q3TYN8|Q3TYN8_MOUSE Putative uncharacterized protein OS=Mus musculus GN=Rap1gds1 PE=2 SV=1;>tr|Q8BKH0|Q8BKH0_MOUSE Putative uncharacterized protein OS=Mus musculus PE=2 SV=1;>tr|I6L967|I6L967_MOUSE Rap1gds1 protein OS=Mus musculus GN=Rap1gds1 PE=2 SV=1	9	2	2	2	2	2	2	33.1	33.1	33.1	14.782	136	136;544;558;558;606;607;607;607;607	5					2					2	2.5423E-06	0.62771	0.64168	0.1688	2	0.54258	0.49733	19.809	2	0.86439	0.73016	19.647	2	0.62771	0.64168	0.1688	2	0.54258
E9Q6R7;O08614;Q61636;Q3TR59;Q3UYS4;Q6P6L2;Q810I5;Q9D1Z0;Q8C7R5	E9Q6R7;O08614	53;50;17;7;7;7;6;4;3	53;50;17;7;7;7;6;4;3	53;50;17;7;7;7;6;4;3		Utrn	>tr|E9Q6R7|E9Q6R7_MOUSE Protein Utrn OS=Mus musculus GN=Utrn PE=1 SV=1;>tr|O08614|O08614_MOUSE Cytoskeletal protein OS=Mus musculus GN=Utrn PE=2 SV=1	9	53	53	53	53	53	53	19.8	19.8	19.8	392.7	3430	3430;3429;987;718;727;732;732;208;270	1.1	56	2			1					59	0	0.6083	0.67905	31.379	58	0.34912	0.73081	30.473	57	0.61019	0.99171	37.302	56	0.6083	0.67905	31.379	58	0.34912
F6UFB9;E9Q798;Q14BR4;P61750	F6UFB9;E9Q798;Q14BR4;P61750	1;1;1;1	1;1;1;1	1;1;1;1	ADP-ribosylation factor 4	Arf4	>tr|F6UFB9|F6UFB9_MOUSE ADP-ribosylation factor 4 (Fragment) OS=Mus musculus GN=Arf4 PE=4 SV=1;>tr|E9Q798|E9Q798_MOUSE ADP-ribosylation factor 4 OS=Mus musculus GN=Arf4 PE=2 SV=1;>tr|Q14BR4|Q14BR4_MOUSE ADP-ribosylation factor 4 OS=Mus musculus GN=Arf4 PE=	4	1	1	1	1	1	1	16.7	16.7	16.7	6.7196	60	60;153;180;180	9									1	1	0.00017509	NaN	NaN	NaN	1	NaN	NaN	NaN	1	NaN	NaN	NaN	1	NaN	NaN	NaN	1	NaN
Q80Y35;E9Q7G0;Q3TH77	Q80Y35;E9Q7G0	5;5;1	5;5;1	5;5;1		Numa1	>tr|Q80Y35|Q80Y35_MOUSE Nuclear mitotic apparatus protein 1 OS=Mus musculus GN=Numa1 PE=2 SV=1;>tr|E9Q7G0|E9Q7G0_MOUSE Protein Numa1 OS=Mus musculus GN=Numa1 PE=1 SV=1	3	5	5	5	5	5	5	2.6	2.6	2.6	235.66	2094	2094;2094;744	2		5								5	3.1149E-09	1.8347	2.4198	23.396	5	0.99093	1.8556	19.04	5	0.45827	0.7809	16.692	5	1.8347	2.4198	23.396	5	0.99093
Q3TML3;Q3TSU6;E9Q7N5;Q8R2Q4-3;Q8R2Q4-2;Q8R2Q4	Q3TML3;Q3TSU6;E9Q7N5;Q8R2Q4-3;Q8R2Q4-2;Q8R2Q4	1;1;1;1;1;1	1;1;1;1;1;1	1;1;1;1;1;1	Ribosome-releasing factor 2, mitochondrial	Gfm2	>tr|Q3TML3|Q3TML3_MOUSE Putative uncharacterized protein OS=Mus musculus GN=Gfm2 PE=2 SV=1;>tr|Q3TSU6|Q3TSU6_MOUSE Putative uncharacterized protein OS=Mus musculus GN=Gfm2 PE=2 SV=1;>tr|E9Q7N5|E9Q7N5_MOUSE Ribosome-releasing factor 2, mitochondrial OS=Mus	6	1	1	1	1	1	1	2.3	2.3	2.3	75.482	682	682;724;741;752;777;779	4				1						1	0.0024127	NaN	NaN	NaN	1	NaN	NaN	NaN	1	NaN	NaN	NaN	1	NaN	NaN	NaN	1	NaN
F7AA45;Q0VGU9;Q8VH51-3;E9Q8F0;Q3UXT6;Q8VH51-2;Q3U313;Q8VH51;B7ZD61	F7AA45;Q0VGU9;Q8VH51-3;E9Q8F0;Q3UXT6;Q8VH51-2;Q3U313;Q8VH51;B7ZD61	2;2;2;2;2;2;2;2;1	2;2;2;2;2;2;2;2;1	2;2;2;2;2;2;2;2;1	RNA-binding protein 39	Rbm39	>tr|F7AA45|F7AA45_MOUSE RNA-binding protein 39 (Fragment) OS=Mus musculus GN=Rbm39 PE=4 SV=1;>tr|Q0VGU9|Q0VGU9_MOUSE Rbm39 protein OS=Mus musculus GN=Rbm39 PE=2 SV=1;>sp|Q8VH51-3|RBM39_MOUSE Isoform 3 of RNA-binding protein 39 OS=Mus musculus GN=Rbm39;>tr|	9	2	2	2	2	2	2	10.3	10.3	10.3	33.828	311	311;367;368;415;521;524;524;530;273	5.33					2	1				3	3.4807E-10	0.86145	1.1014	38.916	3	0.79718	0.75678	53.322	3	1.2744	1.055	26.726	3	0.86145	1.1014	38.916	3	0.79718
E9Q933;Q8BK08	E9Q933;Q8BK08	2;2	2;2	2;2	Transmembrane protein 11, mitochondrial	Tmem11	>tr|E9Q933|E9Q933_MOUSE Transmembrane protein 11, mitochondrial OS=Mus musculus GN=Tmem11 PE=2 SV=1;>sp|Q8BK08|TMM11_MOUSE Transmembrane protein 11, mitochondrial OS=Mus musculus GN=Tmem11 PE=2 SV=1	2	2	2	2	2	2	2	14.2	14.2	14.2	19.808	176	176;190	9									2	2	1.6783E-56	0.8329	0.73662	8.1244	2	0.45707	0.67953	46.341	2	0.52918	0.70455	54.137	2	0.8329	0.73662	8.1244	2	0.45707
Q99KW6;E9Q9S2;Q9CZX2	Q99KW6;E9Q9S2;Q9CZX2	1;1;1	1;1;1	1;1;1	Centrosomal protein of 89 kDa	Cep89	>tr|Q99KW6|Q99KW6_MOUSE Ccdc123 protein OS=Mus musculus GN=Cep89 PE=2 SV=1;>tr|E9Q9S2|E9Q9S2_MOUSE Centrosomal protein of 89 kDa OS=Mus musculus GN=Cep89 PE=1 SV=1;>sp|Q9CZX2|CEP89_MOUSE Centrosomal protein of 89 kDa OS=Mus musculus GN=Cep89 PE=1 SV=1	3	1	1	1	1	1	1	2.2	2.2	2.2	72.925	638	638;639;791	5					1					1	0.0086525	NaN	NaN	NaN	0	NaN	NaN	NaN	0	NaN	NaN	NaN	0	NaN	NaN	NaN	0	NaN
E9Q9W1;Q8CDS5	E9Q9W1;Q8CDS5	1;1	1;1	1;1		4930432E11Rik	>tr|E9Q9W1|E9Q9W1_MOUSE Protein 4930432E11Rik OS=Mus musculus GN=4930432E11Rik PE=4 SV=1;>tr|Q8CDS5|Q8CDS5_MOUSE Putative uncharacterized protein OS=Mus musculus GN=4930432E11Rik PE=2 SV=1	2	1	1	1	1	1	1	1.2	1.2	1.2	129.91	1153	1153;1154	8								1		1	0.0028774	NaN	NaN	NaN	0	NaN	NaN	NaN	0	NaN	NaN	NaN	0	NaN	NaN	NaN	0	NaN
Q9CZM2;Q5M8Q0;Q3U7D2;E9QAZ2;B8JKK2;E9Q1X1	Q9CZM2;Q5M8Q0;Q3U7D2;E9QAZ2;B8JKK2;E9Q1X1	4;4;4;4;2;2	4;4;4;4;2;2	4;4;4;4;2;2	60S ribosomal protein L15;Ribosomal protein L15	Rpl15;Gm10020;Gm8420	>sp|Q9CZM2|RL15_MOUSE 60S ribosomal protein L15 OS=Mus musculus GN=Rpl15 PE=2 SV=4;>tr|Q5M8Q0|Q5M8Q0_MOUSE Ribosomal protein L15 OS=Mus musculus GN=Rpl15 PE=2 SV=1;>tr|Q3U7D2|Q3U7D2_MOUSE Ribosomal protein L15 OS=Mus musculus GN=Rpl15 PE=2 SV=1;>tr|E9QAZ2|	6	4	4	4	4	4	4	25	25	25	24.146	204	204;204;204;204;107;204	6.83	1							5		6	3.9243E-11	0.69137	0.81234	24.535	6	0.55359	0.9997	14.425	6	0.81373	1.1563	19.381	6	0.69137	0.81234	24.535	6	0.55359
Q91VS7;Q53ZD4;E9QJW0;D3YU60;D3YVR3	Q91VS7;Q53ZD4;E9QJW0;D3YU60	4;4;4;3;1	4;4;4;3;1	4;4;4;3;1	Microsomal glutathione S-transferase 1	Mgst1	>sp|Q91VS7|MGST1_MOUSE Microsomal glutathione S-transferase 1 OS=Mus musculus GN=Mgst1 PE=1 SV=3;>tr|Q53ZD4|Q53ZD4_MOUSE Microsomal glutathione S-transferase 1 OS=Mus musculus GN=Mgst1 PE=2 SV=1;>tr|E9QJW0|E9QJW0_MOUSE Microsomal glutathione S-transferase	5	4	4	4	4	4	4	29.7	29.7	29.7	17.551	155	155;155;229;102;91	9									5	5	5.1956E-45	0.29425	0.28571	26.346	5	0.15007	0.22526	44.662	5	0.45615	0.72313	47.397	5	0.29425	0.28571	26.346	5	0.15007
E9QKS6	E9QKS6	1	1	1		Sytl2	>tr|E9QKS6|E9QKS6_MOUSE Synaptotagmin-like protein 2 OS=Mus musculus GN=Sytl2 PE=1 SV=1	1	1	1	1	1	1	1	0.7	0.7	0.7	142.69	1280	1280	7							1			1	0.0015169	NaN	NaN	NaN	1	NaN	NaN	NaN	1	NaN	NaN	NaN	1	NaN	NaN	NaN	1	NaN
Q4G0B8;E9QKZ2;Q91YE6;E0CY46;F6TLX3;Q69ZP1;E0CXB2;F6UT58	Q4G0B8;E9QKZ2;Q91YE6	6;6;6;2;2;2;2;1	6;6;6;2;2;2;2;1	6;6;6;2;2;2;2;1	Importin-9	Ipo9	>tr|Q4G0B8|Q4G0B8_MOUSE Importin 9 OS=Mus musculus GN=Ipo9 PE=2 SV=1;>tr|E9QKZ2|E9QKZ2_MOUSE Importin-9 OS=Mus musculus GN=Ipo9 PE=2 SV=1;>sp|Q91YE6|IPO9_MOUSE Importin-9 OS=Mus musculus GN=Ipo9 PE=1 SV=3	8	6	6	6	6	6	6	8.6	8.6	8.6	115.89	1040	1040;1040;1041;55;171;238;655;52	3			6							6	1.231E-27	2.1104	2.677	23.362	6	1.1272	2.5193	24.481	6	0.57196	0.88576	13.341	6	2.1104	2.677	23.362	6	1.1272
Q8BUT2;Q8BZ98-2;Q8BZ98;E9QLL2;F2Z460;E0CXZ8	Q8BUT2;Q8BZ98-2;Q8BZ98;E9QLL2;F2Z460;E0CXZ8	2;2;2;2;1;1	1;1;1;1;1;1	1;1;1;1;1;1	Dynamin-3	Dnm3	>tr|Q8BUT2|Q8BUT2_MOUSE Putative uncharacterized protein OS=Mus musculus GN=Dnm3 PE=2 SV=1;>sp|Q8BZ98-2|DYN3_MOUSE Isoform 2 of Dynamin-3 OS=Mus musculus GN=Dnm3;>sp|Q8BZ98|DYN3_MOUSE Dynamin-3 OS=Mus musculus GN=Dnm3 PE=1 SV=1;>tr|E9QLL2|E9QLL2_MOUSE Dyna	6	2	1	1	2	1	1	3.7	1.3	1.3	92.862	819	819;859;863;863;319;319	3.5			1	1						2	4.3244E-05	0.73745	1.1596	5.3896	2	0.52144	1.2563	17.288	2	0.67766	1.0636	22.925	2	0.73745	1.1596	5.3896	2	0.52144
Q91WX5;O08734;Q8C264;E9QM21;F7CUQ1	Q91WX5;O08734;Q8C264;E9QM21;F7CUQ1	3;3;3;3;2	3;3;3;3;2	3;3;3;3;2	Bcl-2 homologous antagonist/killer	Bak1	>tr|Q91WX5|Q91WX5_MOUSE Bak1 protein OS=Mus musculus GN=Bak1 PE=2 SV=1;>sp|O08734|BAK_MOUSE Bcl-2 homologous antagonist/killer OS=Mus musculus GN=Bak1 PE=1 SV=2;>tr|Q8C264|Q8C264_MOUSE Putative uncharacterized protein OS=Mus musculus GN=Bak1 PE=2 SV=1;>tr|	5	3	3	3	3	3	3	32.5	32.5	32.5	16.402	151	151;208;209;209;95	8								4		4	3.7499E-231	0.27106	0.37451	10.823	4	0.12721	0.29703	38.944	3	0.53514	0.85849	22.703	2	0.27106	0.37451	10.823	4	0.12721
Q9DBZ1-2;Q9DBZ1;E9QMH7	Q9DBZ1-2;Q9DBZ1;E9QMH7	1;1;1	1;1;1	1;1;1	Inhibitor of nuclear factor kappa-B kinase-interacting protein	Ikbip	>sp|Q9DBZ1-2|IKIP_MOUSE Isoform 2 of Inhibitor of nuclear factor kappa-B kinase-interacting protein OS=Mus musculus GN=Ikbip;>sp|Q9DBZ1|IKIP_MOUSE Inhibitor of nuclear factor kappa-B kinase-interacting protein OS=Mus musculus GN=Ikbip PE=2 SV=2;>tr|E9QMH7|	3	1	1	1	1	1	1	4.3	4.3	4.3	38.476	345	345;373;373	7							1			1	0.0056072	NaN	NaN	NaN	1	NaN	NaN	NaN	1	NaN	NaN	NaN	1	NaN	NaN	NaN	1	NaN
Q8BH86;E9QMK9;Q3U7K4;Q8BH86-2;F7CUW7	Q8BH86;E9QMK9;Q3U7K4;Q8BH86-2	18;18;17;17;1	18;18;17;17;1	18;18;17;17;1	UPF0317 protein C14orf159 homolog, mitochondrial	9030617O03Rik	>sp|Q8BH86|CN159_MOUSE UPF0317 protein C14orf159 homolog, mitochondrial OS=Mus musculus PE=1 SV=1;>tr|E9QMK9|E9QMK9_MOUSE Protein 9030617O03Rik OS=Mus musculus GN=9030617O03Rik PE=1 SV=1;>tr|Q3U7K4|Q3U7K4_MOUSE Putative uncharacterized protein (Fragment) O	5	18	18	18	18	18	18	41	41	41	66.365	617	617;647;558;570;72	5.35					20	11				31	3.3096E-139	0.7197	0.7774	46.399	30	0.57657	0.73201	44.641	30	1.0514	1.0179	27.69	30	0.7197	0.7774	46.399	30	0.57657
Q99KW3-1;E9QMQ3;Q99KW3-4;Q99KW3;Q99KW3-2;Q3U2M9;G5E8W1;J9JI90	Q99KW3-1;E9QMQ3;Q99KW3-4;Q99KW3;Q99KW3-2;Q3U2M9;G5E8W1	10;10;10;10;10;9;6;1	10;10;10;10;10;9;6;1	10;10;10;10;10;9;6;1	TRIO and F-actin-binding protein	Triobp	>sp|Q99KW3-1|TARA_MOUSE Isoform 1 of TRIO and F-actin-binding protein OS=Mus musculus GN=Triobp;>tr|E9QMQ3|E9QMQ3_MOUSE TRIO and F-actin-binding protein OS=Mus musculus GN=Triobp PE=1 SV=1;>sp|Q99KW3-4|TARA_MOUSE Isoform 4 of TRIO and F-actin-binding prote	8	10	10	10	10	10	10	23.8	23.8	23.8	66.979	580	580;627;1968;2014;2018;1330;360;98	5.62					9	6			1	16	2.5393E-42	0.60883	0.79081	48.196	15	0.55742	0.84737	54.845	14	0.84895	1.0306	20.109	14	0.60883	0.79081	48.196	15	0.55742
P05622;Q7TMR8;E9QPE2;Q3UYC9;E9QN12	P05622;Q7TMR8;E9QPE2;Q3UYC9;E9QN12	1;1;1;1;1	1;1;1;1;1	1;1;1;1;1	Platelet-derived growth factor receptor beta;Tyrosine-protein kinase receptor	Pdgfrb	>sp|P05622|PGFRB_MOUSE Platelet-derived growth factor receptor beta OS=Mus musculus GN=Pdgfrb PE=1 SV=1;>tr|Q7TMR8|Q7TMR8_MOUSE Tyrosine-protein kinase receptor OS=Mus musculus GN=Pdgfrb PE=2 SV=1;>tr|E9QPE2|E9QPE2_MOUSE Tyrosine-protein kinase receptor OS	5	1	1	1	1	1	1	1.4	1.4	1.4	122.8	1098	1098;1099;1099;1103;1103	2		1								1	0.010859	NaN	NaN	NaN	1	NaN	NaN	NaN	1	NaN	NaN	NaN	1	NaN	NaN	NaN	1	NaN
Q922K7;E9QN31;Q99KC3	Q922K7;E9QN31;Q99KC3	4;4;2	4;4;2	4;4;2	Putative ribosomal RNA methyltransferase NOP2	Nop2	>sp|Q922K7|NOP2_MOUSE Putative ribosomal RNA methyltransferase NOP2 OS=Mus musculus GN=Nop2 PE=1 SV=1;>tr|E9QN31|E9QN31_MOUSE Putative ribosomal RNA methyltransferase NOP2 OS=Mus musculus GN=Nop2 PE=4 SV=1;>tr|Q99KC3|Q99KC3_MOUSE Nop2 protein OS=Mus muscul	3	4	4	4	4	4	4	7.1	7.1	7.1	86.751	793	793;794;432	3			4							4	9.7191E-07	0.60388	0.66118	39.059	4	0.36895	0.72697	27.193	4	0.63172	1.0402	22.868	4	0.60388	0.66118	39.059	4	0.36895
Q6PA06-2;E9QND8;Q6PA06;Q8C081;Q8BYP9	Q6PA06-2;E9QND8;Q6PA06;Q8C081;Q8BYP9	2;2;2;1;1	2;2;2;1;1	2;2;2;1;1	Atlastin-2	Atl2	>sp|Q6PA06-2|ATLA2_MOUSE Isoform 2 of Atlastin-2 OS=Mus musculus GN=Atl2;>tr|E9QND8|E9QND8_MOUSE Atlastin-2 OS=Mus musculus GN=Atl2 PE=2 SV=1;>sp|Q6PA06|ATLA2_MOUSE Atlastin-2 OS=Mus musculus GN=Atl2 PE=1 SV=1;>tr|Q8C081|Q8C081_MOUSE Putative uncharacteriz	5	2	2	2	2	2	2	7	7	7	44.355	388	388;412;583;210;413	5.4					3	2				5	1.1491E-05	1.9969	2.0949	59.086	5	1.441	1.6965	27.639	5	0.88442	1.1502	30.54	5	1.9969	2.0949	59.086	5	1.441
O70133;O70133-2;E9QNN1;O70133-3;Q3UR42;Q3TF92	O70133;O70133-2;E9QNN1;O70133-3;Q3UR42	9;9;9;8;7;1	9;9;9;8;7;1	9;9;9;8;7;1	ATP-dependent RNA helicase A	Dhx9	>sp|O70133|DHX9_MOUSE ATP-dependent RNA helicase A OS=Mus musculus GN=Dhx9 PE=1 SV=2;>sp|O70133-2|DHX9_MOUSE Isoform 2 of ATP-dependent RNA helicase A OS=Mus musculus GN=Dhx9;>tr|E9QNN1|E9QNN1_MOUSE ATP-dependent RNA helicase A OS=Mus musculus GN=Dhx9 PE=1	6	9	9	9	9	9	9	7.8	7.8	7.8	149.47	1380	1380;1381;1384;1164;735;392	3			11							11	2.762E-24	1.7746	2.21	34.223	11	0.87143	1.7064	29.153	11	0.5295	0.85659	45.056	11	1.7746	2.21	34.223	11	0.87143
E9QP46;Q6ZWQ0;Q6ZWQ0-3;Q6DFZ2;Q6PI66;F6W8R9;Q76KB5	E9QP46;Q6ZWQ0;Q6ZWQ0-3;Q6DFZ2	4;4;2;2;1;1;1	4;4;2;2;1;1;1	4;4;2;2;1;1;1	Nesprin-2	Syne2	>tr|E9QP46|E9QP46_MOUSE Nesprin-2 OS=Mus musculus GN=Syne2 PE=2 SV=1;>sp|Q6ZWQ0|SYNE2_MOUSE Nesprin-2 OS=Mus musculus GN=Syne2 PE=1 SV=2;>sp|Q6ZWQ0-3|SYNE2_MOUSE Isoform 3 of Nesprin-2 OS=Mus musculus GN=Syne2;>tr|Q6DFZ2|Q6DFZ2_MOUSE Nesprin-2 (Fragment) O	7	4	4	4	4	4	4	0.8	0.8	0.8	782.13	6870	6870;6874;1874;2152;1217;1644;1666	3	3								1	4	3.9906E-08	0.49797	0.55426	46.336	4	0.44795	0.80552	21.25	4	0.90436	1.2024	46.306	4	0.49797	0.55426	46.336	4	0.44795
Q05920;G5E8R3;Q3TCQ3;Q3T9S7;E9QPD7;Q3UFS6;Q8BP54;Q62043	Q05920;G5E8R3;Q3TCQ3;Q3T9S7;E9QPD7;Q3UFS6;Q8BP54;Q62043	15;15;15;15;15;14;10;9	15;15;15;15;15;14;10;9	15;15;15;15;15;14;10;9	Pyruvate carboxylase, mitochondrial;Pyruvate carboxylase	Pc;Pcx	>sp|Q05920|PYC_MOUSE Pyruvate carboxylase, mitochondrial OS=Mus musculus GN=Pc PE=1 SV=1;>tr|G5E8R3|G5E8R3_MOUSE Pyruvate carboxylase OS=Mus musculus GN=Pcx PE=1 SV=1;>tr|Q3TCQ3|Q3TCQ3_MOUSE Pyruvate carboxylase OS=Mus musculus GN=Pcx PE=2 SV=1;>tr|Q3T9S7|	8	15	15	15	15	15	15	18.3	18.3	18.3	129.68	1178	1178;1178;1179;1179;1179;1179;828;935	3			17							17	6.4195E-119	0.88366	1.2075	23.959	16	0.56791	1.246	33.238	16	0.67316	0.95483	35.097	16	0.88366	1.2075	23.959	16	0.56791
Q8VE91-3;Q8VE91;Q8VE91-2;E9QPM1	Q8VE91-3;Q8VE91;Q8VE91-2;E9QPM1	1;1;1;1	1;1;1;1	1;1;1;1	Protein FAM134B	Fam134b	>sp|Q8VE91-3|F134B_MOUSE Isoform 3 of Protein FAM134B OS=Mus musculus GN=Fam134b;>sp|Q8VE91|F134B_MOUSE Protein FAM134B OS=Mus musculus GN=Fam134b PE=1 SV=1;>sp|Q8VE91-2|F134B_MOUSE Isoform 2 of Protein FAM134B OS=Mus musculus GN=Fam134b;>tr|E9QPM1|E9QPM1_	4	1	1	1	1	1	1	8.7	8.7	8.7	38.152	346	346;356;364;480	5.5					1	1				2	0.0031479	0.38951	0.55158	26.075	2	0.31785	0.55888	38.389	2	0.81604	1.043	52.657	2	0.38951	0.55158	26.075	2	0.31785
F1DGF6;Q80UN7;Q53YN4;Q3UNG2;Q3TGE4;P28867;P28867-2	F1DGF6;Q80UN7;Q53YN4;Q3UNG2;Q3TGE4;P28867;P28867-2	1;1;1;1;1;1;1	1;1;1;1;1;1;1	1;1;1;1;1;1;1	Protein kinase C delta type;Protein kinase C delta type regulatory subunit;Protein kinase C delta type catalytic subunit	Prkcd	>tr|F1DGF6|F1DGF6_MOUSE Protein kinase C delta variant IX OS=Mus musculus GN=Prkcd PE=2 SV=1;>tr|Q80UN7|Q80UN7_MOUSE Prkcd protein OS=Mus musculus GN=Prkcd PE=2 SV=1;>tr|Q53YN4|Q53YN4_MOUSE Protein kinase C delta type OS=Mus musculus GN=Prkcd PE=2 SV=1;>tr	7	1	1	1	1	1	1	3	3	3	42.977	371	371;487;674;674;674;674;700	4				1						1	0.0052256	NaN	NaN	NaN	1	NaN	NaN	NaN	1	NaN	NaN	NaN	1	NaN	NaN	NaN	1	NaN
F2Z3X7;F2Z3U3;F2Z4B7;G5E867	F2Z3X7;F2Z3U3;F2Z4B7;G5E867	1;1;1;1	1;1;1;1	1;1;1;1		Raph1	>tr|F2Z3X7|F2Z3X7_MOUSE Protein Raph1 (Fragment) OS=Mus musculus GN=Raph1 PE=1 SV=1;>tr|F2Z3U3|F2Z3U3_MOUSE Protein Raph1 (Fragment) OS=Mus musculus GN=Raph1 PE=1 SV=1;>tr|F2Z4B7|F2Z4B7_MOUSE Protein Raph1 OS=Mus musculus GN=Raph1 PE=1 SV=1;>tr|G5E867|G5E8	4	1	1	1	1	1	1	6.1	6.1	6.1	23.421	213	213;593;645;679	2		1								1	0.0011105	NaN	NaN	NaN	1	NaN	NaN	NaN	1	NaN	NaN	NaN	1	NaN	NaN	NaN	1	NaN
Q9DCN2-2;Q9DCN2;Q9CY59;F2Z456	Q9DCN2-2;Q9DCN2;Q9CY59;F2Z456	9;9;9;9	9;9;9;9	9;9;9;9	NADH-cytochrome b5 reductase 3;NADH-cytochrome b5 reductase 3 membrane-bound form;NADH-cytochrome b5 reductase 3 soluble form	Cyb5r3	>sp|Q9DCN2-2|NB5R3_MOUSE Isoform 2 of NADH-cytochrome b5 reductase 3 OS=Mus musculus GN=Cyb5r3;>sp|Q9DCN2|NB5R3_MOUSE NADH-cytochrome b5 reductase 3 OS=Mus musculus GN=Cyb5r3 PE=1 SV=3;>tr|Q9CY59|Q9CY59_MOUSE Putative uncharacterized protein OS=Mus musculu	4	9	9	9	9	9	9	46.2	46.2	46.2	31.68	279	279;301;302;313	7							16			16	1.8715E-197	0.40753	0.53065	23.385	15	0.17189	0.40506	32.87	15	0.44884	0.70012	22.987	15	0.40753	0.53065	23.385	15	0.17189
F2Z4A3;Q9QXA3;Q80XT9;Q497H5;Q80VA2;Q8BNA6-2;E9QK16;Q8BNA6	F2Z4A3;Q9QXA3	33;32;3;3;1;1;1;1	33;32;3;3;1;1;1;1	33;32;3;3;1;1;1;1		Fat1	>tr|F2Z4A3|F2Z4A3_MOUSE Protein Fat1 OS=Mus musculus GN=Fat1 PE=1 SV=1;>tr|Q9QXA3|Q9QXA3_MOUSE Fat 1 cadherin (Fragment) OS=Mus musculus GN=Fat1 PE=2 SV=1	8	33	33	33	33	33	33	10.1	10.1	10.1	506.26	4590	4590;4587;1209;1309;689;1591;4551;4555	1	34									34	8.4478E-186	0.34998	0.39138	43.121	34	0.24254	0.43826	48.836	34	0.59249	1.0336	53.135	32	0.34998	0.39138	43.121	34	0.24254
F6QKK2;Q8VEH3	F6QKK2;Q8VEH3	4;4	4;4	1;1	ADP-ribosylation factor-like protein 8A	Arl8a	>tr|F6QKK2|F6QKK2_MOUSE ADP-ribosylation factor-like protein 8A (Fragment) OS=Mus musculus GN=Arl8a PE=4 SV=1;>sp|Q8VEH3|ARL8A_MOUSE ADP-ribosylation factor-like protein 8A OS=Mus musculus GN=Arl8a PE=2 SV=1	2	4	4	1	4	4	1	33.9	33.9	8.5	18.756	165	165;186	8.57								3	4	7	9.0672E-37	1.2317	1.3054	41.945	6	0.90293	1.5141	15.125	6	0.76345	1.1367	31.909	6	1.2317	1.3054	41.945	6	0.90293
F6R307;F6RT60;Q9JLZ3	F6R307;F6RT60;Q9JLZ3	2;2;2	2;2;2	2;2;2	Methylglutaconyl-CoA hydratase, mitochondrial	Auh	>tr|F6R307|F6R307_MOUSE Methylglutaconyl-CoA hydratase, mitochondrial (Fragment) OS=Mus musculus GN=Auh PE=1 SV=1;>tr|F6RT60|F6RT60_MOUSE Methylglutaconyl-CoA hydratase, mitochondrial (Fragment) OS=Mus musculus GN=Auh PE=1 SV=1;>sp|Q9JLZ3|AUHM_MOUSE Methyl	3	2	2	2	2	2	2	9.6	9.6	9.6	22.915	219	219;239;314	8								2		2	5.4236E-50	0.58007	0.82253	24.858	2	0.43195	0.9669	7.8582	2	0.77814	1.2397	23.868	2	0.58007	0.82253	24.858	2	0.43195
Q7TT42;Q9CPN7;F6R7E8	Q7TT42;Q9CPN7;F6R7E8	1;1;1	1;1;1	1;1;1		1810009J06Rik	>tr|Q7TT42|Q7TT42_MOUSE Trypsinogen 5 OS=Mus musculus GN=trypsinogen PE=3 SV=1;>tr|Q9CPN7|Q9CPN7_MOUSE Protein 1810009J06Rik OS=Mus musculus GN=1810009J06Rik PE=2 SV=1;>tr|F6R7E8|F6R7E8_MOUSE Protein Gm2663 OS=Mus musculus GN=Gm2663 PE=3 SV=1	3	1	1	1	1	1	1	8.1	8.1	8.1	26.42	246	246;247;247	4				1						1	3.748E-06	NaN	NaN	NaN	1	NaN	NaN	NaN	1	NaN	NaN	NaN	1	NaN	NaN	NaN	1	NaN
Q3T9P8;F6RND1;Q3U3R4-2;Z4YJR1;Q3U3R4	Q3T9P8;F6RND1;Q3U3R4-2;Z4YJR1;Q3U3R4	1;1;1;1;1	1;1;1;1;1	1;1;1;1;1	Lipase maturation factor 1	Lmf1	>tr|Q3T9P8|Q3T9P8_MOUSE Putative uncharacterized protein OS=Mus musculus GN=Lmf1 PE=2 SV=1;>tr|F6RND1|F6RND1_MOUSE Lipase maturation factor 1 (Fragment) OS=Mus musculus GN=Lmf1 PE=4 SV=1;>sp|Q3U3R4-2|LMF1_MOUSE Isoform 2 of Lipase maturation factor 1 OS=Mu	5	1	1	1	1	1	1	4.7	4.7	4.7	33.941	296	296;300;567;574;574	7							1			1	0.055875	NaN	NaN	NaN	0	NaN	NaN	NaN	0	NaN	NaN	NaN	0	NaN	NaN	NaN	0	NaN
F6SFF5;Q8K1Z0	F6SFF5;Q8K1Z0	3;3	3;3	3;3	Ubiquinone biosynthesis protein COQ9, mitochondrial	Coq9	>tr|F6SFF5|F6SFF5_MOUSE Ubiquinone biosynthesis protein COQ9, mitochondrial (Fragment) OS=Mus musculus GN=Coq9 PE=1 SV=1;>sp|Q8K1Z0|COQ9_MOUSE Ubiquinone biosynthesis protein COQ9, mitochondrial OS=Mus musculus GN=Coq9 PE=1 SV=1	2	3	3	3	3	3	3	16.2	16.2	16.2	27.939	247	247;313	7							3			3	0	0.47645	0.58251	7.8625	3	0.42351	0.68654	2.3727	3	0.90861	1.0746	16.596	3	0.47645	0.58251	7.8625	3	0.42351
F6SQH7;Q91VA6	F6SQH7;Q91VA6	4;4	4;4	4;4	Polymerase delta-interacting protein 2	Poldip2	>tr|F6SQH7|F6SQH7_MOUSE Polymerase delta-interacting protein 2 (Fragment) OS=Mus musculus GN=Poldip2 PE=4 SV=1;>sp|Q91VA6|PDIP2_MOUSE Polymerase delta-interacting protein 2 OS=Mus musculus GN=Poldip2 PE=2 SV=1	2	4	4	4	4	4	4	26.1	26.1	26.1	32.545	284	284;368	5.29			3				4			7	1.0873E-41	0.46513	0.67118	19.791	7	0.28094	0.59812	19.661	7	0.66197	1.0461	23.895	7	0.46513	0.67118	19.791	7	0.28094
F6TEU8;Q9WUR9;Q3U489;Q3UYL0	F6TEU8;Q9WUR9;Q3U489;Q3UYL0	1;1;1;1	1;1;1;1	1;1;1;1	GTP:AMP phosphotransferase AK4, mitochondrial	Ak4	>tr|F6TEU8|F6TEU8_MOUSE Adenylate kinase 4, mitochondrial (Fragment) OS=Mus musculus GN=Ak4 PE=1 SV=1;>sp|Q9WUR9|KAD4_MOUSE Adenylate kinase 4, mitochondrial OS=Mus musculus GN=Ak4 PE=1 SV=1;>tr|Q3U489|Q3U489_MOUSE Putative uncharacterized protein OS=Mus m	4	1	1	1	1	1	1	9.2	9.2	9.2	16.249	141	141;223;223;344	8								3		3	0.0007362	0.67612	1.0459	3.5043	3	0.5444	1.2902	17.409	3	0.80518	1.2686	32.445	3	0.67612	1.0459	3.5043	3	0.5444
F6TLV3;Q8BX90	F6TLV3;Q8BX90	1;1	1;1	1;1	Fibronectin type-III domain-containing protein 3A	Fndc3a	>tr|F6TLV3|F6TLV3_MOUSE Fibronectin type-III domain-containing protein 3A (Fragment) OS=Mus musculus GN=Fndc3a PE=1 SV=1;>sp|Q8BX90|FND3A_MOUSE Fibronectin type-III domain-containing protein 3A OS=Mus musculus GN=Fndc3a PE=1 SV=3	2	1	1	1	1	1	1	1.4	1.4	1.4	127.14	1154	1154;1198	3			1							1	0.0026597	NaN	NaN	NaN	1	NaN	NaN	NaN	1	NaN	NaN	NaN	1	NaN	NaN	NaN	1	NaN
F6VNW5;H3BJA3;Q4FJZ6;Q3T9P2;O09172	F6VNW5;H3BJA3;Q4FJZ6;Q3T9P2;O09172	1;1;1;1;1	1;1;1;1;1	1;1;1;1;1	Glutamate--cysteine ligase regulatory subunit	Gclm	>tr|F6VNW5|F6VNW5_MOUSE Glutamate--cysteine ligase regulatory subunit (Fragment) OS=Mus musculus GN=Gclm PE=2 SV=1;>tr|H3BJA3|H3BJA3_MOUSE Glutamate--cysteine ligase regulatory subunit (Fragment) OS=Mus musculus GN=Gclm PE=4 SV=1;>tr|Q4FJZ6|Q4FJZ6_MOUSE Gc	5	1	1	1	1	1	1	8.5	8.5	8.5	16.997	153	153;199;274;274;274	7							1			1	0.0021247	NaN	NaN	NaN	1	NaN	NaN	NaN	1	NaN	NaN	NaN	1	NaN	NaN	NaN	1	NaN
Q8BR82;F6VSK8;Q3TWK2;Q8CC06;Q61739-2;Q6PEE8;Q61739;Q80ZI8	Q8BR82;F6VSK8;Q3TWK2;Q8CC06;Q61739-2;Q6PEE8;Q61739;Q80ZI8	3;3;3;3;3;3;3;3	3;3;3;3;3;3;3;3	3;3;3;3;3;3;3;3	Integrin alpha-6;Integrin alpha-6 heavy chain;Integrin alpha-6 light chain	Itga6	>tr|Q8BR82|Q8BR82_MOUSE Putative uncharacterized protein (Fragment) OS=Mus musculus PE=2 SV=1;>tr|F6VSK8|F6VSK8_MOUSE Integrin alpha-6 (Fragment) OS=Mus musculus GN=Itga6 PE=3 SV=1;>tr|Q3TWK2|Q3TWK2_MOUSE Putative uncharacterized protein (Fragment) OS=Mus	8	3	3	3	3	3	3	5.7	5.7	5.7	74.894	666	666;667;784;1073;1073;1091;1091;1132	3			3							3	1.2348E-05	0.55085	0.70429	1.9681	2	0.26217	0.52378	9.2259	2	0.49386	0.79662	16.151	2	0.55085	0.70429	1.9681	2	0.26217
F6W2Q5;Q5JC28;Q80ZL3;P42567;H3BK65;H3BJB8;P42567-2	F6W2Q5;Q5JC28;Q80ZL3;P42567;H3BK65	4;4;4;4;4;1;1	4;4;4;4;4;1;1	4;4;4;4;4;1;1	Epidermal growth factor receptor substrate 15	Eps15	>tr|F6W2Q5|F6W2Q5_MOUSE Epidermal growth factor receptor substrate 15 OS=Mus musculus GN=Eps15 PE=1 SV=1;>tr|Q5JC28|Q5JC28_MOUSE Epidermal growth factor receptor pathway substrate 15 isoform B OS=Mus musculus GN=Eps15 PE=1 SV=1;>tr|Q80ZL3|Q80ZL3_MOUSE Epid	7	4	4	4	4	4	4	8.6	8.6	8.6	83.593	764	764;793;897;897;933;103;582	3			4							4	1.7078E-32	0.89489	1.093	26.855	3	0.71423	0.98078	8.4388	3	0.76581	0.9924	58.203	3	0.89489	1.093	26.855	3	0.71423
F6YXS3;F7CDT0;F6WMC0;P61082	F6YXS3;F7CDT0;F6WMC0;P61082	2;2;2;2	2;2;2;2	2;2;2;2	NEDD8-conjugating enzyme Ubc12	Ube2m	>tr|F6YXS3|F6YXS3_MOUSE NEDD8-conjugating enzyme Ubc12 (Fragment) OS=Mus musculus GN=Ube2m PE=2 SV=1;>tr|F7CDT0|F7CDT0_MOUSE NEDD8-conjugating enzyme Ubc12 (Fragment) OS=Mus musculus GN=Ube2m PE=2 SV=1;>tr|F6WMC0|F6WMC0_MOUSE NEDD8-conjugating enzyme Ubc12	4	2	2	2	2	2	2	19.6	19.6	19.6	15.173	138	138;171;172;183	8								2		2	7.292E-05	1.1903	1.3092	20.967	2	1.0707	1.5474	6.6096	2	0.93349	1.1046	19.054	2	1.1903	1.3092	20.967	2	1.0707
F6X5P5;Q6PE15-2;Q6PE15	F6X5P5;Q6PE15-2;Q6PE15	1;1;1	1;1;1	1;1;1	Mycophenolic acid acyl-glucuronide esterase, mitochondrial	Abhd10	>tr|F6X5P5|F6X5P5_MOUSE Mycophenolic acid acyl-glucuronide esterase, mitochondrial (Fragment) OS=Mus musculus GN=Abhd10 PE=4 SV=1;>sp|Q6PE15-2|ABHDA_MOUSE Isoform 2 of Mycophenolic acid acyl-glucuronide esterase, mitochondrial OS=Mus musculus GN=Abhd10;>sp	3	1	1	1	1	1	1	7.9	7.9	7.9	27.73	254	254;292;297	8								1		1	2.8689E-11	NaN	NaN	NaN	1	NaN	NaN	NaN	1	NaN	NaN	NaN	1	NaN	NaN	NaN	1	NaN
Q8VCK2;F6Y6L6;Q3U7I9;Q3UCD9;Q3UC89;Q3UAQ1;Q3U8W5;Q3U7P0;Q3U651;Q3TXL5;Q3TWR6;Q3TWD0;P18242;Q8C243;Q3TWL1;Q3TJN3;Q3UCW4;Q3TIR0;Q05BF3	Q8VCK2;F6Y6L6;Q3U7I9;Q3UCD9;Q3UC89;Q3UAQ1;Q3U8W5;Q3U7P0;Q3U651;Q3TXL5;Q3TWR6;Q3TWD0;P18242;Q8C243;Q3TWL1;Q3TJN3;Q3UCW4;Q3TIR0	4;4;4;4;4;4;4;4;4;4;4;4;4;4;3;3;2;2;1	4;4;4;4;4;4;4;4;4;4;4;4;4;4;3;3;2;2;1	4;4;4;4;4;4;4;4;4;4;4;4;4;4;3;3;2;2;1	Cathepsin D	Ctsd	>tr|Q8VCK2|Q8VCK2_MOUSE Ctsd protein (Fragment) OS=Mus musculus GN=Ctsd PE=2 SV=1;>tr|F6Y6L6|F6Y6L6_MOUSE Cathepsin D (Fragment) OS=Mus musculus GN=Ctsd PE=3 SV=1;>tr|Q3U7I9|Q3U7I9_MOUSE Putative uncharacterized protein OS=Mus musculus GN=Ctsd PE=2 SV=1;>t	19	4	4	4	4	4	4	24	24	24	23.931	217	217;278;404;410;410;410;410;410;410;410;410;410;410;445;335;410;410;410;87	7.57							5		2	7	6.7965E-13	0.68693	0.89667	58.286	6	0.68121	1.0699	39.526	6	1.1038	1.2551	23.273	6	0.68693	0.89667	58.286	6	0.68121
F6YTG0;Q3TLP5-2;Q3TLP5;F6Z5N5;Q8R3H3;Q3TLP5-3	F6YTG0;Q3TLP5-2;Q3TLP5;F6Z5N5;Q8R3H3;Q3TLP5-3	3;3;3;2;2;2	3;3;3;2;2;2	3;3;3;2;2;2	Enoyl-CoA hydratase domain-containing protein 2, mitochondrial	Echdc2	>tr|F6YTG0|F6YTG0_MOUSE Enoyl-CoA hydratase domain-containing protein 2, mitochondrial (Fragment) OS=Mus musculus GN=Echdc2 PE=1 SV=1;>sp|Q3TLP5-2|ECHD2_MOUSE Isoform 2 of Enoyl-CoA hydratase domain-containing protein 2, mitochondrial OS=Mus musculus GN=Ec	6	3	3	3	3	3	3	28.1	28.1	28.1	20.148	185	185;265;296;119;135;191	7.67							2	4		6	3.6124E-135	0.52244	0.73234	14.799	6	0.26655	0.55723	61.668	6	0.5372	0.84042	63.637	6	0.52244	0.73234	14.799	6	0.26655
Q561N5;Q3TW65;P62270;F6YVP7;S4R1N6	Q561N5;Q3TW65;P62270;F6YVP7;S4R1N6	6;6;6;6;5	6;6;6;6;5	6;6;6;6;5	40S ribosomal protein S18	Rps18;Gm10260	>tr|Q561N5|Q561N5_MOUSE MCG23000, isoform CRA_b OS=Mus musculus GN=Rps18 PE=2 SV=1;>tr|Q3TW65|Q3TW65_MOUSE Putative uncharacterized protein OS=Mus musculus GN=Rps18 PE=2 SV=1;>sp|P62270|RS18_MOUSE 40S ribosomal protein S18 OS=Mus musculus GN=Rps18 PE=1 SV=	5	6	6	6	6	6	6	27	27	27	17.718	152	152;152;152;152;107	9									7	7	3.7947E-18	1.3833	1.2639	36.911	7	0.78772	1.435	27.939	7	0.55594	0.87826	25.979	7	1.3833	1.2639	36.911	7	0.78772
F6ZFT1;F8WJ64;Q9CR21;Q569N0;Q3TJG2	F6ZFT1;F8WJ64;Q9CR21;Q569N0;Q3TJG2	2;2;2;2;2	2;2;2;2;2	2;2;2;2;2	Acyl carrier protein;Acyl carrier protein, mitochondrial	Ndufab1	>tr|F6ZFT1|F6ZFT1_MOUSE Acyl carrier protein (Fragment) OS=Mus musculus GN=Ndufab1 PE=1 SV=1;>tr|F8WJ64|F8WJ64_MOUSE Acyl carrier protein (Fragment) OS=Mus musculus GN=Ndufab1 PE=1 SV=1;>sp|Q9CR21|ACPM_MOUSE Acyl carrier protein, mitochondrial OS=Mus muscu	5	2	2	2	2	2	2	14.2	14.2	14.2	14.309	127	127;128;156;156;156	9									2	2	3.6847E-05	0.49688	0.44137	3.3552	2	0.33925	0.46555	50.152	2	0.68306	0.9075	27.868	2	0.49688	0.44137	3.3552	2	0.33925
F7ACR9;F6Q750;F6RL59	F7ACR9;F6Q750	61;51;4	2;1;1	0;0;0		Macf1	>tr|F7ACR9|F7ACR9_MOUSE Microtubule-actin cross-linking factor 1 (Fragment) OS=Mus musculus GN=Macf1 PE=1 SV=1;>tr|F6Q750|F6Q750_MOUSE Microtubule-actin cross-linking factor 1 (Fragment) OS=Mus musculus GN=Macf1 PE=1 SV=1	3	61	2	0	61	2	0	14.5	0.5	0	608.23	5333	5333;4429;349	1	2									2	1.2133E-203	1.1071	1.2184	62.043	2	0.96204	1.6121	34.513	2	0.87658	1.2441	21.39	2	1.1071	1.2184	62.043	2	0.96204
F7BF80;H7BX88;P47934	F7BF80;H7BX88;P47934	1;1;1	1;1;1	1;1;1	Carnitine O-acetyltransferase	Crat	>tr|F7BF80|F7BF80_MOUSE Carnitine O-acetyltransferase (Fragment) OS=Mus musculus GN=Crat PE=4 SV=1;>tr|H7BX88|H7BX88_MOUSE Carnitine O-acetyltransferase OS=Mus musculus GN=Crat PE=1 SV=1;>sp|P47934|CACP_MOUSE Carnitine O-acetyltransferase OS=Mus musculus G	3	1	1	1	1	1	1	7.5	7.5	7.5	22.536	201	201;605;626	6						1				1	0.00071251	NaN	NaN	NaN	1	NaN	NaN	NaN	1	NaN	NaN	NaN	1	NaN	NaN	NaN	1	NaN
F7BHJ0;Q6IRU5-3;Q6IRU5-2;Q3TWZ9;Q3TJ95;Q6IRU5	F7BHJ0;Q6IRU5-3;Q6IRU5-2;Q3TWZ9;Q3TJ95;Q6IRU5	1;1;1;1;1;1	1;1;1;1;1;1	1;1;1;1;1;1	Clathrin light chain B	Cltb	>tr|F7BHJ0|F7BHJ0_MOUSE Clathrin light chain B (Fragment) OS=Mus musculus GN=Cltb PE=2 SV=1;>sp|Q6IRU5-3|CLCB_MOUSE Isoform 3 of Clathrin light chain B OS=Mus musculus GN=Cltb;>sp|Q6IRU5-2|CLCB_MOUSE Isoform 2 of Clathrin light chain B OS=Mus musculus GN=C	6	1	1	1	1	1	1	8.1	8.1	8.1	14.191	123	123;155;211;211;211;229	7							2			2	0.001255	0.53953	0.70294	39.403	2	0.36669	0.75558	20.823	2	0.71713	1.0821	15.05	2	0.53953	0.70294	39.403	2	0.36669
F7BWJ0;Q3UXU7;Q80Z96	F7BWJ0;Q3UXU7;Q80Z96	1;1;1	1;1;1	1;1;1	Vang-like protein 1	Vangl1	>tr|F7BWJ0|F7BWJ0_MOUSE Vang-like protein 1 (Fragment) OS=Mus musculus GN=Vangl1 PE=4 SV=1;>tr|Q3UXU7|Q3UXU7_MOUSE Vang-like protein 1 OS=Mus musculus GN=Vangl1 PE=2 SV=1;>sp|Q80Z96|VANG1_MOUSE Vang-like protein 1 OS=Mus musculus GN=Vangl1 PE=1 SV=2	3	1	1	1	1	1	1	5.5	5.5	5.5	28.797	253	253;476;526	5					1					1	0.0074728	NaN	NaN	NaN	0	NaN	NaN	NaN	0	NaN	NaN	NaN	0	NaN	NaN	NaN	0	NaN
F7C957;Q8R1G6	F7C957;Q8R1G6	1;1	1;1	1;1	PDZ and LIM domain protein 2	Pdlim2	>tr|F7C957|F7C957_MOUSE PDZ and LIM domain protein 2 (Fragment) OS=Mus musculus GN=Pdlim2 PE=4 SV=1;>sp|Q8R1G6|PDLI2_MOUSE PDZ and LIM domain protein 2 OS=Mus musculus GN=Pdlim2 PE=1 SV=1	2	1	1	1	1	1	1	7.3	7.3	7.3	16.606	151	151;349	7							1			1	0.010328	NaN	NaN	NaN	1	NaN	NaN	NaN	1	NaN	NaN	NaN	1	NaN	NaN	NaN	1	NaN
F7CK47;Q60638;P27546-2;P27546	F7CK47;Q60638;P27546-2;P27546	2;1;1;1	2;1;1;1	2;1;1;1	Microtubule-associated protein;Microtubule-associated protein 4	Map4	>tr|F7CK47|F7CK47_MOUSE Microtubule-associated protein (Fragment) OS=Mus musculus GN=Map4 PE=1 SV=1;>tr|Q60638|Q60638_MOUSE Microtubule-associated protein 4 (Fragment) OS=Mus musculus GN=Map4 PE=2 SV=1;>sp|P27546-2|MAP4_MOUSE Isoform 2 of Microtubule-assoc	4	2	2	2	2	2	2	1.7	1.7	1.7	152.67	1441	1441;1060;1124;1125	4.5		1					1			2	0.00027986	0.40992	0.48676	47.588	2	0.37657	0.63995	23.802	2	1.0918	1.3181	13.179	2	0.40992	0.48676	47.588	2	0.37657
F7CXG9;Q7TMH5;Q9D1P0;Q05CB9	F7CXG9;Q7TMH5;Q9D1P0;Q05CB9	2;2;2;1	2;2;2;1	2;2;2;1	39S ribosomal protein L13, mitochondrial	Mrpl13	>tr|F7CXG9|F7CXG9_MOUSE 39S ribosomal protein L13, mitochondrial (Fragment) OS=Mus musculus GN=Mrpl13 PE=2 SV=1;>tr|Q7TMH5|Q7TMH5_MOUSE Mrpl13 protein (Fragment) OS=Mus musculus GN=Mrpl13 PE=2 SV=1;>sp|Q9D1P0|RM13_MOUSE 39S ribosomal protein L13, mitochond	4	2	2	2	2	2	2	28.6	28.6	28.6	11.518	98	98;175;178;68	8.5								1	1	2	0.00013226	0.41747	0.62177	4.6053	2	0.25365	0.56237	22.592	2	0.60758	1.0698	8.4468	2	0.41747	0.62177	4.6053	2	0.25365
F7D3P0;Q9CWD8;Q3URR8	F7D3P0;Q9CWD8;Q3URR8	1;1;1	1;1;1	1;1;1	Iron-sulfur protein NUBPL	Nubpl	>tr|F7D3P0|F7D3P0_MOUSE Iron-sulfur protein NUBPL (Fragment) OS=Mus musculus GN=Nubpl PE=4 SV=1;>sp|Q9CWD8|NUBPL_MOUSE Iron-sulfur protein NUBPL OS=Mus musculus GN=Nubpl PE=2 SV=2;>tr|Q3URR8|Q3URR8_MOUSE Putative uncharacterized protein OS=Mus musculus GN=	3	1	1	1	1	1	1	11.6	11.6	11.6	15.226	138	138;319;319	8								1		1	0.0012905	NaN	NaN	NaN	1	NaN	NaN	NaN	1	NaN	NaN	NaN	1	NaN	NaN	NaN	1	NaN
F7DBB3;Q3URZ6	F7DBB3	8;1	8;1	2;1		Ahnak2	>tr|F7DBB3|F7DBB3_MOUSE Protein Ahnak2 (Fragment) OS=Mus musculus GN=Ahnak2 PE=1 SV=1	2	8	8	2	8	8	2	12.5	12.5	1.6	166.49	1576	1576;770	1.54	7	5	1							13	3.8703E-41	5.7001	5.4002	54.901	13	6.7282	9.5761	52.652	13	1.1385	1.2111	40.859	12	5.7001	5.4002	54.901	13	6.7282
P70336;F8VPK5;P70336-2;Q6A035;Q8CC95;Q3UMT5;Q3UEZ9;Q3TR46;P70335-2;P70335	P70336;F8VPK5;P70336-2;Q6A035	8;8;8;7;3;3;2;1;1;1	8;8;8;7;3;3;2;1;1;1	8;8;8;7;3;3;2;1;1;1	Rho-associated protein kinase 2	Rock2	>sp|P70336|ROCK2_MOUSE Rho-associated protein kinase 2 OS=Mus musculus GN=Rock2 PE=1 SV=1;>tr|F8VPK5|F8VPK5_MOUSE Rho-associated protein kinase OS=Mus musculus GN=Rock2 PE=2 SV=1;>sp|P70336-2|ROCK2_MOUSE Isoform 2 of Rho-associated protein kinase 2 OS=Mus	10	8	8	8	8	8	8	6.9	6.9	6.9	160.58	1388	1388;1388;1444;777;432;825;261;436;1353;1354	2.5		7				1				8	2.7165E-16	1.473	1.6568	11.868	8	0.89444	1.7581	13.877	8	0.8134	1.0023	22.104	8	1.473	1.6568	11.868	8	0.89444
V9GXP8;F8VPM7;Q99MI1-2;V9GXF0;Q99MI1;V9GWT6;V9GXH3;Q99MI1-4;V9GX53	V9GXP8;F8VPM7;Q99MI1-2;V9GXF0;Q99MI1;V9GWT6;V9GXH3;Q99MI1-4	6;6;5;5;5;4;4;3;1	6;6;5;5;5;4;4;3;1	6;6;5;5;5;4;4;3;1	ELKS/Rab6-interacting/CAST family member 1	Erc1	>tr|V9GXP8|V9GXP8_MOUSE ELKS/Rab6-interacting/CAST family member 1 OS=Mus musculus GN=Erc1 PE=1 SV=1;>tr|F8VPM7|F8VPM7_MOUSE ELKS/Rab6-interacting/CAST family member 1 OS=Mus musculus GN=Erc1 PE=1 SV=1;>sp|Q99MI1-2|RB6I2_MOUSE Isoform 2 of ELKS/Rab6-intera	9	6	6	6	6	6	6	7.9	7.9	7.9	127.94	1116	1116;1120;976;1088;1120;948;992;368;720	3.67			5				1			6	4.068E-25	0.87523	0.95594	25.097	6	0.63255	1.0337	20.82	6	0.66533	1.0624	18.493	6	0.87523	0.95594	25.097	6	0.63255
F8VPU2;Q8K2R0;E9Q805;Q3UY58;Q80VF7;Q8R2X2;Q99KU3	F8VPU2;Q8K2R0	5;3;2;1;1;1;1	5;3;2;1;1;1;1	5;3;2;1;1;1;1	FERM, RhoGEF and pleckstrin domain-containing protein 1	Farp1	>sp|F8VPU2|FARP1_MOUSE FERM, RhoGEF and pleckstrin domain-containing protein 1 OS=Mus musculus GN=Farp1 PE=1 SV=1;>tr|Q8K2R0|Q8K2R0_MOUSE Farp1 protein (Fragment) OS=Mus musculus GN=Farp1 PE=2 SV=1	7	5	5	5	5	5	5	6.3	6.3	6.3	118.87	1048	1048;835;211;181;307;354;420	3			5							5	5.8069E-14	0.68122	0.794	37.285	5	0.41799	0.82938	41.676	5	0.56303	0.90887	28.138	5	0.68122	0.794	37.285	5	0.41799
F8VQC1;Q3UZL8;A0JLN1;E9Q740;A0PJ97;Q3UU23;Q9CS54	F8VQC1;Q3UZL8;A0JLN1;E9Q740;A0PJ97;Q3UU23	6;5;5;5;4;3;2	6;5;5;5;4;3;2	6;5;5;5;4;3;2	Signal recognition particle subunit SRP72	Srp72	>tr|F8VQC1|F8VQC1_MOUSE Signal recognition particle subunit SRP72 OS=Mus musculus GN=Srp72 PE=1 SV=1;>tr|Q3UZL8|Q3UZL8_MOUSE Putative uncharacterized protein (Fragment) OS=Mus musculus GN=Srp72 PE=2 SV=1;>tr|A0JLN1|A0JLN1_MOUSE Srp72 protein (Fragment) OS=	7	6	6	6	6	6	6	13.7	13.7	13.7	74.656	671	671;553;559;610;559;282;197	4				6						6	3.2232E-17	0.72996	0.9829	32.029	6	0.59564	0.98598	25.742	6	0.95453	1.1817	40.137	6	0.72996	0.9829	32.029	6	0.59564
F8VQC7;Q61595-5;Q61595;Q61595-3;Q61595-10;Q61595-7;Q61595-11;Q61595-6;Q61595-9;Q61595-15;Q61595-2;Q61595-12;Q61595-16;Q61595-14;Q61595-4;Q61595-8;Q61595-13;Q6A0E9	F8VQC7;Q61595-5;Q61595;Q61595-3;Q61595-10;Q61595-7;Q61595-11;Q61595-6;Q61595-9;Q61595-15;Q61595-2;Q61595-12;Q61595-16;Q61595-14;Q61595-4;Q61595-8;Q61595-13	31;28;28;27;27;27;27;26;26;26;25;25;25;25;25;25;25;7	31;28;28;27;27;27;27;26;26;26;25;25;25;25;25;25;25;7	31;28;28;27;27;27;27;26;26;26;25;25;25;25;25;25;25;7	Kinectin	Ktn1	>tr|F8VQC7|F8VQC7_MOUSE Kinectin OS=Mus musculus GN=Ktn1 PE=4 SV=1;>sp|Q61595-5|KTN1_MOUSE Isoform 5 of Kinectin OS=Mus musculus GN=Ktn1;>sp|Q61595|KTN1_MOUSE Kinectin OS=Mus musculus GN=Ktn1 PE=2 SV=1;>sp|Q61595-3|KTN1_MOUSE Isoform 3 of Kinectin OS=Mus m	18	31	31	31	31	31	31	28	28	28	152.54	1327	1327;1275;1327;1228;1275;1280;1304;1247;1252;1275;1200;1223;1224;1229;1247;1252;1253;368	2.58		21	29							50	3.6075E-209	0.49133	0.56406	47.669	50	0.43954	0.70762	29.681	50	1.0042	1.1681	38.489	49	0.49133	0.56406	47.669	50	0.43954
F8VQJ3;P02468;Q3URV4;Q3UNG0;Q3UFZ9;Q3TRH4;Q6PHM1;F6SFQ3;F6TLW1	F8VQJ3;P02468	13;12;6;6;5;5;3;1;1	13;12;6;6;5;5;3;1;1	13;12;6;6;5;5;3;1;1	Laminin subunit gamma-1	Lamc1	>tr|F8VQJ3|F8VQJ3_MOUSE Laminin subunit gamma-1 OS=Mus musculus GN=Lamc1 PE=2 SV=1;>sp|P02468|LAMC1_MOUSE Laminin subunit gamma-1 OS=Mus musculus GN=Lamc1 PE=1 SV=2	9	13	13	13	13	13	13	10.6	10.6	10.6	177.19	1607	1607;1607;529;790;391;446;220;104;125	2		14								14	1.601E-49	0.53181	0.63167	23.012	14	0.29905	0.63753	24.698	14	0.66664	1.0238	25.309	14	0.53181	0.63167	23.012	14	0.29905
Q99J48;Q64324;Q548T0;F8WGM5	Q99J48;Q64324;Q548T0;F8WGM5	6;6;6;6	6;6;6;6	6;6;6;6	Syntaxin-binding protein 2	Stxbp2	>tr|Q99J48|Q99J48_MOUSE Stxbp2 protein (Fragment) OS=Mus musculus GN=Stxbp2 PE=2 SV=1;>sp|Q64324|STXB2_MOUSE Syntaxin-binding protein 2 OS=Mus musculus GN=Stxbp2 PE=2 SV=1;>tr|Q548T0|Q548T0_MOUSE Syntaxin binding protein 2, isoform CRA_e OS=Mus musculus GN	4	6	6	6	6	6	6	17.4	17.4	17.4	66.313	593	593;593;593;594	5.25					6	2				8	1.5273E-79	0.6701	0.83912	26.393	8	0.62418	0.77082	34.411	8	0.92427	0.92925	41.043	8	0.6701	0.83912	26.393	8	0.62418
Q63ZW9;Q8CIE6;Q8BTF0;F8WHL2;Q8R393;Q99JW9;Q8BTF3;F6XJN3	Q63ZW9;Q8CIE6;Q8BTF0;F8WHL2	10;10;10;10;4;3;3;1	10;10;10;10;4;3;3;1	10;10;10;10;4;3;3;1	Coatomer subunit alpha;Xenin;Proxenin	Copa	>tr|Q63ZW9|Q63ZW9_MOUSE Copa protein (Fragment) OS=Mus musculus GN=Copa PE=2 SV=1;>sp|Q8CIE6|COPA_MOUSE Coatomer subunit alpha OS=Mus musculus GN=Copa PE=1 SV=2;>tr|Q8BTF0|Q8BTF0_MOUSE Putative uncharacterized protein OS=Mus musculus GN=Copa PE=2 SV=1;>tr|	8	10	10	10	10	10	10	14.4	14.4	14.4	127.23	1131	1131;1224;1224;1233;580;300;470;143	3			11							11	1.1544E-31	0.47263	0.51619	29.522	11	0.44042	0.62071	45.245	11	1.1102	1.2165	32.2	11	0.47263	0.51619	29.522	11	0.44042
F8WHM5;Q61543;Q53WR6;F6RSH1;E9PWD8	F8WHM5;Q61543;Q53WR6	13;13;13;5;2	13;13;13;5;2	13;13;13;5;2	Golgi apparatus protein 1	Glg1	>tr|F8WHM5|F8WHM5_MOUSE Golgi apparatus protein 1 (Fragment) OS=Mus musculus GN=Glg1 PE=2 SV=1;>sp|Q61543|GSLG1_MOUSE Golgi apparatus protein 1 OS=Mus musculus GN=Glg1 PE=1 SV=1;>tr|Q53WR6|Q53WR6_MOUSE E-selectin ligand 1 OS=Mus musculus GN=Glg1 PE=4 SV=1	5	13	13	13	13	13	13	14	14	14	132.35	1163	1163;1175;1175;591;302	2.62		8	13							21	5.9563E-70	0.56771	0.66922	19.343	21	0.39377	0.79612	30.921	21	0.66623	1.098	29.251	21	0.56771	0.66922	19.343	21	0.39377
Q4VA53;Q4VA53-3;F8WHU5;Q4VA53-2;Q6A026;E9QPI5	Q4VA53;Q4VA53-3;F8WHU5;Q4VA53-2;Q6A026;E9QPI5	2;2;2;1;1;1	2;2;2;1;1;1	2;2;2;1;1;1	Sister chromatid cohesion protein PDS5 homolog B;Sister chromatid cohesion protein PDS5 homolog A	Pds5b;Pds5a	>sp|Q4VA53|PDS5B_MOUSE Sister chromatid cohesion protein PDS5 homolog B OS=Mus musculus GN=Pds5b PE=1 SV=1;>sp|Q4VA53-3|PDS5B_MOUSE Isoform 3 of Sister chromatid cohesion protein PDS5 homolog B OS=Mus musculus GN=Pds5b;>tr|F8WHU5|F8WHU5_MOUSE Sister chroma	6	2	2	2	2	2	2	2.2	2.2	2.2	164.42	1446	1446;1448;1449;701;1332;1332	2.5		1	1							2	1.9186E-05	1.2422	1.4487	13.986	2	0.70526	1.4413	3.4978	2	0.53964	0.87999	24.073	2	1.2422	1.4487	13.986	2	0.70526
Q9JIS8;Q6NXV2;Q3U9N0;Q3U689;Q3TWZ6;Q3TWV2;Q3TLV0;Q3TJM8;Q3TJG5;Q3UDQ8;F8WIJ0;Q3TPD4;F6TQE2	Q9JIS8;Q6NXV2;Q3U9N0;Q3U689;Q3TWZ6;Q3TWV2;Q3TLV0;Q3TJM8;Q3TJG5;Q3UDQ8;F8WIJ0;Q3TPD4	3;3;3;3;3;3;3;3;3;3;3;2;1	3;3;3;3;3;3;3;3;3;3;3;2;1	3;3;3;3;3;3;3;3;3;3;3;2;1	Solute carrier family 12 member 4	Slc12a4	>sp|Q9JIS8|S12A4_MOUSE Solute carrier family 12 member 4 OS=Mus musculus GN=Slc12a4 PE=1 SV=2;>tr|Q6NXV2|Q6NXV2_MOUSE Solute carrier family 12, member 4 OS=Mus musculus GN=Slc12a4 PE=2 SV=1;>tr|Q3U9N0|Q3U9N0_MOUSE Putative uncharacterized protein OS=Mus mu	13	3	3	3	3	3	3	3.2	3.2	3.2	120.62	1085	1085;1085;1085;1085;1085;1085;1085;1085;1085;1087;1087;1031;171	3			3							3	5.0215E-08	0.91942	0.89637	6.221	3	0.7511	1.0396	19.469	3	0.77401	0.81914	23.681	3	0.91942	0.89637	6.221	3	0.7511
Q3TUI1;F8WIT2;Q3UI56;P14824;Q3V2Z4;Q99JX6;Q3UDK4;Q8CEX0	Q3TUI1;F8WIT2;Q3UI56;P14824;Q3V2Z4;Q99JX6;Q3UDK4;Q8CEX0	14;14;14;14;13;13;12;11	14;14;14;14;13;13;12;11	14;14;14;14;13;13;12;11	Annexin;Annexin A6	Anxa6	>tr|Q3TUI1|Q3TUI1_MOUSE Annexin OS=Mus musculus GN=Anxa6 PE=2 SV=1;>tr|F8WIT2|F8WIT2_MOUSE Annexin OS=Mus musculus GN=Anxa6 PE=1 SV=1;>tr|Q3UI56|Q3UI56_MOUSE Annexin OS=Mus musculus GN=Anxa6 PE=2 SV=1;>sp|P14824|ANXA6_MOUSE Annexin A6 OS=Mus musculus GN=An	8	14	14	14	14	14	14	29.5	29.5	29.5	75.272	667	667;667;673;673;556;667;673;476	5.43					12	9				21	1.328E-72	0.73232	0.99769	42.137	18	0.73027	0.90849	41.322	18	1.1772	1.3106	50.385	17	0.73232	0.99769	42.137	18	0.73027
Q3T9X3;P39054-2;P39054;F8WIV5;G3UZZ3;Q3TCR7;Q3TBU6;G3X9G4;Q9CUM4;G3UY64;G3UXX2;Q91Z39	Q3T9X3;P39054-2;P39054;F8WIV5;G3UZZ3;Q3TCR7;Q3TBU6;G3X9G4;Q9CUM4	8;8;8;8;7;7;7;7;5;1;1;1	8;8;8;8;7;7;7;7;5;1;1;1	7;7;7;7;6;6;6;6;4;1;1;1	Dynamin-2	Dnm2	>tr|Q3T9X3|Q3T9X3_MOUSE Dynamin-2 OS=Mus musculus GN=Dnm2 PE=1 SV=1;>sp|P39054-2|DYN2_MOUSE Isoform 2 of Dynamin-2 OS=Mus musculus GN=Dnm2;>sp|P39054|DYN2_MOUSE Dynamin-2 OS=Mus musculus GN=Dnm2 PE=1 SV=2;>tr|F8WIV5|F8WIV5_MOUSE Dynamin-2 OS=Mus musculus G	12	8	8	7	8	8	7	15	15	12.8	97.194	860	860;866;870;870;807;869;869;870;493;69;248;454	3.5			6	6						12	4.8666E-20	0.677	0.76562	34.419	12	0.54865	0.9676	40.252	11	0.82997	0.92476	24.815	11	0.677	0.76562	34.419	12	0.54865
F8WJI3;Q8R3Q6	F8WJI3;Q8R3Q6	1;1	1;1	1;1	Coiled-coil domain-containing protein 58	Ccdc58	>tr|F8WJI3|F8WJI3_MOUSE Coiled-coil domain-containing protein 58 OS=Mus musculus GN=Ccdc58 PE=2 SV=1;>sp|Q8R3Q6|CCD58_MOUSE Coiled-coil domain-containing protein 58 OS=Mus musculus GN=Ccdc58 PE=2 SV=1	2	1	1	1	1	1	1	12.7	12.7	12.7	15.601	134	134;144	9									1	1	0.0028763	NaN	NaN	NaN	1	NaN	NaN	NaN	1	NaN	NaN	NaN	1	NaN	NaN	NaN	1	NaN
G3CE24;G3CE68;G3CE17;G3CDY6;Q9CRC0;G3CE70;G3BKB2	G3CE24;G3CE68;G3CE17;G3CDY6;Q9CRC0;G3CE70;G3BKB2	1;1;1;1;1;1;1	1;1;1;1;1;1;1	1;1;1;1;1;1;1	Vitamin K epoxide reductase complex subunit 1	Vkorc1	>tr|G3CE24|G3CE24_MOUSE Vitamin K epoxide reductase complex subunit 1 (Fragment) OS=Mus musculus domesticus GN=Vkorc1 PE=4 SV=1;>tr|G3CE68|G3CE68_MOUSE Vitamin K epoxide reductase complex subunit 1 (Fragment) OS=Mus musculus domesticus GN=Vkorc1 PE=4 SV=1;	7	1	1	1	1	1	1	22.8	22.8	22.8	6.1131	57	57;58;58;58;161;161;161	8.5								1	1	2	0.0008897	0.65079	0.73659	58.018	2	0.38903	0.78701	43.05	2	0.72554	1.133	18.867	2	0.65079	0.73659	58.018	2	0.38903
G3UVV4;Q6GQU1;Q3UPC4;Q3TJE3;P17710-3;P17710-4;P17710;Q3UE51;P17710-2;Q3TTB4;D3YYR4;D3Z365;B4YB29;D3Z105;Q91W97	G3UVV4;Q6GQU1;Q3UPC4;Q3TJE3;P17710-3;P17710-4;P17710;Q3UE51;P17710-2;Q3TTB4	21;21;21;21;21;21;21;20;19;15;5;5;1;1;1	21;21;21;21;21;21;21;20;19;15;5;5;1;1;1	20;20;20;20;20;20;20;19;18;14;5;5;1;1;1	Hexokinase-1	Hk1	>tr|G3UVV4|G3UVV4_MOUSE Hexokinase 1, isoform CRA_f OS=Mus musculus GN=Hk1 PE=3 SV=1;>tr|Q6GQU1|Q6GQU1_MOUSE Hexokinase 1, isoform CRA_d OS=Mus musculus GN=Hk1 PE=2 SV=1;>tr|Q3UPC4|Q3UPC4_MOUSE Putative uncharacterized protein OS=Mus musculus GN=Hk1 PE=2 S	15	21	21	20	21	21	20	29.8	29.8	28.9	101.87	917	917;918;918;918;918;922;974;864;945;670;184;223;49;80;915	3			27							27	1.2226E-221	0.43685	0.56041	27.897	25	0.35764	0.69007	36.299	25	0.9033	1.2188	32.141	25	0.43685	0.56041	27.897	25	0.35764
Q9D1L9;G3UW70	Q9D1L9;G3UW70	2;2	2;2	2;2	Ragulator complex protein LAMTOR5	Lamtor5	>sp|Q9D1L9|LTOR5_MOUSE Ragulator complex protein LAMTOR5 OS=Mus musculus GN=Lamtor5 PE=2 SV=1;>tr|G3UW70|G3UW70_MOUSE MCG21719 OS=Mus musculus GN=Lamtor5 PE=4 SV=1	2	2	2	2	2	2	2	33	33	33	9.6418	91	91;145	9									5	5	6.5633E-21	0.74379	0.63991	4.4802	3	0.49799	0.71342	10.848	3	0.66867	0.95612	5.3096	3	0.74379	0.63991	4.4802	3	0.49799
Q9CWN2;G3UWE1;Q9CY27;Q52L67	Q9CWN2;G3UWE1;Q9CY27;Q52L67	2;2;2;2	2;2;2;2	2;2;2;2	Very-long-chain enoyl-CoA reductase	Tecr	>tr|Q9CWN2|Q9CWN2_MOUSE Putative uncharacterized protein OS=Mus musculus GN=Tecr PE=2 SV=1;>tr|G3UWE1|G3UWE1_MOUSE MCG11048, isoform CRA_c OS=Mus musculus GN=Tecr PE=1 SV=1;>sp|Q9CY27|TECR_MOUSE Very-long-chain enoyl-CoA reductase OS=Mus musculus GN=Tecr P	4	2	2	2	2	2	2	7.5	7.5	7.5	34.28	293	293;293;308;362	7.5							1	1		2	4.1743E-08	0.36661	0.5301	22.079	2	0.193	0.38964	24.316	2	0.5617	0.82847	0.54291	2	0.36661	0.5301	22.079	2	0.193
Q56A15;P62897;G3UWG1	Q56A15;P62897;G3UWG1	5;5;5	5;5;5	3;3;3	Cytochrome c, somatic	Cycs;Gm10108	>tr|Q56A15|Q56A15_MOUSE Cytochrome c OS=Mus musculus GN=Cycs PE=2 SV=1;>sp|P62897|CYC_MOUSE Cytochrome c, somatic OS=Mus musculus GN=Cycs PE=1 SV=2;>tr|G3UWG1|G3UWG1_MOUSE MCG115977 OS=Mus musculus GN=Gm10108 PE=3 SV=1	3	5	5	3	5	5	3	29.5	29.5	21.9	11.605	105	105;105;105	8.75								2	6	8	1.4473E-52	0.65002	0.62907	18.641	8	0.64249	0.87487	28.375	8	0.99263	1.3979	25.54	8	0.65002	0.62907	18.641	8	0.64249
G3UWL8;Q3TUH1-2;Q3TUH1;G5E881;D6RGT1;G3UYJ1	G3UWL8;Q3TUH1-2;Q3TUH1;G5E881;D6RGT1	3;3;3;3;2;1	3;3;3;3;2;1	3;3;3;3;2;1	Mitochondrial translocator assembly and maintenance protein 41 homolog	Tamm41	>tr|G3UWL8|G3UWL8_MOUSE Mitochondrial translocator assembly and maintenance protein 41 homolog (Fragment) OS=Mus musculus GN=Tamm41 PE=2 SV=2;>sp|Q3TUH1-2|TAM41_MOUSE Isoform 2 of Mitochondrial translocator assembly and maintenance protein 41 homolog OS=Mu	6	3	3	3	3	3	3	20.4	20.4	20.4	24.706	221	221;239;337;337;149;124	7							3			3	8.2511E-07	0.6951	1.0031	10.881	3	0.53036	1.1095	24.714	3	0.75313	1.1505	10.607	3	0.6951	1.0031	10.881	3	0.53036
Q6Y7W8-2;G3UWR2;G3UYG6;Q6Y7W8	Q6Y7W8-2;G3UWR2;G3UYG6;Q6Y7W8	1;1;1;1	1;1;1;1	1;1;1;1	PERQ amino acid-rich with GYF domain-containing protein 2	Gigyf2	>sp|Q6Y7W8-2|PERQ2_MOUSE Isoform 2 of PERQ amino acid-rich with GYF domain-containing protein 2 OS=Mus musculus GN=Gigyf2;>tr|G3UWR2|G3UWR2_MOUSE PERQ amino acid-rich with GYF domain-containing protein 2 OS=Mus musculus GN=Gigyf2 PE=1 SV=1;>tr|G3UYG6|G3UYG	4	1	1	1	1	1	1	2.6	2.6	2.6	49.271	424	424;1122;1285;1291	2		1								1	0.0021294	NaN	NaN	NaN	1	NaN	NaN	NaN	1	NaN	NaN	NaN	1	NaN	NaN	NaN	1	NaN
G3UX43;G3UZ47;O70251;M0QWK5;M0QWH8	G3UX43;G3UZ47;O70251;M0QWK5;M0QWH8	2;2;2;1;1	2;2;2;1;1	2;2;2;1;1	Elongation factor 1-beta	Eef1b2;Eef1b	>tr|G3UX43|G3UX43_MOUSE Elongation factor 1-beta OS=Mus musculus GN=Eef1b2 PE=4 SV=1;>tr|G3UZ47|G3UZ47_MOUSE Elongation factor 1-beta (Fragment) OS=Mus musculus GN=Eef1b2 PE=4 SV=1;>sp|O70251|EF1B_MOUSE Elongation factor 1-beta OS=Mus musculus GN=Eef1b PE=	5	2	2	2	2	2	2	69.1	69.1	69.1	7.5424	68	68;94;225;43;48	7.5							3	3		6	8.0073E-134	0.86811	1.0969	55.688	6	0.90318	1.5999	31.403	6	1.1854	1.5757	31.595	6	0.86811	1.0969	55.688	6	0.90318
G3UX44;P50171;P50171-2	G3UX44;P50171;P50171-2	3;3;3	3;3;3	3;3;3	Estradiol 17-beta-dehydrogenase 8	H2-Ke6;Hsd17b8	>tr|G3UX44|G3UX44_MOUSE Estradiol 17-beta-dehydrogenase 8 (Fragment) OS=Mus musculus GN=H2-Ke6 PE=1 SV=1;>sp|P50171|DHB8_MOUSE Estradiol 17-beta-dehydrogenase 8 OS=Mus musculus GN=Hsd17b8 PE=1 SV=2;>sp|P50171-2|DHB8_MOUSE Isoform Long of Estradiol 17-beta-	3	3	3	3	3	3	3	18.8	18.8	18.8	23.985	234	234;259;274	8								3		3	7.0275E-07	1.0773	1.2232	22.679	3	0.63974	1.3608	8.613	3	0.64423	0.9998	15.486	3	1.0773	1.2232	22.679	3	0.63974
G3UXF0;Q4FJZ2;Q8BH30;O35345;Q60960	G3UXF0;Q4FJZ2;Q8BH30;O35345;Q60960	1;1;1;1;1	1;1;1;1;1	1;1;1;1;1	Importin subunit alpha;Importin subunit alpha-7;Importin subunit alpha-1	Kpna1;Kpna6	>tr|G3UXF0|G3UXF0_MOUSE Importin subunit alpha-5 (Fragment) OS=Mus musculus GN=Kpna1 PE=4 SV=1;>tr|Q4FJZ2|Q4FJZ2_MOUSE Importin subunit alpha OS=Mus musculus GN=Kpna6 PE=2 SV=1;>tr|Q8BH30|Q8BH30_MOUSE Importin subunit alpha OS=Mus musculus GN=Kpna6 PE=2 SV	5	1	1	1	1	1	1	6.1	6.1	6.1	25.588	230	230;533;536;536;538	5					1					1	0.0052841	NaN	NaN	NaN	1	NaN	NaN	NaN	1	NaN	NaN	NaN	1	NaN	NaN	NaN	1	NaN
G3UZA4;N0E462;G3UXG7;G3UXU2;G3UZJ5;P67871;N0E4C0;N0E4C5;N0E463;G3UZX4	G3UZA4;N0E462;G3UXG7;G3UXU2;G3UZJ5;P67871;N0E4C0;N0E4C5;N0E463;G3UZX4	1;1;1;1;1;1;1;1;1;1	1;1;1;1;1;1;1;1;1;1	1;1;1;1;1;1;1;1;1;1	Casein kinase II subunit beta	Csnk2b	>tr|G3UZA4|G3UZA4_MOUSE Casein kinase II subunit beta (Fragment) OS=Mus musculus GN=Csnk2b PE=2 SV=2;>tr|N0E462|N0E462_MOUSE Casein kinase II, beta subunit, isoform CRA_b OS=Mus musculus GN=Csnk2b PE=2 SV=1;>tr|G3UXG7|G3UXG7_MOUSE Casein kinase II subunit	10	1	1	1	1	1	1	9	9	9	14.279	122	122;125;164;180;206;215;215;217;227;257	8								1		1	0.0037865	NaN	NaN	NaN	1	NaN	NaN	NaN	1	NaN	NaN	NaN	1	NaN	NaN	NaN	1	NaN
G3UZD2;G3UXT7;Q91VQ2;Q8CFQ9;Q564D0;Q3USY4;Q3UK30;P56959	G3UZD2;G3UXT7;Q91VQ2;Q8CFQ9;Q564D0;Q3USY4;Q3UK30;P56959	1;1;1;1;1;1;1;1	1;1;1;1;1;1;1;1	1;1;1;1;1;1;1;1	RNA-binding protein FUS	Fus	>tr|G3UZD2|G3UZD2_MOUSE RNA-binding protein FUS (Fragment) OS=Mus musculus GN=Fus PE=4 SV=1;>tr|G3UXT7|G3UXT7_MOUSE RNA-binding protein FUS (Fragment) OS=Mus musculus GN=Fus PE=4 SV=1;>tr|Q91VQ2|Q91VQ2_MOUSE Fus protein OS=Mus musculus GN=Fus PE=2 SV=1;>tr	8	1	1	1	1	1	1	23.1	23.1	23.1	10.478	104	104;130;280;517;518;518;518;518	5					1					1	0.053629	NaN	NaN	NaN	1	NaN	NaN	NaN	1	NaN	NaN	NaN	1	NaN	NaN	NaN	1	NaN
G3UYR8;Q9DBF1-2;Q9DBF1;G3UY72;E9Q1H3	G3UYR8;Q9DBF1-2;Q9DBF1;G3UY72	3;3;3;2;1	3;3;3;2;1	3;3;3;2;1	Alpha-aminoadipic semialdehyde dehydrogenase	Aldh7a1	>tr|G3UYR8|G3UYR8_MOUSE Alpha-aminoadipic semialdehyde dehydrogenase OS=Mus musculus GN=Aldh7a1 PE=1 SV=1;>sp|Q9DBF1-2|AL7A1_MOUSE Isoform 2 of Alpha-aminoadipic semialdehyde dehydrogenase OS=Mus musculus GN=Aldh7a1;>sp|Q9DBF1|AL7A1_MOUSE Alpha-aminoadipic	5	3	3	3	3	3	3	10.3	10.3	10.3	51.684	475	475;511;539;321;161	5.6					2	3				5	4.0815E-14	0.61735	0.98788	43.702	5	0.78695	1.2332	45.72	5	0.99629	0.99968	43.772	5	0.61735	0.98788	43.702	5	0.78695
G3UYV7;Q059I1;P62858;J3QNN8	G3UYV7;Q059I1;P62858;J3QNN8	2;2;2;1	2;2;2;1	2;2;2;1	40S ribosomal protein S28	Rps28;Gm10263	>tr|G3UYV7|G3UYV7_MOUSE 40S ribosomal protein S28 (Fragment) OS=Mus musculus GN=Rps28 PE=4 SV=1;>tr|Q059I1|Q059I1_MOUSE MCG22987, isoform CRA_a OS=Mus musculus GN=Rps28 PE=3 SV=1;>sp|P62858|RS28_MOUSE 40S ribosomal protein S28 OS=Mus musculus GN=Rps28 PE=2	4	2	2	2	2	2	2	37.5	37.5	37.5	6.3442	56	56;69;69;69	9									2	2	0.0002296	1.064	0.97778	7.4284	2	0.59344	1.0122	4.8479	2	0.54528	0.83487	2.7864	2	1.064	0.97778	7.4284	2	0.59344
G3UZI2;Q7TMK9-2;G3V018;Q7TMK9;G3UWM1;G3UXJ6;G3XA76;G3UZ48;Q3TRV3;Q9CT37;F7B5B5;Q99KG1;Q3UZI0;Q3UKV5;Q8VHM5;Q3UMT8;Q3U8W9	G3UZI2;Q7TMK9-2;G3V018;Q7TMK9;G3UWM1;G3UXJ6;G3XA76;G3UZ48	6;6;6;6;4;4;3;3;1;1;1;1;1;1;1;1;1	6;6;6;6;4;4;3;3;1;1;1;1;1;1;1;1;1	6;6;6;6;4;4;3;3;1;1;1;1;1;1;1;1;1	Heterogeneous nuclear ribonucleoprotein Q	Syncrip	>tr|G3UZI2|G3UZI2_MOUSE Heterogeneous nuclear ribonucleoprotein Q OS=Mus musculus GN=Syncrip PE=2 SV=1;>sp|Q7TMK9-2|HNRPQ_MOUSE Isoform 2 of Heterogeneous nuclear ribonucleoprotein Q OS=Mus musculus GN=Syncrip;>tr|G3V018|G3V018_MOUSE Heterogeneous nuclear	17	6	6	6	6	6	6	16.7	16.7	16.7	58.751	527	527;562;588;623;196;448;94;464;368;381;531;601;604;610;632;632;632	5.44					5	4				9	2.5342E-63	0.67867	0.92319	32.067	9	0.56464	0.71889	45.304	9	0.94869	0.98389	33.41	9	0.67867	0.92319	32.067	9	0.56464
Q9CQG4;Q921E4;Q5QGU0;G3X8R0;Q60870	Q9CQG4;Q921E4;Q5QGU0;G3X8R0	4;4;4;4;1	4;4;4;4;1	4;4;4;4;1		Reep5	>tr|Q9CQG4|Q9CQG4_MOUSE Putative uncharacterized protein OS=Mus musculus GN=Reep5 PE=2 SV=1;>tr|Q921E4|Q921E4_MOUSE Receptor accessory protein 5 OS=Mus musculus GN=Reep5 PE=2 SV=1;>tr|Q5QGU0|Q5QGU0_MOUSE Receptor expression enhancing protein 5 OS=Mus muscu	5	4	4	4	4	4	4	11.9	11.9	11.9	21.086	185	185;185;189;189;185	9									6	6	5.8996E-28	0.45571	0.43108	29.701	5	0.39871	0.66247	25.488	5	0.85607	1.328	9.305	5	0.45571	0.43108	29.701	5	0.39871
Q9CQV7;Q9CQV7-3;Q9CQV7-2;G3X8S1;D3Z5K6	Q9CQV7;Q9CQV7-3;Q9CQV7-2;G3X8S1;D3Z5K6	2;2;2;2;1	2;2;2;2;1	2;2;2;2;1	Mitochondrial import inner membrane translocase subunit TIM14	Dnajc19	>sp|Q9CQV7|TIM14_MOUSE Mitochondrial import inner membrane translocase subunit TIM14 OS=Mus musculus GN=Dnajc19 PE=2 SV=3;>sp|Q9CQV7-3|TIM14_MOUSE Isoform 3 of Mitochondrial import inner membrane translocase subunit TIM14 OS=Mus musculus GN=Dnajc19;>sp|Q9C	5	2	2	2	2	2	2	28.4	28.4	28.4	12.436	116	116;130;157;157;110	9									2	2	5.4518E-07	0.62974	0.57081	31.535	2	0.64265	0.91486	46.592	2	1.3861	1.931	56.026	2	0.62974	0.57081	31.535	2	0.64265
Q9D2D1;Q544R6;P16675;G3X8T3	Q9D2D1;Q544R6;P16675;G3X8T3	4;4;4;4	4;4;4;4	4;4;4;4	Lysosomal protective protein;Lysosomal protective protein 32 kDa chain;Lysosomal protective protein 20 kDa chain	Ctsa	>tr|Q9D2D1|Q9D2D1_MOUSE Putative uncharacterized protein OS=Mus musculus GN=Ctsa PE=2 SV=1;>tr|Q544R6|Q544R6_MOUSE Protective protein for beta-galactosidase, isoform CRA_a OS=Mus musculus GN=Ctsa PE=2 SV=1;>sp|P16675|PPGB_MOUSE Lysosomal protective protein	4	4	4	4	4	4	4	12.9	12.9	12.9	53.829	474	474;474;474;492	7.67					1			4	1	6	2.6013E-76	1.1439	1.1169	46.362	4	0.79094	1.0603	47.409	4	0.64383	0.85225	13.945	4	1.1439	1.1169	46.362	4	0.79094
G3X922;D4AFX7;Q3UX52;Q3UQJ7;Q8CHD7;Q8BNL1;Q3TNE7	G3X922;D4AFX7	28;27;13;13;13;9;6	28;27;13;13;13;9;6	28;27;13;13;13;9;6		Dnajc13	>tr|G3X922|G3X922_MOUSE MCG115602 OS=Mus musculus GN=Dnajc13 PE=4 SV=1;>tr|D4AFX7|D4AFX7_MOUSE Receptor mediated endocytosis-8 OS=Mus musculus GN=Dnajc13 PE=2 SV=1	7	28	28	28	28	28	28	16.7	16.7	16.7	254.44	2243	2243;2248;933;950;966;715;479	2		34								34	1.0215E-143	0.71682	0.83145	49.186	34	0.51217	0.86726	70.255	33	0.60704	0.99179	59.047	33	0.71682	0.83145	49.186	34	0.51217
Q8R2V9;Q3V222;Q80U83;Q8CGF4;G3X972	Q8R2V9;Q3V222;Q80U83;Q8CGF4;G3X972	1;1;1;1;1	1;1;1;1;1	1;1;1;1;1		Sec24c	>tr|Q8R2V9|Q8R2V9_MOUSE Sec24c protein (Fragment) OS=Mus musculus GN=Sec24c PE=2 SV=1;>tr|Q3V222|Q3V222_MOUSE Putative uncharacterized protein (Fragment) OS=Mus musculus GN=Sec24c PE=2 SV=1;>tr|Q80U83|Q80U83_MOUSE MKIAA0079 protein (Fragment) OS=Mus muscul	5	1	1	1	1	1	1	3	3	3	48.814	436	436;803;1028;1096;1096	3			1							1	0.0057732	NaN	NaN	NaN	1	NaN	NaN	NaN	1	NaN	NaN	NaN	1	NaN	NaN	NaN	1	NaN
G3X9B1;Q3TMK0;Q3TNE1;Q3UNW7;Q8BLJ4;Q3T9I0;Q3V1X6	G3X9B1;Q3TMK0;Q3TNE1;Q3UNW7	3;2;2;2;1;1;1	3;2;2;2;1;1;1	3;2;2;2;1;1;1		Heatr1	>tr|G3X9B1|G3X9B1_MOUSE HEAT repeat containing 1 OS=Mus musculus GN=Heatr1 PE=4 SV=1;>tr|Q3TMK0|Q3TMK0_MOUSE Putative uncharacterized protein (Fragment) OS=Mus musculus GN=Heatr1 PE=2 SV=1;>tr|Q3TNE1|Q3TNE1_MOUSE Putative uncharacterized protein (Fragment)	7	3	3	3	3	3	3	1.4	1.4	1.4	242.07	2143	2143;984;1090;1180;733;733;743	2		3								3	4.7625E-07	1.1739	1.434	27.052	3	0.95046	1.7776	11.804	3	0.76861	1.0984	36.212	3	1.1739	1.434	27.052	3	0.95046
G3X9L6;Q9DCX2;B1ASE2;D3Z1B2	G3X9L6;Q9DCX2;B1ASE2	10;10;8;1	10;10;8;1	10;10;8;1	ATP synthase subunit d, mitochondrial	Gm10250;Atp5h	>tr|G3X9L6|G3X9L6_MOUSE MCG55033 OS=Mus musculus GN=Gm10250 PE=4 SV=1;>sp|Q9DCX2|ATP5H_MOUSE ATP synthase subunit d, mitochondrial OS=Mus musculus GN=Atp5h PE=1 SV=3;>tr|B1ASE2|B1ASE2_MOUSE ATP synthase subunit d, mitochondrial (Fragment) OS=Mus musculus G	4	10	10	10	10	10	10	71.2	71.2	71.2	18.621	160	160;161;138;161	8.19								13	3	16	1.0583E-220	0.59732	0.79537	28.551	15	0.41484	0.71242	31.466	15	0.73766	1.0503	27.107	15	0.59732	0.79537	28.551	15	0.41484
Q9ER88;G3X9M0;G3UWZ6;Q9ER88-2;G3UWM7;G3UYM6;G3UWR5;G3UWJ4;G3UZC0	Q9ER88;G3X9M0;G3UWZ6;Q9ER88-2;G3UWM7	4;4;3;3;2;1;1;1;1	4;4;3;3;2;1;1;1;1	4;4;3;3;2;1;1;1;1	28S ribosomal protein S29, mitochondrial	Dap3	>sp|Q9ER88|RT29_MOUSE 28S ribosomal protein S29, mitochondrial OS=Mus musculus GN=Dap3 PE=2 SV=1;>tr|G3X9M0|G3X9M0_MOUSE 28S ribosomal protein S29, mitochondrial OS=Mus musculus GN=Dap3 PE=2 SV=1;>tr|G3UWZ6|G3UWZ6_MOUSE 28S ribosomal protein S29, mitochond	9	4	4	4	4	4	4	14.6	14.6	14.6	44.699	391	391;396;255;361;217;133;165;200;212	5.57			2		1		4			7	5.5801E-13	0.53674	0.8022	67.699	7	0.44151	0.56559	56.411	7	0.58053	0.80964	52.05	7	0.53674	0.8022	67.699	7	0.44151
G3X9V0;Q5SVP3;P97372;E0CZ90;Q99LN3	G3X9V0;Q5SVP3;P97372;E0CZ90	3;3;3;2;1	3;3;3;2;1	3;3;3;2;1	Proteasome activator complex subunit 2	Psme2	>tr|G3X9V0|G3X9V0_MOUSE MCG22048, isoform CRA_a OS=Mus musculus GN=Psme2 PE=4 SV=1;>tr|Q5SVP3|Q5SVP3_MOUSE MCG22048, isoform CRA_c OS=Mus musculus GN=PSME2b PE=2 SV=1;>sp|P97372|PSME2_MOUSE Proteasome activator complex subunit 2 OS=Mus musculus GN=Psme2 PE	5	3	3	3	3	3	3	21.6	21.6	21.6	26.159	231	231;239;239;165;64	8								4		4	1.3146E-07	1.7001	2.2824	11.773	4	1.0735	2.0965	13.24	4	0.58607	0.89707	13.79	4	1.7001	2.2824	11.773	4	1.0735
G3XA10;Q8VEK3;Q8C290;Q3ULH5;Q3TXW2;Q3TVV6;O88568;Q3TWN5;Q3TGN5;Q3TS50;Q9R205	G3XA10;Q8VEK3;Q8C290;Q3ULH5;Q3TXW2;Q3TVV6;O88568;Q3TWN5;Q3TGN5;Q3TS50	8;8;8;8;8;8;7;7;5;4;1	8;8;8;8;8;8;7;7;5;4;1	8;8;8;8;8;8;7;7;5;4;1	Heterogeneous nuclear ribonucleoprotein U	Hnrnpu	>tr|G3XA10|G3XA10_MOUSE Heterogeneous nuclear ribonucleoprotein U OS=Mus musculus GN=Hnrnpu PE=1 SV=1;>sp|Q8VEK3|HNRPU_MOUSE Heterogeneous nuclear ribonucleoprotein U OS=Mus musculus GN=Hnrnpu PE=1 SV=1;>tr|Q8C290|Q8C290_MOUSE Putative uncharacterized prot	11	8	8	8	8	8	8	9.3	9.3	9.3	86.805	793	793;800;800;800;800;800;798;800;686;533;61	3			9							9	2.7913E-95	1.391	1.6511	45.314	9	0.87521	1.9335	28.816	9	0.6785	0.95283	17.792	9	1.391	1.6511	45.314	9	0.87521
G3XA66	G3XA66	5	5	1		Mtx1	>tr|G3XA66|G3XA66_MOUSE Metaxin-1 (Fragment) OS=Mus musculus GN=Mtx1 PE=4 SV=1	1	5	5	1	5	5	1	19.8	19.8	4	33.48	298	298	7							6			6	1.0829E-30	0.41757	0.5029	16.958	6	0.41859	0.86551	22.383	6	1.0503	1.5823	32.426	6	0.41757	0.5029	16.958	6	0.41859
Q6PBG2;Q9D8B4;G5E814	Q6PBG2;Q9D8B4;G5E814	1;1;1	1;1;1	1;1;1	NADH dehydrogenase [ubiquinone] 1 alpha subcomplex subunit 11	Ndufa11	>tr|Q6PBG2|Q6PBG2_MOUSE Ndufa11 protein OS=Mus musculus GN=Ndufa11 PE=4 SV=1;>sp|Q9D8B4|NDUAB_MOUSE NADH dehydrogenase [ubiquinone] 1 alpha subcomplex subunit 11 OS=Mus musculus GN=Ndufa11 PE=2 SV=2;>tr|G5E814|G5E814_MOUSE MCG5603 OS=Mus musculus GN=Ndufa1	3	1	1	1	1	1	1	21.6	21.6	21.6	8.1281	74	74;141;143	9									1	1	0.0071155	NaN	NaN	NaN	1	NaN	NaN	NaN	1	NaN	NaN	NaN	1	NaN	NaN	NaN	1	NaN
G5E829;Q3TC38;Q3TDJ2;Q05CJ5;Q8K314;Q32ME1;F7AAP4;D1FNM8;H2BL43;E9Q828;Q6Q477;D1FNM9;Q3TSK3;Q3UPA8;Q6PG79;Q0VF54;Q8C048;S4R1C4;A2ALL9;Q3UHH0;Q9R0K7;Q3UHJ3;Q0VF55;F8WHB1;D5L240	G5E829;Q3TC38;Q3TDJ2;Q05CJ5;Q8K314	8;4;4;4;4;2;2;2;2;2;2;2;1;1;1;1;1;1;1;1;1;1;1;1;1	8;4;4;4;4;2;2;2;2;2;2;2;1;1;1;1;1;1;1;1;1;1;1;1;1	8;4;4;4;4;2;2;2;2;2;2;2;1;1;1;1;1;1;1;1;1;1;1;1;1		Atp2b1	>tr|G5E829|G5E829_MOUSE MCG13663, isoform CRA_a OS=Mus musculus GN=Atp2b1 PE=1 SV=1;>tr|Q3TC38|Q3TC38_MOUSE Putative uncharacterized protein (Fragment) OS=Mus musculus GN=Atp2b1 PE=2 SV=1;>tr|Q3TDJ2|Q3TDJ2_MOUSE Putative uncharacterized protein (Fragment)	25	8	8	8	8	8	8	10.3	10.3	10.3	134.75	1220	1220;304;306;313;914;1107;1166;1166;1172;1172;1205;1205;290;297;372;1109;1144;1154;1173;1194;1198;1198;1220;1243;1243	3			9							9	3.0772E-28	1.3008	1.5447	29.618	8	1.0387	1.731	55.434	8	0.80608	1.0296	41.086	8	1.3008	1.5447	29.618	8	1.0387
O89026;G5E843	O89026;G5E843	1;1	1;1	1;1	Roundabout homolog 1	Robo1	>sp|O89026|ROBO1_MOUSE Roundabout homolog 1 OS=Mus musculus GN=Robo1 PE=1 SV=1;>tr|G5E843|G5E843_MOUSE Roundabout homolog 1 OS=Mus musculus GN=Robo1 PE=4 SV=1	2	1	1	1	1	1	1	0.7	0.7	0.7	176.4	1612	1612;1612	2		1								1	0.0069521	NaN	NaN	NaN	1	NaN	NaN	NaN	1	NaN	NaN	NaN	1	NaN	NaN	NaN	1	NaN
G5E850;Q544Z9;P56395;E0CY88	G5E850;Q544Z9;P56395	6;6;6;2	6;6;6;2	6;6;6;2	Cytochrome b5	Cyb5;Cyb5a	>tr|G5E850|G5E850_MOUSE Cytochrome b-5, isoform CRA_a OS=Mus musculus GN=Cyb5 PE=1 SV=1;>tr|Q544Z9|Q544Z9_MOUSE Cytochrome b-5, isoform CRA_d OS=Mus musculus GN=Cyb5 PE=2 SV=1;>sp|P56395|CYB5_MOUSE Cytochrome b5 OS=Mus musculus GN=Cyb5a PE=1 SV=2	4	6	6	6	6	6	6	74.5	74.5	74.5	11.142	98	98;134;134;110	9									8	8	0	0.20857	0.16956	28.723	8	0.11923	0.19186	27.104	8	0.69553	1.0397	28.585	8	0.20857	0.16956	28.723	8	0.11923
G5E898;Q9R269	G5E898;Q9R269	3;3	3;3	3;3	Periplakin	Ppl	>tr|G5E898|G5E898_MOUSE Periplakin OS=Mus musculus GN=Ppl PE=1 SV=1;>sp|Q9R269|PEPL_MOUSE Periplakin OS=Mus musculus GN=Ppl PE=1 SV=1	2	3	3	3	3	3	3	1.8	1.8	1.8	203.78	1754	1754;1755	2		3								3	1.0543E-06	1.7843	2.345	33.747	3	1.2285	2.3454	34.468	3	0.54269	0.92054	3.3686	3	1.7843	2.345	33.747	3	1.2285
Q8BRH0;G5E8C4;Q8BRH0-2	Q8BRH0;G5E8C4;Q8BRH0-2	2;2;1	2;2;1	2;2;1	Transmembrane and TPR repeat-containing protein 3	Tmtc3	>sp|Q8BRH0|TMTC3_MOUSE Transmembrane and TPR repeat-containing protein 3 OS=Mus musculus GN=Tmtc3 PE=2 SV=2;>tr|G5E8C4|G5E8C4_MOUSE MCG142017, isoform CRA_a OS=Mus musculus GN=Tmtc3 PE=4 SV=1;>sp|Q8BRH0-2|TMTC3_MOUSE Isoform 2 of Transmembrane and TPR repe	3	2	2	2	2	2	2	3.2	3.2	3.2	104.2	920	920;920;658	4				2						2	2.5931E-06	0.73052	1.0974	18.74	2	0.34712	0.72826	47.599	2	0.47517	0.63519	51.098	2	0.73052	1.0974	18.74	2	0.34712
O70309;Q6PE70;O70309-2;G5E8F8	O70309;Q6PE70;O70309-2;G5E8F8	1;1;1;1	1;1;1;1	1;1;1;1	Integrin beta-5;Integrin beta	Itgb5	>sp|O70309|ITB5_MOUSE Integrin beta-5 OS=Mus musculus GN=Itgb5 PE=1 SV=2;>tr|Q6PE70|Q6PE70_MOUSE Integrin beta OS=Mus musculus GN=Itgb5 PE=2 SV=1;>sp|O70309-2|ITB5_MOUSE Isoform Beta-5B of Integrin beta-5 OS=Mus musculus GN=Itgb5;>tr|G5E8F8|G5E8F8_MOUSE In	4	1	1	1	1	1	1	2.5	2.5	2.5	87.908	798	798;799;816;816	3			1							1	5.2674E-07	NaN	NaN	NaN	1	NaN	NaN	NaN	1	NaN	NaN	NaN	1	NaN	NaN	NaN	1	NaN
Q3U1W7;O35516-2;O35516;G5E8J0	Q3U1W7;O35516-2;O35516;G5E8J0	1;1;1;1	1;1;1;1	1;1;1;1	Neurogenic locus notch homolog protein 2;Notch 2 extracellular truncation;Notch 2 intracellular domain	Notch2	>tr|Q3U1W7|Q3U1W7_MOUSE Putative uncharacterized protein (Fragment) OS=Mus musculus GN=Notch2 PE=2 SV=1;>sp|O35516-2|NOTC2_MOUSE Isoform 2 of Neurogenic locus notch homolog protein 2 OS=Mus musculus GN=Notch2;>sp|O35516|NOTC2_MOUSE Neurogenic locus notch h	4	1	1	1	1	1	1	1.4	1.4	1.4	125.72	1154	1154;2263;2470;2473	2		1								1	0.0027899	NaN	NaN	NaN	1	NaN	NaN	NaN	1	NaN	NaN	NaN	1	NaN	NaN	NaN	1	NaN
G5E8T3;Q9D104;D6RHP8;Q8BZ07;Q9CRF7	G5E8T3;Q9D104;D6RHP8;Q8BZ07;Q9CRF7	2;2;1;1;1	2;2;1;1;1	2;2;1;1;1		Srp19	>tr|G5E8T3|G5E8T3_MOUSE Signal recognition particle 19 kDa protein OS=Mus musculus GN=Srp19 PE=4 SV=1;>tr|Q9D104|Q9D104_MOUSE Signal recognition particle 19 kDa protein OS=Mus musculus GN=Srp19 PE=2 SV=1;>tr|D6RHP8|D6RHP8_MOUSE Signal recognition particle	5	2	2	2	2	2	2	22.5	22.5	22.5	13.621	120	120;144;40;113;135	9									2	2	2.7617E-05	1.059	0.97779	9.0648	2	0.75412	0.89804	11.341	2	0.95266	1.1399	20.992	2	1.059	0.97779	9.0648	2	0.75412
Q9EQJ9;G5E8T6;Q8C124;Q9EQJ9-2	Q9EQJ9;G5E8T6;Q8C124	3;3;2;1	3;3;2;1	3;3;2;1	Membrane-associated guanylate kinase, WW and PDZ domain-containing protein 3	Magi3	>sp|Q9EQJ9|MAGI3_MOUSE Membrane-associated guanylate kinase, WW and PDZ domain-containing protein 3 OS=Mus musculus GN=Magi3 PE=1 SV=2;>tr|G5E8T6|G5E8T6_MOUSE Membrane associated guanylate kinase, WW and PDZ domain containing 3, isoform CRA_a OS=Mus muscul	4	3	3	3	3	3	3	2.7	2.7	2.7	161.67	1476	1476;1476;273;1126	2		3								3	2.4755E-05	0.38279	0.3872	19.747	3	0.25399	0.322	69.229	3	0.66353	0.71145	90.056	3	0.38279	0.3872	19.747	3	0.25399
Q8R081;G5E924;Q3UMT7;G3UY38;Q8BI42;Q9CVU5;G3UYY3;G3UY56	Q8R081;G5E924;Q3UMT7;G3UY38;Q8BI42	6;6;5;4;3;2;1;1	6;6;5;4;3;2;1;1	6;6;5;4;3;2;1;1	Heterogeneous nuclear ribonucleoprotein L	Hnrnpl	>sp|Q8R081|HNRPL_MOUSE Heterogeneous nuclear ribonucleoprotein L OS=Mus musculus GN=Hnrnpl PE=1 SV=2;>tr|G5E924|G5E924_MOUSE Heterogeneous nuclear ribonucleoprotein L (Fragment) OS=Mus musculus GN=Hnrnpl PE=4 SV=1;>tr|Q3UMT7|Q3UMT7_MOUSE Putative uncharact	8	6	6	6	6	6	6	11.1	11.1	11.1	63.963	586	586;615;592;456;329;61;112;201	5.5					6	6				12	1.3546E-15	0.98904	1.2356	78.478	10	0.6242	0.74236	76.385	9	0.81696	0.85459	15.122	10	0.98904	1.2356	78.478	10	0.6242
G8JL46;Q3UVK0-2;Q3UVK0	G8JL46;Q3UVK0-2;Q3UVK0	2;2;2	2;2;2	2;2;2	Endoplasmic reticulum metallopeptidase 1	Ermp1	>tr|G8JL46|G8JL46_MOUSE Endoplasmic reticulum metallopeptidase 1 (Fragment) OS=Mus musculus GN=Ermp1 PE=2 SV=1;>sp|Q3UVK0-2|ERMP1_MOUSE Isoform 2 of Endoplasmic reticulum metallopeptidase 1 OS=Mus musculus GN=Ermp1;>sp|Q3UVK0|ERMP1_MOUSE Endoplasmic reticu	3	2	2	2	2	2	2	18.8	18.8	18.8	18.694	170	170;215;898	4.5				1	1					2	4.798E-05	0.68302	0.80723	60.809	2	0.77943	1.0354	61.701	2	0.97952	1.0553	12.521	2	0.68302	0.80723	60.809	2	0.77943
H3BIX4;Z4YLB7;P97300-3;P97300-1;P97300	H3BIX4;Z4YLB7;P97300-3;P97300-1;P97300	1;1;1;1;1	1;1;1;1;1	1;1;1;1;1	Neuroplastin	Nptn	>tr|H3BIX4|H3BIX4_MOUSE Neuroplastin (Fragment) OS=Mus musculus GN=Nptn PE=4 SV=1;>tr|Z4YLB7|Z4YLB7_MOUSE Neuroplastin OS=Mus musculus GN=Nptn PE=4 SV=1;>sp|P97300-3|NPTN_MOUSE Isoform 3 of Neuroplastin OS=Mus musculus GN=Nptn;>sp|P97300-1|NPTN_MOUSE Isofo	5	1	1	1	1	1	1	8.1	8.1	8.1	24.293	221	221;277;277;281;397	5.5					1	1				2	9.8489E-07	1.1804	1.3336	72.881	2	1.1451	1.3944	97.052	2	1.3123	1.3014	19.973	2	1.1804	1.3336	72.881	2	1.1451
H3BKW0;Q6NVF9;H3BJ30;H3BJW3	H3BKW0;Q6NVF9;H3BJ30;H3BJW3	1;1;1;1	1;1;1;1	1;1;1;1	Cleavage and polyadenylation specificity factor subunit 6	Cpsf6	>tr|H3BKW0|H3BKW0_MOUSE Cleavage and polyadenylation-specificity factor subunit 6 (Fragment) OS=Mus musculus GN=Cpsf6 PE=2 SV=1;>sp|Q6NVF9|CPSF6_MOUSE Cleavage and polyadenylation specificity factor subunit 6 OS=Mus musculus GN=Cpsf6 PE=2 SV=1;>tr|H3BJ30|H	4	1	1	1	1	1	1	8.8	8.8	8.8	21.248	182	182;551;552;588	5					1					1	2.1009E-07	NaN	NaN	NaN	1	NaN	NaN	NaN	1	NaN	NaN	NaN	1	NaN	NaN	NaN	1	NaN
H3BJ37;Q8BIG7	H3BJ37;Q8BIG7	3;3	3;3	3;3	Catechol O-methyltransferase domain-containing protein 1	Comtd1	>tr|H3BJ37|H3BJ37_MOUSE Catechol O-methyltransferase domain-containing protein 1 OS=Mus musculus GN=Comtd1 PE=2 SV=1;>sp|Q8BIG7|CMTD1_MOUSE Catechol O-methyltransferase domain-containing protein 1 OS=Mus musculus GN=Comtd1 PE=2 SV=1	2	3	3	3	3	3	3	19	19	19	22.215	200	200;262	8								3		3	1.0429E-07	1.5962	2.0677	15.642	3	1.1724	1.7575	37.137	3	1.0561	1.2128	57.722	3	1.5962	2.0677	15.642	3	1.1724
H3BJ77;Q9DB70	H3BJ77;Q9DB70	1;1	1;1	1;1	FUN14 domain-containing protein 1	Fundc1	>tr|H3BJ77|H3BJ77_MOUSE FUN14 domain containing 1, isoform CRA_b OS=Mus musculus GN=Fundc1 PE=4 SV=1;>sp|Q9DB70|FUND1_MOUSE FUN14 domain-containing protein 1 OS=Mus musculus GN=Fundc1 PE=2 SV=1	2	1	1	1	1	1	1	15.2	15.2	15.2	12.043	112	112;155	9									1	1	1.2546E-28	NaN	NaN	NaN	1	NaN	NaN	NaN	1	NaN	NaN	NaN	1	NaN	NaN	NaN	1	NaN
H3BJC6;H3BJP2;H3BK43;H3BLJ9;H3BJL6;Q9R0P3;H3BKH6;H3BL99	H3BJC6;H3BJP2;H3BK43;H3BLJ9;H3BJL6;Q9R0P3;H3BKH6	3;3;3;3;3;3;3;1	3;3;3;3;3;3;3;1	3;3;3;3;3;3;3;1	S-formylglutathione hydrolase	Esd	>tr|H3BJC6|H3BJC6_MOUSE S-formylglutathione hydrolase (Fragment) OS=Mus musculus GN=Esd PE=1 SV=1;>tr|H3BJP2|H3BJP2_MOUSE S-formylglutathione hydrolase (Fragment) OS=Mus musculus GN=Esd PE=1 SV=1;>tr|H3BK43|H3BK43_MOUSE S-formylglutathione hydrolase OS=Mus	8	3	3	3	3	3	3	33.3	33.3	33.3	14.974	135	135;247;249;259;265;282;295;105	7							3			3	2.5005E-07	1.3768	1.7561	15.385	3	1.4272	2.0543	32.029	3	0.76713	0.83188	28.076	3	1.3768	1.7561	15.385	3	1.4272
H3BJE3;Q8K1E0-2;Q8K1E0;I1E4X1;H3BKD6;H3BL25;H3BKP0;H3BKJ7;H3BJ02	H3BJE3;Q8K1E0-2;Q8K1E0;I1E4X1;H3BKD6;H3BL25;H3BKP0;H3BKJ7	3;3;3;3;2;2;2;2;1	3;3;3;3;2;2;2;2;1	3;3;3;3;2;2;2;2;1	Syntaxin-5	Stx5a;Stx5	>tr|H3BJE3|H3BJE3_MOUSE Syntaxin-5 (Fragment) OS=Mus musculus GN=Stx5a PE=2 SV=1;>sp|Q8K1E0-2|STX5_MOUSE Isoform 2 of Syntaxin-5 OS=Mus musculus GN=Stx5;>sp|Q8K1E0|STX5_MOUSE Syntaxin-5 OS=Mus musculus GN=Stx5 PE=1 SV=3;>tr|I1E4X1|I1E4X1_MOUSE Syntaxin-5 O	9	3	3	3	3	3	3	13.7	13.7	13.7	28.966	262	262;301;355;442;77;101;144;234;259	7							4			4	3.0537E-16	0.24655	0.32169	18.84	3	0.26758	0.55674	49.84	3	1.0853	1.6437	24.041	3	0.24655	0.32169	18.84	3	0.26758
H3BJI7;Q9D7S5;Q5K4Q9;Q8C6B0;Q76I24;Q5I0W6;Q1XG79;Q76I26;G3X9G9	H3BJI7;Q9D7S5;Q5K4Q9;Q8C6B0;Q76I24;Q5I0W6;Q1XG79;Q76I26;G3X9G9	3;3;3;3;3;3;3;3;2	3;3;3;3;3;3;3;3;2	3;3;3;3;3;3;3;3;2		AB099516;Mettl7a1;Mettl7a2;Ubie;Mettl7a2-Higd1c;Mettl7a3	>tr|H3BJI7|H3BJI7_MOUSE Protein Mettl7a2Higd1c OS=Mus musculus GN=Mettl7a2Higd1c PE=4 SV=1;>tr|Q9D7S5|Q9D7S5_MOUSE MCG20149, isoform CRA_d OS=Mus musculus GN=mCG_20149 PE=2 SV=1;>tr|Q5K4Q9|Q5K4Q9_MOUSE AAM-B protein OS=Mus musculus GN=Mettl7a1 PE=2 SV=1;>t	9	3	3	3	3	3	3	23.2	23.2	23.2	20.613	181	181;200;242;244;244;244;246;264;244	8								3		3	3.8888E-09	0.48415	0.53736	25.475	3	0.53551	0.75981	20.126	3	1.2534	1.4458	13.874	3	0.48415	0.53736	25.475	3	0.53551
H3BJP9;V9GX21;Q811I0;H3BLL2;H3BKR0;H3BLD0;H3BK16	H3BJP9;V9GX21;Q811I0;H3BLL2;H3BKR0;H3BLD0;H3BK16	2;2;2;2;1;1;1	2;2;2;2;1;1;1	2;2;2;2;1;1;1	ATP synthase mitochondrial F1 complex assembly factor 1	Atpaf1	>tr|H3BJP9|H3BJP9_MOUSE ATP synthase mitochondrial F1 complex assembly factor 1 OS=Mus musculus GN=Atpaf1 PE=4 SV=1;>tr|V9GX21|V9GX21_MOUSE ATP synthase mitochondrial F1 complex assembly factor 1 (Fragment) OS=Mus musculus GN=Atpaf1 PE=4 SV=1;>sp|Q811I0|AT	7	2	2	2	2	2	2	14.5	14.5	14.5	23.736	207	207;271;324;348;78;98;212	7							2			2	0.0010473	NaN	NaN	NaN	1	NaN	NaN	NaN	1	NaN	NaN	NaN	1	NaN	NaN	NaN	1	NaN
H3BKY1;H9H9R4;Q9JHJ3	H3BKY1;H9H9R4;Q9JHJ3	1;1;1	1;1;1	1;1;1	Lysosomal protein NCU-G1	0610031J06Rik	>tr|H3BKY1|H3BKY1_MOUSE Protein 0610031J06Rik OS=Mus musculus GN=0610031J06Rik PE=2 SV=1;>tr|H9H9R4|H9H9R4_MOUSE Protein 0610031J06Rik OS=Mus musculus GN=0610031J06Rik PE=2 SV=1;>sp|Q9JHJ3|NCUG1_MOUSE Lysosomal protein NCU-G1 OS=Mus musculus PE=1 SV=1	3	1	1	1	1	1	1	6.3	6.3	6.3	34.764	319	319;338;404	5					1					1	1.5491E-14	NaN	NaN	NaN	1	NaN	NaN	NaN	1	NaN	NaN	NaN	1	NaN	NaN	NaN	1	NaN
H3BL14;Q8JZN7;H3BKL2	H3BL14;Q8JZN7;H3BKL2	2;2;1	2;2;1	2;2;1	Mitochondrial Rho GTPase 2	Rhot2	>tr|H3BL14|H3BL14_MOUSE Mitochondrial Rho GTPase 2 (Fragment) OS=Mus musculus GN=Rhot2 PE=4 SV=1;>sp|Q8JZN7|MIRO2_MOUSE Mitochondrial Rho GTPase 2 OS=Mus musculus GN=Rhot2 PE=2 SV=1;>tr|H3BKL2|H3BKL2_MOUSE Mitochondrial Rho GTPase 2 (Fragment) OS=Mus muscu	3	2	2	2	2	2	2	25	25	25	18.976	172	172;620;121	4				2						2	7.2528E-14	0.38525	0.47001	7.1503	2	0.36924	0.70157	73.481	2	0.95846	1.2842	66.531	2	0.38525	0.47001	7.1503	2	0.36924
H3BL62;Q91ZA3;Q3UGC8	H3BL62;Q91ZA3;Q3UGC8	1;1;1	1;1;1	1;1;1	Propionyl-CoA carboxylase alpha chain, mitochondrial	Pcca	>tr|H3BL62|H3BL62_MOUSE Propionyl-CoA carboxylase alpha chain, mitochondrial (Fragment) OS=Mus musculus GN=Pcca PE=1 SV=1;>sp|Q91ZA3|PCCA_MOUSE Propionyl-CoA carboxylase alpha chain, mitochondrial OS=Mus musculus GN=Pcca PE=1 SV=2;>tr|Q3UGC8|Q3UGC8_MOUSE P	3	1	1	1	1	1	1	7.7	7.7	7.7	20.211	183	183;724;724	4				1						1	0.00098692	NaN	NaN	NaN	1	NaN	NaN	NaN	1	NaN	NaN	NaN	1	NaN	NaN	NaN	1	NaN
H3BLJ3;Q6KAQ5;Q8BK03	H3BLJ3;Q6KAQ5;Q8BK03	1;1;1	1;1;1	1;1;1	Protein FAM73B	Fam73b	>tr|H3BLJ3|H3BLJ3_MOUSE Protein FAM73B (Fragment) OS=Mus musculus GN=Fam73b PE=2 SV=1;>tr|Q6KAQ5|Q6KAQ5_MOUSE MFLJ00199 protein (Fragment) OS=Mus musculus GN=mFLJ00199 PE=4 SV=1;>sp|Q8BK03|FA73B_MOUSE Protein FAM73B OS=Mus musculus GN=Fam73b PE=1 SV=1	3	1	1	1	1	1	1	12.5	12.5	12.5	14.446	128	128;447;593	5					1					1	0.011356	NaN	NaN	NaN	1	NaN	NaN	NaN	1	NaN	NaN	NaN	1	NaN	NaN	NaN	1	NaN
Q3TF08;Q00724;H7BWY6	Q3TF08;Q00724;H7BWY6	5;5;5	5;5;5	5;5;5	Retinol-binding protein 4	Rbp4	>tr|Q3TF08|Q3TF08_MOUSE Putative uncharacterized protein (Fragment) OS=Mus musculus GN=Rbp4 PE=2 SV=1;>sp|Q00724|RET4_MOUSE Retinol-binding protein 4 OS=Mus musculus GN=Rbp4 PE=2 SV=2;>tr|H7BWY6|H7BWY6_MOUSE Retinol-binding protein 4 OS=Mus musculus GN=Rbp	3	5	5	5	5	5	5	40.2	40.2	40.2	20.2	174	174;201;245	8.18								9	2	11	3.8879E-47	0.098064	0.14503	93.583	10	0.045778	0.083641	92.122	9	0.53504	0.7989	127.09	8	0.098064	0.14503	93.583	10	0.045778
Q80TX7;P58281;H7BX01;P58281-2;F6U775;Q8BK99;E0CXD1	Q80TX7;P58281;H7BX01;P58281-2	5;5;5;5;1;1;1	5;5;5;5;1;1;1	5;5;5;5;1;1;1	Dynamin-like 120 kDa protein, mitochondrial;Dynamin-like 120 kDa protein, form S1	Opa1	>tr|Q80TX7|Q80TX7_MOUSE MKIAA0567 protein (Fragment) OS=Mus musculus GN=mKIAA0567 PE=3 SV=1;>sp|P58281|OPA1_MOUSE Dynamin-like 120 kDa protein, mitochondrial OS=Mus musculus GN=Opa1 PE=1 SV=1;>tr|H7BX01|H7BX01_MOUSE Dynamin-like 120 kDa protein, mitochondr	7	5	5	5	5	5	5	8	8	8	110.35	953	953;960;978;997;296;567;692	4				5						5	5.8327E-17	0.64759	1.0078	25.846	5	0.64117	1.2245	44.075	5	1.0873	1.5927	30.416	5	0.64759	1.0078	25.846	5	0.64117
Q6PDM2;H7BX95;Q6PDM2-3;Q6PDM2-2;F7AI47	Q6PDM2;H7BX95;Q6PDM2-3;Q6PDM2-2	3;3;2;2;1	3;3;2;2;1	3;3;2;2;1	Serine/arginine-rich splicing factor 1	Srsf1	>sp|Q6PDM2|SRSF1_MOUSE Serine/arginine-rich splicing factor 1 OS=Mus musculus GN=Srsf1 PE=1 SV=3;>tr|H7BX95|H7BX95_MOUSE Serine/arginine-rich-splicing factor 1 OS=Mus musculus GN=Srsf1 PE=1 SV=1;>sp|Q6PDM2-3|SRSF1_MOUSE Isoform 3 of Serine/arginine-rich sp	5	3	3	3	3	3	3	18.1	18.1	18.1	27.744	248	248;253;196;201;106	7							3			3	2.1416E-11	0.75649	1.1124	27.277	3	0.51437	1.116	24.876	3	0.72516	1.0907	13.93	3	0.75649	1.1124	27.277	3	0.51437
S4R1L5;H9KUX8;O88738-3;S4R2P8;O88738-2;O88738;S4R268;Q3UYZ6;J3QP64;S4R1R8;S4R2N7;Q8CBU9	S4R1L5;H9KUX8;O88738-3;S4R2P8;O88738-2;O88738	13;13;13;13;13;13;2;2;2;1;1;1	13;13;13;13;13;13;2;2;2;1;1;1	13;13;13;13;13;13;2;2;2;1;1;1	Baculoviral IAP repeat-containing protein 6	Birc6	>tr|S4R1L5|S4R1L5_MOUSE Baculoviral IAP repeat-containing protein 6 OS=Mus musculus GN=Birc6 PE=1 SV=1;>tr|H9KUX8|H9KUX8_MOUSE Baculoviral IAP repeat-containing protein 6 OS=Mus musculus GN=Birc6 PE=1 SV=1;>sp|O88738-3|BIRC6_MOUSE Isoform 3 of Baculoviral	12	13	13	13	13	13	13	4	4	4	529.32	4853	4853;4854;4867;4869;4873;4882;597;972;973;343;437;437	1	13									13	4.4241E-42	0.60135	0.68909	23.059	13	0.50327	0.70633	37.849	13	0.79831	1.047	47.605	13	0.60135	0.68909	23.059	13	0.50327
Q9D924;I3ITR1	Q9D924;I3ITR1	1;1	1;1	1;1	Iron-sulfur cluster assembly 1 homolog, mitochondrial	Isca1;AK157302	>sp|Q9D924|ISCA1_MOUSE Iron-sulfur cluster assembly 1 homolog, mitochondrial OS=Mus musculus GN=Isca1 PE=2 SV=1;>tr|I3ITR1|I3ITR1_MOUSE MCG50313 OS=Mus musculus GN=AK157302 PE=4 SV=1	2	1	1	1	1	1	1	11.6	11.6	11.6	14.188	129	129;129	9									1	1	0.0010782	NaN	NaN	NaN	1	NaN	NaN	NaN	1	NaN	NaN	NaN	1	NaN	NaN	NaN	1	NaN
Z4YKT6;Q99J47-2;Q99J47;I7DM66	Z4YKT6;Q99J47-2;Q99J47;I7DM66	3;3;3;3	3;3;3;3	3;3;3;3	Dehydrogenase/reductase SDR family member 7B	Dhrs7b	>tr|Z4YKT6|Z4YKT6_MOUSE Dehydrogenase/reductase SDR family member 7B OS=Mus musculus GN=Dhrs7b PE=4 SV=1;>sp|Q99J47-2|DRS7B_MOUSE Isoform 2 of Dehydrogenase/reductase SDR family member 7B OS=Mus musculus GN=Dhrs7b;>sp|Q99J47|DRS7B_MOUSE Dehydrogenase/reduc	4	3	3	3	3	3	3	14	14	14	33.225	308	308;314;323;323	7							3			3	1.2515E-09	0.61217	0.88753	25.262	3	0.62536	1.222	22.802	3	1.0215	1.3521	16.139	3	0.61217	0.88753	25.262	3	0.62536
I7HJS1;O08579;Q3THM8;B7FAU5;D6RFS0	I7HJS1;O08579;Q3THM8;B7FAU5	5;5;4;4;1	5;5;4;4;1	5;5;4;4;1	Emerin	Emd	>tr|I7HJS1|I7HJS1_MOUSE Emerin OS=Mus musculus GN=Emd PE=1 SV=1;>sp|O08579|EMD_MOUSE Emerin OS=Mus musculus GN=Emd PE=1 SV=1;>tr|Q3THM8|Q3THM8_MOUSE Emerin OS=Mus musculus GN=Emd PE=2 SV=1;>tr|B7FAU5|B7FAU5_MOUSE Emerin OS=Mus musculus GN=Emd PE=4 SV=1	5	5	5	5	5	5	5	34.5	34.5	34.5	25.134	223	223;259;158;170;65	7							5			5	1.1738E-67	0.53313	0.70148	13.041	5	0.63229	0.88535	55.425	5	1.1484	1.2508	43.61	5	0.53313	0.70148	13.041	5	0.63229
I7HLV2;Q6ZWV3;Q3THJ6;P86048;F6RUE0;B7FAU6;O89059	I7HLV2;Q6ZWV3;Q3THJ6;P86048	9;9;9;8;3;3;2	9;9;9;8;3;3;2	9;9;9;8;3;3;2	60S ribosomal protein L10;60S ribosomal protein L10-like	Rpl10;Rpl10l	>tr|I7HLV2|I7HLV2_MOUSE 60S ribosomal protein L10 (Fragment) OS=Mus musculus GN=Rpl10 PE=4 SV=1;>sp|Q6ZWV3|RL10_MOUSE 60S ribosomal protein L10 OS=Mus musculus GN=Rpl10 PE=1 SV=3;>tr|Q3THJ6|Q3THJ6_MOUSE Putative uncharacterized protein OS=Mus musculus PE=2	7	9	9	9	9	9	9	42.8	42.8	42.8	23.072	201	201;214;214;214;166;167;135	8								11		11	1.3648E-33	0.80524	1.2175	65.533	11	0.45912	1.0738	21.37	11	0.58591	0.94374	56.769	11	0.80524	1.2175	65.533	11	0.45912
J3KMG3;Q8BI84-2	J3KMG3;Q8BI84-2	14;11	1;0	0;0		Mia3	>tr|J3KMG3|J3KMG3_MOUSE Melanoma inhibitory activity protein 3 OS=Mus musculus GN=Mia3 PE=1 SV=1;>sp|Q8BI84-2|MIA3_MOUSE Isoform 2 of Melanoma inhibitory activity protein 3 OS=Mus musculus GN=Mia3	2	14	1	0	14	1	0	11.8	0.6	0	174.31	1565	1565;1239	2		1								1	7.8373E-42	NaN	NaN	NaN	1	NaN	NaN	NaN	1	NaN	NaN	NaN	1	NaN	NaN	NaN	1	NaN
O55143-2;J3KMM5;O55143;Q5DTI2;O54994;Q8R429;Q8C213;B1ATS4;Q8R0X5;Q64518-2;Q3U1K2;B1ATS5;Q64518-3;E9Q559;Q64518;Q3V1C4	O55143-2;J3KMM5;O55143;Q5DTI2;O54994	23;23;23;23;13;6;3;3;3;3;3;3;3;3;3;1	23;23;23;23;13;6;3;3;3;3;3;3;3;3;3;1	23;23;23;23;13;6;3;3;3;3;3;3;3;3;3;1	Sarcoplasmic/endoplasmic reticulum calcium ATPase 2	Atp2a2	>sp|O55143-2|AT2A2_MOUSE Isoform 2 of Sarcoplasmic/endoplasmic reticulum calcium ATPase 2 OS=Mus musculus GN=Atp2a2;>tr|J3KMM5|J3KMM5_MOUSE Sarcoplasmic/endoplasmic reticulum calcium ATPase 2 OS=Mus musculus GN=Atp2a2 PE=1 SV=1;>sp|O55143|AT2A2_MOUSE Sarco	16	23	23	23	23	23	23	32.9	32.9	32.9	109.75	998	998;998;1044;1061;502;994;927;981;999;999;999;1020;1025;1026;1038;283	3.55		2	14	24						40	4.7535E-143	0.50101	0.61535	26.551	39	0.47946	0.85585	39.959	39	1.0057	1.1793	32.747	39	0.50101	0.61535	26.551	39	0.47946
Q4FZE6;P62082;J3QJZ3;F6SVV1	Q4FZE6;P62082;J3QJZ3;F6SVV1	5;5;5;4	5;5;5;4	5;5;5;4	40S ribosomal protein S7	Rps7;Gm6472;Gm9493	>tr|Q4FZE6|Q4FZE6_MOUSE Ribosomal protein S7 OS=Mus musculus GN=Rps7 PE=2 SV=1;>sp|P62082|RS7_MOUSE 40S ribosomal protein S7 OS=Mus musculus GN=Rps7 PE=2 SV=1;>tr|J3QJZ3|J3QJZ3_MOUSE MCG116065 OS=Mus musculus GN=Gm6472 PE=4 SV=1;>tr|F6SVV1|F6SVV1_MOUSE Pro	4	5	5	5	5	5	5	28.9	28.9	28.9	22.127	194	194;194;194;192	7.86							1	6		7	5.2392E-94	1.1311	1.4801	12.379	6	0.71198	1.3069	40.514	6	0.65911	0.94397	49.114	6	1.1311	1.4801	12.379	6	0.71198
Q3U7F3;Q3TIK8;P49312;J3QK72;Q5EBP8;Q3UK83;Q3TFB1;P49312-2;B7ZWG9;V9GXF8	Q3U7F3;Q3TIK8;P49312;J3QK72;Q5EBP8;Q3UK83;Q3TFB1;P49312-2	10;10;10;10;10;10;9;8;3;1	10;10;10;10;10;10;9;8;3;1	10;10;10;10;10;10;9;8;3;1	Heterogeneous nuclear ribonucleoprotein A1	Hnrnpa1;Gm7729	>tr|Q3U7F3|Q3U7F3_MOUSE Putative uncharacterized protein OS=Mus musculus GN=Hnrnpa1 PE=2 SV=1;>tr|Q3TIK8|Q3TIK8_MOUSE Putative uncharacterized protein OS=Mus musculus GN=Hnrnpa1 PE=2 SV=1;>sp|P49312|ROA1_MOUSE Heterogeneous nuclear ribonucleoprotein A1 OS=	10	10	10	10	10	10	10	35	35	35	34.238	320	320;320;320;320;373;373;320;268;275;45	7							16			16	8.4837E-53	1.1551	1.6311	11.413	15	0.74556	1.674	29.333	15	0.66025	1.0129	27.982	15	1.1551	1.6311	11.413	15	0.74556
J3QN06;Q9CZ42-2;Q9CZ42-3;J3QMM7;Q9CZ42;K3W4M4;J3QPU6	J3QN06;Q9CZ42-2;Q9CZ42-3;J3QMM7;Q9CZ42;K3W4M4	5;5;5;5;5;5;1	5;5;5;5;5;5;1	5;5;5;5;5;5;1	ATP-dependent (S)-NAD(P)H-hydrate dehydratase	Carkd	>tr|J3QN06|J3QN06_MOUSE ATP-dependent (S)-NAD(P)H-hydrate dehydratase OS=Mus musculus GN=Carkd PE=1 SV=1;>sp|Q9CZ42-2|NNRD_MOUSE Isoform 2 of ATP-dependent (S)-NAD(P)H-hydrate dehydratase OS=Mus musculus GN=Carkd;>sp|Q9CZ42-3|NNRD_MOUSE Isoform 3 of ATP-de	7	5	5	5	5	5	5	30.5	30.5	30.5	29.133	272	272;298;327;327;343;365;79	7							6			6	4.2312E-42	0.78768	0.88226	16.121	6	0.78106	1.1581	73.665	6	0.96409	1.0428	71.904	6	0.78768	0.88226	16.121	6	0.78106
Q8BMJ3;Q60872;Q4FJR7;Q3UTA4;Q3UC76;Q3TQZ4;M0QWL1;J3QQ02;J3QPI8;J3QP87;J3QNT6;J3QNQ2;J3QPQ5;Q8BX20;Q3UT53;J3QMW5;D3Z367;Q3UJQ5	Q8BMJ3;Q60872;Q4FJR7;Q3UTA4;Q3UC76;Q3TQZ4;M0QWL1;J3QQ02;J3QPI8;J3QP87;J3QNT6;J3QNQ2;J3QPQ5;Q8BX20;Q3UT53;J3QMW5;D3Z367;Q3UJQ5	2;2;2;2;2;2;2;2;2;2;2;2;1;1;1;1;1;1	2;2;2;2;2;2;2;2;2;2;2;2;1;1;1;1;1;1	2;2;2;2;2;2;2;2;2;2;2;2;1;1;1;1;1;1	Eukaryotic translation initiation factor 1A, X-chromosomal;Eukaryotic translation initiation factor 1A	Eif1ax;Eif1a;Gm2016;LOC100861898;Gm2056;Gm6803;Gm2035;Gm5039;Gm16368;Gm10264;Gm5662;BB287469;Gm2075;Gm2046;Gm2022	>sp|Q8BMJ3|IF1AX_MOUSE Eukaryotic translation initiation factor 1A, X-chromosomal OS=Mus musculus GN=Eif1ax PE=2 SV=3;>sp|Q60872|IF1A_MOUSE Eukaryotic translation initiation factor 1A OS=Mus musculus GN=Eif1a PE=2 SV=3;>tr|Q4FJR7|Q4FJR7_MOUSE Eif1a protein	18	2	2	2	2	2	2	15.3	15.3	15.3	16.46	144	144;144;144;144;144;144;144;144;144;144;144;144;142;144;144;144;144;144	9									2	2	6.6182E-06	1.1144	0.99299	2.6093	2	0.85881	1.177	16.27	2	0.77724	1.0326	3.4455	2	1.1144	0.99299	2.6093	2	0.85881
Q9QY30;J3QNY6	Q9QY30;J3QNY6	1;1	1;1	1;1	Bile salt export pump	Abcb11	>sp|Q9QY30|ABCBB_MOUSE Bile salt export pump OS=Mus musculus GN=Abcb11 PE=1 SV=2;>tr|J3QNY6|J3QNY6_MOUSE Bile salt export pump OS=Mus musculus GN=Abcb11 PE=1 SV=1	2	1	1	1	1	1	1	1.3	1.3	1.3	146.75	1321	1321;1321	3			1							1	0.0027736	NaN	NaN	NaN	1	NaN	NaN	NaN	1	NaN	NaN	NaN	1	NaN	NaN	NaN	1	NaN
Q9JLR9;Q1XG81;J3QPX3;Q8R472	Q9JLR9;Q1XG81;J3QPX3;Q8R472	1;1;1;1	1;1;1;1	1;1;1;1	HIG1 domain family member 1A, mitochondrial	Higd1a;Gm9790	>sp|Q9JLR9|HIG1A_MOUSE HIG1 domain family member 1A, mitochondrial OS=Mus musculus GN=Higd1a PE=2 SV=1;>tr|Q1XG81|Q1XG81_MOUSE HIG1 domain family, member 1A OS=Mus musculus GN=Higd1a PE=4 SV=1;>tr|J3QPX3|J3QPX3_MOUSE MCG1125 OS=Mus musculus GN=Gm9790 PE=4	4	1	1	1	1	1	1	18.9	18.9	18.9	10.425	95	95;95;95;99	9									2	2	0.00031923	0.70272	0.63783	28.928	2	0.53483	0.63173	3.7924	2	0.83894	0.99255	14.144	2	0.70272	0.63783	28.928	2	0.53483
Q5NCB5;V9PVS1;U5NJN6;Q60766-2;J7NUP1;Q60766	Q5NCB5;V9PVS1;U5NJN6;Q60766-2;J7NUP1;Q60766	3;3;3;3;3;3	3;3;3;3;3;3	3;3;3;3;3;3	Immunity-related GTPase family M protein 1	Irgm1;Ifggd3	>tr|Q5NCB5|Q5NCB5_MOUSE Immunity-related GTPase family M protein 1 (Fragment) OS=Mus musculus GN=Irgm1 PE=1 SV=1;>tr|V9PVS1|V9PVS1_MUSMC Immunity related GTPase m1 OS=Mus musculus castaneus GN=Irgm1 PE=2 SV=1;>tr|U5NJN6|U5NJN6_MUSMM Immunity-related GTPase	6	3	3	3	3	3	3	16.3	16.3	16.3	32.341	288	288;393;393;393;393;409	7							3			3	2.1454E-09	0.52406	0.76877	18.822	3	0.50148	1.0477	6.3886	3	0.8545	1.2914	32.326	3	0.52406	0.76877	18.822	3	0.50148
K3W4Q8;O55108;P18572-2;O55107;P18572;J3QP71	K3W4Q8;O55108;P18572-2;O55107;P18572;J3QP71	5;5;5;5;5;4	5;5;5;5;5;4	5;5;5;5;5;4	Basigin	Bsg	>tr|K3W4Q8|K3W4Q8_MOUSE Basigin OS=Mus musculus GN=Bsg PE=1 SV=1;>tr|O55108|O55108_MOUSE Basigin (Fragment) OS=Mus musculus GN=Bsg PE=1 SV=1;>sp|P18572-2|BASI_MOUSE Isoform 2 of Basigin OS=Mus musculus GN=Bsg;>tr|O55107|O55107_MOUSE Basigin (Fragment) OS=M	6	5	5	5	5	5	5	29.8	29.8	29.8	24.116	218	218;257;273;275;389;197	5.5					5	2	1			8	8.8029E-73	0.99926	1.0528	48.325	8	0.80031	1.0203	47.114	8	0.91066	0.887	75.861	8	0.99926	1.0528	48.325	8	0.80031
Q6URW6-2;Q6URW6;K3W4R2;Q6URW6-3	Q6URW6-2;Q6URW6;K3W4R2;Q6URW6-3	5;5;5;5	1;1;1;1	1;1;1;1	Myosin-14	Myh14	>sp|Q6URW6-2|MYH14_MOUSE Isoform 2 of Myosin-14 OS=Mus musculus GN=Myh14;>sp|Q6URW6|MYH14_MOUSE Myosin-14 OS=Mus musculus GN=Myh14 PE=1 SV=1;>tr|K3W4R2|K3W4R2_MOUSE Myosin-14 OS=Mus musculus GN=Myh14 PE=2 SV=1;>sp|Q6URW6-3|MYH14_MOUSE Isoform 3 of Myosin-1	4	5	1	1	5	1	1	2.7	0.6	0.6	227.76	1992	1992;2000;2000;2033	2		1								1	1.1853E-62	NaN	NaN	NaN	1	NaN	NaN	NaN	1	NaN	NaN	NaN	1	NaN	NaN	NaN	1	NaN
Q3TY98;Q9Z1G4-3;Q6NXX6;Q3TXT5;Q9Z1G4-2;K3W4T3;Q9Z1G4	Q3TY98;Q9Z1G4-3;Q6NXX6;Q3TXT5;Q9Z1G4-2;K3W4T3;Q9Z1G4	1;1;1;1;1;1;1	1;1;1;1;1;1;1	1;1;1;1;1;1;1	V-type proton ATPase 116 kDa subunit a isoform 1	Atp6v0a1	>tr|Q3TY98|Q3TY98_MOUSE Putative uncharacterized protein OS=Mus musculus GN=Atp6v0a1 PE=2 SV=1;>sp|Q9Z1G4-3|VPP1_MOUSE Isoform A1-III of V-type proton ATPase 116 kDa subunit a isoform 1 OS=Mus musculus GN=Atp6v0a1;>tr|Q6NXX6|Q6NXX6_MOUSE Atp6v0a1 protein O	7	1	1	1	1	1	1	2.3	2.3	2.3	89.435	779	779;832;832;832;838;838;839	4				1						1	0.0003394	NaN	NaN	NaN	1	NaN	NaN	NaN	1	NaN	NaN	NaN	1	NaN	NaN	NaN	1	NaN
Q9D859;Q8BPG5;P63001;K7Q7T7;Q3TLP8;Q8C4N8;Q05144;Q14A12;P60764;A2AC13;Q8QZS2	Q9D859;Q8BPG5;P63001;K7Q7T7;Q3TLP8;Q8C4N8;Q05144;Q14A12;P60764	4;4;4;4;4;3;3;2;2;1;1	3;3;3;3;3;3;2;1;1;1;1	3;3;3;3;3;3;2;1;1;1;1	Ras-related C3 botulinum toxin substrate 1;Ras-related C3 botulinum toxin substrate 2;Ras-related C3 botulinum toxin substrate 3	Rac1;Rac2;Rac3	>tr|Q9D859|Q9D859_MOUSE Putative uncharacterized protein OS=Mus musculus GN=Rac1 PE=2 SV=1;>tr|Q8BPG5|Q8BPG5_MOUSE Putative uncharacterized protein OS=Mus musculus GN=Rac1 PE=2 SV=1;>sp|P63001|RAC1_MOUSE Ras-related C3 botulinum toxin substrate 1 OS=Mus mu	11	4	3	3	4	3	3	24.5	18.8	18.8	21.464	192	192;192;192;192;211;100;192;192;192;185;195	8.38								5	3	8	3.9154E-14	0.87947	1.0093	22.216	8	0.54279	1.2863	22.75	8	0.66435	1.1812	20.099	8	0.87947	1.0093	22.216	8	0.54279
K9JA74;P46425;P19157	K9JA74;P46425;P19157	2;2;2	2;2;2	2;2;2	Glutathione S-transferase P 2;Glutathione S-transferase P 1	Gstp2;Gstp1	>tr|K9JA74|K9JA74_MOUSE Glutathione S-transferase pi 2 (Fragment) OS=Mus musculus GN=Gstp2 PE=2 SV=1;>sp|P46425|GSTP2_MOUSE Glutathione S-transferase P 2 OS=Mus musculus GN=Gstp2 PE=2 SV=2;>sp|P19157|GSTP1_MOUSE Glutathione S-transferase P 1 OS=Mus musculu	3	2	2	2	2	2	2	19.1	19.1	19.1	21.064	188	188;210;210	8								2		2	3.9495E-34	0.96336	1.4229	27.226	2	0.68971	1.4526	27.787	2	0.69503	1.0406	7.533	2	0.96336	1.4229	27.226	2	0.68971
Q3TXR5;L7N240;Q9DC49;Q58EU3;Q3TXS9;Q3TLE5;Q3TI78;P25444;D3YVC1;E9Q1N8;F6YTZ4;J3QM94;Q3TL20;Q3UB36;D3YWJ3;O89072;Q3V2B9;L7N453;J3QMG5;D3Z536	Q3TXR5;L7N240;Q9DC49;Q58EU3;Q3TXS9;Q3TLE5;Q3TI78;P25444;D3YVC1;E9Q1N8;F6YTZ4;J3QM94;Q3TL20;Q3UB36;D3YWJ3;O89072;Q3V2B9;L7N453;J3QMG5	5;5;5;5;5;5;5;5;4;4;4;4;4;4;4;3;3;3;3;1	5;5;5;5;5;5;5;5;4;4;4;4;4;4;4;3;3;3;3;1	5;5;5;5;5;5;5;5;4;4;4;4;4;4;4;3;3;3;3;1	40S ribosomal protein S2	Rps2;Gm6139;Gm18025;Gm6576;Gm5070;Gm10653;Gm5786	>tr|Q3TXR5|Q3TXR5_MOUSE Putative uncharacterized protein OS=Mus musculus PE=2 SV=1;>tr|L7N240|L7N240_MOUSE Protein Gm6139 OS=Mus musculus GN=Gm6139 PE=3 SV=1;>tr|Q9DC49|Q9DC49_MOUSE Putative uncharacterized protein OS=Mus musculus PE=2 SV=1;>tr|Q58EU3|Q58E	20	5	5	5	5	5	5	26.7	26.7	26.7	24.206	221	221;221;235;293;293;293;293;293;269;272;274;277;293;297;302;179;219;287;293;292	7.17							5	1		6	4.0488E-25	1.255	1.54	23.526	5	1.0599	1.7198	25.345	5	0.74095	0.92506	12.817	5	1.255	1.54	23.526	5	1.0599
M0QWF0;Q9JMD0-4;Q9JMD0-3;Q9JMD0-2;Q9JMD0	M0QWF0;Q9JMD0-4;Q9JMD0-3;Q9JMD0-2;Q9JMD0	1;1;1;1;1	1;1;1;1;1	1;1;1;1;1		Zfp207	>tr|M0QWF0|M0QWF0_MOUSE BUB3-interacting and GLEBS motif-containing protein ZNF207 (Fragment) OS=Mus musculus GN=Zfp207 PE=4 SV=1;>sp|Q9JMD0-4|ZN207_MOUSE Isoform 4 of BUB3-interacting and GLEBS motif-containing protein ZNF207 OS=Mus musculus GN=Znf207;>sp	5	1	1	1	1	1	1	5.8	5.8	5.8	35.072	342	342;460;464;479;495	5					1					1	6.2595E-10	NaN	NaN	NaN	1	NaN	NaN	NaN	1	NaN	NaN	NaN	1	NaN	NaN	NaN	1	NaN
P15208;M4TKR7	P15208;M4TKR7	1;1	1;1	1;1	Insulin receptor;Insulin receptor subunit alpha;Insulin receptor subunit beta	Insr	>sp|P15208|INSR_MOUSE Insulin receptor OS=Mus musculus GN=Insr PE=1 SV=2;>tr|M4TKR7|M4TKR7_MOUSE Tyrosine-protein kinase receptor OS=Mus musculus GN=Insr PE=2 SV=1	2	1	1	1	1	1	1	0.9	0.9	0.9	155.61	1372	1372;1384	3			1							1	0.00063267	NaN	NaN	NaN	1	NaN	NaN	NaN	1	NaN	NaN	NaN	1	NaN	NaN	NaN	1	NaN
Q3U8S5;Q3U3A8;O08529	Q3U8S5;Q3U3A8;O08529	1;1;1	1;1;1	1;1;1	Calpain-2 catalytic subunit	Capn2	>tr|Q3U8S5|Q3U8S5_MOUSE Putative uncharacterized protein OS=Mus musculus GN=Capn2 PE=2 SV=1;>tr|Q3U3A8|Q3U3A8_MOUSE Putative uncharacterized protein OS=Mus musculus GN=Capn2 PE=2 SV=1;>sp|O08529|CAN2_MOUSE Calpain-2 catalytic subunit OS=Mus musculus GN=Cap	3	1	1	1	1	1	1	2.1	2.1	2.1	79.873	700	700;700;700	5					1					1	0.0011349	NaN	NaN	NaN	0	NaN	NaN	NaN	0	NaN	NaN	NaN	0	NaN	NaN	NaN	0	NaN
O08539-2;Q6P1B9;O08539	O08539-2;Q6P1B9;O08539	1;1;1	1;1;1	1;1;1	Myc box-dependent-interacting protein 1	Bin1	>sp|O08539-2|BIN1_MOUSE Isoform 2 of Myc box-dependent-interacting protein 1 OS=Mus musculus GN=Bin1;>tr|Q6P1B9|Q6P1B9_MOUSE Bin1 protein OS=Mus musculus GN=Bin1 PE=1 SV=1;>sp|O08539|BIN1_MOUSE Myc box-dependent-interacting protein 1 OS=Mus musculus GN=Bin	3	1	1	1	1	1	1	3.2	3.2	3.2	48.013	434	434;477;588	5					1					1	0.0022168	NaN	NaN	NaN	1	NaN	NaN	NaN	1	NaN	NaN	NaN	1	NaN	NaN	NaN	1	NaN
O08547;E9Q6R3;Q3UZ06	O08547;E9Q6R3;Q3UZ06	7;6;5	7;6;5	7;6;5	Vesicle-trafficking protein SEC22b	Sec22b	>sp|O08547|SC22B_MOUSE Vesicle-trafficking protein SEC22b OS=Mus musculus GN=Sec22b PE=1 SV=3;>tr|E9Q6R3|E9Q6R3_MOUSE Vesicle-trafficking protein SEC22b OS=Mus musculus GN=Sec22b PE=1 SV=1;>tr|Q3UZ06|Q3UZ06_MOUSE Putative uncharacterized protein OS=Mus mus	3	7	7	7	7	7	7	39.5	39.5	39.5	24.74	215	215;166;166	8								8		8	1.1743E-62	0.37853	0.46026	24.403	8	0.25406	0.58801	34.283	8	0.68101	1.0516	30.826	8	0.37853	0.46026	24.403	8	0.25406
O08553	O08553	6	6	6	Dihydropyrimidinase-related protein 2	Dpysl2	>sp|O08553|DPYL2_MOUSE Dihydropyrimidinase-related protein 2 OS=Mus musculus GN=Dpysl2 PE=1 SV=2	1	6	6	6	6	6	6	16.3	16.3	16.3	62.277	572	572	5.6					4	6				10	2.8778E-127	1.3138	1.8463	66.338	10	0.66473	1.4328	61.536	10	0.56406	0.76856	41.018	10	1.3138	1.8463	66.338	10	0.66473
O08599;O08599-2;Z4YL99	O08599;O08599-2;Z4YL99	6;6;4	6;6;4	6;6;4	Syntaxin-binding protein 1	Stxbp1	>sp|O08599|STXB1_MOUSE Syntaxin-binding protein 1 OS=Mus musculus GN=Stxbp1 PE=1 SV=2;>sp|O08599-2|STXB1_MOUSE Isoform 2 of Syntaxin-binding protein 1 OS=Mus musculus GN=Stxbp1;>tr|Z4YL99|Z4YL99_MOUSE Syntaxin-binding protein 1 OS=Mus musculus GN=Stxbp1 PE	3	6	6	6	6	6	6	14.5	14.5	14.5	67.568	594	594;603;431	5.58					5	7				12	1.3646E-20	0.73166	0.8937	73.317	11	0.69729	1.0396	70.802	11	1.0336	1.037	28.079	11	0.73166	0.8937	73.317	11	0.69729
Q3TMN1;Q58E65;O08663;Q3UI33;Q3TMZ6;M0QW69;M0QWM9	Q3TMN1;Q58E65;O08663;Q3UI33	3;3;3;3;1;1;1	3;3;3;3;1;1;1	3;3;3;3;1;1;1	Methionine aminopeptidase;Methionine aminopeptidase 2	Metap2	>tr|Q3TMN1|Q3TMN1_MOUSE Methionine aminopeptidase 2 OS=Mus musculus GN=Metap2 PE=2 SV=1;>tr|Q58E65|Q58E65_MOUSE Methionine aminopeptidase 2 OS=Mus musculus GN=Metap2 PE=2 SV=1;>sp|O08663|MAP2_MOUSE Methionine aminopeptidase 2 OS=Mus musculus GN=Metap2 PE=1	7	3	3	3	3	3	3	11.9	11.9	11.9	50.526	455	455;478;478;488;101;186;242	5.33					2	1				3	4.5812E-34	0.87726	0.89227	53.514	3	0.51583	0.62441	45.577	3	0.53102	0.45815	83.265	3	0.87726	0.89227	53.514	3	0.51583
Q3U2P3;Q3TPL4;O08688;Q3TDS7;Q3UTF3;D3YU84;D3Z432	Q3U2P3;Q3TPL4;O08688;Q3TDS7	11;11;11;10;3;1;1	11;11;11;10;3;1;1	11;11;11;10;3;1;1	Calpain-5	Capn5	>tr|Q3U2P3|Q3U2P3_MOUSE Calpain 5, isoform CRA_a OS=Mus musculus GN=Capn5 PE=2 SV=1;>tr|Q3TPL4|Q3TPL4_MOUSE Putative uncharacterized protein OS=Mus musculus GN=Capn5 PE=2 SV=1;>sp|O08688|CAN5_MOUSE Calpain-5 OS=Mus musculus GN=Capn5 PE=2 SV=1;>tr|Q3TDS7|Q3	7	11	11	11	11	11	11	23.4	23.4	23.4	72.953	640	640;640;640;640;110;27;46	4.93				1	14					15	4.8398E-113	0.4599	0.5197	56.59	15	0.36492	0.4117	61.343	14	0.9601	0.89933	29.331	13	0.4599	0.5197	56.59	15	0.36492
Q8R1Q7;O08691	Q8R1Q7;O08691	2;2	2;2	2;2	Arginase-2, mitochondrial	Arg2	>tr|Q8R1Q7|Q8R1Q7_MOUSE Arginase type II OS=Mus musculus GN=Arg2 PE=2 SV=1;>sp|O08691|ARGI2_MOUSE Arginase-2, mitochondrial OS=Mus musculus GN=Arg2 PE=1 SV=1	2	2	2	2	2	2	2	8.8	8.8	8.8	38.877	354	354;354	7							2			2	0.00014481	0.32043	0.46154	38.309	2	NaN	NaN	NaN	1	NaN	NaN	NaN	1	0.32043	0.46154	38.309	2	NaN
O08715-2;O08715-5;O08715-3;O08715-6;O08715;O08715-4	O08715-2;O08715-5;O08715-3;O08715-6;O08715;O08715-4	3;3;3;3;3;3	3;3;3;3;3;3	3;3;3;3;3;3	A-kinase anchor protein 1, mitochondrial	Akap1	>sp|O08715-2|AKAP1_MOUSE Isoform 1 of A-kinase anchor protein 1, mitochondrial OS=Mus musculus GN=Akap1;>sp|O08715-5|AKAP1_MOUSE Isoform 5 of A-kinase anchor protein 1, mitochondrial OS=Mus musculus GN=Akap1;>sp|O08715-3|AKAP1_MOUSE Isoform 2 of A-kinase a	6	3	3	3	3	3	3	12.1	12.1	12.1	57.68	544	544;547;577;637;857;890	3			3							3	1.0619E-11	0.39261	0.40538	42.361	3	0.59545	0.98859	26.909	3	0.91645	1.3862	46.212	3	0.39261	0.40538	42.361	3	0.59545
O08749;Q3TIE8	O08749;Q3TIE8	11;9	11;9	11;9	Dihydrolipoyl dehydrogenase, mitochondrial	Dld	>sp|O08749|DLDH_MOUSE Dihydrolipoyl dehydrogenase, mitochondrial OS=Mus musculus GN=Dld PE=1 SV=2;>tr|Q3TIE8|Q3TIE8_MOUSE Dihydrolipoyl dehydrogenase OS=Mus musculus GN=Dld PE=2 SV=1	2	11	11	11	11	11	11	38.9	38.9	38.9	54.272	509	509;510	5.19	1				17	9				27	3.3115E-270	0.72839	0.86815	30.819	26	0.8058	0.97558	23.711	26	1.1434	1.048	33.313	25	0.72839	0.86815	30.819	26	0.8058
O08792	O08792	1	1	1	Transcription factor COE2	Ebf2	>sp|O08792|COE2_MOUSE Transcription factor COE2 OS=Mus musculus GN=Ebf2 PE=1 SV=4	1	1	1	1	1	1	1	1.9	1.9	1.9	62.605	575	575	4				1						1	0.0021579	NaN	NaN	NaN	1	NaN	NaN	NaN	1	NaN	NaN	NaN	1	NaN	NaN	NaN	1	NaN
Q3U518;O08795;O08795-2;Q3TWG2	Q3U518;O08795;O08795-2;Q3TWG2	7;7;7;6	7;7;7;6	7;7;7;6	Glucosidase 2 subunit beta	Prkcsh	>tr|Q3U518|Q3U518_MOUSE Protein kinase C substrate 80K-H, isoform CRA_b OS=Mus musculus GN=Prkcsh PE=2 SV=1;>sp|O08795|GLU2B_MOUSE Glucosidase 2 subunit beta OS=Mus musculus GN=Prkcsh PE=1 SV=1;>sp|O08795-2|GLU2B_MOUSE Isoform 2 of Glucosidase 2 subunit be	4	7	7	7	7	7	7	12.5	12.5	12.5	58.792	521	521;521;528;521	4.83				4	6	2				12	2.2426E-63	0.91791	1.0722	28.172	12	0.79999	1.4055	28.542	12	0.98288	1.1786	20.986	12	0.91791	1.0722	28.172	12	0.79999
O08807;B1AZS9;Q9D634	O08807;B1AZS9	10;6;3	10;6;3	10;6;3	Peroxiredoxin-4	Prdx4	>sp|O08807|PRDX4_MOUSE Peroxiredoxin-4 OS=Mus musculus GN=Prdx4 PE=1 SV=1;>tr|B1AZS9|B1AZS9_MOUSE Peroxiredoxin-4 (Fragment) OS=Mus musculus GN=Prdx4 PE=2 SV=1	3	10	10	10	10	10	10	51.5	51.5	51.5	31.052	274	274;229;112	8.08								12	1	13	5.8399E-168	0.5909	0.78264	37.345	13	0.4502	0.82818	36.154	13	0.66063	1.0637	26.891	13	0.5909	0.78264	37.345	13	0.4502
Q3UUF0;Q8C541;O08914;Q8BRM1	Q3UUF0;Q8C541;O08914;Q8BRM1	4;4;4;4	4;4;4;4	4;4;4;4	Fatty-acid amide hydrolase 1	Faah	>tr|Q3UUF0|Q3UUF0_MOUSE Putative uncharacterized protein (Fragment) OS=Mus musculus GN=Faah PE=2 SV=1;>tr|Q8C541|Q8C541_MOUSE Putative uncharacterized protein OS=Mus musculus GN=Faah PE=2 SV=1;>sp|O08914|FAAH1_MOUSE Fatty-acid amide hydrolase 1 OS=Mus musc	4	4	4	4	4	4	4	12.2	12.2	12.2	58.491	534	534;579;579;745	5.17					5	1				6	3.0338E-12	2.3704	2.4812	72.467	6	1.9182	2.0208	58.757	6	0.99452	0.92457	33.893	6	2.3704	2.4812	72.467	6	1.9182
Q540I4;Q3TJS0;O08917;G3UZZ5;G3UWW8;Q6Y9S2;G3UYU4	Q540I4;Q3TJS0;O08917;G3UZZ5;G3UWW8;Q6Y9S2;G3UYU4	2;2;2;1;1;1;1	2;2;2;1;1;1;1	2;2;2;1;1;1;1	Flotillin-1	Flot1	>tr|Q540I4|Q540I4_MOUSE Flotillin 1 OS=Mus musculus GN=Flot1 PE=2 SV=1;>tr|Q3TJS0|Q3TJS0_MOUSE Putative uncharacterized protein OS=Mus musculus GN=Flot1 PE=2 SV=1;>sp|O08917|FLOT1_MOUSE Flotillin-1 OS=Mus musculus GN=Flot1 PE=1 SV=1;>tr|G3UZZ5|G3UZZ5_MOUSE	7	2	2	2	2	2	2	7.2	7.2	7.2	47.513	428	428;428;428;192;196;241;380	5.25					3	1				4	1.9709E-23	1.1517	1.3467	6.6757	4	1.4813	1.8719	8.863	4	1.3115	1.3264	3.3463	4	1.1517	1.3467	6.6757	4	1.4813
Q3UC68;Q3TXC7;Q3TWV1;Q3TMX0;O88601;Q3UBE4;Q3U902;Q3U724;Q3U6J5;Q3TET7;O08992;H3BLG5;Q3UB97;Q3U6Q3;A2AKJ9;A2AKJ6;A2AKJ5	Q3UC68;Q3TXC7;Q3TWV1;Q3TMX0;O88601;Q3UBE4;Q3U902;Q3U724;Q3U6J5;Q3TET7;O08992;H3BLG5;Q3UB97;Q3U6Q3;A2AKJ9;A2AKJ6	6;6;6;6;6;6;6;6;6;6;6;5;5;5;4;4;2	6;6;6;6;6;6;6;6;6;6;6;5;5;5;4;4;2	6;6;6;6;6;6;6;6;6;6;6;5;5;5;4;4;2	Syntenin-1	Sdcbp	>tr|Q3UC68|Q3UC68_MOUSE Putative uncharacterized protein OS=Mus musculus GN=Sdcbp PE=2 SV=1;>tr|Q3TXC7|Q3TXC7_MOUSE Putative uncharacterized protein OS=Mus musculus GN=Sdcbp PE=2 SV=1;>tr|Q3TWV1|Q3TWV1_MOUSE Putative uncharacterized protein OS=Mus musculus	17	6	6	6	6	6	6	38.3	38.3	38.3	32.255	298	298;298;298;298;298;299;299;299;299;299;299;249;299;299;199;209;91	7							6			6	1.17E-31	2.0087	2.5424	53.618	6	1.5343	2.5534	24.535	6	0.82356	1.0684	40.94	6	2.0087	2.5424	53.618	6	1.5343
O09005	O09005	1	1	1	Sphingolipid delta(4)-desaturase DES1	Degs1	>sp|O09005|DEGS1_MOUSE Sphingolipid delta(4)-desaturase DES1 OS=Mus musculus GN=Degs1 PE=2 SV=1	1	1	1	1	1	1	1	5	5	5	38.241	323	323	7.5							1	1		2	4.8934E-07	0.55821	0.82916	14.019	2	0.30338	0.68218	7.189	2	0.54349	0.84441	19.838	2	0.55821	0.82916	14.019	2	0.30338
Q6RI64;O09061	Q6RI64;O09061	2;2	2;2	2;2	Proteasome subunit beta type;Proteasome subunit beta type-1	Psmb1	>tr|Q6RI64|Q6RI64_MOUSE Proteasome subunit beta type OS=Mus musculus GN=Psmb1 PE=2 SV=1;>sp|O09061|PSB1_MOUSE Proteasome subunit beta type-1 OS=Mus musculus GN=Psmb1 PE=1 SV=1	2	2	2	2	2	2	2	10	10	10	26.372	240	240;240	8								2		2	0.00013806	1.49	2.1977	1.5205	2	0.71398	1.7024	20.292	2	0.50549	0.81497	6.8291	2	1.49	2.1977	1.5205	2	0.71398
O09131	O09131	3	3	3	Glutathione S-transferase omega-1	Gsto1	>sp|O09131|GSTO1_MOUSE Glutathione S-transferase omega-1 OS=Mus musculus GN=Gsto1 PE=2 SV=2	1	3	3	3	3	3	3	13.8	13.8	13.8	27.497	240	240	8								3		3	1.6713E-07	4.2802	6.0924	11.619	3	3.4587	6.4689	11.824	3	0.6934	1.0056	17.797	3	4.2802	6.0924	11.619	3	3.4587
Q9CQM8;Q4VA28;O09167	Q9CQM8;Q4VA28;O09167	1;1;1	1;1;1	1;1;1	60S ribosomal protein L21	Rpl21	>tr|Q9CQM8|Q9CQM8_MOUSE 60S ribosomal protein L21 OS=Mus musculus GN=Rpl21 PE=2 SV=1;>tr|Q4VA28|Q4VA28_MOUSE Ribosomal protein L21 OS=Mus musculus GN=Rpl21 PE=2 SV=1;>sp|O09167|RL21_MOUSE 60S ribosomal protein L21 OS=Mus musculus GN=Rpl21 PE=2 SV=3	3	1	1	1	1	1	1	9.4	9.4	9.4	18.579	160	160;160;160	8								2		2	8.5039E-07	0.76281	0.84545	6.2716	2	0.77845	1.1574	0.49527	2	1.0205	1.247	7.4379	2	0.76281	0.84545	6.2716	2	0.77845
Q91YQ8;Q3TUS8;O09174	Q91YQ8;Q3TUS8;O09174	4;4;4	4;4;4	4;4;4	Alpha-methylacyl-CoA racemase	Amacr	>tr|Q91YQ8|Q91YQ8_MOUSE Amacr protein OS=Mus musculus GN=Amacr PE=2 SV=1;>tr|Q3TUS8|Q3TUS8_MOUSE Putative uncharacterized protein OS=Mus musculus GN=Amacr PE=2 SV=1;>sp|O09174|AMACR_MOUSE Alpha-methylacyl-CoA racemase OS=Mus musculus GN=Amacr PE=1 SV=4	3	4	4	4	4	4	4	16.9	16.9	16.9	39.58	360	360;381;381	7							4			4	1.3987E-08	0.34185	0.43858	22.944	4	0.3593	0.49322	24.893	4	1.173	1.2833	16.762	4	0.34185	0.43858	22.944	4	0.3593
O35075	O35075	2	2	2	Down syndrome critical region protein 3 homolog	Dscr3	>sp|O35075|DSCR3_MOUSE Down syndrome critical region protein 3 homolog OS=Mus musculus GN=Dscr3 PE=2 SV=1	1	2	2	2	2	2	2	10.4	10.4	10.4	32.97	297	297	7							3			3	1.707E-08	0.60214	0.86167	8.3954	3	0.47753	0.99754	6.118	3	0.84355	1.129	10.378	3	0.60214	0.86167	8.3954	3	0.47753
O35114;Q3TCS7	O35114	3;1	3;1	3;1	Lysosome membrane protein 2	Scarb2	>sp|O35114|SCRB2_MOUSE Lysosome membrane protein 2 OS=Mus musculus GN=Scarb2 PE=1 SV=3	2	3	3	3	3	3	3	8.2	8.2	8.2	54.043	478	478;131	4				3						3	8.9088E-08	0.70592	0.93538	70.03	3	0.47757	0.98451	62.106	3	0.62417	0.97888	49.866	3	0.70592	0.93538	70.03	3	0.47757
Q3V235;O35129;F6QPR1;Q3V2V2;F6Q8V7	Q3V235;O35129;F6QPR1;Q3V2V2	16;16;9;9;7	16;16;9;9;7	16;16;9;9;7	Prohibitin-2	Phb2	>tr|Q3V235|Q3V235_MOUSE Prohibitin 2 OS=Mus musculus GN=Phb2 PE=2 SV=1;>sp|O35129|PHB2_MOUSE Prohibitin-2 OS=Mus musculus GN=Phb2 PE=1 SV=1;>tr|F6QPR1|F6QPR1_MOUSE Prohibitin-2 (Fragment) OS=Mus musculus GN=Phb2 PE=1 SV=1;>tr|Q3V2V2|Q3V2V2_MOUSE Putative u	5	16	16	16	16	16	16	64.2	64.2	64.2	33.296	299	299;299;157;180;104	6.8			2		1		30	1	1	35	0	0.42197	0.59353	31.238	32	0.3589	0.67793	26.881	31	0.76345	1.0602	21.243	31	0.42197	0.59353	31.238	32	0.3589
Q3UDX4;Q497W9;Q3UKJ6;Q3TFE5;O35286	Q3UDX4;Q497W9;Q3UKJ6;Q3TFE5;O35286	1;1;1;1;1	1;1;1;1;1	1;1;1;1;1	Putative pre-mRNA-splicing factor ATP-dependent RNA helicase DHX15	Dhx15	>tr|Q3UDX4|Q3UDX4_MOUSE Putative uncharacterized protein (Fragment) OS=Mus musculus GN=Dhx15 PE=2 SV=1;>tr|Q497W9|Q497W9_MOUSE DEAH (Asp-Glu-Ala-His) box polypeptide 15 OS=Mus musculus GN=Dhx15 PE=2 SV=1;>tr|Q3UKJ6|Q3UKJ6_MOUSE DEAH (Asp-Glu-Ala-His) box p	5	1	1	1	1	1	1	1.9	1.9	1.9	73.392	648	648;703;795;795;795	4				1						1	0.011678	NaN	NaN	NaN	1	NaN	NaN	NaN	1	NaN	NaN	NaN	1	NaN	NaN	NaN	1	NaN
Q8BRX2;Q3UPI8;O35316	Q8BRX2;Q3UPI8;O35316	1;1;1	1;1;1	1;1;1	Transporter;Sodium- and chloride-dependent taurine transporter	Slc6a6	>tr|Q8BRX2|Q8BRX2_MOUSE Transporter OS=Mus musculus GN=Slc6a6 PE=2 SV=1;>tr|Q3UPI8|Q3UPI8_MOUSE Transporter OS=Mus musculus GN=Slc6a6 PE=2 SV=1;>sp|O35316|SC6A6_MOUSE Sodium- and chloride-dependent taurine transporter OS=Mus musculus GN=Slc6a6 PE=1 SV=2	3	1	1	1	1	1	1	8.5	8.5	8.5	22.721	200	200;621;621	4.5				1	1					2	0.00025784	0.59425	0.56405	7.0753	2	0.1465	0.21789	72.96	2	NaN	NaN	NaN	1	0.59425	0.56405	7.0753	2	0.1465
Q4FJX1;O35343;Q3UGH8	Q4FJX1;O35343;Q3UGH8	5;5;4	5;5;4	4;4;3	Importin subunit alpha;Importin subunit alpha-4	Kpna4	>tr|Q4FJX1|Q4FJX1_MOUSE Importin subunit alpha OS=Mus musculus GN=Kpna4 PE=2 SV=1;>sp|O35343|IMA3_MOUSE Importin subunit alpha-3 OS=Mus musculus GN=Kpna4 PE=1 SV=1;>tr|Q3UGH8|Q3UGH8_MOUSE Putative uncharacterized protein (Fragment) OS=Mus musculus GN=Kpna4	3	5	5	4	5	5	4	13.6	13.6	12.3	57.922	521	521;521;621	5.14					6	1				7	3.9333E-55	0.42084	0.4751	83.837	7	0.48247	0.48216	68.213	7	1.0512	0.98665	45.743	7	0.42084	0.4751	83.837	7	0.48247
Q543M7;O35344;Q9CT07	Q543M7;O35344;Q9CT07	4;4;2	3;3;1	3;3;1	Importin subunit alpha;Importin subunit alpha-3	Kpna3	>tr|Q543M7|Q543M7_MOUSE Importin subunit alpha OS=Mus musculus GN=Kpna3 PE=2 SV=1;>sp|O35344|IMA4_MOUSE Importin subunit alpha-4 OS=Mus musculus GN=Kpna3 PE=1 SV=1;>tr|Q9CT07|Q9CT07_MOUSE Putative uncharacterized protein (Fragment) OS=Mus musculus GN=Kpna3	3	4	3	3	4	3	3	8.4	7.1	7.1	57.772	521	521;521;337	5.5					2	2				4	5.8761E-08	0.88797	1.0279	128.55	4	0.4472	0.68404	108.99	4	0.93192	0.8514	47.94	4	0.88797	1.0279	128.55	4	0.4472
Q3U5I8;O35375-5;O35375-6;O35375-2;O35375-3;Q8QZY7;O35375-4;O35375;Q8K2T3	Q3U5I8;O35375-5;O35375-6;O35375-2;O35375-3;Q8QZY7;O35375-4;O35375;Q8K2T3	2;2;2;2;2;2;2;2;1	2;2;2;2;2;2;2;2;1	2;2;2;2;2;2;2;2;1	Neuropilin-2	Nrp2	>tr|Q3U5I8|Q3U5I8_MOUSE Putative uncharacterized protein OS=Mus musculus GN=Nrp2 PE=2 SV=1;>sp|O35375-5|NRP2_MOUSE Isoform B0 of Neuropilin-2 OS=Mus musculus GN=Nrp2;>sp|O35375-6|NRP2_MOUSE Isoform B5 of Neuropilin-2 OS=Mus musculus GN=Nrp2;>sp|O35375-2|NR	9	2	2	2	2	2	2	2.9	2.9	2.9	101.42	901	901;901;906;909;914;926;926;931;461	3			2							2	2.949E-08	2.5916	2.9842	79.385	2	1.3131	2.3042	38.505	2	0.63092	0.82029	25.754	2	2.5916	2.9842	79.385	2	1.3131
Q8CAQ9;Q8C391;Q9CXE1;Q8CA11;O35382;Q69ZD1	Q8CAQ9;Q8C391;Q9CXE1;Q8CA11;O35382;Q69ZD1	1;1;1;1;1;1	1;1;1;1;1;1	1;1;1;1;1;1	Exocyst complex component 4	Exoc4	>tr|Q8CAQ9|Q8CAQ9_MOUSE Putative uncharacterized protein OS=Mus musculus GN=Exoc4 PE=2 SV=1;>tr|Q8C391|Q8C391_MOUSE Exocyst complex component 4 OS=Mus musculus GN=Exoc4 PE=2 SV=1;>tr|Q9CXE1|Q9CXE1_MOUSE Exocyst complex component 4 OS=Mus musculus GN=Exoc4	6	1	1	1	1	1	1	2.9	2.9	2.9	46.996	413	413;506;522;642;975;977	3			1							1	0.0018707	NaN	NaN	NaN	1	NaN	NaN	NaN	1	NaN	NaN	NaN	1	NaN	NaN	NaN	1	NaN
O35452;O54796;E9Q2T3;Q3V5L4;Q3TAQ2;Q62308;A1L0S4	O35452;O54796;E9Q2T3;Q3V5L4	75;72;65;62;28;19;3	75;72;65;62;28;19;3	75;72;65;62;28;19;3		Tnxb	>tr|O35452|O35452_MOUSE Protein Tnxb OS=Mus musculus GN=Tnxb PE=4 SV=1;>tr|O54796|O54796_MOUSE Tenascin-X OS=Mus musculus GN=Tnx PE=4 SV=1;>tr|E9Q2T3|E9Q2T3_MOUSE Protein Tnxb OS=Mus musculus GN=Tnxb PE=2 SV=1;>tr|Q3V5L4|Q3V5L4_MOUSE Tenascin-X OS=Mus musc	7	75	75	75	75	75	75	32.8	32.8	32.8	435.47	4006	4006;4114;3126;3126;1332;860;63	1.04	94	4								98	0	0.23114	0.26965	49.511	95	0.11849	0.25232	58.415	93	0.54824	0.9367	60.193	92	0.23114	0.26965	49.511	95	0.11849
O35459;F7B227	O35459;F7B227	5;3	5;3	5;3	Delta(3,5)-Delta(2,4)-dienoyl-CoA isomerase, mitochondrial	Ech1	>sp|O35459|ECH1_MOUSE Delta(3,5)-Delta(2,4)-dienoyl-CoA isomerase, mitochondrial OS=Mus musculus GN=Ech1 PE=1 SV=1;>tr|F7B227|F7B227_MOUSE Delta(3,5)-Delta(2,4)-dienoyl-CoA isomerase, mitochondrial (Fragment) OS=Mus musculus GN=Ech1 PE=1 SV=1	2	5	5	5	5	5	5	19.3	19.3	19.3	36.118	327	327;177	7							5			5	1.7547E-46	0.51422	0.74834	17.715	5	0.37763	0.53349	19.6	5	0.74595	0.81698	22.65	5	0.51422	0.74834	17.715	5	0.37763
O35566;Q921J7	O35566;Q921J7	3;2	3;2	3;2	CD151 antigen	Cd151	>sp|O35566|CD151_MOUSE CD151 antigen OS=Mus musculus GN=Cd151 PE=2 SV=2;>tr|Q921J7|Q921J7_MOUSE Cd151 protein OS=Mus musculus GN=Cd151 PE=2 SV=1	2	3	3	3	3	3	3	13	13	13	28.246	253	253;253	7.83							1	5		6	2.8202E-34	1.0532	1.1824	7.9895	6	0.74858	1.0868	15.958	6	0.74883	0.87543	16.586	6	1.0532	1.1824	7.9895	6	0.74858
Q9CSU2;Q3UD26;O35593	Q9CSU2;Q3UD26;O35593	1;1;1	1;1;1	1;1;1	26S proteasome non-ATPase regulatory subunit 14	Psmd14	>tr|Q9CSU2|Q9CSU2_MOUSE Putative uncharacterized protein (Fragment) OS=Mus musculus GN=Psmd14 PE=2 SV=1;>tr|Q3UD26|Q3UD26_MOUSE Putative uncharacterized protein OS=Mus musculus GN=Psmd14 PE=2 SV=1;>sp|O35593|PSDE_MOUSE 26S proteasome non-ATPase regulatory	3	1	1	1	1	1	1	5	5	5	28.772	259	259;310;310	7							1			1	0.0010386	NaN	NaN	NaN	1	NaN	NaN	NaN	1	NaN	NaN	NaN	1	NaN	NaN	NaN	1	NaN
Q3U2B2;Q7TMD4;O35604;Q8BLK0	Q3U2B2;Q7TMD4;O35604	8;8;8;2	8;8;8;2	8;8;8;2	Niemann-Pick C1 protein	Npc1	>tr|Q3U2B2|Q3U2B2_MOUSE Putative uncharacterized protein OS=Mus musculus GN=Npc1 PE=2 SV=1;>tr|Q7TMD4|Q7TMD4_MOUSE Niemann Pick type C1 OS=Mus musculus GN=Npc1 PE=2 SV=1;>sp|O35604|NPC1_MOUSE Niemann-Pick C1 protein OS=Mus musculus GN=Npc1 PE=1 SV=2	4	8	8	8	8	8	8	8.7	8.7	8.7	122.35	1094	1094;1277;1277;96	2.33		10	1		1					12	1.4151E-46	0.34244	0.43531	82.527	11	0.2179	0.45021	84.792	11	0.72672	1.0286	31.954	11	0.34244	0.43531	82.527	11	0.2179
Q8BNZ1;O35623	Q8BNZ1;O35623	2;2	2;2	2;2	BET1 homolog	Bet1	>tr|Q8BNZ1|Q8BNZ1_MOUSE Putative uncharacterized protein OS=Mus musculus GN=Bet1 PE=4 SV=1;>sp|O35623|BET1_MOUSE BET1 homolog OS=Mus musculus GN=Bet1 PE=1 SV=1	2	2	2	2	2	2	2	24.6	24.6	24.6	13.225	118	118;118	9									2	2	5.184E-08	0.37185	0.33342	3.6611	2	0.3937	0.47503	43.539	2	NaN	NaN	NaN	1	0.37185	0.33342	3.6611	2	0.3937
Q8C1X9;Q3U737;Q3TLP4;O35639;Q3TFK4;Q3TET3	Q8C1X9;Q3U737;Q3TLP4;O35639;Q3TFK4;Q3TET3	8;8;8;8;6;4	8;8;8;8;6;4	8;8;8;8;6;4	Annexin;Annexin A3	Anxa3	>tr|Q8C1X9|Q8C1X9_MOUSE Annexin OS=Mus musculus GN=Anxa3 PE=2 SV=1;>tr|Q3U737|Q3U737_MOUSE Annexin OS=Mus musculus GN=Anxa3 PE=2 SV=1;>tr|Q3TLP4|Q3TLP4_MOUSE Annexin OS=Mus musculus GN=Anxa3 PE=2 SV=1;>sp|O35639|ANXA3_MOUSE Annexin A3 OS=Mus musculus GN=An	6	8	8	8	8	8	8	25.1	25.1	25.1	36.356	323	323;323;323;323;323;180	6.67			1				11			12	2.0065E-63	3.7595	4.5525	29.258	12	2.278	4.4835	35.373	12	0.651	0.92658	18.911	12	3.7595	4.5525	29.258	12	2.278
Q5SVG5;Q5SVG4;Q3TVN4;O35643;Q8CC13;Q3U1K9;Q6NXY3	Q5SVG5;Q5SVG4;Q3TVN4;O35643;Q8CC13;Q3U1K9	7;7;7;7;7;6;1	2;2;2;2;2;2;1	2;2;2;2;2;2;1	AP-1 complex subunit beta-1	Ap1b1	>tr|Q5SVG5|Q5SVG5_MOUSE AP-1 complex subunit beta-1 OS=Mus musculus GN=Ap1b1 PE=1 SV=1;>tr|Q5SVG4|Q5SVG4_MOUSE AP-1 complex subunit beta-1 OS=Mus musculus GN=Ap1b1 PE=1 SV=1;>tr|Q3TVN4|Q3TVN4_MOUSE Putative uncharacterized protein OS=Mus musculus GN=Ap1b1	7	7	2	2	7	2	2	12.2	5.6	5.6	101.19	916	916;923;943;943;953;943;542	3.33			2	1						3	2.2177E-69	NaN	NaN	NaN	1	0.95675	1.266	54.281	3	NaN	NaN	NaN	1	NaN	NaN	NaN	1	0.95675
Q0VE46;O35682	Q0VE46;O35682	3;3	3;3	3;3	Myeloid-associated differentiation marker	Myadm	>tr|Q0VE46|Q0VE46_MOUSE Myadm protein OS=Mus musculus GN=Myadm PE=2 SV=1;>sp|O35682|MYADM_MOUSE Myeloid-associated differentiation marker OS=Mus musculus GN=Myadm PE=2 SV=2	2	3	3	3	3	3	3	13.4	13.4	13.4	35.284	320	320;320	6.8					1	1	1	2		5	8.7485E-13	0.35796	0.52102	60.243	5	0.4413	1.0483	75.705	4	0.86473	1.1292	60.34	4	0.35796	0.52102	60.243	5	0.4413
Q811L7;O35737;Q8C2Q7;Q3UR26;J3QPH6;Q8R582;Q3TNG9;Q9Z2X1-2;Q9Z2X1;P70333	Q811L7;O35737;Q8C2Q7;Q3UR26;J3QPH6;Q8R582;Q3TNG9;Q9Z2X1-2;Q9Z2X1;P70333	2;2;2;1;1;1;1;1;1;1	2;2;2;1;1;1;1;1;1;1	2;2;2;1;1;1;1;1;1;1	Heterogeneous nuclear ribonucleoprotein H;Heterogeneous nuclear ribonucleoprotein H, N-terminally processed;Heterogeneous nuclear ribonucleoprotein F;Heterogeneous nuclear ribonucleoprotein F, N-terminally processed;Heterogeneous nuclear ribonucleoprotein H2	Hnrnph1;Hnrnph2;Gm8775;Hnrnpf	>tr|Q811L7|Q811L7_MOUSE Heterogeneous nuclear ribonucleoprotein H1 OS=Mus musculus GN=Hnrnph1 PE=2 SV=2;>sp|O35737|HNRH1_MOUSE Heterogeneous nuclear ribonucleoprotein H OS=Mus musculus GN=Hnrnph1 PE=1 SV=3;>tr|Q8C2Q7|Q8C2Q7_MOUSE Heterogeneous nuclear ribo	10	2	2	2	2	2	2	7.3	7.3	7.3	49.199	449	449;449;472;171;171;188;272;395;415;449	5					2					2	1.2571E-07	0.54461	0.61396	27.049	2	0.53053	0.64091	19.99	2	0.86817	0.86128	8.2869	2	0.54461	0.61396	27.049	2	0.53053
O35841;Q3UYQ4	O35841;Q3UYQ4	3;3	3;3	3;3	Apoptosis inhibitor 5	Api5	>sp|O35841|API5_MOUSE Apoptosis inhibitor 5 OS=Mus musculus GN=Api5 PE=1 SV=2;>tr|Q3UYQ4|Q3UYQ4_MOUSE Putative uncharacterized protein OS=Mus musculus GN=Api5 PE=2 SV=1	2	3	3	3	3	3	3	9.3	9.3	9.3	56.784	504	504;524	5.25					3	1				4	1.4329E-49	0.78657	0.89517	40.74	4	0.82146	0.86982	50.076	4	0.87486	1.0464	24.618	4	0.78657	0.89517	40.74	4	0.82146
Q8R3X4;O35857;A2VCP9;F7C189	Q8R3X4;O35857;A2VCP9	3;3;2;1	3;3;2;1	3;3;2;1	Mitochondrial import inner membrane translocase subunit TIM44	Timm44	>tr|Q8R3X4|Q8R3X4_MOUSE Mitochondrial import inner membrane translocase subunit TIM44 (Fragment) OS=Mus musculus GN=Timm44 PE=2 SV=1;>sp|O35857|TIM44_MOUSE Mitochondrial import inner membrane translocase subunit TIM44 OS=Mus musculus GN=Timm44 PE=1 SV=2;>t	4	3	3	3	3	3	3	8.2	8.2	8.2	50.888	450	450;452;67;126	7							3			3	2.5498E-09	0.54681	0.72099	24.77	3	0.54549	1.1678	30.581	3	1.1621	1.6207	17.423	3	0.54681	0.72099	24.77	3	0.54549
O35864	O35864	1	1	1	COP9 signalosome complex subunit 5	Cops5	>sp|O35864|CSN5_MOUSE COP9 signalosome complex subunit 5 OS=Mus musculus GN=Cops5 PE=1 SV=3	1	1	1	1	1	1	1	3	3	3	37.548	334	334	7							2			2	0.0077525	NaN	NaN	NaN	1	NaN	NaN	NaN	1	NaN	NaN	NaN	1	NaN	NaN	NaN	1	NaN
Q5SSP3;Q9ESU8;Q8BXT5;Q3UTP8;Q3US35;O35874	Q5SSP3;Q9ESU8;Q8BXT5;Q3UTP8;Q3US35;O35874	5;5;5;5;5;5	5;5;5;5;5;5	5;5;5;5;5;5	Neutral amino acid transporter A	Slc1a4	>tr|Q5SSP3|Q5SSP3_MOUSE Neutral amino acid transporter A OS=Mus musculus GN=Slc1a4 PE=1 SV=1;>tr|Q9ESU8|Q9ESU8_MOUSE Neutral amino acid transporter ASCT1 OS=Mus musculus GN=Slc1a4 PE=2 SV=1;>tr|Q8BXT5|Q8BXT5_MOUSE Putative uncharacterized protein OS=Mus mu	6	5	5	5	5	5	5	17.5	17.5	17.5	47.666	452	452;532;532;532;532;532	5.57					3	4				7	3.6297E-37	0.51787	0.9198	68.817	7	0.83636	1.2944	41.486	7	0.89216	1.1773	40.366	7	0.51787	0.9198	68.817	7	0.83636
Q6PDS4;Q3UG34;Q3TV21;O35943	Q6PDS4;Q3UG34;Q3TV21;O35943	1;1;1;1	1;1;1;1	1;1;1;1	Frataxin, mitochondrial;Frataxin intermediate form;Frataxin mature form	Fxn	>tr|Q6PDS4|Q6PDS4_MOUSE Fxn protein OS=Mus musculus GN=Fxn PE=4 SV=1;>tr|Q3UG34|Q3UG34_MOUSE Putative uncharacterized protein OS=Mus musculus GN=Fxn PE=2 SV=1;>tr|Q3TV21|Q3TV21_MOUSE Frataxin OS=Mus musculus GN=Fxn PE=2 SV=1;>sp|O35943|FRDA_MOUSE Frataxin,	4	1	1	1	1	1	1	11.9	11.9	11.9	11.084	101	101;207;207;207	9									1	1	0.0096678	NaN	NaN	NaN	1	NaN	NaN	NaN	1	NaN	NaN	NaN	1	NaN	NaN	NaN	1	NaN
Q8CHW3;O35972	Q8CHW3;O35972	3;3	3;3	3;3	39S ribosomal protein L23, mitochondrial	Mrpl23	>tr|Q8CHW3|Q8CHW3_MOUSE Mitochondrial ribosomal protein L23 OS=Mus musculus GN=Mrpl23 PE=2 SV=1;>sp|O35972|RM23_MOUSE 39S ribosomal protein L23, mitochondrial OS=Mus musculus GN=Mrpl23 PE=2 SV=1	2	3	3	3	3	3	3	29.5	29.5	29.5	17.105	146	146;146	9									3	3	4.5918E-68	0.40591	0.40417	11.989	3	0.13925	0.23275	22.816	3	0.38191	0.59743	5.4432	3	0.40591	0.40417	11.989	3	0.13925
O54692	O54692	1	1	1	Centromere/kinetochore protein zw10 homolog	Zw10	>sp|O54692|ZW10_MOUSE Centromere/kinetochore protein zw10 homolog OS=Mus musculus GN=Zw10 PE=2 SV=3	1	1	1	1	1	1	1	2.8	2.8	2.8	88.062	779	779	4				1						1	0.0030579	NaN	NaN	NaN	1	NaN	NaN	NaN	1	NaN	NaN	NaN	1	NaN	NaN	NaN	1	NaN
Q3TER0;Q3U4N4;O54724	Q3TER0;Q3U4N4;O54724	1;1;1	1;1;1	1;1;1	Polymerase I and transcript release factor	Ptrf	>tr|Q3TER0|Q3TER0_MOUSE Putative uncharacterized protein OS=Mus musculus GN=Ptrf PE=2 SV=1;>tr|Q3U4N4|Q3U4N4_MOUSE Putative uncharacterized protein OS=Mus musculus GN=Ptrf PE=2 SV=1;>sp|O54724|PTRF_MOUSE Polymerase I and transcript release factor OS=Mus mu	3	1	1	1	1	1	1	10.2	10.2	10.2	19.147	177	177;195;392	5					1					1	2.0683E-21	NaN	NaN	NaN	1	NaN	NaN	NaN	1	NaN	NaN	NaN	1	NaN	NaN	NaN	1	NaN
Q3U7X3;O54918-3;O54918-2;Q542N5;O54918	Q3U7X3;O54918-3;O54918-2;Q542N5;O54918	1;1;1;1;1	1;1;1;1;1	1;1;1;1;1	Bcl-2-like protein 11	Bcl2l11	>tr|Q3U7X3|Q3U7X3_MOUSE BCL2-like 11 (Apoptosis facilitator), isoform CRA_a OS=Mus musculus GN=Bcl2l11 PE=4 SV=1;>sp|O54918-3|B2L11_MOUSE Isoform BimS of Bcl-2-like protein 11 OS=Mus musculus GN=Bcl2l11;>sp|O54918-2|B2L11_MOUSE Isoform BimL of Bcl-2-like p	5	1	1	1	1	1	1	10	10	10	12.954	110	110;110;140;196;196	9									1	1	2.801E-05	NaN	NaN	NaN	1	NaN	NaN	NaN	1	NaN	NaN	NaN	1	NaN	NaN	NaN	1	NaN
Q2VPC9;Q3TWR3;O54950	Q2VPC9;Q3TWR3;O54950	2;2;2	2;2;2	2;2;2	5-AMP-activated protein kinase subunit gamma-1	Prkag1	>tr|Q2VPC9|Q2VPC9_MOUSE Prkag1 protein (Fragment) OS=Mus musculus GN=Prkag1 PE=2 SV=1;>tr|Q3TWR3|Q3TWR3_MOUSE Putative uncharacterized protein OS=Mus musculus GN=Prkag1 PE=2 SV=1;>sp|O54950|AAKG1_MOUSE 5-AMP-activated protein kinase subunit gamma-1 OS=Mus	3	2	2	2	2	2	2	7.7	7.7	7.7	28.308	248	248;330;330	7							3			3	1.8957E-05	0.73875	0.81707	14.196	3	0.57523	0.8656	2.386	3	0.75677	0.85096	3.2704	3	0.73875	0.81707	14.196	3	0.57523
Q3TFP8;Q3TXU8;Q3TH84;O55022	Q3TFP8;Q3TXU8;Q3TH84;O55022	4;4;4;4	4;4;4;4	4;4;4;4	Membrane-associated progesterone receptor component 1	Pgrmc1	>tr|Q3TFP8|Q3TFP8_MOUSE Putative uncharacterized protein OS=Mus musculus GN=Pgrmc1 PE=2 SV=1;>tr|Q3TXU8|Q3TXU8_MOUSE Progesterone receptor membrane component 1 OS=Mus musculus GN=Pgrmc1 PE=2 SV=1;>tr|Q3TH84|Q3TH84_MOUSE Putative uncharacterized protein OS=	4	4	4	4	4	4	4	26.3	26.3	26.3	19.746	175	175;195;195;195	8								6		6	1.8566E-104	0.43494	0.65786	51.848	3	0.25814	0.59742	182.8	3	0.85715	1.3768	176.69	3	0.43494	0.65786	51.848	3	0.25814
Q921R1;Q3T9U8;O55026;O55026-2	Q921R1;Q3T9U8;O55026	3;3;3;1	3;3;3;1	3;3;3;1	Ectonucleoside triphosphate diphosphohydrolase 2	Entpd2	>tr|Q921R1|Q921R1_MOUSE Ectonucleoside triphosphate diphosphohydrolase 2 OS=Mus musculus GN=Entpd2 PE=2 SV=1;>tr|Q3T9U8|Q3T9U8_MOUSE Putative uncharacterized protein OS=Mus musculus GN=Entpd2 PE=2 SV=1;>sp|O55026|ENTP2_MOUSE Ectonucleoside triphosphate dip	4	3	3	3	3	3	3	7.1	7.1	7.1	54.319	495	495;495;495;132	5				1	3	1				5	3.7122E-08	0.29638	0.36703	65.503	5	1.9729	2.3791	85.529	5	8.0813	8.1231	123.07	5	0.29638	0.36703	65.503	5	1.9729
O55029	O55029	4	4	4	Coatomer subunit beta	Copb2	>sp|O55029|COPB2_MOUSE Coatomer subunit beta OS=Mus musculus GN=Copb2 PE=2 SV=2	1	4	4	4	4	4	4	6.9	6.9	6.9	102.45	905	905	3.8			1	4						5	1.2571E-22	0.40721	0.52822	58.237	5	0.316	0.64973	71.246	5	0.87315	1.218	25.335	5	0.40721	0.52822	58.237	5	0.316
O55111;Q8BK55;Q8VCE3;Q811I1	O55111;Q8BK55	11;7;2;2	11;7;2;2	11;7;2;2	Desmoglein-2	Dsg2	>sp|O55111|DSG2_MOUSE Desmoglein-2 OS=Mus musculus GN=Dsg2 PE=1 SV=3;>tr|Q8BK55|Q8BK55_MOUSE Putative uncharacterized protein (Fragment) OS=Mus musculus PE=2 SV=1	4	11	11	11	11	11	11	14.5	14.5	14.5	122.38	1122	1122;458;292;360	3.67			9		1	2				12	7.3153E-38	0.28629	0.34919	52.953	12	0.27509	0.43166	68.327	12	1.0187	1.4161	43.442	12	0.28629	0.34919	52.953	12	0.27509
Q7TMG8;Q3TD78;O55126	Q7TMG8;Q3TD78;O55126	5;5;5	5;5;5	5;5;5	Protein NipSnap homolog 2	Gbas	>tr|Q7TMG8|Q7TMG8_MOUSE Glioblastoma amplified sequence OS=Mus musculus GN=Gbas PE=2 SV=1;>tr|Q3TD78|Q3TD78_MOUSE Putative uncharacterized protein OS=Mus musculus GN=Gbas PE=2 SV=1;>sp|O55126|NIPS2_MOUSE Protein NipSnap homolog 2 OS=Mus musculus GN=Gbas PE	3	5	5	5	5	5	5	18.1	18.1	18.1	32.898	281	281;281;281	8								6		6	6.1572E-58	0.5924	0.77852	8.2068	5	0.38585	0.95918	20.804	5	0.78966	1.1852	27.038	5	0.5924	0.77852	8.2068	5	0.38585
Q545K4;Q3UBJ6;Q3UA13;Q3U818;Q3U740;O55135;Q9R071;A6PWZ2;D6RG53;D6RJJ3;B1AZQ4	Q545K4;Q3UBJ6;Q3UA13;Q3U818;Q3U740;O55135;Q9R071	3;3;3;3;3;3;2;1;1;1;1	3;3;3;3;3;3;2;1;1;1;1	3;3;3;3;3;3;2;1;1;1;1	Eukaryotic translation initiation factor 6	Eif6	>tr|Q545K4|Q545K4_MOUSE Eukaryotic translation initiation factor 6 OS=Mus musculus GN=Eif6 PE=2 SV=1;>tr|Q3UBJ6|Q3UBJ6_MOUSE Eukaryotic translation initiation factor 6 OS=Mus musculus GN=Eif6 PE=2 SV=1;>tr|Q3UA13|Q3UA13_MOUSE Eukaryotic translation initiat	11	3	3	3	3	3	3	19.6	19.6	19.6	26.511	245	245;245;245;245;245;245;245;58;59;71;81	8								3		3	1.1441E-10	1.3904	2.0027	22.737	3	0.47454	1.0945	35.374	3	0.54001	0.8717	42.084	3	1.3904	2.0027	22.737	3	0.47454
O55234;Q8BTY5	O55234;Q8BTY5	3;2	3;2	3;2	Proteasome subunit beta type-5	Psmb5	>sp|O55234|PSB5_MOUSE Proteasome subunit beta type-5 OS=Mus musculus GN=Psmb5 PE=1 SV=3;>tr|Q8BTY5|Q8BTY5_MOUSE Putative uncharacterized protein OS=Mus musculus GN=Psmb5 PE=2 SV=1	2	3	3	3	3	3	3	13.3	13.3	13.3	28.532	264	264;177	8								5		5	3.5748E-05	1.2711	1.9392	10.251	5	0.93203	2.169	10.946	5	0.74343	1.196	5.8815	5	1.2711	1.9392	10.251	5	0.93203
O70194	O70194	1	1	1	Eukaryotic translation initiation factor 3 subunit D	Eif3d	>sp|O70194|EIF3D_MOUSE Eukaryotic translation initiation factor 3 subunit D OS=Mus musculus GN=Eif3d PE=1 SV=2	1	1	1	1	1	1	1	2.6	2.6	2.6	63.988	548	548	5					1					1	0.0063266	NaN	NaN	NaN	1	NaN	NaN	NaN	1	NaN	NaN	NaN	1	NaN	NaN	NaN	1	NaN
Q544R7;Q3U6W4;O70252;D3YX62;D3YXN4;D3Z4A2	Q544R7;Q3U6W4;O70252;D3YX62	5;5;5;4;2;1	5;5;5;4;2;1	5;5;5;4;2;1	Heme oxygenase 2	Hmox2	>tr|Q544R7|Q544R7_MOUSE Heme oxygenase (Decycling) 2 OS=Mus musculus GN=Hmox2 PE=2 SV=1;>tr|Q3U6W4|Q3U6W4_MOUSE Putative uncharacterized protein OS=Mus musculus GN=Hmox2 PE=2 SV=1;>sp|O70252|HMOX2_MOUSE Heme oxygenase 2 OS=Mus musculus GN=Hmox2 PE=2 SV=1;>	6	5	5	5	5	5	5	27.9	27.9	27.9	35.738	315	315;315;315;228;93;65	7							5			5	1.2786E-17	0.55773	0.59755	26.953	5	0.34472	0.70953	45.274	5	0.91876	1.0282	72.303	5	0.55773	0.59755	26.953	5	0.34472
Q3UJC3;O70310	Q3UJC3;O70310	2;2	2;2	2;2	Glycylpeptide N-tetradecanoyltransferase 1	Nmt1	>tr|Q3UJC3|Q3UJC3_MOUSE Glycylpeptide N-tetradecanoyltransferase OS=Mus musculus GN=Nmt1 PE=2 SV=1;>sp|O70310|NMT1_MOUSE Glycylpeptide N-tetradecanoyltransferase 1 OS=Mus musculus GN=Nmt1 PE=1 SV=1	2	2	2	2	2	2	2	4.2	4.2	4.2	56.888	496	496;496	5.33					2	1				3	0.00011201	0.84024	1.0724	16.072	3	0.92283	0.84373	24.079	3	1.1123	0.98675	4.8267	3	0.84024	1.0724	16.072	3	0.92283
S4R1E5;Q3TI34;O70325-2;Q5XJZ8;Q3TIF2;O70325;Q76LV0;Q8K4U7;Q91XR9	S4R1E5;Q3TI34;O70325-2;Q5XJZ8;Q3TIF2;O70325;Q76LV0;Q8K4U7;Q91XR9	2;2;2;2;2;2;2;1;1	2;2;2;2;2;2;2;1;1	2;2;2;2;2;2;2;1;1	Glutathione peroxidase;Phospholipid hydroperoxide glutathione peroxidase, mitochondrial;Phospholipid hydroperoxide glutathione peroxidase, nuclear	Gpx4;Hnrpll	>tr|S4R1E5|S4R1E5_MOUSE Glutathione peroxidase OS=Mus musculus GN=Gpx4 PE=3 SV=1;>tr|Q3TI34|Q3TI34_MOUSE Glutathione peroxidase OS=Mus musculus GN=Gpx4 PE=2 SV=2;>sp|O70325-2|GPX41_MOUSE Isoform Cytoplasmic of Phospholipid hydroperoxide glutathione peroxid	9	2	2	2	2	2	2	14.6	14.6	14.6	17.937	157	157;170;170;174;182;197;253;170;253	9									2	2	5.3446E-05	0.45371	0.39798	125.94	2	1.0243	1.42	153.88	2	2.2577	3.016	15.014	2	0.45371	0.39798	125.94	2	1.0243
Q3TPU5;O70378;M0QWY0;Q8C988;Q3TTC9;M0QWP2;M0QWS0;M0QWI7;M0QWE2;M0QWC9	Q3TPU5;O70378;M0QWY0;Q8C988;Q3TTC9;M0QWP2	4;4;3;3;3;2;1;1;1;1	4;4;3;3;3;2;1;1;1;1	4;4;3;3;3;2;1;1;1;1	ER membrane protein complex subunit 8	Emc8;Cox4nb	>tr|Q3TPU5|Q3TPU5_MOUSE Putative uncharacterized protein OS=Mus musculus GN=Emc8 PE=2 SV=1;>sp|O70378|EMC8_MOUSE ER membrane protein complex subunit 8 OS=Mus musculus GN=Emc8 PE=1 SV=1;>tr|M0QWY0|M0QWY0_MOUSE ER membrane protein complex subunit 8 (Fragment	10	4	4	4	4	4	4	25.6	25.6	25.6	23.348	207	207;207;128;207;207;143;77;114;156;167	8								4		4	1.8508E-25	0.48314	0.60972	20.833	4	0.49723	0.87816	37.674	4	0.97144	1.3228	24.611	4	0.48314	0.60972	20.833	4	0.49723
Q3TZ17;O70400	Q3TZ17;O70400	1;1	1;1	1;1	PDZ and LIM domain protein 1	Pdlim1	>tr|Q3TZ17|Q3TZ17_MOUSE Putative uncharacterized protein OS=Mus musculus GN=Pdlim1 PE=2 SV=1;>sp|O70400|PDLI1_MOUSE PDZ and LIM domain protein 1 OS=Mus musculus GN=Pdlim1 PE=2 SV=4	2	1	1	1	1	1	1	4	4	4	35.744	327	327;327	7							2			2	0.0010641	1.1102	1.3094	4.4084	2	0.97416	1.3546	10.879	2	0.87746	0.96026	16.292	2	1.1102	1.3094	4.4084	2	0.97416
O70404	O70404	5	5	5	Vesicle-associated membrane protein 8	Vamp8	>sp|O70404|VAMP8_MOUSE Vesicle-associated membrane protein 8 OS=Mus musculus GN=Vamp8 PE=1 SV=1	1	5	5	5	5	5	5	52.5	52.5	52.5	11.451	101	101	9									7	7	3.6096E-45	0.78232	0.67122	21.211	7	0.56966	0.86389	8.2836	7	0.78281	1.1893	14.64	7	0.78232	0.67122	21.211	7	0.56966
Q9DCD8;Q58EV4;O70435	Q9DCD8;Q58EV4;O70435	1;1;1	1;1;1	1;1;1	Proteasome subunit alpha type;Proteasome subunit alpha type-3	Psma3	>tr|Q9DCD8|Q9DCD8_MOUSE Proteasome subunit alpha type OS=Mus musculus GN=Psma3 PE=2 SV=1;>tr|Q58EV4|Q58EV4_MOUSE Proteasome subunit alpha type OS=Mus musculus GN=Psma3 PE=2 SV=1;>sp|O70435|PSA3_MOUSE Proteasome subunit alpha type-3 OS=Mus musculus GN=Psma3	3	1	1	1	1	1	1	4.7	4.7	4.7	28.49	255	255;255;255	8								2		2	0.0001373	1.2205	1.8789	0.80808	2	0.78805	1.8335	2.0537	2	0.6457	0.99791	3.0222	2	1.2205	1.8789	0.80808	2	0.78805
Q8BH40;O70439;Q9JMJ6;Q9DCE1	Q8BH40;O70439;Q9JMJ6;Q9DCE1	5;5;4;4	5;5;4;4	5;5;4;4	Syntaxin-7	Stx7	>tr|Q8BH40|Q8BH40_MOUSE Syntaxin 7 OS=Mus musculus GN=Stx7 PE=1 SV=1;>sp|O70439|STX7_MOUSE Syntaxin-7 OS=Mus musculus GN=Stx7 PE=1 SV=3;>tr|Q9JMJ6|Q9JMJ6_MOUSE Syntaxin 7 OS=Mus musculus GN=Stx7 PE=2 SV=1;>tr|Q9DCE1|Q9DCE1_MOUSE Putative uncharacterized pr	4	5	5	5	5	5	5	24.9	24.9	24.9	29.736	261	261;261;261;261	7							6			6	5.3312E-23	0.80894	1.147	28.512	6	0.41036	0.92266	48.521	6	0.51032	0.78107	41.036	6	0.80894	1.147	28.512	6	0.41036
Q9JJ20;O70456	Q9JJ20;O70456	3;3	1;1	1;1	14-3-3 protein sigma	Sfn	>tr|Q9JJ20|Q9JJ20_MOUSE 14-3-3 protein sigma OS=Mus musculus GN=Sfn PE=2 SV=1;>sp|O70456|1433S_MOUSE 14-3-3 protein sigma OS=Mus musculus GN=Sfn PE=1 SV=2	2	3	1	1	3	1	1	9.3	3.2	3.2	27.833	248	248;248	8								1		1	2.6583E-05	NaN	NaN	NaN	1	NaN	NaN	NaN	1	NaN	NaN	NaN	1	NaN	NaN	NaN	1	NaN
Q3UIZ1;Q3TS38;Q3TJE8;Q3TJ71;O70475;D3Z3F7;Q3TI06;D3YXP9	Q3UIZ1;Q3TS38;Q3TJE8;Q3TJ71;O70475;D3Z3F7;Q3TI06	8;8;8;8;8;7;7;2	8;8;8;8;8;7;7;2	8;8;8;8;8;7;7;2	UDP-glucose 6-dehydrogenase	Ugdh	>tr|Q3UIZ1|Q3UIZ1_MOUSE UDP-glucose 6-dehydrogenase OS=Mus musculus GN=Ugdh PE=2 SV=1;>tr|Q3TS38|Q3TS38_MOUSE UDP-glucose 6-dehydrogenase OS=Mus musculus GN=Ugdh PE=2 SV=1;>tr|Q3TJE8|Q3TJE8_MOUSE UDP-glucose 6-dehydrogenase OS=Mus musculus GN=Ugdh PE=2 SV=	8	8	8	8	8	8	8	25.8	25.8	25.8	54.817	493	493;493;493;493;493;426;434;156	5.22					7	2				9	2.2819E-32	0.67506	0.74287	56.631	9	0.85747	1.049	19.141	9	1.0101	1.1137	55.202	9	0.67506	0.74287	56.631	9	0.85747
Q8BSN6;O70480	Q8BSN6;O70480	2;2	2;2	2;2	Vesicle-associated membrane protein 4	Vamp4	>tr|Q8BSN6|Q8BSN6_MOUSE Vesicle-associated membrane protein 4 OS=Mus musculus GN=Vamp4 PE=1 SV=1;>sp|O70480|VAMP4_MOUSE Vesicle-associated membrane protein 4 OS=Mus musculus GN=Vamp4 PE=1 SV=1	2	2	2	2	2	2	2	23.4	23.4	23.4	16.358	141	141;141	9									2	2	2.8087E-11	0.68785	0.679	14.123	2	0.41772	0.58891	9.1751	2	0.88418	1.2508	5.816	2	0.68785	0.679	14.123	2	0.41772
O70491	O70491	1	1	1	Stimulated by retinoic acid gene 6 protein	Stra6	>sp|O70491|STRA6_MOUSE Stimulated by retinoic acid gene 6 protein OS=Mus musculus GN=Stra6 PE=1 SV=1	1	1	1	1	1	1	1	2.4	2.4	2.4	73.774	670	670	5					2					2	2.4737E-08	7.475	8.3323	18.326	2	3.4285	4.1667	22.109	2	0.45867	0.46104	3.2553	2	7.475	8.3323	18.326	2	3.4285
Q6ZWQ5;O70493;Q99M52;Q3TGS7;Q3V2H3	Q6ZWQ5;O70493;Q99M52;Q3TGS7;Q3V2H3	4;4;4;4;4	4;4;4;4;4	4;4;4;4;4	Sorting nexin-12	Snx12	>tr|Q6ZWQ5|Q6ZWQ5_MOUSE Sorting nexin 12, isoform CRA_c OS=Mus musculus GN=Snx12 PE=1 SV=1;>sp|O70493|SNX12_MOUSE Sorting nexin-12 OS=Mus musculus GN=Snx12 PE=1 SV=1;>tr|Q99M52|Q99M52_MOUSE Sorting nexin 12 OS=Mus musculus GN=Snx12 PE=2 SV=1;>tr|Q3TGS7|Q3T	5	4	4	4	4	4	4	21.6	21.6	21.6	18.884	162	162;165;166;166;170	9									5	5	6.1555E-38	1.1913	1.345	24.573	5	0.62149	1.0993	24.899	5	0.63504	0.9745	33.729	5	1.1913	1.345	24.573	5	0.62149
Q0VGQ1;O70503;Q9CSR6;O70503-2	Q0VGQ1;O70503	5;5;2;2	5;5;2;2	5;5;2;2	Estradiol 17-beta-dehydrogenase 12	Hsd17b12	>tr|Q0VGQ1|Q0VGQ1_MOUSE Hydroxysteroid (17-beta) dehydrogenase 12 OS=Mus musculus GN=Hsd17b12 PE=2 SV=1;>sp|O70503|DHB12_MOUSE Estradiol 17-beta-dehydrogenase 12 OS=Mus musculus GN=Hsd17b12 PE=2 SV=1	4	5	5	5	5	5	5	18.3	18.3	18.3	34.741	312	312;312;130;177	8								7		7	1.3842E-34	0.47882	0.52072	11.126	6	0.47387	0.66979	13.747	6	0.91762	1.1893	16.616	6	0.47882	0.52072	11.126	6	0.47387
Q3UJS5;P62264;O70569;D3YVF4;D3Z7I1	Q3UJS5;P62264;O70569;D3YVF4;D3Z7I1	4;4;4;2;2	4;4;4;2;2	4;4;4;2;2	40S ribosomal protein S14	Rps14	>tr|Q3UJS5|Q3UJS5_MOUSE Putative uncharacterized protein OS=Mus musculus GN=Rps14 PE=2 SV=1;>sp|P62264|RS14_MOUSE 40S ribosomal protein S14 OS=Mus musculus GN=Rps14 PE=2 SV=3;>tr|O70569|O70569_MOUSE Ribosomal protein S14 OS=Mus musculus GN=rps14 PE=3 SV=1;	5	4	4	4	4	4	4	17.9	17.9	17.9	16.289	151	151;151;151;119;138	9									5	5	9.2287E-12	1.4538	1.3689	32.079	5	0.30994	0.51686	10.349	5	0.25357	0.44085	79.054	5	1.4538	1.3689	32.079	5	0.30994
Q924K4;Q3UN79;Q05AC1;O70624	Q924K4;Q3UN79;Q05AC1;O70624	1;1;1;1	1;1;1;1	1;1;1;1	Myocilin	Myoc	>tr|Q924K4|Q924K4_MOUSE Myocilin OS=Mus musculus PE=4 SV=1;>tr|Q3UN79|Q3UN79_MOUSE Putative uncharacterized protein OS=Mus musculus GN=Myoc PE=2 SV=1;>tr|Q05AC1|Q05AC1_MOUSE Myocilin OS=Mus musculus GN=Myoc PE=2 SV=1;>sp|O70624|MYOC_MOUSE Myocilin OS=Mus m	4	1	1	1	1	1	1	2.2	2.2	2.2	55.313	490	490;490;490;490	5					1					1	0.0048113	NaN	NaN	NaN	1	NaN	NaN	NaN	1	NaN	NaN	NaN	1	NaN	NaN	NaN	1	NaN
O78206;Q31168;Q31167;O78207;W5XQG0;Q792Z7;P01899	O78206;Q31168;Q31167;O78207;W5XQG0;Q792Z7;P01899	1;1;1;1;1;1;1	1;1;1;1;1;1;1	1;1;1;1;1;1;1	H-2 class I histocompatibility antigen, D-B alpha chain	H2-D1	>tr|O78206|O78206_MOUSE H-2D cell surface glycoprotein (Fragment) OS=Mus musculus GN=H-2D PE=2 SV=1;>tr|Q31168|Q31168_MOUSE H-2D cell surface glycoprotein (Fragment) OS=Mus musculus GN=H2-D1 PE=2 SV=1;>tr|Q31167|Q31167_MOUSE H-2D cell surface glycoprotein	7	1	1	1	1	1	1	7.3	7.3	7.3	23.768	206	206;337;337;337;359;362;362	5					1					1	0.00062891	NaN	NaN	NaN	1	NaN	NaN	NaN	1	NaN	NaN	NaN	1	NaN	NaN	NaN	1	NaN
Q3TE06;Q9DBM8;Q3TNK2;Q3TJY2;O88342;Q80ZI9;Q9DC08;Q3U136	Q3TE06;Q9DBM8;Q3TNK2;Q3TJY2;O88342;Q80ZI9;Q9DC08;Q3U136	6;6;6;6;6;6;5;5	6;6;6;6;6;6;5;5	6;6;6;6;6;6;5;5	WD repeat-containing protein 1	Wdr1	>tr|Q3TE06|Q3TE06_MOUSE Putative uncharacterized protein (Fragment) OS=Mus musculus GN=Wdr1 PE=2 SV=1;>tr|Q9DBM8|Q9DBM8_MOUSE Putative uncharacterized protein OS=Mus musculus GN=Wdr1 PE=2 SV=1;>tr|Q3TNK2|Q3TNK2_MOUSE Putative uncharacterized protein OS=Mus	8	6	6	6	6	6	6	16	16	16	63.42	580	580;606;606;606;606;658;606;639	5.44					5	4				9	3.605E-94	0.91642	1.0202	77.376	9	0.84457	0.99963	84.57	9	0.96119	0.92303	36.635	9	0.91642	1.0202	77.376	9	0.84457
Q9Z2P7;Q91XH6;O88384;E0CYE5;Q3TUP8	Q9Z2P7;Q91XH6;O88384;E0CYE5;Q3TUP8	2;2;2;1;1	2;2;2;1;1	2;2;2;1;1	Vesicle transport through interaction with t-SNAREs homolog 1B	Vti1b	>tr|Q9Z2P7|Q9Z2P7_MOUSE GES30 OS=Mus musculus GN=Vti1b PE=2 SV=1;>tr|Q91XH6|Q91XH6_MOUSE Vesicle transport through interaction with t-SNAREs 1B homolog OS=Mus musculus GN=Vti1b PE=1 SV=1;>sp|O88384|VTI1B_MOUSE Vesicle transport through interaction with t-S	5	2	2	2	2	2	2	9.5	9.5	9.5	26.481	231	231;232;232;54;138	7.5							1	1		2	1.2628E-14	NaN	NaN	NaN	1	NaN	NaN	NaN	1	NaN	NaN	NaN	1	NaN	NaN	NaN	1	NaN
Q0VB85;O88396;Q3UYQ9	Q0VB85;O88396;Q3UYQ9	2;2;1	2;2;1	2;2;1	GrpE protein homolog;GrpE protein homolog 2, mitochondrial	Grpel2	>tr|Q0VB85|Q0VB85_MOUSE GrpE protein homolog OS=Mus musculus GN=Grpel2 PE=2 SV=1;>sp|O88396|GRPE2_MOUSE GrpE protein homolog 2, mitochondrial OS=Mus musculus GN=Grpel2 PE=2 SV=2;>tr|Q3UYQ9|Q3UYQ9_MOUSE GrpE protein homolog OS=Mus musculus GN=Grpel2 PE=2 SV	3	2	2	2	2	2	2	9.4	9.4	9.4	25.029	224	224;224;224	8								2		2	0.0013125	0.45211	0.67473	11.801	2	0.083552	0.19857	22.857	2	0.1848	0.29471	7.2973	2	0.45211	0.67473	11.801	2	0.083552
Q3TI40;Q3TI19;Q2M4G1;O88441;Q8C454	Q3TI40;Q3TI19;Q2M4G1;O88441;Q8C454	5;5;5;5;3	5;5;5;5;3	5;5;5;5;3	Metaxin-2	Mtx2	>tr|Q3TI40|Q3TI40_MOUSE Putative uncharacterized protein OS=Mus musculus GN=Mtx2 PE=2 SV=1;>tr|Q3TI19|Q3TI19_MOUSE Putative uncharacterized protein OS=Mus musculus GN=Mtx2 PE=2 SV=1;>tr|Q2M4G1|Q2M4G1_MOUSE Metaxin 2 OS=Mus musculus GN=Mtx2 PE=4 SV=1;>sp|O8	5	5	5	5	5	5	5	33.5	33.5	33.5	29.786	263	263;263;263;263;263	8								9		9	4.988E-79	0.47855	0.65802	22.342	9	0.54071	0.85777	20.357	9	0.89592	1.1962	34.772	9	0.47855	0.65802	22.342	9	0.54071
Q8R378;O88520	Q8R378;O88520	3;3	3;3	3;3	Leucine-rich repeat protein SHOC-2	Shoc2	>tr|Q8R378|Q8R378_MOUSE Shoc2 protein OS=Mus musculus GN=Shoc2 PE=2 SV=1;>sp|O88520|SHOC2_MOUSE Leucine-rich repeat protein SHOC-2 OS=Mus musculus GN=Shoc2 PE=2 SV=2	2	3	3	3	3	3	3	7.1	7.1	7.1	58.493	524	524;582	5.5					3	3				6	1.6794E-08	0.86473	0.9939	45.658	5	0.57568	1.1654	25.462	5	0.90014	0.90469	25.793	5	0.86473	0.9939	45.658	5	0.57568
Q3TEL0;Q3UB92;Q3U6W3;Q3U6J9;Q3TAR8;O88531;Q8VBX5;B1B0P8;Q3UFT5;B1B0P9	Q3TEL0;Q3UB92;Q3U6W3;Q3U6J9;Q3TAR8;O88531;Q8VBX5;B1B0P8;Q3UFT5;B1B0P9	5;5;5;5;5;5;5;3;3;3	5;5;5;5;5;5;5;3;3;3	5;5;5;5;5;5;5;3;3;3	Palmitoyl-protein thioesterase 1	Ppt1	>tr|Q3TEL0|Q3TEL0_MOUSE Putative uncharacterized protein OS=Mus musculus GN=Ppt1 PE=2 SV=1;>tr|Q3UB92|Q3UB92_MOUSE Putative uncharacterized protein OS=Mus musculus GN=Ppt1 PE=2 SV=1;>tr|Q3U6W3|Q3U6W3_MOUSE Putative uncharacterized protein OS=Mus musculus G	10	5	5	5	5	5	5	17.2	17.2	17.2	34.154	302	302;306;306;306;306;306;307;179;197;197	5.86			2				5			7	6.0962E-50	1.4477	2.0379	19.229	7	0.86241	1.8547	20.169	7	0.53336	0.79644	19.07	7	1.4477	2.0379	19.229	7	0.86241
O88587-2;O88587	O88587-2;O88587	3;3	3;3	3;3	Catechol O-methyltransferase	Comt	>sp|O88587-2|COMT_MOUSE Isoform Soluble of Catechol O-methyltransferase OS=Mus musculus GN=Comt;>sp|O88587|COMT_MOUSE Catechol O-methyltransferase OS=Mus musculus GN=Comt PE=1 SV=2	2	3	3	3	3	3	3	12.6	12.6	12.6	24.707	222	222;265	8								3		3	2.5119E-07	0.7443	0.81822	17.072	3	0.57127	0.81094	9.2243	3	0.76752	0.91165	14.186	3	0.7443	0.81822	17.072	3	0.57127
Q80UU0;O88630	Q80UU0;O88630	2;2	2;2	2;2	Golgi SNAP receptor complex member 1	Gosr1	>tr|Q80UU0|Q80UU0_MOUSE Golgi SNAP receptor complex member 1 OS=Mus musculus GN=Gosr1 PE=2 SV=1;>sp|O88630|GOSR1_MOUSE Golgi SNAP receptor complex member 1 OS=Mus musculus GN=Gosr1 PE=1 SV=2	2	2	2	2	2	2	2	9.6	9.6	9.6	28.431	250	250;250	8								2		2	2.9626E-06	NaN	NaN	NaN	1	NaN	NaN	NaN	1	NaN	NaN	NaN	1	NaN	NaN	NaN	1	NaN
Q8CF81;Q3UGW4;O88696	Q8CF81;Q3UGW4;O88696	5;5;5	5;5;5	5;5;5	ATP-dependent Clp protease proteolytic subunit;Putative ATP-dependent Clp protease proteolytic subunit, mitochondrial	Clpp	>tr|Q8CF81|Q8CF81_MOUSE ATP-dependent Clp protease proteolytic subunit OS=Mus musculus GN=Clpp PE=2 SV=1;>tr|Q3UGW4|Q3UGW4_MOUSE ATP-dependent Clp protease proteolytic subunit (Fragment) OS=Mus musculus GN=Clpp PE=2 SV=1;>sp|O88696|CLPP_MOUSE ATP-dependent	3	5	5	5	5	5	5	36	36	36	20.503	189	189;269;272	8								8		8	3.3419E-152	0.34756	0.37323	32.303	6	0.32298	0.52517	22.903	6	1.1208	1.3709	41.078	6	0.34756	0.37323	32.303	6	0.32298
O88736;Q8C5N9	O88736;Q8C5N9	1;1	1;1	1;1	3-keto-steroid reductase	Hsd17b7	>sp|O88736|DHB7_MOUSE 3-keto-steroid reductase OS=Mus musculus GN=Hsd17b7 PE=2 SV=1;>tr|Q8C5N9|Q8C5N9_MOUSE 3-keto-steroid reductase OS=Mus musculus GN=Hsd17b7 PE=2 SV=1	2	1	1	1	1	1	1	5.1	5.1	5.1	37.316	334	334;362	7							1			1	0.0012916	NaN	NaN	NaN	0	NaN	NaN	NaN	0	NaN	NaN	NaN	0	NaN	NaN	NaN	0	NaN
O88792	O88792	2	2	2	Junctional adhesion molecule A	F11r	>sp|O88792|JAM1_MOUSE Junctional adhesion molecule A OS=Mus musculus GN=F11r PE=1 SV=2	1	2	2	2	2	2	2	9	9	9	32.423	300	300	5			1				1			2	1.8076E-05	1.119	1.5283	46.474	2	0.50449	1.049	9.54	2	0.52782	0.82272	34.684	2	1.119	1.5283	46.474	2	0.50449
Q3TTY6;Q3UX93;O88952;Q8JZS0;Q3TUM0;Q3TS99;O88951	Q3TTY6;Q3UX93;O88952;Q8JZS0	3;3;3;2;1;1;1	3;3;3;2;1;1;1	3;3;3;2;1;1;1	Protein lin-7 homolog C;Protein lin-7 homolog A	Lin7c;Lin7a	>tr|Q3TTY6|Q3TTY6_MOUSE Putative uncharacterized protein (Fragment) OS=Mus musculus GN=Lin7c PE=2 SV=1;>tr|Q3UX93|Q3UX93_MOUSE Putative uncharacterized protein OS=Mus musculus GN=Lin7c PE=2 SV=1;>sp|O88952|LIN7C_MOUSE Protein lin-7 homolog C OS=Mus musculu	7	3	3	3	3	3	3	19.2	19.2	19.2	21.447	193	193;197;197;233;111;147;207	8								3		3	1.1209E-09	0.48449	0.74597	25.194	3	0.24711	0.58306	20.761	3	0.58906	0.91988	9.6956	3	0.48449	0.74597	25.194	3	0.24711
O88967;Q8C597	O88967	14;1	14;1	14;1	ATP-dependent zinc metalloprotease YME1L1	Yme1l1	>sp|O88967|YMEL1_MOUSE ATP-dependent zinc metalloprotease YME1L1 OS=Mus musculus GN=Yme1l1 PE=2 SV=1	2	14	14	14	14	14	14	27.6	27.6	27.6	80.027	715	715;54	5.32					17	8				25	9.4312E-281	0.75107	0.81152	48.334	25	0.86437	0.91513	31.45	25	1.1657	1.0841	60.903	25	0.75107	0.81152	48.334	25	0.86437
O88983	O88983	2	2	2	Syntaxin-8	Stx8	>sp|O88983|STX8_MOUSE Syntaxin-8 OS=Mus musculus GN=Stx8 PE=1 SV=1	1	2	2	2	2	2	2	11.9	11.9	11.9	26.925	236	236	8								2		2	1.0436E-14	0.55594	0.85789	5.0598	2	0.30387	0.72231	19.083	2	0.53278	0.8454	10.615	2	0.55594	0.85789	5.0598	2	0.30387
O88986;E9PWY6;Q9CZ08	O88986;E9PWY6;Q9CZ08	3;2;2	3;2;2	3;2;2	2-amino-3-ketobutyrate coenzyme A ligase, mitochondrial	Gcat	>sp|O88986|KBL_MOUSE 2-amino-3-ketobutyrate coenzyme A ligase, mitochondrial OS=Mus musculus GN=Gcat PE=1 SV=2;>tr|E9PWY6|E9PWY6_MOUSE 2-amino-3-ketobutyrate coenzyme A ligase, mitochondrial OS=Mus musculus GN=Gcat PE=1 SV=1;>tr|Q9CZ08|Q9CZ08_MOUSE Putativ	3	3	3	3	3	3	3	10.8	10.8	10.8	44.93	416	416;382;416	7							3			3	1.131E-07	0.45639	0.56974	22.61	2	1.2536	2.2948	97.022	2	2.7467	3.5237	100.79	2	0.45639	0.56974	22.61	2	1.2536
O89001	O89001	1	1	1	Carboxypeptidase D	Cpd	>sp|O89001|CBPD_MOUSE Carboxypeptidase D OS=Mus musculus GN=Cpd PE=1 SV=2	1	1	1	1	1	1	1	1.2	1.2	1.2	152.4	1377	1377	2		1								1	0.0034659	NaN	NaN	NaN	1	NaN	NaN	NaN	1	NaN	NaN	NaN	1	NaN	NaN	NaN	1	NaN
Q8BTS6;O89013	Q8BTS6;O89013	1;1	1;1	1;1	Leptin receptor gene-related protein	Leprot	>tr|Q8BTS6|Q8BTS6_MOUSE Putative uncharacterized protein (Fragment) OS=Mus musculus GN=Leprot PE=2 SV=1;>sp|O89013|OBRG_MOUSE Leptin receptor gene-related protein OS=Mus musculus GN=Leprot PE=1 SV=1	2	1	1	1	1	1	1	16.5	16.5	16.5	8.6709	79	79;131	8								1		1	0.001151	NaN	NaN	NaN	1	NaN	NaN	NaN	1	NaN	NaN	NaN	1	NaN	NaN	NaN	1	NaN
Q3U2Z6;Q3TDY6;O89023;Q8BNF3	Q3U2Z6;Q3TDY6;O89023	3;3;3;1	3;3;3;1	3;3;3;1	Tripeptidyl-peptidase 1	Tpp1	>tr|Q3U2Z6|Q3U2Z6_MOUSE Putative uncharacterized protein OS=Mus musculus GN=Tpp1 PE=2 SV=1;>tr|Q3TDY6|Q3TDY6_MOUSE Putative uncharacterized protein OS=Mus musculus GN=Tpp1 PE=2 SV=1;>sp|O89023|TPP1_MOUSE Tripeptidyl-peptidase 1 OS=Mus musculus GN=Tpp1 PE=1	4	3	3	3	3	3	3	9.8	9.8	9.8	61.281	562	562;562;562;320	5.5					2	2				4	1.6763E-14	0.54681	0.58905	47.05	4	0.59667	0.88305	36.836	4	1.357	1.4928	59.295	4	0.54681	0.58905	47.05	4	0.59667
Q545K5;O89086;Q8BG13	Q545K5;O89086;Q8BG13	2;2;1	2;2;1	2;2;1	Putative RNA-binding protein 3	Rbm3	>tr|Q545K5|Q545K5_MOUSE MCG116386, isoform CRA_a OS=Mus musculus GN=Rbm3 PE=2 SV=1;>sp|O89086|RBM3_MOUSE Putative RNA-binding protein 3 OS=Mus musculus GN=Rbm3 PE=2 SV=1;>tr|Q8BG13|Q8BG13_MOUSE Putative RNA-binding protein 3 OS=Mus musculus GN=Rbm3 PE=2 SV	3	2	2	2	2	2	2	16.3	16.3	16.3	16.604	153	153;153;154	9									2	2	4.152E-08	1.1839	1.5612	33.737	2	0.56216	1.1069	24.658	2	0.44536	0.79157	12.893	2	1.1839	1.5612	33.737	2	0.56216
O89116;Q5FWJ7	O89116;Q5FWJ7	2;1	2;1	2;1	Vesicle transport through interaction with t-SNAREs homolog 1A	Vti1a	>sp|O89116|VTI1A_MOUSE Vesicle transport through interaction with t-SNAREs homolog 1A OS=Mus musculus GN=Vti1a PE=1 SV=1;>tr|Q5FWJ7|Q5FWJ7_MOUSE Vesicle transport through interaction with t-SNAREs homolog 1A (Yeast), isoform CRA_d OS=Mus musculus GN=Vti1a	2	2	2	2	2	2	2	14.7	14.7	14.7	24.986	217	217;224	8								2		2	6.0158E-08	0.78516	1.2011	55.291	2	0.31227	0.75299	24.805	2	0.43217	0.69589	17.844	2	0.78516	1.2011	55.291	2	0.31227
Q05A20;P00184;P00186;B6VGH4	Q05A20;P00184	18;18;4;4	18;18;4;4	18;18;4;4	Cytochrome P450 1A1	Cyp1a1	>tr|Q05A20|Q05A20_MOUSE Cytochrome P450 OS=Mus musculus GN=Cyp1a1 PE=2 SV=1;>sp|P00184|CP1A1_MOUSE Cytochrome P450 1A1 OS=Mus musculus GN=Cyp1a1 PE=1 SV=2	4	18	18	18	18	18	18	45.8	45.8	45.8	59.229	524	524;524;513;513	5.37			2		22	16		1		41	3.9202E-182	0.34805	0.40777	171.58	33	1.4384	1.5728	216.02	32	1.2798	1.4027	133.94	32	0.34805	0.40777	171.58	33	1.4384
Q544T5;P00375	Q544T5;P00375	1;1	1;1	1;1	Dihydrofolate reductase	Dhfr	>tr|Q544T5|Q544T5_MOUSE Dihydrofolate reductase OS=Mus musculus GN=Dhfr PE=2 SV=1;>sp|P00375|DYR_MOUSE Dihydrofolate reductase OS=Mus musculus GN=Dhfr PE=1 SV=3	2	1	1	1	1	1	1	8.6	8.6	8.6	21.606	187	187;187	8								1		1	0.0026293	NaN	NaN	NaN	1	NaN	NaN	NaN	1	NaN	NaN	NaN	1	NaN	NaN	NaN	1	NaN
P01027;P01027-2;H3BL60;H3BKW9	P01027	15;4;1;1	15;4;1;1	14;4;1;1	Complement C3;Complement C3 beta chain;Complement C3 alpha chain;C3a anaphylatoxin;Acylation stimulating protein;Complement C3b alpha chain;Complement C3c alpha chain fragment 1;Complement C3dg fragment;Complement C3g fragment;Complement C3d fragment;Complement C3f fragment;Complement C3c alpha chain fragment 2	C3	>sp|P01027|CO3_MOUSE Complement C3 OS=Mus musculus GN=C3 PE=1 SV=3	4	15	15	14	15	15	14	11.2	11.2	10.4	186.48	1663	1663;535;102;185	2		15								15	1.6912E-37	0.41134	0.4754	40.722	15	0.30675	0.55714	46.585	15	0.77028	1.2006	27.41	15	0.41134	0.4754	40.722	15	0.30675
Q91Z73;Q91Z72;Q9D239;Q3U679;P01887	Q91Z73;Q91Z72;Q9D239;Q3U679;P01887	2;2;2;2;2	2;2;2;2;2	2;2;2;2;2	Beta-2-microglobulin	B2m	>tr|Q91Z73|Q91Z73_MOUSE Beta-2-microglobulin (Fragment) OS=Mus musculus musculus PE=4 SV=1;>tr|Q91Z72|Q91Z72_MUSMM Beta-2-microglobulin (Fragment) OS=Mus musculus molossinus PE=4 SV=1;>tr|Q9D239|Q9D239_MOUSE Putative uncharacterized protein OS=Mus musculus	5	2	2	2	2	2	2	25	25	25	8.868	76	76;76;119;119;119	9									3	3	3.0628E-05	0.50273	0.42852	5.4449	3	0.17167	0.27798	44.89	3	0.33425	0.49992	49.387	3	0.50273	0.42852	5.4449	3	0.17167
P02463;P70165;Q61436;Q3TP61;Q80V57;Q8BNS7;F7CK55;Q9ESQ2;Q63ZW6	P02463;P70165;Q61436;Q3TP61;Q80V57;Q8BNS7;F7CK55;Q9ESQ2;Q63ZW6	4;2;2;2;2;2;2;2;2	4;2;2;2;2;2;2;2;2	4;2;2;2;2;2;2;2;2	Collagen alpha-1(IV) chain;Arresten	Col4a1;Col4a5	>sp|P02463|CO4A1_MOUSE Collagen alpha-1(IV) chain OS=Mus musculus GN=Col4a1 PE=2 SV=4;>tr|P70165|P70165_MOUSE Collagen type IV alpha5 chain (Fragment) OS=Mus musculus GN=Col4a5 PE=2 SV=1;>tr|Q61436|Q61436_MOUSE Collagen IV alpha 5 chain (Fragment) OS=Mus m	9	4	4	4	4	4	4	2.4	2.4	2.4	160.68	1669	1669;179;253;459;585;799;800;1691;1691	2		7								7	1.3249E-15	0.67762	0.79952	15.262	7	0.49419	1.0438	30.413	7	0.70141	1.195	24.72	7	0.67762	0.79952	15.262	7	0.49419
P03975;Q7TQ39;Q3UGR7;Q9ERJ1;Q61708	P03975;Q7TQ39	7;5;3;1;1	7;5;3;1;1	1;1;0;0;0	IgE-binding protein	Iap;ENSMUSG00000074697	>sp|P03975|IGEB_MOUSE IgE-binding protein OS=Mus musculus GN=Iap PE=2 SV=1;>tr|Q7TQ39|Q7TQ39_MOUSE Gag protein OS=Mus musculus GN=gag PE=4 SV=1	5	7	7	1	7	7	1	18	18	2.7	62.747	557	557;586;338;82;107	5.38					8	5				13	2.7339E-46	0.69022	0.82677	54.783	12	0.8213	0.99793	59.739	12	1.0957	1.1445	22.611	12	0.69022	0.82677	54.783	12	0.8213
P05202	P05202	15	15	15	Aspartate aminotransferase, mitochondrial	Got2	>sp|P05202|AATM_MOUSE Aspartate aminotransferase, mitochondrial OS=Mus musculus GN=Got2 PE=1 SV=1	1	15	15	15	15	15	15	37.7	37.7	37.7	47.411	430	430	5.42			12		9	2	20			43	1.072E-186	0.60174	0.8158	29.669	41	0.57851	1.0431	29.304	41	0.97477	1.252	23.96	41	0.60174	0.8158	29.669	41	0.57851
Q80XU2;P05480;Q3UKD6;Q3TLX4;D3YZ57;P06240;E9Q696;P39688-2;P39688	Q80XU2;P05480;Q3UKD6	13;13;11;1;1;1;1;1;1	13;13;11;1;1;1;1;1;1	12;12;10;0;0;0;0;0;0	Neuronal proto-oncogene tyrosine-protein kinase Src	Src	>tr|Q80XU2|Q80XU2_MOUSE Neuronal proto-oncogene tyrosine-protein kinase Src OS=Mus musculus GN=Src PE=1 SV=1;>sp|P05480|SRC_MOUSE Neuronal proto-oncogene tyrosine-protein kinase Src OS=Mus musculus GN=Src PE=1 SV=4;>tr|Q3UKD6|Q3UKD6_MOUSE Putative uncharac	9	13	13	12	13	13	12	34.4	34.4	32.5	59.89	535	535;541;535;368;482;509;520;534;537	5.31					18	8				26	1.6069E-154	0.79069	0.94784	28.583	26	0.74093	0.90606	29.117	26	0.98381	0.94651	24.956	26	0.79069	0.94784	28.583	26	0.74093
Q564E2;Q3TCI7;P06151;Q3TI99;G5E8N5;Q99K20;Q3THB4;D3Z736;Q3UDU4;Q6NXW3;D3YZQ9;Q3UIC3;D3Z7F0;D3YVR7;D3YZE4;Q64483;Q548Z6;P00342;P16125	Q564E2;Q3TCI7;P06151;Q3TI99;G5E8N5;Q99K20;Q3THB4;D3Z736;Q3UDU4;Q6NXW3;D3YZQ9	8;8;8;7;7;6;6;5;5;4;4;3;1;1;1;1;1;1;1	8;8;8;7;7;6;6;5;5;4;4;3;1;1;1;1;1;1;1	8;8;8;7;7;6;6;5;5;4;4;3;1;1;1;1;1;1;1	L-lactate dehydrogenase;L-lactate dehydrogenase A chain	Ldha	>tr|Q564E2|Q564E2_MOUSE L-lactate dehydrogenase OS=Mus musculus GN=Ldha PE=2 SV=1;>tr|Q3TCI7|Q3TCI7_MOUSE L-lactate dehydrogenase OS=Mus musculus GN=Ldha PE=2 SV=1;>sp|P06151|LDHA_MOUSE L-lactate dehydrogenase A chain OS=Mus musculus GN=Ldha PE=1 SV=3;>tr|	19	8	8	8	8	8	8	31.6	31.6	31.6	36.498	332	332;332;332;332;361;315;332;237;330;104;273;169;198;235;237;332;332;332;334	7			1				12	2	1	16	2.7191E-32	1.7917	2.2677	52.939	16	1.1284	2.2593	50.261	16	0.71552	1.051	23.04	15	1.7917	2.2677	52.939	16	1.1284
P06745;B7ZWL9;B2RXT5;F6SAC3;CON__Q3ZBD7	P06745;B7ZWL9;B2RXT5;F6SAC3;CON__Q3ZBD7	4;2;2;2;2	4;2;2;2;2	4;2;2;2;2	Glucose-6-phosphate isomerase	Gpi;Gpi1;Gm1840	>sp|P06745|G6PI_MOUSE Glucose-6-phosphate isomerase OS=Mus musculus GN=Gpi PE=1 SV=4;>tr|B7ZWL9|B7ZWL9_MOUSE Glucose-6-phosphate isomerase OS=Mus musculus GN=Gpi1 PE=2 SV=1;>tr|B2RXT5|B2RXT5_MOUSE Glucose-6-phosphate isomerase OS=Mus musculus GN=Gpi1 PE=2	5	4	4	4	4	4	4	10.4	10.4	10.4	62.766	558	558;344;344;471;557	5.45					6	5				11	3.3669E-21	0.50946	0.48213	126.3	11	0.40104	0.40114	120.8	11	0.96031	0.87359	29.274	11	0.50946	0.48213	126.3	11	0.40104
Q3UWH6;Q9D0C0;Q543M3;Q3UHZ4;Q3U5U9;Q3TVJ1;Q3TT75;Q3TNC8;P06797;Q6LAF5	Q3UWH6;Q9D0C0;Q543M3;Q3UHZ4;Q3U5U9;Q3TVJ1;Q3TT75;Q3TNC8;P06797;Q6LAF5	3;3;3;3;3;3;3;3;3;2	3;3;3;3;3;3;3;3;3;2	3;3;3;3;3;3;3;3;3;2	Cathepsin L1;Cathepsin L1 heavy chain;Cathepsin L1 light chain	Ctsl;Ctsl1	>tr|Q3UWH6|Q3UWH6_MOUSE Putative uncharacterized protein (Fragment) OS=Mus musculus GN=Ctsl PE=2 SV=1;>tr|Q9D0C0|Q9D0C0_MOUSE Putative uncharacterized protein OS=Mus musculus GN=Ctsl PE=2 SV=1;>tr|Q543M3|Q543M3_MOUSE Cathepsin L OS=Mus musculus GN=Ctsl PE=	10	3	3	3	3	3	3	17.5	17.5	17.5	34.771	308	308;334;334;334;334;334;334;334;334;168	7.67							3	2	1	6	1.0538E-19	0.58674	0.66692	41.586	6	0.47336	0.80498	74.036	6	0.91734	1.1156	55.254	6	0.58674	0.66692	41.586	6	0.47336
Q3TQP6;Q99LF5;Q921S3;P06801;Q3TQW1;Q61829	Q3TQP6;Q99LF5;Q921S3;P06801	8;8;8;8;3;2	8;8;8;8;3;2	8;8;8;8;3;2	Malic enzyme;NADP-dependent malic enzyme	Me1	>tr|Q3TQP6|Q3TQP6_MOUSE Malic enzyme OS=Mus musculus GN=Me1 PE=2 SV=1;>tr|Q99LF5|Q99LF5_MOUSE Me1 protein OS=Mus musculus GN=Me1 PE=2 SV=1;>tr|Q921S3|Q921S3_MOUSE Malic enzyme OS=Mus musculus GN=Me1 PE=2 SV=1;>sp|P06801|MAOX_MOUSE NADP-dependent malic enzy	6	8	8	8	8	8	8	28.6	28.6	28.6	61.48	552	552;570;572;572;246;332	5.25					9	3				12	2.0543E-242	0.24757	0.27589	152.95	12	0.41833	0.51153	157.07	11	0.69101	1.0468	86.309	11	0.24757	0.27589	152.95	12	0.41833
Q5NCU4;Q5NCU5;Q3TXI6;P07214;Q5NCU3	Q5NCU4;Q5NCU5;Q3TXI6;P07214;Q5NCU3	2;2;2;2;1	2;2;2;2;1	2;2;2;2;1	SPARC	Sparc	>tr|Q5NCU4|Q5NCU4_MOUSE SPARC OS=Mus musculus GN=Sparc PE=2 SV=1;>tr|Q5NCU5|Q5NCU5_MOUSE Sparc protein OS=Mus musculus GN=Sparc PE=2 SV=1;>tr|Q3TXI6|Q3TXI6_MOUSE Putative uncharacterized protein OS=Mus musculus GN=Sparc PE=2 SV=1;>sp|P07214|SPRC_MOUSE SPAR	5	2	2	2	2	2	2	11.6	11.6	11.6	34.322	301	301;302;302;302;172	5.67			1				2			3	2.7168E-05	0.20049	0.26205	64.817	3	0.24424	0.51045	77.591	3	0.72773	1.1453	60.488	3	0.20049	0.26205	64.817	3	0.24424
Q9CZI7;Q542G9;P07356;Q3UCD3;B0V2N7;Q99KH3;B0V2N8;B0V2N5	Q9CZI7;Q542G9;P07356;Q3UCD3;B0V2N7;Q99KH3;B0V2N8;B0V2N5	22;22;22;21;15;14;13;13	22;22;22;21;15;14;13;13	22;22;22;21;15;14;13;13	Annexin;Annexin A2	Anxa2	>tr|Q9CZI7|Q9CZI7_MOUSE Annexin OS=Mus musculus GN=Anxa2 PE=2 SV=1;>tr|Q542G9|Q542G9_MOUSE Annexin OS=Mus musculus GN=Anxa2 PE=2 SV=1;>sp|P07356|ANXA2_MOUSE Annexin A2 OS=Mus musculus GN=Anxa2 PE=1 SV=2;>tr|Q3UCD3|Q3UCD3_MOUSE Annexin OS=Mus musculus GN=An	8	22	22	22	22	22	22	69	69	69	38.609	339	339;339;339;339;196;222;176;272	5.5			18				30			48	0	1.5361	1.9069	35.101	42	0.92931	1.9909	30.391	42	0.61435	0.94572	15.226	42	1.5361	1.9069	35.101	42	0.92931
Q546G4;P07724;K7R066	Q546G4;P07724	12;12;3	12;12;3	12;12;3	Serum albumin	Alb	>tr|Q546G4|Q546G4_MOUSE Albumin 1 OS=Mus musculus GN=Alb PE=2 SV=1;>sp|P07724|ALBU_MOUSE Serum albumin OS=Mus musculus GN=Alb PE=1 SV=3	3	12	12	12	12	12	12	28.5	28.5	28.5	68.692	608	608;608;171	5.26					14	5				19	2.1793E-33	2.5598	2.713	156.03	14	2.3336	2.6522	162.23	14	0.80413	0.78056	54.185	14	2.5598	2.713	156.03	14	2.3336
Q80Y52;P07901;A0PJ91;Q3UIF3;Q3TKA2;Q3TKB9;Q3TKG0;Q3TJU7;Q8C5U3;B7ZC50;Q8C2A9;A2A6A2;B7ZC49	Q80Y52;P07901;A0PJ91;Q3UIF3;Q3TKA2;Q3TKB9;Q3TKG0;Q3TJU7;Q8C5U3	14;14;13;13;12;11;11;10;10;6;6;3;3	6;6;5;6;4;5;5;4;5;2;2;2;2	6;6;5;6;4;5;5;4;5;2;2;2;2	Heat shock protein HSP 90-alpha	Hsp90aa1	>tr|Q80Y52|Q80Y52_MOUSE Heat shock protein 90, alpha (Cytosolic), class A member 1 OS=Mus musculus GN=Hsp90aa1 PE=2 SV=2;>sp|P07901|HS90A_MOUSE Heat shock protein HSP 90-alpha OS=Mus musculus GN=Hsp90aa1 PE=1 SV=4;>tr|A0PJ91|A0PJ91_MOUSE Hsp90aa1 protein (	13	14	6	6	14	6	6	19.6	8.9	8.9	84.787	733	733;733;565;733;733;556;557;556;557;201;274;98;103	4.22				7	2					9	3.6336E-169	2.6031	4.3535	63.545	8	1.4387	4.0259	106.45	8	0.5451	0.83494	48.517	8	2.6031	4.3535	63.545	8	1.4387
P08003	P08003	23	23	23	Protein disulfide-isomerase A4	Pdia4	>sp|P08003|PDIA4_MOUSE Protein disulfide-isomerase A4 OS=Mus musculus GN=Pdia4 PE=1 SV=3	1	23	23	23	23	23	23	36.2	36.2	36.2	71.982	638	638	4.22				28	8					36	4.0317E-193	0.34609	0.53312	72.784	34	0.33503	0.66761	64.738	34	0.88238	1.0965	55.47	33	0.34609	0.53312	72.784	34	0.33503
P08030	P08030	3	3	3	Adenine phosphoribosyltransferase	Aprt	>sp|P08030|APT_MOUSE Adenine phosphoribosyltransferase OS=Mus musculus GN=Aprt PE=1 SV=2	1	3	3	3	3	3	3	25.6	25.6	25.6	19.724	180	180	8.2								4	1	5	3.9727E-09	2.061	2.5107	19.707	5	0.72543	1.3123	21.484	5	0.39803	0.65487	31.631	5	2.061	2.5107	19.707	5	0.72543
Q91V38;Q3UAD6;P08113;Q3UBU0;Q3TUD6;Q8CCY5;F7C312;Q8C2R2;Q9CW12	Q91V38;Q3UAD6;P08113;Q3UBU0;Q3TUD6;Q8CCY5;F7C312	34;34;34;33;26;26;19;11;4	34;34;34;33;26;26;19;11;4	32;32;32;31;26;26;19;9;4	Endoplasmin	Hsp90b1	>tr|Q91V38|Q91V38_MOUSE Heat shock protein 90, beta (Grp94), member 1 OS=Mus musculus GN=Hsp90b1 PE=2 SV=1;>tr|Q3UAD6|Q3UAD6_MOUSE Heat shock protein 90kDa beta (Grp94), member 1 OS=Mus musculus GN=Hsp90b1 PE=2 SV=1;>sp|P08113|ENPL_MOUSE Endoplasmin OS=Mus	9	34	34	32	34	34	32	44.3	44.3	42.5	92.489	802	802;802;802;802;612;615;373;277;141	3.74		2	18	49				1		70	0	0.54689	0.85642	40.69	68	0.45167	0.99333	34.823	66	0.79839	1.1432	25.818	66	0.54689	0.85642	40.69	68	0.45167
Q3UF30;Q3TC45;P08207	Q3UF30;Q3TC45;P08207	3;3;3	3;3;3	3;3;3	Protein S100-A10	S100a10	>tr|Q3UF30|Q3UF30_MOUSE Putative uncharacterized protein OS=Mus musculus GN=S100a10 PE=4 SV=1;>tr|Q3TC45|Q3TC45_MOUSE S100 calcium binding protein A10 (Calpactin), isoform CRA_a OS=Mus musculus GN=S100a10 PE=4 SV=1;>sp|P08207|S10AA_MOUSE Protein S100-A10 O	3	3	3	3	3	3	3	32	32	32	11.213	97	97;97;97	9									5	5	2.4998E-14	1.5709	1.4721	15.454	5	1.0696	1.6055	22.315	5	0.70035	1.0747	13.865	5	1.5709	1.4721	15.454	5	1.0696
P08228;Q8C355	P08228	3;1	3;1	3;1	Superoxide dismutase [Cu-Zn]	Sod1	>sp|P08228|SODC_MOUSE Superoxide dismutase [Cu-Zn] OS=Mus musculus GN=Sod1 PE=1 SV=2	2	3	3	3	3	3	3	22.7	22.7	22.7	15.942	154	154;128	9									3	3	8.1152E-11	2.1267	1.713	2.6593	2	1.6946	2.3935	12.435	2	0.77849	1.0239	11.055	2	2.1267	1.713	2.6593	2	1.6946
P08249	P08249	16	16	16	Malate dehydrogenase, mitochondrial	Mdh2	>sp|P08249|MDHM_MOUSE Malate dehydrogenase, mitochondrial OS=Mus musculus GN=Mdh2 PE=1 SV=3	1	16	16	16	16	16	16	58	58	58	35.611	338	338	6.15			8		13	2	34	3	2	62	0	0.69633	0.88449	31.742	58	0.58703	0.90246	29.604	58	0.90807	0.98246	22.592	57	0.69633	0.88449	31.742	58	0.58703
P08752;Q8JZT4;B2RSH2;Q922Y6;P18872-2;Q61018;Q8BSY7;D3Z2M7;A2AE32;F6QPU5;Q9D7B3;P20612;Q543S2;P18872;Q3V3I2;P50149;B2RVZ3;A2AE33	P08752	14;6;5;2;2;1;1;1;1;1;1;1;1;1;1;1;1;1	14;6;5;2;2;1;1;1;1;1;1;1;1;1;1;1;1;1	10;4;1;1;0;0;0;0;0;0;0;0;0;0;0;0;0;0	Guanine nucleotide-binding protein G(i) subunit alpha-2	Gnai2	>sp|P08752|GNAI2_MOUSE Guanine nucleotide-binding protein G(i) subunit alpha-2 OS=Mus musculus GN=Gnai2 PE=1 SV=5	18	14	14	10	14	14	10	45.9	45.9	33.5	40.489	355	355;132;354;53;354;60;157;179;232;281;343;350;354;354;354;354;354;354	5.18			15				18			33	3.6067E-114	0.72199	0.89476	19.143	33	0.49575	1.0293	22.753	33	0.78372	1.0175	21.056	33	0.72199	0.89476	19.143	33	0.49575
P09055;P09055-2;Q8BUD1	P09055;P09055-2	18;17;1	18;17;1	18;17;1	Integrin beta-1	Itgb1	>sp|P09055|ITB1_MOUSE Integrin beta-1 OS=Mus musculus GN=Itgb1 PE=1 SV=1;>sp|P09055-2|ITB1_MOUSE Isoform 2 of Integrin beta-1 OS=Mus musculus GN=Itgb1	3	18	18	18	18	18	18	27.6	27.6	27.6	88.231	798	798;801;92	2.83		4	20							24	1.2461E-78	1.1038	1.2709	25.699	23	0.56858	1.2257	44.389	23	0.57486	0.84827	38.521	23	1.1038	1.2709	25.699	23	0.56858
Q3UDR2;Q3URP6;Q3TWE3;Q3THC3;Q3TF72;P09103;Q3UBY9;Q3UJA8;Q3UA23;Q3TIM0;Q3TGS0;Q3U738;Q3TT76;Q3TIQ5;E9Q8G8	Q3UDR2;Q3URP6;Q3TWE3;Q3THC3;Q3TF72;P09103;Q3UBY9;Q3UJA8;Q3UA23;Q3TIM0;Q3TGS0;Q3U738;Q3TT76	34;34;34;34;34;34;33;33;33;33;33;30;26;8;8	34;34;34;34;34;34;33;33;33;33;33;30;26;8;8	34;34;34;34;34;34;33;33;33;33;33;30;26;8;8	Protein disulfide-isomerase	P4hb	>tr|Q3UDR2|Q3UDR2_MOUSE Protein disulfide-isomerase (Fragment) OS=Mus musculus GN=P4hb PE=2 SV=1;>tr|Q3URP6|Q3URP6_MOUSE Protein disulfide-isomerase OS=Mus musculus GN=P4hb PE=2 SV=1;>tr|Q3TWE3|Q3TWE3_MOUSE Protein disulfide-isomerase OS=Mus musculus GN=P4	15	34	34	34	34	34	34	66.1	66.1	66.1	56.6	505	505;509;509;509;509;509;509;509;509;509;509;509;385;144;165	5.45					52	42				94	0	1.3817	1.5983	80.181	89	1.7755	1.9153	80.999	91	1.1803	1.1509	36.107	87	1.3817	1.5983	80.181	89	1.7755
Q8CD23;Q3TL52;P09405;Q3TT41;Q3TGR3;Q8CE30;Q9CT46	Q8CD23;Q3TL52;P09405;Q3TT41;Q3TGR3;Q8CE30	11;11;11;10;10;9;3	11;11;11;10;10;9;3	11;11;11;10;10;9;3	Nucleolin	Ncl	>tr|Q8CD23|Q8CD23_MOUSE Putative uncharacterized protein OS=Mus musculus GN=Ncl PE=2 SV=1;>tr|Q3TL52|Q3TL52_MOUSE Putative uncharacterized protein OS=Mus musculus GN=Ncl PE=2 SV=1;>sp|P09405|NUCL_MOUSE Nucleolin OS=Mus musculus GN=Ncl PE=1 SV=2;>tr|Q3TT41|	7	11	11	11	11	11	11	19.4	19.4	19.4	76.864	707	707;707;707;707;707;707;444	4.44			3	11					2	16	2.0392E-49	1.1218	1.6966	61.189	16	0.93589	2.2902	52.393	16	0.91329	1.2643	13.828	16	1.1218	1.6966	61.189	16	0.93589
P09411	P09411	2	2	2	Phosphoglycerate kinase 1	Pgk1	>sp|P09411|PGK1_MOUSE Phosphoglycerate kinase 1 OS=Mus musculus GN=Pgk1 PE=1 SV=4	1	2	2	2	2	2	2	8.4	8.4	8.4	44.55	417	417	7.33					1			1	1	3	8.3713E-07	1.0734	1.4577	194.8	2	0.96096	1.4557	238.67	2	0.97015	1.1033	64.436	2	1.0734	1.4577	194.8	2	0.96096
P09528	P09528	5	5	5	Ferritin heavy chain	Fth1	>sp|P09528|FRIH_MOUSE Ferritin heavy chain OS=Mus musculus GN=Fth1 PE=1 SV=2	1	5	5	5	5	5	5	20.3	20.3	20.3	21.066	182	182	7		2							5	7	8.1657E-16	2.6973	2.5768	29.507	7	1.7283	3.2803	28.292	7	0.69075	1.1424	18.127	7	2.6973	2.5768	29.507	7	1.7283
[truncated: 1,288 more rows]
[truncated: 28 more columns]
