# Supplementary material for: AHR-dependent changes in the mitochondrial proteome in response to 2,3,7,8-tetrachlorodibenzo-p-dioxin
Source: Data Brief. 2016 May 20;8:191–5. doi: 10.1016/j.dib.2016.05.023 (PMC4898910; doi:10.1016/j.dib.2016.05.023)
Supplement: Supplementary file 1 — Supplementary material [file mmc1.zip › Rep3_proteinGroups.txt]

Protein IDs	Majority protein IDs	Peptide counts (all)	Peptide counts (razor+unique)	Peptide counts (unique)	Protein names	Gene names	Fasta headers	Number of proteins	Peptides	Razor + unique peptides	Unique peptides	Peptides Rep3	Razor + unique peptides Rep3	Unique peptides Rep3	Sequence coverage [%]	Unique + razor sequence coverage [%]	Unique sequence coverage [%]	Mol. weight [kDa]	Sequence length	Sequence lengths	Fraction average	Fraction 1	Fraction 2	Fraction 3	Fraction 4	Fraction 5	Fraction 6	Fraction 7	Fraction 8	Fraction 9	Experiment Rep3	PEP	Ratio M/L	Ratio M/L normalized	Ratio M/L variability [%]	Ratio M/L count	Ratio H/L	Ratio H/L normalized	Ratio H/L variability [%]	Ratio H/L count	Ratio H/M	Ratio H/M normalized	Ratio H/M variability [%]	Ratio H/M count	Ratio M/L Rep3	Ratio M/L normalized Rep3	Ratio M/L variability [%] Rep3	Ratio M/L count Rep3	Ratio H/L Rep3
A0A4V6;Q5SSN7	A0A4V6;Q5SSN7	1;1	1;1	1;1	Vesicle transport protein SFT2A	Sft2d1	>tr|A0A4V6|A0A4V6_MOUSE RIKEN cDNA 5630401J11, isoform CRA_d OS=Mus musculus GN=5630401J11Rik PE=4 SV=1;>sp|Q5SSN7|SFT2A_MOUSE Vesicle transport protein SFT2A OS=Mus musculus GN=Sft2d1 PE=1 SV=1	2	1	1	1	1	1	1	19.9	19.9	19.9	15.085	136	136;159	9									1	1	0.0058251	0.88282	1.0251	NaN	1	0.80561	0.97535	NaN	1	0.91254	0.89385	NaN	1	0.88282	1.0251	NaN	1	0.80561
Q3UY74;A0AUN0;Q6NZC7;Q4G0C0;G3X928	Q3UY74;A0AUN0;Q6NZC7;Q4G0C0;G3X928	1;1;1;1;1	1;1;1;1;1	1;1;1;1;1	SEC23-interacting protein	Sec23ip	>tr|Q3UY74|Q3UY74_MOUSE Putative uncharacterized protein (Fragment) OS=Mus musculus GN=Sec23ip PE=2 SV=1;>tr|A0AUN0|A0AUN0_MOUSE Sec23ip protein (Fragment) OS=Mus musculus GN=Sec23ip PE=2 SV=1;>sp|Q6NZC7|S23IP_MOUSE SEC23-interacting protein OS=Mus musculu	5	1	1	1	1	1	1	7.7	7.7	7.7	21	182	182;842;998;998;998	3			1							1	0.0043387	0.9623	1.0512	NaN	1	1.3582	1.4501	NaN	1	1.4114	1.2235	NaN	1	0.9623	1.0512	NaN	1	1.3582
A0AUV1;Q8CGP6;A3KPD0;Q8R1M2;Q8CGP4;Q8CGP7;Q8CGP5;Q8BFU2;P22752;B2RVF0;A2AB79;F8WIX8;Q64523;Q149V4;Q6GSS7;B2RWH3;Q64426;Q61668;G3UWL7	A0AUV1;Q8CGP6;A3KPD0;Q8R1M2;Q8CGP4;Q8CGP7;Q8CGP5;Q8BFU2;P22752;B2RVF0;A2AB79;F8WIX8;Q64523;Q149V4;Q6GSS7;B2RWH3;Q64426	4;4;4;4;4;4;4;4;4;4;4;3;3;3;3;3;3;1;1	4;4;4;4;4;4;4;4;4;4;4;3;3;3;3;3;3;1;1	2;2;2;2;2;2;2;2;2;2;2;1;1;1;1;1;1;1;0	Histone H2A;Histone H2A type 1-H;Histone H2A.J;Histone H2A type 1-K;Histone H2A type 1-F;Histone H2A type 3;Histone H2A type 1;Histone H2A type 2-C;Histone H2A type 2-A	Hist1h2ah;H2afj;Hist1h2aa;Hist1h2ak;Hist1h2af;Hist3h2a;Hist1h2ab;Hist1h2ad;Hist1h2al;Hist2h2ac;Hist2h2aa1	>tr|A0AUV1|A0AUV1_MOUSE Histone H2A (Fragment) OS=Mus musculus GN=Hist1h2ah PE=2 SV=1;>sp|Q8CGP6|H2A1H_MOUSE Histone H2A type 1-H OS=Mus musculus GN=Hist1h2ah PE=1 SV=3;>tr|A3KPD0|A3KPD0_MOUSE Histone H2A OS=Mus musculus GN=Hist1h2ah PE=2 SV=1;>sp|Q8R1M2|H	19	4	4	2	4	4	2	36.2	36.2	23.6	13.819	127	127;128;128;129;129;130;130;130;130;130;130;125;129;129;130;130;137;37;87	6.64	1	1		1	1	1	2	2	5	14	5.1772E-105	1.3523	1.513	40.947	11	1.1887	1.2253	84.072	11	1.2073	1.028	52.138	11	1.3523	1.513	40.947	11	1.1887
A0JLU3;Q8CGI9;Q5HZG6;Q8BU34;Q8CGG2;Q05CG9;Q3TXS7	A0JLU3;Q8CGI9;Q5HZG6;Q8BU34;Q8CGG2;Q05CG9;Q3TXS7	1;1;1;1;1;1;1	1;1;1;1;1;1;1	1;1;1;1;1;1;1	26S proteasome non-ATPase regulatory subunit 1	Psmd1	>tr|A0JLU3|A0JLU3_MOUSE Psmd1 protein (Fragment) OS=Mus musculus GN=Psmd1 PE=2 SV=1;>tr|Q8CGI9|Q8CGI9_MOUSE Psmd1 protein (Fragment) OS=Mus musculus GN=Psmd1 PE=2 SV=1;>tr|Q5HZG6|Q5HZG6_MOUSE Psmd1 protein (Fragment) OS=Mus musculus GN=Psmd1 PE=2 SV=1;>tr|	7	1	1	1	1	1	1	9.1	9.1	9.1	25.401	230	230;824;826;839;844;844;953	3			1							1	0.0015627	0.36166	0.40738	NaN	1	0.44192	0.54175	NaN	1	1.4011	1.3893	NaN	1	0.36166	0.40738	NaN	1	0.44192
A0JLV3;Q8CGP2;Q8CGP1;Q6ZWY9;Q64525;Q64478;Q64475;P10854;P10853;B2RVD5;B2RTK3;Q8CBB6;Q921L4;Q8CGP2-2;Q8VEE3;G3X9D5;Q9D2U9;Q8CGP0;Q64524;P70696;A0JNS9;Q8C622	A0JLV3;Q8CGP2;Q8CGP1;Q6ZWY9;Q64525;Q64478;Q64475;P10854;P10853;B2RVD5;B2RTK3;Q8CBB6;Q921L4;Q8CGP2-2;Q8VEE3;G3X9D5;Q9D2U9;Q8CGP0;Q64524;P70696;A0JNS9	6;6;6;6;6;6;6;6;6;6;6;6;6;6;4;4;3;3;3;3;3;2	6;6;6;6;6;6;6;6;6;6;6;6;6;6;4;4;3;3;3;3;3;2	6;6;6;6;6;6;6;6;6;6;6;6;6;6;4;4;3;3;3;3;3;2	Histone H2B;Histone H2B type 1-P;Histone H2B type 1-K;Histone H2B type 1-C/E/G;Histone H2B type 2-B;Histone H2B type 1-H;Histone H2B type 1-B;Histone H2B type 1-M;Histone H2B type 1-F/J/L;Histone H2B type 3-A;Histone H2B type 3-B;Histone H2B type 2-E;Histone H2B type 1-A	Hist1h2bj;Hist1h2bp;Hist1h2bk;Hist1h2bc;Hist2h2bb;Hist1h2bh;Hist1h2bb;Hist1h2bm;Hist1h2bf;Gm13646;Hist3h2ba;Hist3h2bb;Hist2h2be;Hist1h2ba	>tr|A0JLV3|A0JLV3_MOUSE Histone H2B (Fragment) OS=Mus musculus GN=Hist1h2bj PE=2 SV=1;>sp|Q8CGP2|H2B1P_MOUSE Histone H2B type 1-P OS=Mus musculus GN=Hist1h2bp PE=1 SV=3;>sp|Q8CGP1|H2B1K_MOUSE Histone H2B type 1-K OS=Mus musculus GN=Hist1h2bk PE=1 SV=3;>sp|	22	6	6	6	6	6	6	42.3	42.3	42.3	13.579	123	123;126;126;126;126;126;126;126;126;126;126;134;135;138;120;120;126;126;126;127;127;145	7.85	2							7	11	20	1.5992E-64	0.91034	1.1043	11.404	19	0.83431	1.0081	11.477	19	0.90317	0.84654	7.8683	19	0.91034	1.1043	11.404	19	0.83431
E9Q1J7;Q3UYS0;A0PJE6;Q99MN9;Q8CFZ3;Q7TMF4;D3YZC1	E9Q1J7;Q3UYS0;A0PJE6;Q99MN9;Q8CFZ3;Q7TMF4;D3YZC1	5;5;5;5;5;5;3	5;5;5;5;5;5;3	5;5;5;5;5;5;3	Propionyl-CoA carboxylase beta chain, mitochondrial	Pccb	>tr|E9Q1J7|E9Q1J7_MOUSE Propionyl-CoA carboxylase beta chain, mitochondrial OS=Mus musculus GN=Pccb PE=1 SV=1;>tr|Q3UYS0|Q3UYS0_MOUSE Putative uncharacterized protein OS=Mus musculus GN=Pccb PE=2 SV=1;>tr|A0PJE6|A0PJE6_MOUSE Pccb protein (Fragment) OS=Mus	7	5	5	5	5	5	5	13.1	13.1	13.1	54.613	504	504;505;539;541;541;541;256	5					5					5	1.0857E-13	0.79072	0.88954	24.316	5	0.85537	0.93468	10.502	5	1.0401	0.99442	9.5269	5	0.79072	0.88954	24.316	5	0.85537
B7ZN52;F6TFN2;F6VG99;E9PYF4;A0T1J8;E9PYI7;Q6ZQ32;Q3UPW3	B7ZN52;F6TFN2;F6VG99;E9PYF4;A0T1J8;E9PYI7;Q6ZQ32	5;5;5;5;5;4;4;1	5;5;5;5;5;4;4;1	5;5;5;5;5;4;4;1		Lmo7	>tr|B7ZN52|B7ZN52_MOUSE Lmo7 protein OS=Mus musculus GN=Lmo7 PE=2 SV=1;>tr|F6TFN2|F6TFN2_MOUSE Protein Lmo7 (Fragment) OS=Mus musculus GN=Lmo7 PE=1 SV=1;>tr|F6VG99|F6VG99_MOUSE Protein Lmo7 (Fragment) OS=Mus musculus GN=Lmo7 PE=1 SV=1;>tr|E9PYF4|E9PYF4_MOU	8	5	5	5	5	5	5	6	6	6	130.7	1159	1159;1189;1604;1699;1699;1453;1625;471	3			5							5	3.7225E-15	1.6957	1.9795	15.748	5	1.2951	1.5379	25.664	5	0.76466	0.73463	23.898	5	1.6957	1.9795	15.748	5	1.2951
B7ZNW0;A1A4A7;Q8BX10-2;Q8BX10	B7ZNW0;A1A4A7;Q8BX10-2;Q8BX10	3;3;2;2	3;3;2;2	3;3;2;2	Serine/threonine-protein phosphatase PGAM5, mitochondrial	Pgam5	>tr|B7ZNW0|B7ZNW0_MOUSE Pgam5 protein OS=Mus musculus GN=Pgam5 PE=2 SV=1;>tr|A1A4A7|A1A4A7_MOUSE Pgam5 protein (Fragment) OS=Mus musculus GN=Pgam5 PE=2 SV=1;>sp|Q8BX10-2|PGAM5_MOUSE Isoform 2 of Serine/threonine-protein phosphatase PGAM5, mitochondrial OS=	4	3	3	3	3	3	3	12.2	12.2	12.2	32.022	288	288;291;287;288	7.67							2	4		6	1.2801E-08	0.87168	1.0057	48.877	6	0.84133	1.0124	27.505	6	1.1542	1.0033	22.988	6	0.87168	1.0057	48.877	6	0.84133
Q8BHN3;Q8BHN3-2;A1A4T2;Q8BHN3-3;Q3UE86	Q8BHN3;Q8BHN3-2;A1A4T2;Q8BHN3-3;Q3UE86	21;21;21;14;14	21;21;21;14;14	21;21;21;14;14	Neutral alpha-glucosidase AB	Ganab	>sp|Q8BHN3|GANAB_MOUSE Neutral alpha-glucosidase AB OS=Mus musculus GN=Ganab PE=1 SV=1;>sp|Q8BHN3-2|GANAB_MOUSE Isoform 2 of Neutral alpha-glucosidase AB OS=Mus musculus GN=Ganab;>tr|A1A4T2|A1A4T2_MOUSE Alpha glucosidase 2 alpha neutral subunit OS=Mus musc	5	21	21	21	21	21	21	26.7	26.7	26.7	106.91	944	944;966;966;692;702	3.38			25	15						40	2.1929E-130	1.7101	1.8164	43.213	39	1.7894	1.9415	24.003	39	1.0997	1.0461	45.461	40	1.7101	1.8164	43.213	39	1.7894
Q5EBK8;Q9DAS3;P51807;A1E5T5	Q5EBK8;Q9DAS3;P51807;A1E5T5	1;1;1;1	1;1;1;1	1;1;1;1	Dynein light chain Tctex-type 1	Dynlt1b;Dynlt1f;Dynlt1;Dynlt1c	>tr|Q5EBK8|Q5EBK8_MOUSE Dynlt1 protein OS=Mus musculus GN=Dynlt1 PE=4 SV=1;>tr|Q9DAS3|Q9DAS3_MOUSE Putative uncharacterized protein OS=Mus musculus PE=4 SV=1;>sp|P51807|DYLT1_MOUSE Dynein light chain Tctex-type 1 OS=Mus musculus GN=Dynlt1 PE=1 SV=1;>tr|A1E	4	1	1	1	1	1	1	17.2	17.2	17.2	10.242	93	93;106;113;113	9									1	1	3.4306E-06	1.441	1.6534	NaN	1	1.1389	1.2346	NaN	1	1.4698	1.2576	NaN	1	1.441	1.6534	NaN	1	1.1389
Q8BX70-2;Q8BX70-3;Q8BX70;A1ILG8	Q8BX70-2;Q8BX70-3;Q8BX70;A1ILG8	2;2;2;2	2;2;2;2	2;2;2;2	Vacuolar protein sorting-associated protein 13C	Vps13c	>sp|Q8BX70-2|VP13C_MOUSE Isoform 2 of Vacuolar protein sorting-associated protein 13C OS=Mus musculus GN=Vps13c;>sp|Q8BX70-3|VP13C_MOUSE Isoform 3 of Vacuolar protein sorting-associated protein 13C OS=Mus musculus GN=Vps13c;>sp|Q8BX70|VP13C_MOUSE Vacuolar	4	2	2	2	2	2	2	0.9	0.9	0.9	405.82	3623	3623;3708;3748;3748	1	2									2	1.9025E-05	1.2795	1.6893	86.081	2	0.634	0.78523	1.6498	2	0.49062	0.46152	79.119	2	1.2795	1.6893	86.081	2	0.634
A1L0U3;P84228;B9EI85;F8WI35;E0CYN1;E0CYR7	A1L0U3;P84228;B9EI85;F8WI35	5;5;5;4;1;1	1;1;1;0;0;0	1;1;1;0;0;0	Histone H3;Histone H3.2	Hist1h3e;Hist1h3b;Hist2h3b;H3f3a	>tr|A1L0U3|A1L0U3_MOUSE Histone H3 (Fragment) OS=Mus musculus GN=Hist1h3e PE=2 SV=1;>sp|P84228|H32_MOUSE Histone H3.2 OS=Mus musculus GN=Hist1h3b PE=1 SV=2;>tr|B9EI85|B9EI85_MOUSE Histone H3 OS=Mus musculus GN=Hist2h3b PE=2 SV=1;>tr|F8WI35|F8WI35_MOUSE His	6	5	1	1	5	1	1	44.4	24.1	24.1	15.029	133	133;136;136;135;52;55	6.5				1					1	2	2.6125E-28	1.0044	1.1013	22.664	2	1.8224	1.814	13.332	2	2.4298	2.0543	NaN	1	1.0044	1.1013	22.664	2	1.8224
P28660;A1L0U6;A2AS98;P28660-2	P28660;A1L0U6;A2AS98;P28660-2	7;7;7;5	7;7;7;5	7;7;7;5	Nck-associated protein 1	Nckap1	>sp|P28660|NCKP1_MOUSE Nck-associated protein 1 OS=Mus musculus GN=Nckap1 PE=1 SV=2;>tr|A1L0U6|A1L0U6_MOUSE Nckap1 protein (Fragment) OS=Mus musculus GN=Nckap1 PE=2 SV=1;>tr|A2AS98|A2AS98_MOUSE Nck-associated protein 1 OS=Mus musculus GN=Nckap1 PE=2 SV=1;>	4	7	7	7	7	7	7	7.9	7.9	7.9	128.78	1128	1128;1133;1134;1037	3			7							7	2.3388E-66	0.80117	0.90976	37.537	6	0.71606	0.79107	41.018	6	0.95813	0.95832	12.593	6	0.80117	0.90976	37.537	6	0.71606
A1L0V4;P68433	A1L0V4;P68433	5;5	1;1	1;1	Histone H3;Histone H3.1	Hist1h3i;Hist1h3a	>tr|A1L0V4|A1L0V4_MOUSE Histone H3 (Fragment) OS=Mus musculus GN=Hist1h3i PE=2 SV=1;>sp|P68433|H31_MOUSE Histone H3.1 OS=Mus musculus GN=Hist1h3a PE=1 SV=2	2	5	1	1	5	1	1	43.7	23.7	23.7	15.273	135	135;136	9									4	4	2.8157E-63	1.1675	1.3142	13.062	4	1.5448	1.6224	9.5066	4	1.471	1.2448	NaN	1	1.1675	1.3142	13.062	4	1.5448
Q8C7X2-2;Z4YJW0;Q8C7X2;A1L2Z3;Q8C7X2-3	Q8C7X2-2;Z4YJW0;Q8C7X2;A1L2Z3;Q8C7X2-3	6;6;6;6;4	6;6;6;6;4	6;6;6;6;4	ER membrane protein complex subunit 1	Emc1	>sp|Q8C7X2-2|EMC1_MOUSE Isoform 2 of ER membrane protein complex subunit 1 OS=Mus musculus GN=Emc1;>tr|Z4YJW0|Z4YJW0_MOUSE ER membrane protein complex subunit 1 OS=Mus musculus GN=Emc1 PE=4 SV=1;>sp|Q8C7X2|EMC1_MOUSE ER membrane protein complex subunit 1 O	5	6	6	6	6	6	6	9.4	9.4	9.4	111.29	994	994;997;997;997;362	3			6							6	4.1272E-20	1.3507	1.8269	24.681	6	1.3769	1.6964	21.815	6	1.0617	1.0352	23.48	6	1.3507	1.8269	24.681	6	1.3769
F6S397;Q05BC8;A2A4N5;Q6ZQK3;A2A4N8;A2A4N7;P97432;K3W4P1;A1L329;Q91ZQ8	F6S397;Q05BC8;A2A4N5;Q6ZQK3;A2A4N8;A2A4N7;P97432;K3W4P1;A1L329;Q91ZQ8	2;2;2;2;2;2;2;2;2;1	2;2;2;2;2;2;2;2;2;1	2;2;2;2;2;2;2;2;2;1	Next to BRCA1 gene 1 protein	Nbr1	>tr|F6S397|F6S397_MOUSE Next to BRCA1 gene 1 protein (Fragment) OS=Mus musculus GN=Nbr1 PE=4 SV=1;>tr|Q05BC8|Q05BC8_MOUSE Nbr1 protein OS=Mus musculus GN=Nbr1 PE=2 SV=1;>tr|A2A4N5|A2A4N5_MOUSE Next to BRCA1 gene 1 protein OS=Mus musculus GN=Nbr1 PE=2 SV=1;	10	2	2	2	2	2	2	4.6	4.6	4.6	78.691	712	712;888;906;915;951;963;988;988;988;727	3			2							2	1.8508E-05	0.22677	0.26368	18.008	2	0.17571	0.21939	1.2235	2	0.77485	0.75367	19.49	2	0.22677	0.26368	18.008	2	0.17571
Q61656;Q8BTS0;A1L333;Q3UXW3;Q5U222;Q3V0Z8;S4R1I6;B1ARB9;B1ARC0;O35662;B1ARB8;Q9CSD9;S4R1E3	Q61656;Q8BTS0;A1L333;Q3UXW3;Q5U222;Q3V0Z8;S4R1I6	14;14;14;13;13;13;11;6;5;5;4;4;1	14;14;14;13;13;13;11;6;5;5;4;4;1	11;11;11;10;10;10;8;5;5;5;4;3;1	Probable ATP-dependent RNA helicase DDX5	Ddx5	>sp|Q61656|DDX5_MOUSE Probable ATP-dependent RNA helicase DDX5 OS=Mus musculus GN=Ddx5 PE=1 SV=2;>tr|Q8BTS0|Q8BTS0_MOUSE DEAD (Asp-Glu-Ala-Asp) box polypeptide 5 OS=Mus musculus GN=Ddx5 PE=1 SV=1;>tr|A1L333|A1L333_MOUSE DEAD (Asp-Glu-Ala-Asp) box polypepti	13	14	14	11	14	14	11	24.6	24.6	18.7	69.289	614	614;615;615;615;648;690;406;182;167;169;91;304;71	4.84				3	16					19	1.1464E-131	0.61751	0.67554	25.588	17	0.63593	0.73849	30.053	17	1.0323	1.0187	28.393	17	0.61751	0.67554	25.588	17	0.63593
P26516;A1L3B8	P26516;A1L3B8	2;2	2;2	2;2	26S proteasome non-ATPase regulatory subunit 7	Psmd7	>sp|P26516|PSMD7_MOUSE 26S proteasome non-ATPase regulatory subunit 7 OS=Mus musculus GN=Psmd7 PE=1 SV=2;>tr|A1L3B8|A1L3B8_MOUSE Proteasome (Prosome, macropain) 26S subunit, non-ATPase, 7 OS=Mus musculus GN=Psmd7 PE=2 SV=1	2	2	2	2	2	2	2	6.5	6.5	6.5	36.539	321	321;321	7							2			2	0.00032296	0.87114	0.92895	55.716	2	0.69813	0.6653	19.708	2	0.91699	0.7665	55.667	2	0.87114	0.92895	55.716	2	0.69813
Q3V437;Q80XT8;A2A485;Q3UH28;Q3V1I9;Q3U1M7;A2A483;E9Q8D1;A2A482;E9Q8D3;A2A484;Q8CHB3;Q80Y82	Q3V437;Q80XT8;A2A485;Q3UH28;Q3V1I9;Q3U1M7;A2A483;E9Q8D1;A2A482;E9Q8D3;A2A484;Q8CHB3;Q80Y82	1;1;1;1;1;1;1;1;1;1;1;1;1	1;1;1;1;1;1;1;1;1;1;1;1;1	1;1;1;1;1;1;1;1;1;1;1;1;1		Zmynd8	>tr|Q3V437|Q3V437_MOUSE Putative uncharacterized protein (Fragment) OS=Mus musculus GN=Zmynd8 PE=2 SV=1;>tr|Q80XT8|Q80XT8_MOUSE Prkcbp1 protein (Fragment) OS=Mus musculus GN=Zmynd8 PE=2 SV=1;>tr|A2A485|A2A485_MOUSE Protein Zmynd8 OS=Mus musculus GN=Zmynd8	13	1	1	1	1	1	1	1.9	1.9	1.9	74.408	679	679;903;1094;1154;1173;1174;1179;1199;1206;1223;1235;1253;1255	8								1		1	0.046702	1.4462	1.5145	NaN	1	0.94149	0.92281	NaN	1	0.65102	0.55661	NaN	1	1.4462	1.5145	NaN	1	0.94149
A2A4J1;Q4FK54;P61290	A2A4J1;Q4FK54;P61290	1;1;1	1;1;1	1;1;1	Proteasome activator complex subunit 3	Psme3	>tr|A2A4J1|A2A4J1_MOUSE Proteasome activator complex subunit 3 (Fragment) OS=Mus musculus GN=Psme3 PE=2 SV=1;>tr|Q4FK54|Q4FK54_MOUSE Proteaseome (Prosome, macropain) 28 subunit, 3 OS=Mus musculus GN=Psme3 PE=2 SV=1;>sp|P61290|PSME3_MOUSE Proteasome activat	3	1	1	1	1	1	1	7.4	7.4	7.4	23.406	203	203;254;254	7							1			1	0.0027057	0.75985	0.86337	NaN	1	0.99412	1.177	NaN	1	1.1083	1.1183	NaN	1	0.75985	0.86337	NaN	1	0.99412
Q9CQ80;A2A4J8;A8XY17;E9PXS9;Q9CQ80-2;A2A4K0	Q9CQ80;A2A4J8;A8XY17	3;3;2;1;1;1	3;3;2;1;1;1	3;3;2;1;1;1	Vacuolar protein-sorting-associated protein 25	Vps25	>sp|Q9CQ80|VPS25_MOUSE Vacuolar protein-sorting-associated protein 25 OS=Mus musculus GN=Vps25 PE=2 SV=1;>tr|A2A4J8|A2A4J8_MOUSE Vacuolar protein-sorting-associated protein 25 OS=Mus musculus GN=Vps25 PE=2 SV=1;>tr|A8XY17|A8XY17_MOUSE Vacuolar protein-sort	6	3	3	3	3	3	3	33	33	33	20.747	176	176;184;128;91;148;172	9									4	4	1.1058E-12	0.65154	0.74853	21.395	4	0.64669	0.68839	34.091	4	0.99271	0.92173	14.226	4	0.65154	0.74853	21.395	4	0.64669
A2A547;Q5I0T8;P84099	A2A547;Q5I0T8;P84099	4;4;4	4;4;4	4;4;4	Ribosomal protein L19;60S ribosomal protein L19	Rpl19	>tr|A2A547|A2A547_MOUSE Ribosomal protein L19 OS=Mus musculus GN=Rpl19 PE=3 SV=1;>tr|Q5I0T8|Q5I0T8_MOUSE Ribosomal protein L19 OS=Mus musculus GN=Rpl19 PE=2 SV=1;>sp|P84099|RL19_MOUSE 60S ribosomal protein L19 OS=Mus musculus GN=Rpl19 PE=1 SV=1	3	4	4	4	4	4	4	18	18	18	23.247	194	194;196;196	8								5		5	4.2194E-12	0.71639	0.84616	8.8269	5	0.76737	0.9101	5.6976	5	0.99708	0.98695	13.386	5	0.71639	0.84616	8.8269	5	0.76737
Q9CQV8;A2A5N2;Q9CQV8-2;A2A5N1	Q9CQV8;A2A5N2;Q9CQV8-2;A2A5N1	10;10;9;7	6;6;5;4	6;6;5;4	14-3-3 protein beta/alpha;14-3-3 protein beta/alpha, N-terminally processed	Ywhab	>sp|Q9CQV8|1433B_MOUSE 14-3-3 protein beta/alpha OS=Mus musculus GN=Ywhab PE=1 SV=3;>tr|A2A5N2|A2A5N2_MOUSE Tyrosine 3-monooxygenase/tryptophan 5-monooxygenase activation protein, beta polypeptide OS=Mus musculus GN=Ywhab PE=2 SV=1;>sp|Q9CQV8-2|1433B_MOUSE	4	10	6	6	10	6	6	49.6	36.2	36.2	28.086	246	246;246;244;159	8								7		7	2.3125E-115	0.4923	0.60399	13.704	6	0.51698	0.57355	46.598	6	1.0749	0.9766	35.787	6	0.4923	0.60399	13.704	6	0.51698
A2A5R2;Q3U5C3;Q3U2F2	A2A5R2;Q3U5C3;Q3U2F2	4;2;2	3;2;1	3;2;1	Brefeldin A-inhibited guanine nucleotide-exchange protein 2	Arfgef2	>sp|A2A5R2|BIG2_MOUSE Brefeldin A-inhibited guanine nucleotide-exchange protein 2 OS=Mus musculus GN=Arfgef2 PE=1 SV=1;>tr|Q3U5C3|Q3U5C3_MOUSE Putative uncharacterized protein (Fragment) OS=Mus musculus GN=Arfgef2 PE=2 SV=1;>tr|Q3U2F2|Q3U2F2_MOUSE Putative	3	4	3	3	4	3	3	3.6	2.6	2.6	202.24	1792	1792;794;1050	2		3								3	8.7017E-26	0.44447	0.63835	23.699	3	0.70321	0.93831	30.577	3	1.2059	1.2044	41.37	3	0.44447	0.63835	23.699	3	0.70321
A2A5V3;A2A5V2;S4R2D3;P55194;A2A5V4	A2A5V3;A2A5V2;S4R2D3;P55194;A2A5V4	1;1;1;1;1	1;1;1;1;1	1;1;1;1;1	SH3 domain-binding protein 1	Sh3bp1	>tr|A2A5V3|A2A5V3_MOUSE SH3 domain-binding protein 1 OS=Mus musculus GN=Sh3bp1 PE=2 SV=1;>tr|A2A5V2|A2A5V2_MOUSE SH3 domain-binding protein 1 OS=Mus musculus GN=Sh3bp1 PE=2 SV=1;>tr|S4R2D3|S4R2D3_MOUSE SH3 domain-binding protein 1 OS=Mus musculus GN=Sh3bp1	5	1	1	1	1	1	1	2.2	2.2	2.2	64.462	582	582;584;587;601;680	4				1						1	0.0058763	0.76302	0.83186	NaN	1	0.56378	0.5963	NaN	1	0.73888	0.74441	NaN	1	0.76302	0.83186	NaN	1	0.56378
Q923X4-2;Q3UQ95;Q923X4;A2A5W4;Q6P0X6	Q923X4-2;Q3UQ95;Q923X4;A2A5W4;Q6P0X6	1;1;1;1;1	1;1;1;1;1	1;1;1;1;1	Glutaredoxin-2, mitochondrial	Glrx2	>sp|Q923X4-2|GLRX2_MOUSE Isoform 2 of Glutaredoxin-2, mitochondrial OS=Mus musculus GN=Glrx2;>tr|Q3UQ95|Q3UQ95_MOUSE Putative uncharacterized protein OS=Mus musculus GN=Glrx2 PE=2 SV=1;>sp|Q923X4|GLRX2_MOUSE Glutaredoxin-2, mitochondrial OS=Mus musculus GN	5	1	1	1	1	1	1	8.1	8.1	8.1	14.042	123	123;123;156;156;158	9									1	1	0.0062054	NaN	NaN	NaN	0	NaN	NaN	NaN	0	NaN	NaN	NaN	0	NaN	NaN	NaN	0	NaN
Q8R035-2;A2A6T4;Q8R035	Q8R035-2;A2A6T4;Q8R035	1;1;1	1;1;1	1;1;1	Peptidyl-tRNA hydrolase ICT1, mitochondrial	Ict1	>sp|Q8R035-2|ICT1_MOUSE Isoform 2 of Peptidyl-tRNA hydrolase ICT1, mitochondrial OS=Mus musculus GN=Ict1;>tr|A2A6T4|A2A6T4_MOUSE Immature colon carcinoma transcript 1, isoform CRA_c OS=Mus musculus GN=Ict1 PE=4 SV=1;>sp|Q8R035|ICT1_MOUSE Peptidyl-tRNA hydr	3	1	1	1	1	1	1	6.8	6.8	6.8	20.277	177	177;186;206	8								1		1	0.00034274	0.88568	1.0997	NaN	1	0.90298	1.1113	NaN	1	1.0093	1.0187	NaN	1	0.88568	1.0997	NaN	1	0.90298
Q8CFX1;A2A7A7;A2A7A8;Q8QZU3	Q8CFX1;A2A7A7	5;5;1;1	5;5;1;1	5;5;1;1	GDH/6PGL endoplasmic bifunctional protein;Glucose 1-dehydrogenase;6-phosphogluconolactonase	H6pd	>sp|Q8CFX1|G6PE_MOUSE GDH/6PGL endoplasmic bifunctional protein OS=Mus musculus GN=H6pd PE=1 SV=2;>tr|A2A7A7|A2A7A7_MOUSE GDH/6PGL endoplasmic bifunctional protein OS=Mus musculus GN=H6pd PE=1 SV=1	4	5	5	5	5	5	5	9.8	9.8	9.8	88.927	789	789;797;171;313	4				5						5	4.1272E-25	0.60115	0.60884	19.892	5	1.3823	1.4517	9.402	5	2.3134	2.3296	9.6416	5	0.60115	0.60884	19.892	5	1.3823
Q3V1T4;A6PW84;A2A7Q5;Q3V1T4-3;Q3V1T4-2;F2Z499	Q3V1T4;A6PW84;A2A7Q5;Q3V1T4-3	5;5;5;4;2;1	5;5;5;4;2;1	5;5;5;4;2;1	Prolyl 3-hydroxylase 1	Lepre1	>sp|Q3V1T4|P3H1_MOUSE Prolyl 3-hydroxylase 1 OS=Mus musculus GN=Lepre1 PE=2 SV=2;>tr|A6PW84|A6PW84_MOUSE Prolyl 3-hydroxylase 1 OS=Mus musculus GN=Lepre1 PE=2 SV=1;>tr|A2A7Q5|A2A7Q5_MOUSE Prolyl 3-hydroxylase 1 OS=Mus musculus GN=Lepre1 PE=2 SV=1;>sp|Q3V1T	6	5	5	5	5	5	5	8.4	8.4	8.4	83.65	739	739;746;748;560;543;363	3.83			1	5						6	1.2895E-24	1.5869	1.6714	25.205	6	2.0269	2.2142	16.673	6	1.2908	1.2644	12.676	6	1.5869	1.6714	25.205	6	2.0269
A2A7R5;E9PV73;P84075;P62748	A2A7R5;E9PV73;P84075;P62748	1;1;1;1	1;1;1;1	1;1;1;1	Neuron-specific calcium-binding protein hippocalcin;Hippocalcin-like protein 1	Hpca;Hpcal1	>tr|A2A7R5|A2A7R5_MOUSE Neuron-specific calcium-binding protein hippocalcin (Fragment) OS=Mus musculus GN=Hpca PE=4 SV=1;>tr|E9PV73|E9PV73_MOUSE Neuron-specific calcium-binding protein hippocalcin (Fragment) OS=Mus musculus GN=Hpca PE=4 SV=1;>sp|P84075|HPC	4	1	1	1	1	1	1	8.1	8.1	8.1	18.965	161	161;187;193;193	9									1	1	0.00013615	0.30914	0.35299	NaN	1	0.37391	0.39522	NaN	1	1.4179	1.2017	NaN	1	0.30914	0.35299	NaN	1	0.37391
A2A815;A2A813;Q99LX0;D3K2X3;A2A817;A2A816	A2A815;A2A813;Q99LX0;D3K2X3;A2A817;A2A816	3;3;3;2;2;2	3;3;3;2;2;2	3;3;3;2;2;2	Protein DJ-1	Park7	>tr|A2A815|A2A815_MOUSE Protein DJ-1 (Fragment) OS=Mus musculus GN=Park7 PE=2 SV=2;>tr|A2A813|A2A813_MOUSE Protein DJ-1 OS=Mus musculus GN=Park7 PE=1 SV=1;>sp|Q99LX0|PARK7_MOUSE Protein DJ-1 OS=Mus musculus GN=Park7 PE=1 SV=1;>tr|D3K2X3|D3K2X3_MOUSE Trunca	6	3	3	3	3	3	3	27.4	27.4	27.4	14.243	135	135;175;189;73;84;125	8								5		5	1.1193E-07	0.43886	0.48818	21.724	5	0.50942	0.47442	14.72	5	1.1454	0.91879	10.578	5	0.43886	0.48818	21.724	5	0.50942
Q6A071;A8Y5H7;Q99J07;Q9DBQ0;A2A9B9	Q6A071;A8Y5H7;Q99J07;Q9DBQ0;A2A9B9	1;1;1;1;1	1;1;1;1;1	1;1;1;1;1		Sec14l1	>tr|Q6A071|Q6A071_MOUSE MKIAA4251 protein (Fragment) OS=Mus musculus GN=Sec14l1 PE=2 SV=1;>tr|A8Y5H7|A8Y5H7_MOUSE Protein Sec14l1 OS=Mus musculus GN=Sec14l1 PE=2 SV=1;>tr|Q99J07|Q99J07_MOUSE Protein Sec14l1 OS=Mus musculus GN=Sec14l1 PE=2 SV=1;>tr|Q9DBQ0|Q	5	1	1	1	1	1	1	2.4	2.4	2.4	71.293	630	630;715;716;719;719	4				1						1	0.0016848	1.1511	1.2928	NaN	1	1.2786	1.4497	NaN	1	1.1108	1.1164	NaN	1	1.1511	1.2928	NaN	1	1.2786
E9PX48;Q8R1A4-2;A2A9M5;Q8R1A4;Q3U806;A2A9M4;A2AW79;F6ZJ55;Q7TPP0;Q8C147;B9EJ70	E9PX48;Q8R1A4-2;A2A9M5;Q8R1A4	8;8;8;8;3;3;1;1;1;1;1	8;8;8;8;3;3;1;1;1;1;1	8;8;8;8;3;3;1;1;1;1;1	Dedicator of cytokinesis protein 7	Dock7	>tr|E9PX48|E9PX48_MOUSE Dedicator of cytokinesis protein 7 OS=Mus musculus GN=Dock7 PE=1 SV=1;>sp|Q8R1A4-2|DOCK7_MOUSE Isoform 2 of Dedicator of cytokinesis protein 7 OS=Mus musculus GN=Dock7;>tr|A2A9M5|A2A9M5_MOUSE Dedicator of cytokinesis protein 7 OS=Mu	11	8	8	8	8	8	8	5.4	5.4	5.4	238.09	2098	2098;2128;2128;2130;581;727;241;255;314;2100;2100	2		9								9	1.5524E-48	1.0429	1.2335	12.878	8	1.0585	1.4056	22.796	8	1.0015	1.0467	13.985	8	1.0429	1.2335	12.878	8	1.0585
A2A9X5;Q9JM14	A2A9X5;Q9JM14	1;1	1;1	1;1	5(3)-deoxyribonucleotidase, cytosolic type	Nt5c	>tr|A2A9X5|A2A9X5_MOUSE 5(3)-deoxyribonucleotidase, cytosolic type OS=Mus musculus GN=Nt5c PE=2 SV=1;>sp|Q9JM14|NT5C_MOUSE 5(3)-deoxyribonucleotidase, cytosolic type OS=Mus musculus GN=Nt5c PE=1 SV=1	2	1	1	1	1	1	1	9.3	9.3	9.3	21.939	194	194;200	8								1		1	0.0010956	0.45058	0.53283	NaN	1	0.46007	0.5498	NaN	1	1.0205	1.0004	NaN	1	0.45058	0.53283	NaN	1	0.46007
A4FUV5;A2AA71;Q3U2P1	A4FUV5;A2AA71;Q3U2P1	1;1;1	1;1;1	1;1;1	Protein transport protein Sec24A	Sec24a	>tr|A4FUV5|A4FUV5_MOUSE Sec24a protein (Fragment) OS=Mus musculus GN=Sec24a PE=2 SV=1;>tr|A2AA71|A2AA71_MOUSE Protein transport protein Sec24A OS=Mus musculus GN=Sec24a PE=1 SV=1;>sp|Q3U2P1|SC24A_MOUSE Protein transport protein Sec24A OS=Mus musculus GN=Se	3	1	1	1	1	1	1	6	6	6	27.987	250	250;1089;1090	3			1							1	0.0054213	0.79075	0.91792	NaN	1	0.8148	1.0183	NaN	1	1.0365	1.0093	NaN	1	0.79075	0.91792	NaN	1	0.8148
A2AC65;Q61805	A2AC65;Q61805	3;3	3;3	3;3	Lipopolysaccharide-binding protein	Lbp	>tr|A2AC65|A2AC65_MOUSE Lipopolysaccharide-binding protein OS=Mus musculus GN=Lbp PE=2 SV=1;>sp|Q61805|LBP_MOUSE Lipopolysaccharide-binding protein OS=Mus musculus GN=Lbp PE=1 SV=2	2	3	3	3	3	3	3	37.4	37.4	37.4	13.134	123	123;481	5					4					4	1.0639E-12	0.65899	0.74591	83.117	4	0.83981	0.9489	12.981	4	1.3014	1.2852	7.4419	3	0.65899	0.74591	83.117	4	0.83981
A2ADA5-3;A2ADA5-2;A2ADA5	A2ADA5-3;A2ADA5-2;A2ADA5	1;1;1	1;1;1	1;1;1	tRNA pseudouridine synthase-like 1	Pusl1	>sp|A2ADA5-3|PUSL1_MOUSE Isoform 3 of tRNA pseudouridine synthase-like 1 OS=Mus musculus GN=Pusl1;>sp|A2ADA5-2|PUSL1_MOUSE Isoform 2 of tRNA pseudouridine synthase-like 1 OS=Mus musculus GN=Pusl1;>sp|A2ADA5|PUSL1_MOUSE tRNA pseudouridine synthase-like 1 OS	3	1	1	1	1	1	1	8.2	8.2	8.2	24.11	219	219;280;291	8								1		1	0.0022079	0.73199	0.87152	NaN	1	0.46109	0.57068	NaN	1	0.6118	0.61351	NaN	1	0.73199	0.87152	NaN	1	0.46109
Q99LI2;A2AEM2;Z4YMG1	Q99LI2;A2AEM2;Z4YMG1	2;2;1	2;2;1	2;2;1	Chloride channel CLIC-like protein 1	Clcc1	>sp|Q99LI2|CLCC1_MOUSE Chloride channel CLIC-like protein 1 OS=Mus musculus GN=Clcc1 PE=1 SV=1;>tr|A2AEM2|A2AEM2_MOUSE Chloride channel CLIC-like 1, isoform CRA_a OS=Mus musculus GN=Clcc1 PE=1 SV=1;>tr|Z4YMG1|Z4YMG1_MOUSE Chloride channel CLIC-like protein	3	2	2	2	2	2	2	6.1	6.1	6.1	60.621	539	539;544;84	5					3					3	4.7026E-08	1.135	1.1556	8.7562	3	1.2505	1.1436	30.14	3	1.5659	1.3536	26.8	3	1.135	1.1556	8.7562	3	1.2505
Q9WV02-2;A2AFI3;Q91VM5;Q9WV02;A2AFI4;S4R1F6	Q9WV02-2;A2AFI3;Q91VM5;Q9WV02;A2AFI4	4;4;4;4;3;1	4;4;4;4;3;1	4;4;4;4;3;1	RNA binding motif protein, X-linked-like-1;RNA-binding motif protein, X chromosome;RNA-binding motif protein, X chromosome, N-terminally processed	Rbmx;Rbmxl1	>sp|Q9WV02-2|RBMX_MOUSE Isoform 2 of RNA-binding motif protein, X chromosome OS=Mus musculus GN=Rbmx;>tr|A2AFI3|A2AFI3_MOUSE RNA binding motif protein, X chromosome, isoform CRA_b OS=Mus musculus GN=Rbmx PE=4 SV=1;>sp|Q91VM5|RMXL1_MOUSE RNA binding motif p	6	4	4	4	4	4	4	18.7	18.7	18.7	31.414	289	289;301;388;391;103;263	6						4				4	5.5251E-14	0.59887	0.71917	25.597	4	0.59644	0.64112	21.936	4	0.93275	0.89608	13.147	4	0.59887	0.71917	25.597	4	0.59644
Q7TMY8-2;Q7TMY8-4;Q7TMY8-3;Q7TMY8;Q4JG03;A2AFQ0;Q3TMX4;Q8C0G8;Q3TNP1;Q8BKX3;F6XP90	Q7TMY8-2;Q7TMY8-4;Q7TMY8-3;Q7TMY8;Q4JG03;A2AFQ0	6;6;6;6;6;6;2;2;2;2;1	6;6;6;6;6;6;2;2;2;2;1	6;6;6;6;6;6;2;2;2;2;1	E3 ubiquitin-protein ligase HUWE1	Huwe1	>sp|Q7TMY8-2|HUWE1_MOUSE Isoform 2 of E3 ubiquitin-protein ligase HUWE1 OS=Mus musculus GN=Huwe1;>sp|Q7TMY8-4|HUWE1_MOUSE Isoform 4 of E3 ubiquitin-protein ligase HUWE1 OS=Mus musculus GN=Huwe1;>sp|Q7TMY8-3|HUWE1_MOUSE Isoform 3 of E3 ubiquitin-protein lig	11	6	6	6	6	6	6	2.3	2.3	2.3	369.7	3364	3364;3832;4362;4377;4378;4378;617;762;914;1411;1176	1	6									6	1.0179E-14	0.6754	0.96941	11.664	5	0.71246	1.0375	11.691	5	1.1452	1.1422	11.597	5	0.6754	0.96941	11.664	5	0.71246
F6Q2E3;Q3UD94;A2AGN7;Q3THI5;Q3U8Y7;Q3TKC2;O88685;Q8BUP7;B7ZCF1;Q3TKG4	F6Q2E3;Q3UD94;A2AGN7;Q3THI5;Q3U8Y7;Q3TKC2;O88685;Q8BUP7;B7ZCF1;Q3TKG4	1;1;1;1;1;1;1;1;1;1	1;1;1;1;1;1;1;1;1;1	1;1;1;1;1;1;1;1;1;1	26S protease regulatory subunit 6A	Psmc3	>tr|F6Q2E3|F6Q2E3_MOUSE 26S protease regulatory subunit 6A (Fragment) OS=Mus musculus GN=Psmc3 PE=4 SV=1;>tr|Q3UD94|Q3UD94_MOUSE Putative uncharacterized protein (Fragment) OS=Mus musculus GN=Psmc3 PE=2 SV=1;>tr|A2AGN7|A2AGN7_MOUSE 26S protease regulatory	10	1	1	1	1	1	1	7.9	7.9	7.9	22.833	203	203;351;400;404;423;442;442;451;451;502	6						1				1	0.0019735	0.47039	0.59795	NaN	1	0.40797	0.48267	NaN	1	0.86729	0.86479	NaN	1	0.47039	0.59795	NaN	1	0.40797
A2AGS0;A2AGS1;Q8CH72;Q3TLR3	A2AGS0;A2AGS1;Q8CH72;Q3TLR3	2;2;2;2	2;2;2;2	2;2;2;2	E3 ubiquitin-protein ligase TRIM32	Trim32	>tr|A2AGS0|A2AGS0_MOUSE E3 ubiquitin-protein ligase TRIM32 (Fragment) OS=Mus musculus GN=Trim32 PE=2 SV=1;>tr|A2AGS1|A2AGS1_MOUSE E3 ubiquitin-protein ligase TRIM32 (Fragment) OS=Mus musculus GN=Trim32 PE=2 SV=1;>sp|Q8CH72|TRI32_MOUSE E3 ubiquitin-protein	4	2	2	2	2	2	2	22.1	22.1	22.1	14.88	136	136;183;655;655	4.67				1	2					3	6.7665E-22	0.49233	0.52972	6.493	2	0.65629	0.69777	37.59	2	1.333	1.2209	30.713	2	0.49233	0.52972	6.493	2	0.65629
Z4YL78;A2AGT5-2;A2AGT5-3;K3W4R5;A2AGT5;Q80U79;Q4V782;Q8K250;Q6PB55	Z4YL78;A2AGT5-2;A2AGT5-3;K3W4R5;A2AGT5;Q80U79	5;5;5;5;5;3;2;2;2	5;5;5;5;5;3;2;2;2	5;5;5;5;5;3;2;2;2	Cytoskeleton-associated protein 5	Ckap5	>tr|Z4YL78|Z4YL78_MOUSE Cytoskeleton-associated protein 5 OS=Mus musculus GN=Ckap5 PE=4 SV=1;>sp|A2AGT5-2|CKAP5_MOUSE Isoform 2 of Cytoskeleton-associated protein 5 OS=Mus musculus GN=Ckap5;>sp|A2AGT5-3|CKAP5_MOUSE Isoform 3 of Cytoskeleton-associated prot	9	5	5	5	5	5	5	3.5	3.5	3.5	218.71	1972	1972;1972;2011;2032;2032;1711;771;838;852	2		5								5	4.9755E-11	0.67306	0.80746	13.478	5	0.71491	0.81236	27.069	5	1.16	0.97929	23.295	5	0.67306	0.80746	13.478	5	0.71491
Q5FWK3;Q8BQW4;A2AH25;Q8C5A0;Q91Z04	Q5FWK3;Q8BQW4;A2AH25;Q8C5A0	5;5;5;3;2	5;5;5;3;2	5;5;5;3;2	Rho GTPase-activating protein 1	Arhgap1	>sp|Q5FWK3|RHG01_MOUSE Rho GTPase-activating protein 1 OS=Mus musculus GN=Arhgap1 PE=1 SV=1;>tr|Q8BQW4|Q8BQW4_MOUSE Putative uncharacterized protein OS=Mus musculus GN=Arhgap1 PE=2 SV=1;>tr|A2AH25|A2AH25_MOUSE Rho GTPase-activating protein 1 OS=Mus musculu	5	5	5	5	5	5	5	19.6	19.6	19.6	50.41	439	439;479;479;347;188	5.83					1	5				6	1.923E-15	0.62102	0.70916	21.771	6	0.54324	0.60687	28.596	6	1.0671	0.96818	28.966	6	0.62102	0.70916	21.771	6	0.54324
G3UZ34;Q7TMX4;Q543F1;Q3U5Q3;Q3TMY8;O08810;A2AH85;Q6A0E3;G3UXK8	G3UZ34;Q7TMX4;Q543F1;Q3U5Q3;Q3TMY8;O08810;A2AH85;Q6A0E3	5;5;5;5;5;5;5;5;1	5;5;5;5;5;5;5;5;1	5;5;5;5;5;5;5;5;1	116 kDa U5 small nuclear ribonucleoprotein component	Eftud2	>tr|G3UZ34|G3UZ34_MOUSE 116 kDa U5 small nuclear ribonucleoprotein component OS=Mus musculus GN=Eftud2 PE=2 SV=1;>tr|Q7TMX4|Q7TMX4_MOUSE Elongation factor Tu GTP binding domain containing 2 OS=Mus musculus GN=Eftud2 PE=2 SV=1;>tr|Q543F1|Q543F1_MOUSE Putati	9	5	5	5	5	5	5	7.9	7.9	7.9	108.34	962	962;971;971;971;971;971;972;976;85	3			7							7	6.2543E-18	0.68725	0.78889	34.316	5	0.67081	0.78846	23.82	5	1.036	1.027	28.465	5	0.68725	0.78889	34.316	5	0.67081
A2AHX9;Q64373-2;Q9QWX2;Q64373-3;Q64373-4;Q64373;Q5HZH3;Q3T9W4;O35843;A2AHX7;A2AHX8;Q99N35;Q99N36	A2AHX9;Q64373-2;Q9QWX2;Q64373-3;Q64373-4;Q64373;Q5HZH3;Q3T9W4;O35843;A2AHX7;A2AHX8;Q99N35;Q99N36	2;2;2;2;2;2;2;2;2;1;1;1;1	2;2;2;2;2;2;2;2;2;1;1;1;1	2;2;2;2;2;2;2;2;2;1;1;1;1	Bcl-2-like protein 1	Bcl2l1	>tr|A2AHX9|A2AHX9_MOUSE Bcl-2-like protein 1 (Fragment) OS=Mus musculus GN=Bcl2l1 PE=2 SV=1;>sp|Q64373-2|B2CL1_MOUSE Isoform Bcl-X(S) of Bcl-2-like protein 1 OS=Mus musculus GN=Bcl2l1;>tr|Q9QWX2|Q9QWX2_MOUSE Bcl-2-like protein 1 (Fragment) OS=Mus musculus	13	2	2	2	2	2	2	12.3	12.3	12.3	17.127	154	154;170;188;209;214;233;233;233;235;78;96;217;219	8								2		2	4.5622E-05	0.8925	1.0373	3.5765	2	0.87007	0.96394	4.3969	2	0.96508	0.89135	0.93667	2	0.8925	1.0373	3.5765	2	0.87007
A2AI62;Q9Z0Z4-2;Q9Z0Z4	A2AI62;Q9Z0Z4-2;Q9Z0Z4	1;1;1	1;1;1	1;1;1	Hephaestin	Heph	>tr|A2AI62|A2AI62_MOUSE Hephaestin OS=Mus musculus GN=Heph PE=2 SV=1;>sp|Q9Z0Z4-2|HEPH_MOUSE Isoform 2 of Hephaestin OS=Mus musculus GN=Heph;>sp|Q9Z0Z4|HEPH_MOUSE Hephaestin OS=Mus musculus GN=Heph PE=2 SV=3	3	1	1	1	1	1	1	1.7	1.7	1.7	95.136	847	847;1156;1157	3			1							1	0.0071073	0.20751	0.23761	NaN	1	0.42426	0.50176	NaN	1	2.0446	2.0409	NaN	1	0.20751	0.23761	NaN	1	0.42426
A2AJ72;Q3TIX6;Q3ULP9;A2AJ71;F7AM43	A2AJ72;Q3TIX6;Q3ULP9	4;4;3;1;1	4;4;3;1;1	4;4;3;1;1		Fubp3	>tr|A2AJ72|A2AJ72_MOUSE MCG130458 OS=Mus musculus GN=Fubp3 PE=4 SV=1;>tr|Q3TIX6|Q3TIX6_MOUSE Protein Fubp3 OS=Mus musculus GN=Fubp3 PE=2 SV=1;>tr|Q3ULP9|Q3ULP9_MOUSE Putative uncharacterized protein OS=Mus musculus GN=Fubp3 PE=2 SV=1	5	4	4	4	4	4	4	14.6	14.6	14.6	61.447	569	569;575;575;97;264	5					4					4	7.2939E-17	0.4219	0.5354	34.623	4	0.51272	0.64666	14.307	4	1.2407	1.2698	22.427	4	0.4219	0.5354	34.623	4	0.51272
A2AJN7	A2AJN7	2	2	2	Sodium bicarbonate transporter-like protein 11	Slc4a11	>sp|A2AJN7|S4A11_MOUSE Sodium bicarbonate transporter-like protein 11 OS=Mus musculus GN=Slc4a11 PE=2 SV=1	1	2	2	2	2	2	2	4.1	4.1	4.1	96.75	862	862	6				1				1		2	0.0005357	0.37526	0.41325	NaN	1	0.45706	0.43983	NaN	1	1.218	1.0162	NaN	1	0.37526	0.41325	NaN	1	0.45706
A2AK70;P48760-2;P48760-5;P48760-4;P48760;P48760-3	A2AK70;P48760-2;P48760-5;P48760-4;P48760;P48760-3	1;1;1;1;1;1	1;1;1;1;1;1	1;1;1;1;1;1	Folylpolyglutamate synthase, mitochondrial	Fpgs	>tr|A2AK70|A2AK70_MOUSE Folylpolyglutamate synthase, mitochondrial (Fragment) OS=Mus musculus GN=Fpgs PE=2 SV=1;>sp|P48760-2|FOLC_MOUSE Isoform 2 of Folylpolyglutamate synthase, mitochondrial OS=Mus musculus GN=Fpgs;>sp|P48760-5|FOLC_MOUSE Isoform 5 of Fol	6	1	1	1	1	1	1	7	7	7	27.613	243	243;545;560;583;587;591	5					1					1	0.005647	0.57001	0.68132	NaN	1	0.42528	0.54134	NaN	1	0.74609	0.75025	NaN	1	0.57001	0.68132	NaN	1	0.42528
O09044;A2AKH4;Q9D3L3;B0R030;B0R029;E9Q8A1	O09044;A2AKH4;Q9D3L3;B0R030;B0R029;E9Q8A1	7;7;7;6;5;5	7;7;7;6;5;5	7;7;7;6;5;5	Synaptosomal-associated protein 23;Synaptosomal-associated protein	Snap23	>sp|O09044|SNP23_MOUSE Synaptosomal-associated protein 23 OS=Mus musculus GN=Snap23 PE=1 SV=1;>tr|A2AKH4|A2AKH4_MOUSE Synaptosomal-associated protein OS=Mus musculus GN=Snap23 PE=2 SV=1;>tr|Q9D3L3|Q9D3L3_MOUSE Synaptosomal-associated protein OS=Mus musculu	6	7	7	7	7	7	7	46.7	46.7	46.7	23.261	210	210;210;221;161;85;98	8								11		11	7.663E-46	0.90907	1.1491	20.506	11	0.9847	1.1359	33.448	11	1.0469	1.0409	17.596	11	0.90907	1.1491	20.506	11	0.9847
A2AKH7;Q9D1G5;Q8JZX5;Q9CSK4	A2AKH7;Q9D1G5;Q8JZX5;Q9CSK4	1;1;1;1	1;1;1;1	1;1;1;1	Leucine-rich repeat-containing protein 57	Lrrc57	>tr|A2AKH7|A2AKH7_MOUSE Leucine-rich repeat-containing protein 57 (Fragment) OS=Mus musculus GN=Lrrc57 PE=2 SV=2;>sp|Q9D1G5|LRC57_MOUSE Leucine-rich repeat-containing protein 57 OS=Mus musculus GN=Lrrc57 PE=2 SV=1;>tr|Q8JZX5|Q8JZX5_MOUSE Leucine rich repea	4	1	1	1	1	1	1	5	5	5	24.132	218	218;239;239;289	8								1		1	0.004044	0.4245	0.4458	NaN	1	0.7147	0.70438	NaN	1	1.6836	1.4373	NaN	1	0.4245	0.4458	NaN	1	0.7147
A2AKI5;P43406;Q3U4C8;Q80Y67	A2AKI5;P43406;Q3U4C8	8;8;5;1	8;8;5;1	8;8;5;1	Integrin alpha-V;Integrin alpha-V heavy chain;Integrin alpha-V light chain	Itgav	>tr|A2AKI5|A2AKI5_MOUSE Integrin alpha-V light chain OS=Mus musculus GN=Itgav PE=2 SV=1;>sp|P43406|ITAV_MOUSE Integrin alpha-V OS=Mus musculus GN=Itgav PE=1 SV=2;>tr|Q3U4C8|Q3U4C8_MOUSE Putative uncharacterized protein (Fragment) OS=Mus musculus GN=Itgav P	4	8	8	8	8	8	8	11.4	11.4	11.4	111.51	1008	1008;1044;622;175	3.62			7					1		8	7.073E-79	0.89181	0.9972	24.838	8	0.94573	1.0982	14.385	8	1.0886	1.0025	10.392	8	0.89181	0.9972	24.838	8	0.94573
G3UYJ3;A2AKV9;Q5HZI9;A2AKW0	G3UYJ3;A2AKV9;Q5HZI9;A2AKW0	2;2;2;2	2;2;2;2	2;2;2;2	Solute carrier family 25 member 51	Slc25a51	>tr|G3UYJ3|G3UYJ3_MOUSE Solute carrier family 25 member 51 (Fragment) OS=Mus musculus GN=Slc25a51 PE=2 SV=2;>tr|A2AKV9|A2AKV9_MOUSE Solute carrier family 25 member 51 (Fragment) OS=Mus musculus GN=Slc25a51 PE=2 SV=2;>sp|Q5HZI9|S2551_MOUSE Solute carrier fa	4	2	2	2	2	2	2	15.4	15.4	15.4	22.072	195	195;205;298;315	7.5							2	2		4	5.1942E-15	0.84092	1.0163	17.305	4	0.70373	0.84003	12.352	4	0.9643	0.9634	30.355	4	0.84092	1.0163	17.305	4	0.70373
Q8C0I1;A2AL50;H3BKN2;A2AL49;Q8BKC4;Q3TNW8;H3BIY5	Q8C0I1;A2AL50;H3BKN2;A2AL49;Q8BKC4	20;20;18;14;12;6;2	20;20;18;14;12;6;2	20;20;18;14;12;6;2	Alkyldihydroxyacetonephosphate synthase, peroxisomal	Agps	>sp|Q8C0I1|ADAS_MOUSE Alkyldihydroxyacetonephosphate synthase, peroxisomal OS=Mus musculus GN=Agps PE=1 SV=1;>tr|A2AL50|A2AL50_MOUSE Alkyldihydroxyacetonephosphate synthase, peroxisomal OS=Mus musculus GN=Agps PE=1 SV=1;>tr|H3BKN2|H3BKN2_MOUSE Alkyldihydro	7	20	20	20	20	20	20	37.8	37.8	37.8	71.683	645	645;671;568;508;405;177;57	4.96				1	24					25	1.768E-143	1.2281	1.4108	22.678	24	1.2017	1.4308	29.651	24	1.0258	1.0141	30.765	24	1.2281	1.4108	22.678	24	1.2017
Q8CBM2;Q9EQ66;A2AL85;Q8BSY0;Q8BQK0;A2AL71;Q9EQ63;Q9EQ62;A2AL77;A2AL83;A2AL79;Q9EQ64;Q9CR06;Q9D7J8;Q6P8S1;Q920F7;A2AL74;Q8CH79;A2AL78;Q9EQ67;Q920F8;A2AL76;Q920F9;A2AL75;Q91WG6;Q3TU40;Q9EQ65;A2AL81	Q8CBM2;Q9EQ66;A2AL85;Q8BSY0;Q8BQK0	11;11;11;11;10;1;1;1;1;1;1;1;1;1;1;1;1;1;1;1;1;1;1;1;1;1;1;1	11;11;11;11;10;1;1;1;1;1;1;1;1;1;1;1;1;1;1;1;1;1;1;1;1;1;1;1	11;11;11;11;10;1;1;1;1;1;1;1;1;1;1;1;1;1;1;1;1;1;1;1;1;1;1;1	Aspartyl/asparaginyl beta-hydroxylase	Asph	>tr|Q8CBM2|Q8CBM2_MOUSE Aspartyl/asparaginyl beta-hydroxylase OS=Mus musculus GN=Asph PE=2 SV=1;>tr|Q9EQ66|Q9EQ66_MOUSE Aspartly beta-hydroxylase OS=Mus musculus GN=ASPH PE=4 SV=1;>tr|A2AL85|A2AL85_MOUSE Aspartyl/asparaginyl beta-hydroxylase OS=Mus musculu	28	11	11	11	11	11	11	21	21	21	75.127	658	658;689;725;741;725;73;133;147;149;163;197;207;207;212;212;215;215;245;245;258;259;261;270;272;292;294;308;310	3.74			7	11		1				19	4.1767E-70	1.6333	1.8418	44.065	19	2.0754	2.0985	32.849	19	1.3315	1.1914	42.515	19	1.6333	1.8418	44.065	19	2.0754
I6L9E0;P09925;Q3U3J6;A2ALA6	I6L9E0;P09925;Q3U3J6;A2ALA6	1;1;1;1	1;1;1;1	1;1;1;1	Surfeit locus protein 1	Surf1	>tr|I6L9E0|I6L9E0_MOUSE Surf1 protein OS=Mus musculus GN=Surf1 PE=2 SV=1;>sp|P09925|SURF1_MOUSE Surfeit locus protein 1 OS=Mus musculus GN=Surf1 PE=2 SV=3;>tr|Q3U3J6|Q3U3J6_MOUSE Putative uncharacterized protein OS=Mus musculus GN=Surf1 PE=2 SV=1;>tr|A2ALA	4	1	1	1	1	1	1	10.3	10.3	10.3	29.966	263	263;306;308;338	8								1		1	4.9177E-22	0.90661	1.1095	NaN	1	0.76453	0.90995	NaN	1	0.88989	0.88933	NaN	1	0.90661	1.1095	NaN	1	0.76453
B2LHN0;F6UKB4;E9Q151;Q8VBW1-3;Q8VBW1-2;A2ALM6;Q8VBW1	B2LHN0;F6UKB4;E9Q151;Q8VBW1-3;Q8VBW1-2;A2ALM6;Q8VBW1	2;2;2;2;2;2;2	2;2;2;2;2;2;2	2;2;2;2;2;2;2	Transporter;Sodium- and chloride-dependent creatine transporter 1	Slc6a8	>tr|B2LHN0|B2LHN0_MOUSE Transporter OS=Mus musculus GN=Slc6a8 PE=2 SV=1;>tr|F6UKB4|F6UKB4_MOUSE Transporter (Fragment) OS=Mus musculus GN=Slc6a8 PE=3 SV=1;>tr|E9Q151|E9Q151_MOUSE Transporter OS=Mus musculus GN=Slc6a8 PE=2 SV=1;>sp|Q8VBW1-3|SC6A8_MOUSE Isof	7	2	2	2	2	2	2	10.4	10.4	10.4	30.624	270	270;576;630;632;635;635;640	5					2					2	3.1959E-08	0.76621	0.87866	NaN	1	0.47978	0.59419	NaN	1	0.89486	0.89858	NaN	1	0.76621	0.87866	NaN	1	0.47978
Q3V0C5-4;Q3V0C5-3;A2ALR8;A2ALR9;Q3V0C5;Q3V0C5-5;Q3V0C5-2	Q3V0C5-4;Q3V0C5-3;A2ALR8;A2ALR9;Q3V0C5;Q3V0C5-5;Q3V0C5-2	1;1;1;1;1;1;1	1;1;1;1;1;1;1	1;1;1;1;1;1;1	Ubiquitin carboxyl-terminal hydrolase 48	Usp48	>sp|Q3V0C5-4|UBP48_MOUSE Isoform 4 of Ubiquitin carboxyl-terminal hydrolase 48 OS=Mus musculus GN=Usp48;>sp|Q3V0C5-3|UBP48_MOUSE Isoform 3 of Ubiquitin carboxyl-terminal hydrolase 48 OS=Mus musculus GN=Usp48;>tr|A2ALR8|A2ALR8_MOUSE Ubiquitin carboxyl-termi	7	1	1	1	1	1	1	2.5	2.5	2.5	55.884	484	484;485;631;1036;1052;1053;1080	9									3	3	0.0014364	0.76217	0.84789	1.2433	3	0.82104	1.0043	1.5972	3	1.0816	1.1009	0.66696	3	0.76217	0.84789	1.2433	3	0.82104
Q80XI3-2;Z4YKC4;Q80XI3-4;Q80XI3;A2AMI2;Q80XI3-3	Q80XI3-2;Z4YKC4;Q80XI3-4;Q80XI3;A2AMI2;Q80XI3-3	2;2;2;2;2;2	1;1;1;1;1;1	1;1;1;1;1;1	Eukaryotic translation initiation factor 4 gamma 3	Eif4g3	>sp|Q80XI3-2|IF4G3_MOUSE Isoform 2 of Eukaryotic translation initiation factor 4 gamma 3 OS=Mus musculus GN=Eif4g3;>tr|Z4YKC4|Z4YKC4_MOUSE Eukaryotic translation initiation factor 4 gamma 3 OS=Mus musculus GN=Eif4g3 PE=4 SV=1;>sp|Q80XI3-4|IF4G3_MOUSE Isofo	6	2	1	1	2	1	1	1.6	0.8	0.8	172.86	1560	1560;1567;1578;1579;1579;1590	2		1								1	9.478E-08	1.5396	1.6585	NaN	1	1.7858	2.0159	NaN	1	1.1599	0.9757	NaN	1	1.5396	1.6585	NaN	1	1.7858
Q3TRH8;A2AMW0;Q923G3;Q3TVK4;P47757-2;P47757-4;P47757;F7CAZ6;F6YHZ8;P97856;Q9D9A5	Q3TRH8;A2AMW0;Q923G3;Q3TVK4;P47757-2;P47757-4;P47757;F7CAZ6;F6YHZ8	9;9;9;9;9;9;8;7;5;3;1	9;9;9;9;9;9;8;7;5;3;1	9;9;9;9;9;9;8;7;5;3;1	F-actin-capping protein subunit beta	Capzb	>tr|Q3TRH8|Q3TRH8_MOUSE Putative uncharacterized protein OS=Mus musculus GN=Capzb PE=2 SV=1;>tr|A2AMW0|A2AMW0_MOUSE Capping protein (Actin filament) muscle Z-line, beta, isoform CRA_a OS=Mus musculus GN=Capzb PE=1 SV=1;>tr|Q923G3|Q923G3_MOUSE Capping prote	11	9	9	9	9	9	9	39.6	39.6	39.6	29.196	260	260;260;272;272;272;301;277;204;188;90;132	7							12			12	3.9504E-53	0.5072	0.63546	19.76	12	0.58073	0.66958	22.267	12	1.0338	1.0245	22.115	12	0.5072	0.63546	19.76	12	0.58073
A2AN08-3;A2AN08;A2AN08-5;A2AN08-2;F6SSP6;A2AN08-4;Z4YMA7;A2VCS3;Z4YLP1	A2AN08-3;A2AN08;A2AN08-5	20;20;20;7;6;5;5;2;1	20;20;20;7;6;5;5;2;1	20;20;20;7;6;5;5;2;1	E3 ubiquitin-protein ligase UBR4	Ubr4	>sp|A2AN08-3|UBR4_MOUSE Isoform 3 of E3 ubiquitin-protein ligase UBR4 OS=Mus musculus GN=Ubr4;>sp|A2AN08|UBR4_MOUSE E3 ubiquitin-protein ligase UBR4 OS=Mus musculus GN=Ubr4 PE=1 SV=1;>sp|A2AN08-5|UBR4_MOUSE Isoform 5 of E3 ubiquitin-protein ligase UBR4 OS=	9	20	20	20	20	20	20	6.4	6.4	6.4	570.29	5156	5156;5180;5208;2021;2065;474;1301;469;204	1	24									24	2.7692E-99	0.52189	0.72122	24.929	22	0.55726	0.71299	22.063	22	1.0518	1.0059	22.514	22	0.52189	0.72122	24.929	22	0.55726
Q684Q6;B7ZCL8;A2AN84;Q542P4;P70290;B7ZCM0;B7ZCL9	Q684Q6;B7ZCL8;A2AN84;Q542P4;P70290;B7ZCM0;B7ZCL9	2;2;2;2;2;1;1	2;2;2;2;2;1;1	2;2;2;2;2;1;1	55 kDa erythrocyte membrane protein	Mpp1	>tr|Q684Q6|Q684Q6_MOUSE Membrane protein, palmitoylated (Fragment) OS=Mus musculus GN=Mpp1 PE=2 SV=1;>tr|B7ZCL8|B7ZCL8_MOUSE 55 kDa erythrocyte membrane protein OS=Mus musculus GN=Mpp1 PE=1 SV=1;>tr|A2AN84|A2AN84_MOUSE 55 kDa erythrocyte membrane protein O	7	2	2	2	2	2	2	7.5	7.5	7.5	47.7	427	427;446;452;466;466;156;205	5					2					2	1.8616E-29	0.69403	0.66056	16.699	2	0.50567	0.50449	66.34	2	1.0176	0.84476	0.71027	2	0.69403	0.66056	16.699	2	0.50567
J3QMC5;A2ANY6;Q3TPE2	J3QMC5;A2ANY6;Q3TPE2	2;2;1	2;2;1	2;2;1	Midasin	Mdn1	>tr|J3QMC5|J3QMC5_MOUSE Midasin OS=Mus musculus GN=Mdn1 PE=1 SV=1;>tr|A2ANY6|A2ANY6_MOUSE Midasin OS=Mus musculus GN=Mdn1 PE=1 SV=1;>tr|Q3TPE2|Q3TPE2_MOUSE Putative uncharacterized protein (Fragment) OS=Mus musculus GN=Mdn1 PE=2 SV=1	3	2	2	2	2	2	2	0.4	0.4	0.4	629.58	5582	5582;5589;585	3.5	1					1				2	0.0014673	0.61363	0.72751	NaN	1	0.56457	0.67098	NaN	1	0.95277	0.94777	NaN	1	0.61363	0.72751	NaN	1	0.56457
Q3TLT9;P15379-2;Q3UNN2;Q3U8S1;Q3U468;A2APM5;P15379-3;A2APM3;P15379-6;A2APM4;P15379-11;P15379-5;E9QKM8;Q80X37;P15379-10;P15379-9;P15379-4;A2APM1;P15379-8;P15379-7;P15379;A2APM2;P15379-12;P15379-13	Q3TLT9;P15379-2;Q3UNN2;Q3U8S1;Q3U468;A2APM5;P15379-3;A2APM3;P15379-6;A2APM4;P15379-11;P15379-5;E9QKM8;Q80X37;P15379-10;P15379-9;P15379-4;A2APM1;P15379-8;P15379-7;P15379;A2APM2;P15379-12;P15379-13	2;2;2;2;2;2;2;2;2;2;2;2;2;2;2;2;2;2;2;2;2;2;1;1	2;2;2;2;2;2;2;2;2;2;2;2;2;2;2;2;2;2;2;2;2;2;1;1	2;2;2;2;2;2;2;2;2;2;2;2;2;2;2;2;2;2;2;2;2;2;1;1	CD44 antigen	Cd44	>tr|Q3TLT9|Q3TLT9_MOUSE Putative uncharacterized protein OS=Mus musculus GN=Cd44 PE=2 SV=1;>sp|P15379-2|CD44_MOUSE Isoform 13 of CD44 antigen OS=Mus musculus GN=Cd44;>tr|Q3UNN2|Q3UNN2_MOUSE Putative uncharacterized protein OS=Mus musculus GN=Cd44 PE=2 SV=1	24	2	2	2	2	2	2	7.2	7.2	7.2	37.884	345	345;363;365;365;365;434;461;464;496;498;575;576;577;580;616;617;654;657;697;736;778;780;580;592	4.33		1	1	2	1			1		6	1.659E-31	1.0495	1.1589	26.815	6	0.70954	0.80626	33.132	6	0.63113	0.64414	19.033	6	1.0495	1.1589	26.815	6	0.70954
A2APV2-2;E9PXE6;F8VPR2;A2APV2;A2APV2-3;A2AQW2;Q6P247;F6XR20;Q6ZPF4-2;D3Z7A7;Q6ZPF4;Q8BI52;A2AQW3;Q8K364	A2APV2-2;E9PXE6;F8VPR2;A2APV2;A2APV2-3;A2AQW2;Q6P247;F6XR20;Q6ZPF4-2;D3Z7A7;Q6ZPF4	5;5;5;5;5;3;3;3;3;3;3;2;1;1	5;5;5;5;5;3;3;3;3;3;3;2;1;1	5;5;5;5;5;3;3;3;3;3;3;2;1;1	Formin-like protein 2;Formin-like protein 3	Fmnl2;Fmnl3	>sp|A2APV2-2|FMNL2_MOUSE Isoform 2 of Formin-like protein 2 OS=Mus musculus GN=Fmnl2;>tr|E9PXE6|E9PXE6_MOUSE Formin-like protein 2 OS=Mus musculus GN=Fmnl2 PE=2 SV=2;>tr|F8VPR2|F8VPR2_MOUSE Formin-like protein 2 OS=Mus musculus GN=Fmnl2 PE=2 SV=1;>sp|A2APV	14	5	5	5	5	5	5	6.2	6.2	6.2	117.71	1032	1032;1034;1083;1086;1091;233;235;510;976;1027;1028;175;101;319	3			6							6	5.0033E-13	0.49209	0.51538	69.983	6	0.49211	0.49304	33.755	6	0.87817	0.7605	42.521	6	0.49209	0.51538	69.983	6	0.49211
A2APX3;Q3U5K7;Q9EPX9;P21460	A2APX3;Q3U5K7;Q9EPX9;P21460	3;3;3;3	3;3;3;3	3;3;3;3	Cystatin-C	Cst3	>tr|A2APX3|A2APX3_MOUSE Cystatin-C (Fragment) OS=Mus musculus GN=Cst3 PE=2 SV=1;>tr|Q3U5K7|Q3U5K7_MOUSE Putative uncharacterized protein (Fragment) OS=Mus musculus GN=Cst3 PE=2 SV=1;>tr|Q9EPX9|Q9EPX9_MOUSE Cystatin C OS=Mus musculus GN=Cst3 PE=2 SV=1;>sp|P	4	3	3	3	3	3	3	27.5	27.5	27.5	11.141	102	102;137;140;140	9									3	3	1.2884E-11	0.83009	1.0557	79.566	3	0.6607	0.9554	21.14	3	0.69903	0.6797	55.354	3	0.83009	1.0557	79.566	3	0.6607
A2APZ2;A2APZ3;Q8R2U4	A2APZ2;A2APZ3;Q8R2U4	1;1;1	1;1;1	1;1;1	N-terminal Xaa-Pro-Lys N-methyltransferase 1	Ntmt1	>tr|A2APZ2|A2APZ2_MOUSE N-terminal Xaa-Pro-Lys N-methyltransferase 1 (Fragment) OS=Mus musculus GN=Ntmt1 PE=2 SV=1;>tr|A2APZ3|A2APZ3_MOUSE N-terminal Xaa-Pro-Lys N-methyltransferase 1 (Fragment) OS=Mus musculus GN=Ntmt1 PE=2 SV=1;>sp|Q8R2U4|NTM1A_MOUSE N-t	3	1	1	1	1	1	1	17.9	17.9	17.9	8.7128	78	78;146;223	8								1		1	0.00043902	0.96666	1.3609	NaN	1	7.6761	10.244	NaN	1	7.9409	7.4492	NaN	1	0.96666	1.3609	NaN	1	7.6761
Q8C4G3;Q8C288;Q505G9;O70228;A2AQC3;Q6DI68	Q8C4G3;Q8C288;Q505G9;O70228;A2AQC3;Q6DI68	2;2;2;2;2;2	2;2;2;2;2;2	2;2;2;2;2;2	Probable phospholipid-transporting ATPase IIA	Atp9a	>tr|Q8C4G3|Q8C4G3_MOUSE Probable phospholipid-transporting ATPase IIA OS=Mus musculus GN=Atp9a PE=2 SV=1;>tr|Q8C288|Q8C288_MOUSE ATPase, class II, type 9A, isoform CRA_c OS=Mus musculus GN=Atp9a PE=2 SV=1;>tr|Q505G9|Q505G9_MOUSE ATPase, class II, type 9A O	6	2	2	2	2	2	2	3.3	3.3	3.3	116.42	1029	1029;1031;1047;1047;1105;1106	4				2						2	3.0745E-10	3.7571	4.2087	NaN	1	5.3976	6.0902	NaN	1	1.4366	1.4428	NaN	1	3.7571	4.2087	NaN	1	5.3976
Q8BXN9-3;A2AQJ7;Q8BXN9;Q8BXN9-2;A2AQJ5;A2AQJ6	Q8BXN9-3;A2AQJ7;Q8BXN9;Q8BXN9-2;A2AQJ5;A2AQJ6	1;1;1;1;1;1	1;1;1;1;1;1	1;1;1;1;1;1	Transmembrane protein 87A	Tmem87a	>sp|Q8BXN9-3|TM87A_MOUSE Isoform 3 of Transmembrane protein 87A OS=Mus musculus GN=Tmem87a;>tr|A2AQJ7|A2AQJ7_MOUSE Transmembrane protein 87A OS=Mus musculus GN=Tmem87a PE=2 SV=1;>sp|Q8BXN9|TM87A_MOUSE Transmembrane protein 87A OS=Mus musculus GN=Tmem87a PE	6	1	1	1	1	1	1	2.5	2.5	2.5	55.159	483	483;500;555;556;559;560	4				1						1	0.00061488	1.2722	1.3538	NaN	1	1.6604	1.603	NaN	1	1.3051	1.1279	NaN	1	1.2722	1.3538	NaN	1	1.6604
A2ARI0;Q8C0L0;Q0P5W2	A2ARI0;Q8C0L0;Q0P5W2	1;1;1	1;1;1	1;1;1	Thioredoxin-related transmembrane protein 4	Tmx4	>tr|A2ARI0|A2ARI0_MOUSE Thioredoxin-related transmembrane protein 4 OS=Mus musculus GN=Tmx4 PE=4 SV=1;>sp|Q8C0L0|TMX4_MOUSE Thioredoxin-related transmembrane protein 4 OS=Mus musculus GN=Tmx4 PE=2 SV=2;>tr|Q0P5W2|Q0P5W2_MOUSE MCG129075 OS=Mus musculus GN=T	3	1	1	1	1	1	1	6.6	6.6	6.6	20.522	183	183;335;335	6						1				1	0.00018405	0.62147	0.73408	NaN	1	0.69328	0.84467	NaN	1	1.056	1.0481	NaN	1	0.62147	0.73408	NaN	1	0.69328
Q8K2I9-2;A2AS54;Q8K2I9;Q3UGP2	Q8K2I9-2;A2AS54;Q8K2I9;Q3UGP2	1;1;1;1	1;1;1;1	1;1;1;1	F-box only protein 18	Fbxo18	>sp|Q8K2I9-2|FBX18_MOUSE Isoform 2 of F-box only protein 18 OS=Mus musculus GN=Fbxo18;>tr|A2AS54|A2AS54_MOUSE F-box only protein 18 OS=Mus musculus GN=Fbxo18 PE=4 SV=1;>sp|Q8K2I9|FBX18_MOUSE F-box only protein 18 OS=Mus musculus GN=Fbxo18 PE=2 SV=1;>tr|Q3U	4	1	1	1	1	1	1	1	1	1	92.964	821	821;1015;1042;1042	4				1						1	0.020206	0.40972	0.36592	NaN	1	0.40664	0.33966	NaN	1	1.009	0.8775	NaN	1	0.40972	0.36592	NaN	1	0.40664
A2ASL8;Q7TQ95;A2ASM0	A2ASL8;Q7TQ95;A2ASM0	2;2;1	2;2;1	2;2;1	Protein lunapark	Lnp	>tr|A2ASL8|A2ASL8_MOUSE Limb and neural patterns, isoform CRA_c OS=Mus musculus GN=Lnp PE=4 SV=1;>sp|Q7TQ95|LNP_MOUSE Protein lunapark OS=Mus musculus GN=Lnp PE=1 SV=1;>tr|A2ASM0|A2ASM0_MOUSE Protein lunapark (Fragment) OS=Mus musculus GN=Lnp PE=2 SV=2	3	2	2	2	2	2	2	6.4	6.4	6.4	41.984	376	376;425;254	5.67					1	2				3	2.2898E-05	0.49854	0.61717	81.027	3	0.77182	0.9458	67.833	3	0.98317	0.96894	32.06	3	0.49854	0.61717	81.027	3	0.77182
A2VCP7;Q8BHL8;A2AU35	A2VCP7;Q8BHL8;A2AU35	1;1;1	1;1;1	1;1;1	Proteasome inhibitor PI31 subunit	Psmf1	>tr|A2VCP7|A2VCP7_MOUSE Psmf1 protein (Fragment) OS=Mus musculus GN=Psmf1 PE=2 SV=1;>sp|Q8BHL8|PSMF1_MOUSE Proteasome inhibitor PI31 subunit OS=Mus musculus GN=Psmf1 PE=2 SV=1;>tr|A2AU35|A2AU35_MOUSE Proteasome (Prosome, macropain) inhibitor subunit 1 OS=M	3	1	1	1	1	1	1	8.4	8.4	8.4	26.073	238	238;271;271	8								1		1	0.0046089	0.64793	0.78051	NaN	1	0.43239	0.50223	NaN	1	0.66734	0.66192	NaN	1	0.64793	0.78051	NaN	1	0.43239
Q3TAI4;Q9CZ22;Q9CYZ2;A2AUD5;Q3TUJ9;Q8BKP1;F6VQ81;V9GWU5	Q3TAI4;Q9CZ22;Q9CYZ2;A2AUD5;Q3TUJ9;Q8BKP1;F6VQ81;V9GWU5	7;7;7;7;6;6;5;5	7;7;7;7;6;6;5;5	7;7;7;7;6;6;5;5	Tumor protein D54	Tpd52l2	>tr|Q3TAI4|Q3TAI4_MOUSE Tumor protein D52-like 2, isoform CRA_c OS=Mus musculus GN=Tpd52l2 PE=1 SV=1;>tr|Q9CZ22|Q9CZ22_MOUSE Putative uncharacterized protein OS=Mus musculus GN=Tpd52l2 PE=2 SV=1;>sp|Q9CYZ2|TPD54_MOUSE Tumor protein D54 OS=Mus musculus GN=T	8	7	7	7	7	7	7	43.2	43.2	43.2	22.466	206	206;218;220;229;186;200;161;169	8							1	9	1	11	1.0809E-147	0.48147	0.59851	35.711	11	0.43008	0.52524	33.408	11	1.0407	0.94815	22.381	11	0.48147	0.59851	35.711	11	0.43008
A2AUM6;P16254	A2AUM6;P16254	1;1	1;1	1;1	Signal recognition particle 14 kDa protein;Signal recognition particle 14 kDa protein, N-terminally processed	Srp14	>tr|A2AUM6|A2AUM6_MOUSE Signal recognition particle 14 kDa protein OS=Mus musculus GN=Srp14 PE=1 SV=1;>sp|P16254|SRP14_MOUSE Signal recognition particle 14 kDa protein OS=Mus musculus GN=Srp14 PE=1 SV=1	2	1	1	1	1	1	1	14.4	14.4	14.4	11.234	97	97;110	9									1	1	0.0007717	0.46571	0.5672	NaN	1	0.54444	0.69456	NaN	1	0.7616	0.77379	NaN	1	0.46571	0.5672	NaN	1	0.54444
A2AUR7;Q9D031;Q01730;Q9CUS2;Q9CSE4;Q3TFN7;B1AYQ0	A2AUR7;Q9D031;Q01730;Q9CUS2;Q9CSE4;Q3TFN7	3;3;3;2;2;2;1	3;3;3;2;2;2;1	3;3;3;2;2;2;1	Ras suppressor protein 1	Rsu1	>tr|A2AUR7|A2AUR7_MOUSE Ras suppressor protein 1 OS=Mus musculus GN=Rsu1 PE=4 SV=1;>tr|Q9D031|Q9D031_MOUSE Ras suppressor protein 1 OS=Mus musculus GN=Rsu1 PE=2 SV=1;>sp|Q01730|RSU1_MOUSE Ras suppressor protein 1 OS=Mus musculus GN=Rsu1 PE=2 SV=3;>tr|Q9CUS	7	3	3	3	3	3	3	18.8	18.8	18.8	29.543	260	260;277;277;131;173;248;112	8								3		3	2.1471E-32	1.0387	1.088	16.099	3	0.88209	0.86116	7.6477	3	0.89201	0.82821	52.061	2	1.0387	1.088	16.099	3	0.88209
A2AUV5;Q64695;Q8K357	A2AUV5;Q64695;Q8K357	1;1;1	1;1;1	1;1;1	Endothelial protein C receptor	Procr	>tr|A2AUV5|A2AUV5_MOUSE Endothelial protein C receptor (Fragment) OS=Mus musculus GN=Procr PE=4 SV=1;>sp|Q64695|EPCR_MOUSE Endothelial protein C receptor OS=Mus musculus GN=Procr PE=2 SV=3;>tr|Q8K357|Q8K357_MOUSE Procr protein OS=Mus musculus GN=Procr PE=2	3	1	1	1	1	1	1	12.3	12.3	12.3	15.713	138	138;242;256	6					1	1	1			3	2.6851E-14	0.97403	1.1321	16.541	3	1.0349	1.0207	10.848	3	1.5448	1.2751	30.788	3	0.97403	1.1321	16.541	3	1.0349
A2AVJ7;Q99PL5;Q6ZPS0;Q8C7E8;Q99PL5-8;Q99PL5-7;Q99PL5-6;Q99PL5-5;Q99PL5-4;Q99PL5-3;Q99PL5-2;Q99PL5-12;Q99PL5-11;Q99PL5-10;Q99PL5-9;Q8CAB9;Q3ULC0	A2AVJ7;Q99PL5;Q6ZPS0	35;35;24;5;5;5;5;5;5;5;5;4;4;4;4;2;1	35;35;24;5;5;5;5;5;5;5;5;4;4;4;4;2;1	35;35;24;5;5;5;5;5;5;5;5;4;4;4;4;2;1	Ribosome-binding protein 1	Rrbp1	>tr|A2AVJ7|A2AVJ7_MOUSE Ribosome-binding protein 1 OS=Mus musculus GN=Rrbp1 PE=1 SV=1;>sp|Q99PL5|RRBP1_MOUSE Ribosome-binding protein 1 OS=Mus musculus GN=Rrbp1 PE=1 SV=2;>tr|Q6ZPS0|Q6ZPS0_MOUSE MKIAA1398 protein (Fragment) OS=Mus musculus GN=Rrbp1 PE=2 SV	17	35	35	35	35	35	35	29.5	29.5	29.5	158.39	1464	1464;1605;804;167;330;380;380;398;641;701;842;209;229;250;284;138;172	2.68	5	38	29	12	2		1			87	0	1.5372	1.7273	53.919	85	2.1956	2.483	31.685	85	1.3479	1.2934	46.353	84	1.5372	1.7273	53.919	85	2.1956
P62627;A2AVR9	P62627;A2AVR9	1;1	1;1	1;1	Dynein light chain roadblock-type 1	Dynlrb1	>sp|P62627|DLRB1_MOUSE Dynein light chain roadblock-type 1 OS=Mus musculus GN=Dynlrb1 PE=1 SV=3;>tr|A2AVR9|A2AVR9_MOUSE Dynein light chain roadblock-type 1 OS=Mus musculus GN=Dynlrb1 PE=2 SV=1	2	1	1	1	1	1	1	12.5	12.5	12.5	10.99	96	96;104	9									1	1	2.4335E-08	0.70971	0.82182	NaN	1	0.53635	0.6867	NaN	1	0.75573	0.77542	NaN	1	0.70971	0.82182	NaN	1	0.53635
A2AW05;Q05DR5;Q08943;Q08943-2	A2AW05;Q05DR5;Q08943;Q08943-2	2;2;2;2	2;2;2;2	2;2;2;2	FACT complex subunit SSRP1	Ssrp1	>tr|A2AW05|A2AW05_MOUSE FACT complex subunit SSRP1 (Fragment) OS=Mus musculus GN=Ssrp1 PE=1 SV=1;>tr|Q05DR5|Q05DR5_MOUSE Ssrp1 protein (Fragment) OS=Mus musculus GN=Ssrp1 PE=2 SV=1;>sp|Q08943|SSRP1_MOUSE FACT complex subunit SSRP1 OS=Mus musculus GN=Ssrp1	4	2	2	2	2	2	2	6.1	6.1	6.1	71.527	623	623;633;708;713	4				2						2	9.076E-08	0.99945	1.0537	33.973	2	0.98916	0.93423	3.6227	2	1.186	1.0174	5.9733	2	0.99945	1.0537	33.973	2	0.98916
Q60767;A2AW86;Q3TZE4;Q3UMG1	Q60767;A2AW86	5;5;2;2	5;5;2;2	5;5;2;2	Lymphocyte antigen 75	Ly75	>sp|Q60767|LY75_MOUSE Lymphocyte antigen 75 OS=Mus musculus GN=Ly75 PE=1 SV=2;>tr|A2AW86|A2AW86_MOUSE Lymphocyte antigen 75 OS=Mus musculus GN=Ly75 PE=2 SV=1	4	5	5	5	5	5	5	4.2	4.2	4.2	197.35	1723	1723;1723;795;867	2		5								5	6.2104E-22	1.2641	1.5237	52.998	5	0.95091	1.2632	55.116	5	0.82368	0.80953	10.439	5	1.2641	1.5237	52.998	5	0.95091
A2AWB0;A2AWA9-3;A2AWA7;A2AWA9-2;B2RRC5;A2AWA9	A2AWB0;A2AWA9-3;A2AWA7;A2AWA9-2;B2RRC5;A2AWA9	1;1;1;1;1;1	1;1;1;1;1;1	1;1;1;1;1;1	Rab GTPase-activating protein 1	Rabgap1	>tr|A2AWB0|A2AWB0_MOUSE Rab GTPase-activating protein 1 (Fragment) OS=Mus musculus GN=Rabgap1 PE=2 SV=2;>sp|A2AWA9-3|RBGP1_MOUSE Isoform 3 of Rab GTPase-activating protein 1 OS=Mus musculus GN=Rabgap1;>tr|A2AWA7|A2AWA7_MOUSE Rab GTPase-activating protein 1	6	1	1	1	1	1	1	8.8	8.8	8.8	15.819	147	147;366;455;809;1064;1064	3			1							1	0.0063329	0.52738	0.61207	NaN	1	0.52573	0.65711	NaN	1	0.99687	0.97098	NaN	1	0.52738	0.61207	NaN	1	0.52573
A2AWF8;Q64455;A2AWF9;E9Q4S7;Q61373	A2AWF8;Q64455;A2AWF9;E9Q4S7;Q61373	3;3;3;3;2	3;3;3;3;2	3;3;3;3;2	Receptor-type tyrosine-protein phosphatase eta	Ptprj	>tr|A2AWF8|A2AWF8_MOUSE Receptor-type tyrosine-protein phosphatase eta OS=Mus musculus GN=Ptprj PE=2 SV=1;>sp|Q64455|PTPRJ_MOUSE Receptor-type tyrosine-protein phosphatase eta OS=Mus musculus GN=Ptprj PE=1 SV=2;>tr|A2AWF9|A2AWF9_MOUSE Receptor-type tyrosin	5	3	3	3	3	3	3	2.7	2.7	2.7	128.71	1164	1164;1238;1299;1350;361	2		3								3	2.5655E-06	0.49117	0.58503	44.995	3	0.54825	0.72981	19.154	3	1.1373	0.96364	24.973	3	0.49117	0.58503	44.995	3	0.54825
A2AWT6;P25976-2;Q9DBH1;A2AWT7;A2AWT5;P25976;Q05DS1	A2AWT6;P25976-2;Q9DBH1;A2AWT7;A2AWT5;P25976;Q05DS1	2;2;2;2;2;2;1	2;2;2;2;2;2;1	2;2;2;2;2;2;1	Nucleolar transcription factor 1	Ubtf	>tr|A2AWT6|A2AWT6_MOUSE Nucleolar transcription factor 1 OS=Mus musculus GN=Ubtf PE=4 SV=1;>sp|P25976-2|UBF1_MOUSE Isoform UBF2 of Nucleolar transcription factor 1 OS=Mus musculus GN=Ubtf;>tr|Q9DBH1|Q9DBH1_MOUSE Putative uncharacterized protein OS=Mus musc	7	2	2	2	2	2	2	3.4	3.4	3.4	85.009	727	727;728;752;752;764;765;354	4				2						2	4.058E-09	0.91403	0.9263	62.944	2	0.75239	0.73113	27.448	2	0.75335	0.70567	31.618	2	0.91403	0.9263	62.944	2	0.75239
A2BEF2;Q52KF7;A2BEE9;P70175;Q80TH1	A2BEF2;Q52KF7;A2BEE9;P70175;Q80TH1	3;3;3;3;3	2;2;2;2;2	2;2;2;2;2	Disks large homolog 3	Dlg3	>tr|A2BEF2|A2BEF2_MOUSE Disks large homolog 3 OS=Mus musculus GN=Dlg3 PE=1 SV=1;>tr|Q52KF7|Q52KF7_MOUSE Disks large homolog 3 OS=Mus musculus GN=Dlg3 PE=1 SV=1;>tr|A2BEE9|A2BEE9_MOUSE Disks large homolog 3 OS=Mus musculus GN=Dlg3 PE=1 SV=1;>sp|P70175|DLG3_	5	3	2	2	3	2	2	9	6.6	6.6	57.905	512	512;817;835;849;950	6						2				2	1.0979E-07	1.2383	1.582	40.611	2	1.8264	2.1851	52.825	2	1.4022	1.3329	2.0408	2	1.2383	1.582	40.611	2	1.8264
A2BFF8;O88487;A2BFF7;D6Q0F7;Q3TPJ8;A2BFF5;A2BFF9;D6Q0F6;D6Q0F5;Q3UDA2	A2BFF8;O88487;A2BFF7;D6Q0F7;Q3TPJ8;A2BFF5;A2BFF9;D6Q0F6;D6Q0F5;Q3UDA2	6;6;6;6;6;6;6;6;6;3	6;6;6;6;6;6;6;6;6;3	6;6;6;6;6;6;6;6;6;3	Cytoplasmic dynein 1 intermediate chain 2	Dync1i2	>tr|A2BFF8|A2BFF8_MOUSE Cytoplasmic dynein 1 intermediate chain 2 OS=Mus musculus GN=Dync1i2 PE=1 SV=1;>sp|O88487|DC1I2_MOUSE Cytoplasmic dynein 1 intermediate chain 2 OS=Mus musculus GN=Dync1i2 PE=1 SV=1;>tr|A2BFF7|A2BFF7_MOUSE Dynein cytoplasmic 1 interm	10	6	6	6	6	6	6	12.9	12.9	12.9	68.265	611	611;612;612;618;632;637;638;650;655;536	4				6						6	2.0059E-80	0.71767	0.81513	12.943	6	0.71613	0.74775	24.431	6	1.0605	1.0697	26.797	5	0.71767	0.81513	12.943	6	0.71613
A2BGN7;Q9D8X0	A2BGN7;Q9D8X0	2;1	2;1	2;1	Protein MANBAL	Manbal	>tr|A2BGN7|A2BGN7_MOUSE Protein MANBAL OS=Mus musculus GN=Manbal PE=4 SV=1;>sp|Q9D8X0|MANBL_MOUSE Protein MANBAL OS=Mus musculus GN=Manbal PE=2 SV=2	2	2	2	2	2	2	2	23.5	23.5	23.5	9.3679	85	85;85	9									2	2	3.1742E-05	0.76317	0.87158	8.4201	2	0.79961	0.93097	1.8738	2	1.0281	0.96626	8.1414	2	0.76317	0.87158	8.4201	2	0.79961
P35283;A2CG35	P35283;A2CG35	3;3	3;3	3;3	Ras-related protein Rab-12	Rab12	>sp|P35283|RAB12_MOUSE Ras-related protein Rab-12 OS=Mus musculus GN=Rab12 PE=1 SV=3;>tr|A2CG35|A2CG35_MOUSE Ras-related protein Rab-12 OS=Mus musculus GN=Rab12 PE=1 SV=1	2	3	3	3	3	3	3	16.9	16.9	16.9	27.328	243	243;291	8								4		4	6.1485E-11	1.0392	1.1122	19.908	4	0.91898	0.97526	26.022	4	0.98805	0.9142	12.651	4	1.0392	1.1122	19.908	4	0.91898
D3Z560;D3Z559;A2CG49-5;B1B1A7;A2CG49-9;A2CG49-8;F6QYT9;A2CG49-2;A2CG49;A2CG49-7	D3Z560;D3Z559;A2CG49-5;B1B1A7;A2CG49-9;A2CG49-8;F6QYT9;A2CG49-2;A2CG49;A2CG49-7	1;1;1;1;1;1;1;1;1;1	1;1;1;1;1;1;1;1;1;1	1;1;1;1;1;1;1;1;1;1	Kalirin	Kalrn	>tr|D3Z560|D3Z560_MOUSE Kalirin OS=Mus musculus GN=Kalrn PE=2 SV=1;>tr|D3Z559|D3Z559_MOUSE Kalirin OS=Mus musculus GN=Kalrn PE=2 SV=1;>sp|A2CG49-5|KALRN_MOUSE Isoform 5 of Kalirin OS=Mus musculus GN=Kalrn;>tr|B1B1A7|B1B1A7_MOUSE Kalirin (Fragment) OS=Mus m	10	1	1	1	1	1	1	2.1	2.1	2.1	95.641	823	823;1013;1022;1403;1654;1663;2371;2375;2964;2984	4.14		1		3	3					7	1.4127E-05	0.9959	1.1273	7.7962	7	0.99226	1.1464	28.516	7	0.96453	0.95578	18.851	7	0.9959	1.1273	7.7962	7	0.99226
Q924C1;A2RRJ4;Q924C1-3	Q924C1;A2RRJ4;Q924C1-3	4;4;3	4;4;3	4;4;3	Exportin-5	Xpo5	>sp|Q924C1|XPO5_MOUSE Exportin-5 OS=Mus musculus GN=Xpo5 PE=2 SV=1;>tr|A2RRJ4|A2RRJ4_MOUSE Exportin 5 OS=Mus musculus GN=Xpo5 PE=2 SV=1;>sp|Q924C1-3|XPO5_MOUSE Isoform 3 of Exportin-5 OS=Mus musculus GN=Xpo5	3	4	4	4	4	4	4	4.7	4.7	4.7	136.97	1204	1204;1204;208	3			5							5	1.3838E-19	0.57958	0.67503	24.806	5	0.57572	0.5935	22.84	5	1.1535	1.0279	28.931	5	0.57958	0.67503	24.806	5	0.57572
O54988-2;A2RRK3;O54988	O54988-2;A2RRK3;O54988	1;1;1	1;1;1	1;1;1	STE20-like serine/threonine-protein kinase	Slk	>sp|O54988-2|SLK_MOUSE Isoform 2 of STE20-like serine/threonine-protein kinase OS=Mus musculus GN=Slk;>tr|A2RRK3|A2RRK3_MOUSE Slk protein OS=Mus musculus GN=Slk PE=2 SV=1;>sp|O54988|SLK_MOUSE STE20-like serine/threonine-protein kinase OS=Mus musculus GN=Sl	3	1	1	1	1	1	1	1.4	1.4	1.4	137.71	1202	1202;1202;1233	2		1								1	0.0019078	0.51008	0.60792	NaN	1	0.35672	0.46527	NaN	1	0.69935	0.72482	NaN	1	0.51008	0.60792	NaN	1	0.35672
A2RRR3;Q8BRT1;E9Q8N5;Q08EB6;Q08EB5;F7DCH5;B9EJA4;Q8R337;Q8BRT1-5	A2RRR3;Q8BRT1;E9Q8N5;Q08EB6;Q08EB5;F7DCH5;B9EJA4;Q8R337;Q8BRT1-5	2;2;2;2;2;2;2;1;1	1;1;1;1;1;1;1;0;0	1;1;1;1;1;1;1;0;0	CLIP-associating protein 2	Clasp2	>tr|A2RRR3|A2RRR3_MOUSE Clasp2 protein OS=Mus musculus GN=Clasp2 PE=2 SV=1;>sp|Q8BRT1|CLAP2_MOUSE CLIP-associating protein 2 OS=Mus musculus GN=Clasp2 PE=1 SV=1;>tr|E9Q8N5|E9Q8N5_MOUSE CLIP-associating protein 2 OS=Mus musculus GN=Clasp2 PE=1 SV=1;>tr|Q08E	9	2	1	1	2	1	1	3.2	1.5	1.5	119.47	1089	1089;1286;1286;1287;1304;1307;1308;149;600	3			1							1	6.4971E-07	0.76316	0.87573	NaN	1	0.87776	1.0621	NaN	1	1.1502	1.1495	NaN	1	0.76316	0.87573	NaN	1	0.87776
D3YUG6;Q9WUM3;A2RS22	D3YUG6;Q9WUM3;A2RS22	2;2;2	2;2;2	2;2;2	Coronin;Coronin-1B	Coro1b	>tr|D3YUG6|D3YUG6_MOUSE Coronin (Fragment) OS=Mus musculus GN=Coro1b PE=2 SV=1;>sp|Q9WUM3|COR1B_MOUSE Coronin-1B OS=Mus musculus GN=Coro1b PE=1 SV=1;>tr|A2RS22|A2RS22_MOUSE Coronin OS=Mus musculus GN=Coro1b PE=2 SV=1	3	2	2	2	2	2	2	9.8	9.8	9.8	19.154	173	173;484;484	5					2					2	8.4699E-05	0.74164	0.77033	26.58	2	0.77849	0.85548	6.7046	2	1.0786	0.9881	0.87424	2	0.74164	0.77033	26.58	2	0.77849
Q8C1Z9;F6V6T4;Q9R0Q3;A2RS53;Q3THL1;Q8BPI2;Q3U9H7	Q8C1Z9;F6V6T4;Q9R0Q3;A2RS53;Q3THL1;Q8BPI2;Q3U9H7	3;3;3;3;2;2;2	3;3;3;3;2;2;2	3;3;3;3;2;2;2	Transmembrane emp24 domain-containing protein 2	Tmed2	>tr|Q8C1Z9|Q8C1Z9_MOUSE Putative uncharacterized protein OS=Mus musculus PE=2 SV=1;>tr|F6V6T4|F6V6T4_MOUSE Transmembrane emp24 domain-containing protein 2 (Fragment) OS=Mus musculus GN=Tmed2 PE=3 SV=1;>sp|Q9R0Q3|TMED2_MOUSE Transmembrane emp24 domain-conta	7	3	3	3	3	3	3	21.4	21.4	21.4	18.262	159	159;176;201;201;104;112;120	8.75								1	3	4	1.671E-13	0.99415	1.151	41.929	4	1.0757	1.3165	14.192	4	1.1624	1.0312	9.5736	4	0.99415	1.151	41.929	4	1.0757
Q9CXE7;Q8VCE7;A2RS96;Q3U9T7	Q9CXE7;Q8VCE7;A2RS96;Q3U9T7	2;2;2;1	2;2;2;1	2;2;2;1	Transmembrane emp24 domain-containing protein 5	Tmed5	>sp|Q9CXE7|TMED5_MOUSE Transmembrane emp24 domain-containing protein 5 OS=Mus musculus GN=Tmed5 PE=2 SV=1;>tr|Q8VCE7|Q8VCE7_MOUSE Transmembrane emp24 protein transport domain containing 5 OS=Mus musculus GN=Tmed5 PE=2 SV=1;>tr|A2RS96|A2RS96_MOUSE Transmemb	4	2	2	2	2	2	2	9.2	9.2	9.2	26.172	229	229;229;229;229	8								2		2	0.0015072	0.80728	0.92107	1.3112	2	1.0218	1.1128	5.8744	2	1.2249	1.1378	2.1938	2	0.80728	0.92107	1.3112	2	1.0218
Q64191;A2RSS6;B7ZNK6	Q64191;A2RSS6;B7ZNK6	2;2;1	2;2;1	2;2;1	N(4)-(beta-N-acetylglucosaminyl)-L-asparaginase;Glycosylasparaginase alpha chain;Glycosylasparaginase beta chain	Aga	>sp|Q64191|ASPG_MOUSE N(4)-(beta-N-acetylglucosaminyl)-L-asparaginase OS=Mus musculus GN=Aga PE=2 SV=1;>tr|A2RSS6|A2RSS6_MOUSE Aspartylglucosaminidase OS=Mus musculus GN=Aga PE=2 SV=1;>tr|B7ZNK6|B7ZNK6_MOUSE Aga protein OS=Mus musculus GN=Aga PE=2 SV=1	3	2	2	2	2	2	2	12.4	12.4	12.4	37.022	346	346;346;336	8.67								1	2	3	4.3408E-58	0.88718	1.0636	15.395	3	0.9227	1.1843	30.193	3	0.95588	0.9785	12.755	3	0.88718	1.0636	15.395	3	0.9227
E0CZ62;A2RST1	E0CZ62;A2RST1	1;1	1;1	1;1		Mgst2	>tr|E0CZ62|E0CZ62_MOUSE Microsomal glutathione S-transferase 2, isoform CRA_a OS=Mus musculus GN=Mgst2 PE=4 SV=1;>tr|A2RST1|A2RST1_MOUSE Microsomal glutathione S-transferase 2 OS=Mus musculus GN=Mgst2 PE=2 SV=1	2	1	1	1	1	1	1	18.2	18.2	18.2	8.4548	77	77;147	9									1	1	0.0022139	1.2576	1.3887	NaN	1	1.6031	1.9695	NaN	1	1.2386	1.2606	NaN	1	1.2576	1.3887	NaN	1	1.6031
P19783;A2RSV8;M0QWX7	P19783;A2RSV8	8;8;3	8;8;3	8;8;3	Cytochrome c oxidase subunit 4 isoform 1, mitochondrial	Cox4i1	>sp|P19783|COX41_MOUSE Cytochrome c oxidase subunit 4 isoform 1, mitochondrial OS=Mus musculus GN=Cox4i1 PE=1 SV=2;>tr|A2RSV8|A2RSV8_MOUSE Cytochrome c oxidase subunit IV isoform 1 OS=Mus musculus GN=Cox4i1 PE=2 SV=1	3	8	8	8	8	8	8	45	45	45	19.53	169	169;169;92	9									11	11	7.6232E-51	0.77946	0.96675	72.95	11	0.83339	1.0212	44.923	11	1.0283	1.0616	59.995	11	0.77946	0.96675	72.95	11	0.83339
A2RSX9;E9Q3G5;G5E8V9	A2RSX9;E9Q3G5;G5E8V9	1;1;1	1;1;1	1;1;1		Arfip1	>tr|A2RSX9|A2RSX9_MOUSE Arfip1 protein OS=Mus musculus GN=Arfip1 PE=2 SV=1;>tr|E9Q3G5|E9Q3G5_MOUSE Protein Arfip1 OS=Mus musculus GN=Arfip1 PE=4 SV=1;>tr|G5E8V9|G5E8V9_MOUSE MCG18094 (Fragment) OS=Mus musculus GN=Arfip1 PE=4 SV=1	3	1	1	1	1	1	1	6.7	6.7	6.7	38.416	341	341;366;373	6						1				1	5.5508E-12	0.73055	0.83622	NaN	1	1.1073	1.0851	NaN	1	1.5157	1.2632	NaN	1	0.73055	0.83622	NaN	1	1.1073
Q499X9;A2RT28	Q499X9;A2RT28	3;3	3;3	3;3	Methionine--tRNA ligase, mitochondrial	Mars2	>sp|Q499X9|SYMM_MOUSE Methionine--tRNA ligase, mitochondrial OS=Mus musculus GN=Mars2 PE=2 SV=2;>tr|A2RT28|A2RT28_MOUSE Methionine-tRNA synthetase 2 (Mitochondrial) OS=Mus musculus GN=Mars2 PE=2 SV=1	2	3	3	3	3	3	3	6.3	6.3	6.3	65.804	586	586;586	5					3					3	4.2253E-14	1.6564	1.9014	24.335	3	1.5128	1.8645	67.256	3	0.91326	0.91521	43.429	3	1.6564	1.9014	24.335	3	1.5128
Q3KNM2;A2RTC8;F6W8T3	Q3KNM2;A2RTC8	6;6;1	6;6;1	6;6;1	E3 ubiquitin-protein ligase MARCH5	March5	>sp|Q3KNM2|MARH5_MOUSE E3 ubiquitin-protein ligase MARCH5 OS=Mus musculus GN=March5 PE=2 SV=1;>tr|A2RTC8|A2RTC8_MOUSE MCG13921, isoform CRA_b OS=Mus musculus GN=March5 PE=2 SV=1	3	6	6	6	6	6	6	32.4	32.4	32.4	31.231	278	278;278;187	8								10		10	1.1916E-24	0.78331	0.95754	32.113	10	0.77473	0.946	19.875	10	0.97813	0.98129	16.947	10	0.78331	0.95754	32.113	10	0.77473
Q3UE99;O89017;A2RTI3	Q3UE99;O89017;A2RTI3	3;3;3	3;3;3	3;3;3	Legumain	Lgmn	>tr|Q3UE99|Q3UE99_MOUSE Putative uncharacterized protein (Fragment) OS=Mus musculus GN=Lgmn PE=2 SV=1;>sp|O89017|LGMN_MOUSE Legumain OS=Mus musculus GN=Lgmn PE=1 SV=1;>tr|A2RTI3|A2RTI3_MOUSE Legumain OS=Mus musculus GN=Lgmn PE=2 SV=1	3	3	3	3	3	3	3	17.7	17.7	17.7	27.228	243	243;435;435	6.8						1	4			5	1.7208E-19	1.0839	1.2975	21.328	4	1.1219	1.3401	12.214	4	1.0265	1.0404	8.0487	4	1.0839	1.2975	21.328	4	1.1219
P61089;A2RTT4	P61089;A2RTT4	3;3	3;3	3;3	Ubiquitin-conjugating enzyme E2 N	Ube2n	>sp|P61089|UBE2N_MOUSE Ubiquitin-conjugating enzyme E2 N OS=Mus musculus GN=Ube2n PE=1 SV=1;>tr|A2RTT4|A2RTT4_MOUSE MCG4297 OS=Mus musculus GN=Ube2n PE=2 SV=1	2	3	3	3	3	3	3	25.7	25.7	25.7	17.138	152	152;152	9									4	4	2.0676E-26	0.5582	0.6227	27.9	4	0.62505	0.67619	16.153	4	1.1697	1.094	16.468	4	0.5582	0.6227	27.9	4	0.62505
Q7JD02;Q7JCZ0;Q5GA80;P03930;D2J4F9;A3R456;A3R404;A3E4B1	Q7JD02;Q7JCZ0;Q5GA80;P03930;D2J4F9;A3R456;A3R404;A3E4B1	2;2;2;2;2;2;2;2	2;2;2;2;2;2;2;2	2;2;2;2;2;2;2;2	ATP synthase protein 8	ATP8;mt-Atp8;Mtatp8	>tr|Q7JD02|Q7JD02_MOUSE ATP synthase protein 8 OS=Mus musculus domesticus GN=Atp8 PE=3 SV=1;>tr|Q7JCZ0|Q7JCZ0_MOUSE ATP synthase protein 8 OS=Mus musculus GN=mt-Atp8 PE=1 SV=1;>tr|Q5GA80|Q5GA80_MUSMM ATP synthase protein 8 OS=Mus musculus molossinus GN=ATP	8	2	2	2	2	2	2	34.3	34.3	34.3	7.7662	67	67;67;67;67;67;67;67;67	9									2	2	1.9492E-05	1.1847	1.3279	NaN	1	0.94104	0.99229	NaN	1	NaN	NaN	NaN	0	1.1847	1.3279	NaN	1	0.94104
Q9MQW4;Q7JCX7;Q7JCA9;Q5GA78;P00416;K7XK11;G3EBA9;B9V188;A3R458;A3R3W7;A3E4B3	Q9MQW4;Q7JCX7;Q7JCA9;Q5GA78;P00416;K7XK11;G3EBA9;B9V188;A3R458;A3R3W7;A3E4B3	1;1;1;1;1;1;1;1;1;1;1	1;1;1;1;1;1;1;1;1;1;1	1;1;1;1;1;1;1;1;1;1;1	Cytochrome c oxidase subunit 3	COX3;mt-Co3;Mtco3;COXIII;Co3	>tr|Q9MQW4|Q9MQW4_MOUSE Cytochrome c oxidase subunit 3 OS=Mus musculus domesticus GN=COX3 PE=3 SV=1;>tr|Q7JCX7|Q7JCX7_MOUSE Cytochrome c oxidase subunit 3 OS=Mus musculus GN=mt-Co3 PE=2 SV=1;>tr|Q7JCA9|Q7JCA9_MOUSE Cytochrome c oxidase subunit 3 OS=Mus mus	11	1	1	1	1	1	1	5.4	5.4	5.4	29.922	261	261;261;261;261;261;261;261;261;261;261;261	7.67						1		1	1	3	0.0014646	0.7273	0.77632	64.317	3	0.86895	0.84672	7.5601	3	1.1937	0.98278	61.157	3	0.7273	0.77632	64.317	3	0.86895
Q7GIP5;Q5GA77;P03899;A3R485;A3R459;A3E4B4	Q7GIP5;Q5GA77;P03899;A3R485;A3R459;A3E4B4	1;1;1;1;1;1	1;1;1;1;1;1	1;1;1;1;1;1	NADH-ubiquinone oxidoreductase chain 3	mt-Nd3;ND3;Mtnd3	>tr|Q7GIP5|Q7GIP5_MOUSE NADH-ubiquinone oxidoreductase chain 3 OS=Mus musculus GN=mt-Nd3 PE=2 SV=1;>tr|Q5GA77|Q5GA77_MUSMM NADH-ubiquinone oxidoreductase chain 3 OS=Mus musculus molossinus GN=ND3 PE=3 SV=1;>sp|P03899|NU3M_MOUSE NADH-ubiquinone oxidoreducta	6	1	1	1	1	1	1	13	13	13	13.219	115	115;115;115;115;115;115	9									1	1	0.00023192	0.85336	0.98026	NaN	1	0.61871	0.7872	NaN	1	0.5012	0.51341	NaN	1	0.85336	0.98026	NaN	1	0.61871
P03903;Q9MD77;Q7YBV2;Q7JD00;Q5GA76;D3Z738;A3R486;A3R460;A3E4B5	P03903;Q9MD77;Q7YBV2;Q7JD00;Q5GA76;D3Z738;A3R486;A3R460;A3E4B5	1;1;1;1;1;1;1;1;1	1;1;1;1;1;1;1;1;1	1;1;1;1;1;1;1;1;1	NADH-ubiquinone oxidoreductase chain 4L;NADH-ubiquinone oxidoreductase chain 4	Mtnd4l;mt-Nd4l;ND4L;Gm10222	>sp|P03903|NU4LM_MOUSE NADH-ubiquinone oxidoreductase chain 4L OS=Mus musculus GN=Mtnd4l PE=3 SV=1;>tr|Q9MD77|Q9MD77_MOUSE NADH-ubiquinone oxidoreductase chain 4 OS=Mus musculus GN=mt-Nd4l PE=3 SV=1;>tr|Q7YBV2|Q7YBV2_MOUSE NADH-ubiquinone oxidoreductase ch	9	1	1	1	1	1	1	18.6	18.6	18.6	10.493	97	97;98;98;98;98;98;98;98;98	9									1	1	0.0029886	NaN	NaN	NaN	0	NaN	NaN	NaN	0	NaN	NaN	NaN	0	NaN	NaN	NaN	0	NaN
W0TGY1;Q9ME04;Q7JCZ9;Q7JCY6;Q5GA75;P03911;K7X7Z6;K7X731;F1JVR2;B9V1K8;A9UIX0;A3R4A0;A3R461;A3E4B6	W0TGY1;Q9ME04;Q7JCZ9;Q7JCY6;Q5GA75;P03911;K7X7Z6;K7X731;F1JVR2;B9V1K8;A9UIX0;A3R4A0;A3R461;A3E4B6	1;1;1;1;1;1;1;1;1;1;1;1;1;1	1;1;1;1;1;1;1;1;1;1;1;1;1;1	1;1;1;1;1;1;1;1;1;1;1;1;1;1	NADH-ubiquinone oxidoreductase chain 4	mt-Nd4;ND4;Mtnd4;Nd4	>tr|W0TGY1|W0TGY1_MOUSE NADH-ubiquinone oxidoreductase chain 4 OS=Mus musculus GN=ND4 PE=3 SV=1;>tr|Q9ME04|Q9ME04_MOUSE NADH-ubiquinone oxidoreductase chain 4 OS=Mus musculus GN=ND4 PE=3 SV=1;>tr|Q7JCZ9|Q7JCZ9_MOUSE NADH-ubiquinone oxidoreductase chain 4 O	14	1	1	1	1	1	1	1.5	1.5	1.5	51.871	459	459;459;459;459;459;459;459;459;459;459;459;459;459;459	7						1		1		2	0.023419	NaN	NaN	NaN	0	NaN	NaN	NaN	0	NaN	NaN	NaN	0	NaN	NaN	NaN	0	NaN
Q9D898;A3KGQ6	Q9D898;A3KGQ6	1;1	1;1	1;1	Actin-related protein 2/3 complex subunit 5-like protein	Arpc5l	>sp|Q9D898|ARP5L_MOUSE Actin-related protein 2/3 complex subunit 5-like protein OS=Mus musculus GN=Arpc5l PE=1 SV=1;>tr|A3KGQ6|A3KGQ6_MOUSE Actin-related protein 2/3 complex subunit 5 OS=Mus musculus GN=Arpc5l PE=2 SV=1	2	1	1	1	1	1	1	8.5	8.5	8.5	16.98	153	153;153	9									1	1	7.7584E-05	0.60398	0.68792	NaN	1	0.55237	0.69815	NaN	1	0.88041	0.90028	NaN	1	0.60398	0.68792	NaN	1	0.55237
A3KGR9;Q9D8V0;Q9D8V0-4;Q9D8V0-3;Q861Q5;Q6PGJ8;Q9D8V0-2;Q8HWB1	A3KGR9;Q9D8V0;Q9D8V0-4;Q9D8V0-3;Q861Q5;Q6PGJ8	4;4;4;3;2;2;1;1	4;4;4;3;2;2;1;1	4;4;4;3;2;2;1;1	Minor histocompatibility antigen H13	H13;Hm13	>tr|A3KGR9|A3KGR9_MOUSE Minor histocompatibility antigen H13 (Fragment) OS=Mus musculus GN=H13 PE=2 SV=1;>sp|Q9D8V0|HM13_MOUSE Minor histocompatibility antigen H13 OS=Mus musculus GN=Hm13 PE=1 SV=1;>sp|Q9D8V0-4|HM13_MOUSE Isoform 4 of Minor histocompatibil	8	4	4	4	4	4	4	15.9	15.9	15.9	38.174	347	347;378;394;378;203;224;173;224	6.14				1		3	3			7	1.3067E-09	0.96762	1.0427	33.799	7	1.0218	1.2108	65.127	7	1.1917	1.2122	56.99	7	0.96762	1.0427	33.799	7	1.0218
B2RX86;F7CGP0;A3KGS3-2;A3KGS3	B2RX86;F7CGP0;A3KGS3-2;A3KGS3	1;1;1;1	1;1;1;1	1;1;1;1	Ral GTPase-activating protein subunit alpha-2	Ralgapa2	>tr|B2RX86|B2RX86_MOUSE A230067G21Rik protein OS=Mus musculus GN=Ralgapa2 PE=2 SV=1;>tr|F7CGP0|F7CGP0_MOUSE Ral GTPase-activating protein subunit alpha-2 (Fragment) OS=Mus musculus GN=Ralgapa2 PE=1 SV=1;>sp|A3KGS3-2|RGPA2_MOUSE Isoform 2 of Ral GTPase-acti	4	1	1	1	1	1	1	2.3	2.3	2.3	64.558	563	563;1567;1807;1872	2		1								1	0.0034745	1.1869	1.3327	NaN	1	1.585	1.8045	NaN	1	1.0168	0.86405	NaN	1	1.1869	1.3327	NaN	1	1.585
P68254-2;P68254;A3KML3;F6YY69;F6VW30	P68254-2;P68254;A3KML3;F6YY69;F6VW30	12;12;12;12;12	9;9;9;9;9	9;9;9;9;9	14-3-3 protein theta	Ywhaq	>sp|P68254-2|1433T_MOUSE Isoform 2 of 14-3-3 protein theta OS=Mus musculus GN=Ywhaq;>sp|P68254|1433T_MOUSE 14-3-3 protein theta OS=Mus musculus GN=Ywhaq PE=1 SV=1;>tr|A3KML3|A3KML3_MOUSE MCG126220 OS=Mus musculus GN=Ywhaq PE=2 SV=1;>tr|F6YY69|F6YY69_MOUSE	5	12	9	9	12	9	9	52.7	42.8	42.8	27.7	243	243;245;245;285;303	8								13		13	1.8372E-98	0.43683	0.52216	42.319	12	0.35393	0.39645	22.379	12	0.78508	0.72494	30.446	12	0.43683	0.52216	42.319	12	0.35393
D3Z3B2;E9Q9C5;Q8C1D9;Q3UK60;P63082;A3KML5;Q80YP7	D3Z3B2;E9Q9C5;Q8C1D9;Q3UK60;P63082;A3KML5;Q80YP7	1;1;1;1;1;1;1	1;1;1;1;1;1;1	1;1;1;1;1;1;1	V-type proton ATPase 16 kDa proteolipid subunit	Atp6v0c	>tr|D3Z3B2|D3Z3B2_MOUSE V-type proton ATPase 16 kDa proteolipid subunit (Fragment) OS=Mus musculus GN=Atp6v0c PE=3 SV=1;>tr|E9Q9C5|E9Q9C5_MOUSE V-type proton ATPase 16 kDa proteolipid subunit (Fragment) OS=Mus musculus GN=Atp6v0c PE=3 SV=1;>tr|Q8C1D9|Q8C1D	7	1	1	1	1	1	1	15.5	15.5	15.5	11.896	116	116;150;155;155;155;155;188	9									1	1	0.041963	1.2954	1.6494	NaN	1	1.4062	1.978	NaN	1	1.1278	1.2065	NaN	1	1.2954	1.6494	NaN	1	1.4062
Q7JD03;Q7JCZ1;Q5GA81;P00405;K7XKA7;K7XK22;A3R481;A3R455;A3E4B0	Q7JD03;Q7JCZ1;Q5GA81;P00405;K7XKA7;K7XK22;A3R481;A3R455;A3E4B0	4;4;4;4;4;4;4;4;3	4;4;4;4;4;4;4;4;3	4;4;4;4;4;4;4;4;3	Cytochrome c oxidase subunit 2	COX2;mt-Co2;Mtco2;COXII	>tr|Q7JD03|Q7JD03_MOUSE Cytochrome c oxidase subunit 2 OS=Mus musculus domesticus GN=COX2 PE=3 SV=1;>tr|Q7JCZ1|Q7JCZ1_MOUSE Cytochrome c oxidase subunit 2 OS=Mus musculus GN=mt-Co2 PE=2 SV=1;>tr|Q5GA81|Q5GA81_MUSMM Cytochrome c oxidase subunit 2 OS=Mus mus	9	4	4	4	4	4	4	33.5	33.5	33.5	25.976	227	227;227;227;227;227;227;227;227;227	8								5		5	3.641E-78	0.67869	0.81528	18.913	5	0.66386	0.81508	29.945	5	0.90323	0.9215	21.734	5	0.67869	0.81528	18.913	5	0.66386
Q3UVI0;Q3UQ68;Q3TRR5;Q9MD82;Q7JCZ8;Q7GIP3;Q4JFM6;P03921;N0DTI5;K7XJX5;B9V1K9;B9V192;A3R488;A3R462	Q3UVI0;Q3UQ68;Q3TRR5;Q9MD82;Q7JCZ8;Q7GIP3;Q4JFM6;P03921;N0DTI5;K7XJX5;B9V1K9;B9V192;A3R488;A3R462	1;1;1;1;1;1;1;1;1;1;1;1;1;1	1;1;1;1;1;1;1;1;1;1;1;1;1;1	1;1;1;1;1;1;1;1;1;1;1;1;1;1	NADH-ubiquinone oxidoreductase chain 5	mt-Nd5;ND5;Mtnd5;Nd5	>tr|Q3UVI0|Q3UVI0_MOUSE NADH-ubiquinone oxidoreductase chain 5 (Fragment) OS=Mus musculus PE=2 SV=1;>tr|Q3UQ68|Q3UQ68_MOUSE NADH-ubiquinone oxidoreductase chain 5 (Fragment) OS=Mus musculus PE=2 SV=1;>tr|Q3TRR5|Q3TRR5_MOUSE NADH-ubiquinone oxidoreductase c	14	1	1	1	1	1	1	5.4	5.4	5.4	41.182	372	372;385;554;607;607;607;607;607;607;607;607;607;607;607	7							3			3	5.2063E-14	0.61171	0.73166	12.723	3	0.55063	0.65061	18.79	3	0.80745	0.81444	24.138	3	0.61171	0.73166	12.723	3	0.55063
P14131;A4FUS1;Q641N3;Q5CZY9	P14131;A4FUS1;Q641N3;Q5CZY9	4;4;4;4	4;4;4;4	4;4;4;4	40S ribosomal protein S16	Rps16	>sp|P14131|RS16_MOUSE 40S ribosomal protein S16 OS=Mus musculus GN=Rps16 PE=2 SV=4;>tr|A4FUS1|A4FUS1_MOUSE MCG123443 OS=Mus musculus GN=Rps16 PE=2 SV=1;>tr|Q641N3|Q641N3_MOUSE Rps16 protein (Fragment) OS=Mus musculus GN=Rps16 PE=2 SV=1;>tr|Q5CZY9|Q5CZY9_MO	4	4	4	4	4	4	4	28.8	28.8	28.8	16.445	146	146;146;157;172	9									4	4	1.3399E-15	0.72862	0.86291	7.7513	4	0.73933	0.88629	11.354	4	0.96813	0.91813	9.4955	4	0.72862	0.86291	7.7513	4	0.73933
A4FUV7;A4FUV6;P16056;F8VQL0	A4FUV7;A4FUV6;P16056;F8VQL0	2;2;2;2	2;2;2;2	2;2;2;2	Hepatocyte growth factor receptor	Met	>tr|A4FUV7|A4FUV7_MOUSE Met protein (Fragment) OS=Mus musculus GN=Met PE=2 SV=1;>tr|A4FUV6|A4FUV6_MOUSE Met protein (Fragment) OS=Mus musculus GN=Met PE=2 SV=1;>sp|P16056|MET_MOUSE Hepatocyte growth factor receptor OS=Mus musculus GN=Met PE=1 SV=1;>tr|F8VQ	4	2	2	2	2	2	2	2	2	2	153.3	1377	1377;1378;1379;1379	3			2							2	4.5144E-05	0.71137	0.83001	NaN	1	0.83306	1.038	NaN	1	1.3766	1.3336	NaN	1	0.71137	0.83001	NaN	1	0.83306
E0CY34;Q8C203;E0CXR2;A6H5Z3-2;A6H5Z3	E0CY34;Q8C203;E0CXR2;A6H5Z3-2;A6H5Z3	1;1;1;1;1	1;1;1;1;1	1;1;1;1;1	Exocyst complex component 6B	Exoc6b	>tr|E0CY34|E0CY34_MOUSE Exocyst complex component 6B OS=Mus musculus GN=Exoc6b PE=4 SV=1;>tr|Q8C203|Q8C203_MOUSE Putative uncharacterized protein OS=Mus musculus GN=Exoc6b PE=2 SV=1;>tr|E0CXR2|E0CXR2_MOUSE Exocyst complex component 6B OS=Mus musculus GN=Ex	5	1	1	1	1	1	1	38.5	38.5	38.5	4.446	39	39;199;224;678;810	4				1						1	0.0004851	NaN	NaN	NaN	0	NaN	NaN	NaN	0	NaN	NaN	NaN	0	NaN	NaN	NaN	0	NaN
F6UIT9;Q8BG95;A6H644	F6UIT9;Q8BG95;A6H644	2;2;2	1;1;1	1;1;1	Protein phosphatase 1 regulatory subunit 12B	Ppp1r12b	>tr|F6UIT9|F6UIT9_MOUSE Protein phosphatase 1 regulatory subunit 12B (Fragment) OS=Mus musculus GN=Ppp1r12b PE=1 SV=1;>sp|Q8BG95|MYPT2_MOUSE Protein phosphatase 1 regulatory subunit 12B OS=Mus musculus GN=Ppp1r12b PE=1 SV=2;>tr|A6H644|A6H644_MOUSE Protein	3	2	1	1	2	1	1	8	4.3	4.3	44.973	398	398;976;992	8								1		1	1.3159E-10	0.84237	1.0007	NaN	1	0.68793	0.85656	NaN	1	0.90894	0.90686	NaN	1	0.84237	1.0007	NaN	1	0.68793
Q9JLV1;Q3TAM9;A6H663	Q9JLV1;Q3TAM9;A6H663	1;1;1	1;1;1	1;1;1	BAG family molecular chaperone regulator 3	Bag3	>sp|Q9JLV1|BAG3_MOUSE BAG family molecular chaperone regulator 3 OS=Mus musculus GN=Bag3 PE=1 SV=2;>tr|Q3TAM9|Q3TAM9_MOUSE Putative uncharacterized protein OS=Mus musculus GN=Bag3 PE=2 SV=1;>tr|A6H663|A6H663_MOUSE BCL2-associated athanogene 3 OS=Mus muscul	3	1	1	1	1	1	1	2.3	2.3	2.3	61.859	577	577;577;577	4				1						1	8.9385E-05	0.41303	0.44848	NaN	1	0.93305	1.0093	NaN	1	2.259	2.253	NaN	1	0.41303	0.44848	NaN	1	0.93305
Q8R422;A6MDD3	Q8R422;A6MDD3	11;11	11;11	11;11	CD109 antigen	Cd109	>sp|Q8R422|CD109_MOUSE CD109 antigen OS=Mus musculus GN=Cd109 PE=2 SV=1;>tr|A6MDD3|A6MDD3_MOUSE CD109 antigen OS=Mus musculus GN=Cd109 PE=2 SV=1	2	11	11	11	11	11	11	10.9	10.9	10.9	161.66	1442	1442;1442	2.59		12	4					1		17	8.292E-149	1.5213	1.8625	50.859	17	2.9054	3.6701	43.06	17	1.6665	1.5018	32.694	17	1.5213	1.8625	50.859	17	2.9054
A6PWX7;A6PWX9;Q9CWU6;D6RJ23;Q9CWU6-2;A6PWX5;F6V305;A6PWX8	A6PWX7;A6PWX9;Q9CWU6;D6RJ23;Q9CWU6-2;A6PWX5;F6V305;A6PWX8	2;2;2;1;1;1;1;1	2;2;2;1;1;1;1;1	2;2;2;1;1;1;1;1	Ubiquinol-cytochrome c reductase complex chaperone CBP3 homolog	Uqcc	>tr|A6PWX7|A6PWX7_MOUSE Ubiquinol-cytochrome-c reductase complex assembly factor 1 OS=Mus musculus GN=Uqcc1 PE=2 SV=1;>tr|A6PWX9|A6PWX9_MOUSE Ubiquinol-cytochrome-c reductase complex assembly factor 1 OS=Mus musculus GN=Uqcc1 PE=2 SV=1;>sp|Q9CWU6|UQCC1_MOU	8	2	2	2	2	2	2	11.5	11.5	11.5	26.589	227	227;269;295;33;158;215;243;262	8								2		2	5.5103E-06	1.2785	1.3624	17.526	2	1.3714	1.3524	12.543	2	1.2697	1.0821	18.363	2	1.2785	1.3624	17.526	2	1.3714
Q9CQI3;A7VJ98;Q80X87;D3YY93	Q9CQI3;A7VJ98;Q80X87	3;3;3;1	3;3;3;1	3;3;3;1	Glia maturation factor beta	Gmfb	>sp|Q9CQI3|GMFB_MOUSE Glia maturation factor beta OS=Mus musculus GN=Gmfb PE=1 SV=3;>tr|A7VJ98|A7VJ98_MOUSE Glia maturation factor beta OS=Mus musculus GN=Gmfb PE=2 SV=1;>tr|Q80X87|Q80X87_MOUSE Glia maturation factor, beta OS=Mus musculus GN=Gmfb PE=2 SV=1	4	3	3	3	3	3	3	34.5	34.5	34.5	16.723	142	142;142;143;80	9									3	3	1.9126E-20	0.59546	0.67187	51.97	3	0.44601	0.47083	19.734	3	0.83527	0.84772	62.51	3	0.59546	0.67187	51.97	3	0.44601
Q9JLJ2;Q3TMT4;Q3THE7;A7VL18;Q3UDG0;Q3V1N7;Q3U367;Q3TG52	Q9JLJ2;Q3TMT4;Q3THE7;A7VL18;Q3UDG0;Q3V1N7;Q3U367;Q3TG52	7;7;7;7;6;6;6;6	7;7;7;7;6;6;6;6	7;7;7;7;6;6;6;6	4-trimethylaminobutyraldehyde dehydrogenase	Aldh9a1	>sp|Q9JLJ2|AL9A1_MOUSE 4-trimethylaminobutyraldehyde dehydrogenase OS=Mus musculus GN=Aldh9a1 PE=1 SV=1;>tr|Q3TMT4|Q3TMT4_MOUSE Putative uncharacterized protein OS=Mus musculus GN=Aldh9a1 PE=2 SV=1;>tr|Q3THE7|Q3THE7_MOUSE Putative uncharacterized protein O	8	7	7	7	7	7	7	21.5	21.5	21.5	53.514	494	494;494;494;494;494;518;518;518	5.89					1	8				9	6.7539E-27	0.6066	0.64984	30.776	9	0.69452	0.78835	17.887	9	1.2565	1.0361	33.09	9	0.6066	0.64984	30.776	9	0.69452
Q7TQD5;Q3UGT1;P97742;A8ASF5	Q7TQD5;Q3UGT1;P97742;A8ASF5	3;3;3;3	3;3;3;3	3;3;3;3	Carnitine O-palmitoyltransferase 1, liver isoform	Cpt1a	>tr|Q7TQD5|Q7TQD5_MOUSE Carnitine palmitoyltransferase 1a, liver OS=Mus musculus GN=Cpt1a PE=2 SV=1;>tr|Q3UGT1|Q3UGT1_MOUSE Putative uncharacterized protein OS=Mus musculus GN=Cpt1a PE=2 SV=1;>sp|P97742|CPT1A_MOUSE Carnitine O-palmitoyltransferase 1, liver	4	3	3	3	3	3	3	5.6	5.6	5.6	88.25	773	773;773;773;773	4				3						3	1.4728E-08	0.8244	0.83806	21.725	3	0.87511	0.81643	31.615	3	0.93928	0.80189	19.545	3	0.8244	0.83806	21.725	3	0.87511
F6USD5;F6T4L3;E0CXA8;Q80ZP8;A8C1V1;Q9CXI5;Q3TMX5;F7C1S6	F6USD5;F6T4L3;E0CXA8;Q80ZP8;A8C1V1;Q9CXI5;Q3TMX5	6;6;6;6;6;6;6;2	6;6;6;6;6;6;6;2	6;6;6;6;6;6;6;2	Mesencephalic astrocyte-derived neurotrophic factor	Manf	>tr|F6USD5|F6USD5_MOUSE Mesencephalic astrocyte-derived neurotrophic factor (Fragment) OS=Mus musculus GN=Manf PE=1 SV=1;>tr|F6T4L3|F6T4L3_MOUSE Mesencephalic astrocyte-derived neurotrophic factor (Fragment) OS=Mus musculus GN=Manf PE=1 SV=1;>tr|E0CXA8|E0C	8	6	6	6	6	6	6	52.9	52.9	52.9	13.637	121	121;128;137;165;170;179;179;52	9									7	7	1.4288E-40	1.1023	1.5786	27.561	7	1.3117	1.7712	15.916	7	1.1174	1.0881	10.203	7	1.1023	1.5786	27.561	7	1.3117
P61982;A8IP69	P61982;A8IP69	11;11	9;9	8;8	14-3-3 protein gamma;14-3-3 protein gamma, N-terminally processed	Ywhag	>sp|P61982|1433G_MOUSE 14-3-3 protein gamma OS=Mus musculus GN=Ywhag PE=1 SV=2;>tr|A8IP69|A8IP69_MOUSE 14-3-3 protein gamma subtype OS=Mus musculus GN=Ywhag PE=2 SV=1	2	11	9	8	11	9	8	47	40.9	37.2	28.302	247	247;247	7.86							2	12		14	2.7912E-232	0.49044	0.56085	19.871	14	0.53673	0.5323	19.481	14	1.0563	0.90183	22.228	14	0.49044	0.56085	19.871	14	0.53673
Q9QZI8;A9CLV6;E9Q553;Q8C5F9;E9PY81	Q9QZI8;A9CLV6;E9Q553;Q8C5F9;E9PY81	4;4;2;2;2	4;4;2;2;2	4;4;2;2;2	Serine incorporator 1	Serinc1	>sp|Q9QZI8|SERC1_MOUSE Serine incorporator 1 OS=Mus musculus GN=Serinc1 PE=1 SV=1;>tr|A9CLV6|A9CLV6_MOUSE Axotomy induced glycoprotein 2 OS=Mus musculus GN=Serinc1 PE=2 SV=1;>tr|E9Q553|E9Q553_MOUSE Serine incorporator 1 OS=Mus musculus GN=Serinc1 PE=2 SV=1	5	4	4	4	4	4	4	11.3	11.3	11.3	50.508	453	453;453;114;147;220	8						1	1	2	3	7	1.2277E-23	0.25535	0.28139	107.9	6	0.4315	0.46989	57.261	6	1.3129	1.3237	78.052	6	0.25535	0.28139	107.9	6	0.4315
B0LAE4;Q3UBA1;Q3TQE3;Q9JKW0;Q8C1Y9;Q80ZW9;Q3TIC7;Q3THR3	B0LAE4;Q3UBA1;Q3TQE3;Q9JKW0;Q8C1Y9;Q80ZW9;Q3TIC7;Q3THR3	1;1;1;1;1;1;1;1	1;1;1;1;1;1;1;1	1;1;1;1;1;1;1;1	ADP-ribosylation factor-like protein 6-interacting protein 1	Arl6ip1	>tr|B0LAE4|B0LAE4_MOUSE ADP-ribosylation factor-like 6 interacting protein 1 (Fragment) OS=Mus musculus GN=Arl6ip1 PE=2 SV=1;>tr|Q3UBA1|Q3UBA1_MOUSE Putative uncharacterized protein (Fragment) OS=Mus musculus GN=Arl6ip1 PE=2 SV=1;>tr|Q3TQE3|Q3TQE3_MOUSE Pu	8	1	1	1	1	1	1	7.3	7.3	7.3	15.907	137	137;149;196;203;203;203;203;203	8.5								1	1	2	0.00050574	0.51908	0.58815	NaN	1	0.86985	0.93388	NaN	1	1.6757	1.4406	NaN	1	0.51908	0.58815	NaN	1	0.86985
H3BJY1;H3BJ78;H3BKF4;H3BIZ8;B0QZP8;O55101	H3BJY1;H3BJ78;H3BKF4;H3BIZ8;B0QZP8;O55101	1;1;1;1;1;1	1;1;1;1;1;1	1;1;1;1;1;1	Synaptogyrin-2	Syngr2;Gm20708	>tr|H3BJY1|H3BJY1_MOUSE Synaptogyrin-2 OS=Mus musculus GN=Syngr2 PE=2 SV=1;>tr|H3BJ78|H3BJ78_MOUSE Synaptogyrin-2 (Fragment) OS=Mus musculus GN=Syngr2 PE=4 SV=1;>tr|H3BKF4|H3BKF4_MOUSE Protein Gm20708 OS=Mus musculus GN=Gm20708 PE=4 SV=1;>tr|H3BIZ8|H3BIZ8_	6	1	1	1	1	1	1	21.7	21.7	21.7	4.6893	46	46;147;155;177;194;224	8.5								1	1	2	1.1418E-06	0.87935	1.0433	71.786	2	0.78105	0.98715	52.677	2	0.88086	0.89455	15.493	2	0.87935	1.0433	71.786	2	0.78105
B0R091;P61022	B0R091;P61022	3;3	3;3	3;3	Calcineurin B homologous protein 1	Chp1	>tr|B0R091|B0R091_MOUSE Calcineurin B homologous protein 1 OS=Mus musculus GN=Chp1 PE=2 SV=1;>sp|P61022|CHP1_MOUSE Calcineurin B homologous protein 1 OS=Mus musculus GN=Chp1 PE=1 SV=2	2	3	3	3	3	3	3	22.5	22.5	22.5	21.997	191	191;195	8								4		4	1.0777E-13	1.0165	1.1763	15.383	4	0.95253	1.1428	20.11	4	0.8756	0.87764	11.177	4	1.0165	1.1763	15.383	4	0.95253
B0R1E3;P70349	B0R1E3;P70349	2;2	2;2	2;2	Histidine triad nucleotide-binding protein 1	Hint1	>tr|B0R1E3|B0R1E3_MOUSE Histidine triad nucleotide-binding protein 1 OS=Mus musculus GN=Hint1 PE=1 SV=1;>sp|P70349|HINT1_MOUSE Histidine triad nucleotide-binding protein 1 OS=Mus musculus GN=Hint1 PE=1 SV=3	2	2	2	2	2	2	2	28.6	28.6	28.6	13.438	119	119;126	9									2	2	6.745E-15	0.36248	0.42169	12.538	2	0.39161	0.41813	5.2483	2	1.0804	0.92111	3.6958	2	0.36248	0.42169	12.538	2	0.39161
P19001;CON__P19001;B1AQ78	P19001;CON__P19001;B1AQ78	3;3;3	1;1;1	1;1;1	Keratin, type I cytoskeletal 19	Krt19	>sp|P19001|K1C19_MOUSE Keratin, type I cytoskeletal 19 OS=Mus musculus GN=Krt19 PE=1 SV=1;>P19001 SWISS-PROT:P19001 Tax_Id=10090 Gene_Symbol=Krt19 Keratin, type I cytoskeletal 19;>tr|B1AQ78|B1AQ78_MOUSE Keratin 19 OS=Mus musculus GN=Krt19 PE=2 SV=1	3	3	1	1	3	1	1	6.5	2.5	2.5	44.541	403	403;403;403	6						1				1	2.3481E-07	18.486	23.195	NaN	1	13.882	16.683	NaN	1	0.75091	0.76122	NaN	1	18.486	23.195	NaN	1	13.882
Q64008;Q0PD20;B1AQD4;Q3TV85;F7BE32;B1AQD3	Q64008;Q0PD20;B1AQD4;Q3TV85;F7BE32;B1AQD3	3;3;3;3;2;2	3;3;3;3;2;2	3;3;3;3;2;2	Ras-related protein Rab-34	Rab34	>sp|Q64008|RAB34_MOUSE Ras-related protein Rab-34 OS=Mus musculus GN=Rab34 PE=1 SV=2;>tr|Q0PD20|Q0PD20_MOUSE Rab34 OS=Mus musculus GN=Rab34 PE=1 SV=1;>tr|B1AQD4|B1AQD4_MOUSE Ras-related protein Rab-34 (Fragment) OS=Mus musculus GN=Rab34 PE=1 SV=1;>tr|Q3TV8	6	3	3	3	3	3	3	16.2	16.2	16.2	29.1	259	259;259;265;445;199;251	8								4		4	1.5364E-05	0.56037	0.71153	6.3736	4	0.54565	0.66972	8.577	4	0.97537	0.88154	12.187	4	0.56037	0.71153	6.3736	4	0.54565
Q99L83;O08573-2;B1AQR8;O08573;G3X9T7	Q99L83;O08573-2;B1AQR8;O08573;G3X9T7	1;1;1;1;1	1;1;1;1;1	1;1;1;1;1	Galectin-9	Lgals9	>tr|Q99L83|Q99L83_MOUSE Galectin OS=Mus musculus GN=Lgals9 PE=1 SV=1;>sp|O08573-2|LEG9_MOUSE Isoform Short of Galectin-9 OS=Mus musculus GN=Lgals9;>tr|B1AQR8|B1AQR8_MOUSE Galectin OS=Mus musculus GN=Lgals9 PE=2 SV=1;>sp|O08573|LEG9_MOUSE Galectin-9 OS=Mus	5	1	1	1	1	1	1	3.7	3.7	3.7	36.544	322	322;322;352;353;353	8							1		1	2	0.0035799	1.1058	1.2156	59.105	2	0.74819	0.75052	22.451	2	0.64461	0.54265	86.475	2	1.1058	1.2156	59.105	2	0.74819
Q8CHH9;Q8CHH9-2;B7ZC46;B1AQY9;B1AQZ0;E0CYM4	Q8CHH9;Q8CHH9-2;B7ZC46;B1AQY9;B1AQZ0	11;11;11;11;11;1	11;11;11;11;11;1	10;10;10;10;10;1	Septin-8	Sept8	>sp|Q8CHH9|SEPT8_MOUSE Septin-8 OS=Mus musculus GN=Sept8 PE=1 SV=4;>sp|Q8CHH9-2|SEPT8_MOUSE Isoform 2 of Septin-8 OS=Mus musculus GN=Sept8;>tr|B7ZC46|B7ZC46_MOUSE Septin-8 OS=Mus musculus GN=Sept8 PE=1 SV=1;>tr|B1AQY9|B1AQY9_MOUSE Septin-8 OS=Mus musculus	6	11	11	10	11	11	10	35.2	35.2	31.5	49.812	429	429;430;440;442;484;51	5.52					10	11				21	3.7898E-141	0.88238	1.0492	34.968	21	0.97287	1.0602	34.908	21	1.0354	1.0111	35.83	21	0.88238	1.0492	34.968	21	0.97287
Q4G1G9;B1ARM8;Q8CJ27	Q4G1G9;B1ARM8;Q8CJ27	1;1;1	1;1;1	1;1;1	Abnormal spindle-like microcephaly-associated protein homolog	Aspm	>tr|Q4G1G9|Q4G1G9_MOUSE Abnormal spindle-like microcephaly associated splice variant 1 OS=Mus musculus GN=Aspm PE=2 SV=1;>tr|B1ARM8|B1ARM8_MOUSE Abnormal spindle-like microcephaly-associated protein homolog OS=Mus musculus GN=Aspm PE=2 SV=1;>sp|Q8CJ27|ASPM	3	1	1	1	1	1	1	0.5	0.5	0.5	212.06	1857	1857;1857;3122	7							1			1	0.0044383	0.10965	0.12291	NaN	1	0.12206	0.12222	NaN	1	1.1132	0.94141	NaN	1	0.10965	0.12291	NaN	1	0.12206
Q9QXZ0-3;Q9QXZ0-2;E9QA63;B1ARU4;Q9QXZ0;E9PVY8;Q9QXZ0-4;E9QNP1;F6XCT0;Q5DTZ2;F6SHS0;Q80TZ5;Q3UPG9;Q8C8N4;Q80ZZ3;F6YKN8;Q9CYG3;F6RCJ3;Q4QQN2	Q9QXZ0-3;Q9QXZ0-2;E9QA63;B1ARU4;Q9QXZ0;E9PVY8;Q9QXZ0-4;E9QNP1	56;56;56;56;56;56;55;54;16;16;15;14;13;9;5;5;4;4;4	1;1;1;1;1;1;1;0;0;0;0;1;0;0;1;1;1;1;1	0;0;0;0;0;0;0;0;0;0;0;0;0;0;0;0;0;0;0	Microtubule-actin cross-linking factor 1	Macf1	>sp|Q9QXZ0-3|MACF1_MOUSE Isoform 3 of Microtubule-actin cross-linking factor 1 OS=Mus musculus GN=Macf1;>sp|Q9QXZ0-2|MACF1_MOUSE Isoform 2 of Microtubule-actin cross-linking factor 1 OS=Mus musculus GN=Macf1;>tr|E9QA63|E9QA63_MOUSE Microtubule-actin cross-	19	56	1	0	56	1	0	14.1	0.3	0	601.74	5270	5270;5327;7351;7353;7354;7355;5478;5478;1837;1900;2030;1485;1378;903;542;544;393;452;455	1	2									2	2.2199E-196	1.4944	2.1882	2.489	2	3.6284	4.9578	20.257	2	2.428	2.407	17.505	2	1.4944	2.1882	2.489	2	3.6284
B1ARW4;Q99LY9	B1ARW4;Q99LY9	1;1	1;1	1;1	NADH dehydrogenase [ubiquinone] iron-sulfur protein 5;NADH dehydrogenase [ubiquinone] iron-sulfur protein 5, N-terminally processed	Ndufs5	>tr|B1ARW4|B1ARW4_MOUSE NADH dehydrogenase [ubiquinone] iron-sulfur protein 5 (Fragment) OS=Mus musculus GN=Ndufs5 PE=2 SV=1;>sp|Q99LY9|NDUS5_MOUSE NADH dehydrogenase [ubiquinone] iron-sulfur protein 5 OS=Mus musculus GN=Ndufs5 PE=1 SV=3	2	1	1	1	1	1	1	13.2	13.2	13.2	10.909	91	91;106	9									1	1	1.5898E-58	0.86624	0.97707	NaN	1	0.85751	1.0701	NaN	1	1.0177	1.038	NaN	1	0.86624	0.97707	NaN	1	0.85751
Q3TI10;Q8K0I7;Q3U8P8;Q3URU8;P52332;B1ASP2	Q3TI10;Q8K0I7;Q3U8P8;Q3URU8;P52332;B1ASP2	1;1;1;1;1;1	1;1;1;1;1;1	1;1;1;1;1;1	Tyrosine-protein kinase;Tyrosine-protein kinase JAK1	Jak1	>tr|Q3TI10|Q3TI10_MOUSE Putative uncharacterized protein OS=Mus musculus GN=Jak1 PE=2 SV=1;>tr|Q8K0I7|Q8K0I7_MOUSE Jak1 protein (Fragment) OS=Mus musculus GN=Jak1 PE=2 SV=1;>tr|Q3U8P8|Q3U8P8_MOUSE Tyrosine-protein kinase OS=Mus musculus GN=Jak1 PE=2 SV=1;>	6	1	1	1	1	1	1	6.7	6.7	6.7	19.045	164	164;632;1126;1153;1153;1153	3			1							1	4.3683E-06	0.50781	0.52761	NaN	1	0.6239	0.5964	NaN	1	1.2286	1.0366	NaN	1	0.50781	0.52761	NaN	1	0.6239
Q9D186;Q3KNM9;B1ASQ2;Q9DCZ4	Q9D186;Q3KNM9;B1ASQ2;Q9DCZ4	2;2;2;2	2;2;2;2	2;2;2;2	Apolipoprotein O	Apoo	>tr|Q9D186|Q9D186_MOUSE Apolipoprotein O OS=Mus musculus GN=Apoo PE=2 SV=1;>tr|Q3KNM9|Q3KNM9_MOUSE Apoo protein OS=Mus musculus GN=Apoo PE=2 SV=1;>tr|B1ASQ2|B1ASQ2_MOUSE Apolipoprotein O OS=Mus musculus GN=Apoo PE=4 SV=1;>sp|Q9DCZ4|APOO_MOUSE Apolipoprotei	4	2	2	2	2	2	2	15.9	15.9	15.9	18.798	164	164;164;198;212	9									2	2	1.1941E-08	1.2523	1.4074	48.995	2	1.0949	1.2619	15.702	2	1.1515	1.0766	4.5258	2	1.2523	1.4074	48.995	2	1.0949
B1AT03;P97386-2;Q3UC82;Q3U1F0;Q80ZH7;P97386;K4DI59;Q3TJN5	B1AT03;P97386-2;Q3UC82;Q3U1F0;Q80ZH7;P97386;K4DI59;Q3TJN5	2;2;2;2;2;2;2;1	2;2;2;2;2;2;2;1	2;2;2;2;2;2;2;1	DNA ligase;DNA ligase 3	Lig3	>tr|B1AT03|B1AT03_MOUSE DNA ligase OS=Mus musculus GN=Lig3 PE=1 SV=1;>sp|P97386-2|DNLI3_MOUSE Isoform Beta of DNA ligase 3 OS=Mus musculus GN=Lig3;>tr|Q3UC82|Q3UC82_MOUSE DNA ligase OS=Mus musculus GN=Lig3 PE=1 SV=1;>tr|Q3U1F0|Q3U1F0_MOUSE DNA ligase OS=Mu	8	2	2	2	2	2	2	2.7	2.7	2.7	106.14	953	953;956;1011;1011;1012;1015;1016;431	3			3							3	0.00019358	1.3933	1.6388	13.095	3	0.93719	1.241	10.358	3	0.67264	0.6819	26.776	3	1.3933	1.6388	13.095	3	0.93719
B1AT92;Q60631;Q3U5I5;Q3U1Q4	B1AT92;Q60631;Q3U5I5;Q3U1Q4	1;1;1;1	1;1;1;1	1;1;1;1	Growth factor receptor-bound protein 2	Grb2	>tr|B1AT92|B1AT92_MOUSE Growth factor receptor-bound protein 2 OS=Mus musculus GN=Grb2 PE=2 SV=1;>sp|Q60631|GRB2_MOUSE Growth factor receptor-bound protein 2 OS=Mus musculus GN=Grb2 PE=1 SV=1;>tr|Q3U5I5|Q3U5I5_MOUSE Growth factor receptor bound protein 2,	4	1	1	1	1	1	1	6.9	6.9	6.9	23.587	203	203;217;217;217	8								1		1	0.0016684	0.73281	0.77267	NaN	1	0.5989	0.59097	NaN	1	0.81726	0.69729	NaN	1	0.73281	0.77267	NaN	1	0.5989
Q8C3C9;P47740;Q8BQ93;B1AV77;B1ATI0;Q8C5J1;Q99PH3;Q3U7B5;Q99PH4;Q3UNF5;P47739;B7ZN13	Q8C3C9;P47740;Q8BQ93;B1AV77;B1ATI0;Q8C5J1;Q99PH3;Q3U7B5;Q99PH4	8;8;8;8;8;7;7;7;7;1;1;1	8;8;8;8;8;7;7;7;7;1;1;1	8;8;8;8;8;7;7;7;7;1;1;1	Aldehyde dehydrogenase;Fatty aldehyde dehydrogenase	Aldh3a2	>tr|Q8C3C9|Q8C3C9_MOUSE Aldehyde dehydrogenase OS=Mus musculus GN=Aldh3a2 PE=2 SV=1;>sp|P47740|AL3A2_MOUSE Fatty aldehyde dehydrogenase OS=Mus musculus GN=Aldh3a2 PE=2 SV=2;>tr|Q8BQ93|Q8BQ93_MOUSE Aldehyde dehydrogenase OS=Mus musculus PE=2 SV=1;>tr|B1AV77	12	8	8	8	8	8	8	22.1	22.1	22.1	53.998	484	484;484;487;487;532;426;484;484;507;453;453;454	5.82					2	9				11	2.0794E-28	1.3984	1.6285	42.944	11	1.524	1.7873	33.53	11	1.2509	1.0385	11.492	11	1.3984	1.6285	42.944	11	1.524
B1AU25;Q9Z0X1;Q2QKE3;Q1L6K5	B1AU25;Q9Z0X1	20;20;9;8	20;20;9;8	20;20;9;8	Apoptosis-inducing factor 1, mitochondrial	Aifm1	>tr|B1AU25|B1AU25_MOUSE Apoptosis-inducing factor 1, mitochondrial OS=Mus musculus GN=Aifm1 PE=1 SV=1;>sp|Q9Z0X1|AIFM1_MOUSE Apoptosis-inducing factor 1, mitochondrial OS=Mus musculus GN=Aifm1 PE=1 SV=1	4	20	20	20	20	20	20	38.2	38.2	38.2	66.113	608	608;612;261;324	4.79	1			3	29					33	1.9771E-247	1.7754	2.0363	41.978	32	1.5201	1.7567	35.048	32	0.9132	0.82551	22.248	31	1.7754	2.0363	41.978	32	1.5201
Q9CWP6;B1AU74;Q9CWP6-2;Q9CWP6-3;Q9CWP6-4;Q3U0U1	Q9CWP6;B1AU74;Q9CWP6-2;Q9CWP6-3;Q9CWP6-4;Q3U0U1	6;6;5;5;3;3	6;6;5;5;3;3	6;6;5;5;3;3	Motile sperm domain-containing protein 2	Mospd2	>sp|Q9CWP6|MSPD2_MOUSE Motile sperm domain-containing protein 2 OS=Mus musculus GN=Mospd2 PE=1 SV=2;>tr|B1AU74|B1AU74_MOUSE Motile sperm domain-containing protein 2 OS=Mus musculus GN=Mospd2 PE=2 SV=1;>sp|Q9CWP6-2|MSPD2_MOUSE Isoform 2 of Motile sperm doma	6	6	6	6	6	6	6	12.9	12.9	12.9	59.854	518	518;518;481;486;164;181	5					7					7	9.2983E-26	0.73962	0.85929	28.15	7	0.8012	0.89252	26.029	7	1.0291	0.90983	18.309	7	0.73962	0.85929	28.15	7	0.8012
Q8CAD1;B1AUN8;Q3UXR0;Q3TQI2;E9Q0P8;P04627	Q8CAD1;B1AUN8;Q3UXR0;Q3TQI2;E9Q0P8;P04627	1;1;1;1;1;1	1;1;1;1;1;1	1;1;1;1;1;1	Serine/threonine-protein kinase A-Raf	Araf	>tr|Q8CAD1|Q8CAD1_MOUSE Ras-binding protein DA-Raf OS=Mus musculus GN=Araf PE=2 SV=1;>tr|B1AUN8|B1AUN8_MOUSE Serine/threonine-protein kinase A-Raf (Fragment) OS=Mus musculus GN=Araf PE=2 SV=1;>tr|Q3UXR0|Q3UXR0_MOUSE Putative uncharacterized protein OS=Mus	6	1	1	1	1	1	1	5.9	5.9	5.9	20.885	186	186;230;357;357;419;604	8								1		1	0.00025651	0.73158	0.88528	NaN	1	0.84347	1.0141	NaN	1	1.1359	1.1315	NaN	1	0.73158	0.88528	NaN	1	0.84347
Q3TDM2;Q8BW96-2;Q3UH04;Q8BW96;B1AW58	Q3TDM2;Q8BW96-2;Q3UH04;Q8BW96;B1AW58	1;1;1;1;1	1;1;1;1;1	1;1;1;1;1	Calcium/calmodulin-dependent protein kinase type 1D	Camk1d	>tr|Q3TDM2|Q3TDM2_MOUSE Putative uncharacterized protein OS=Mus musculus GN=Camk1d PE=2 SV=1;>sp|Q8BW96-2|KCC1D_MOUSE Isoform 2 of Calcium/calmodulin-dependent protein kinase type 1D OS=Mus musculus GN=Camk1d;>tr|Q3UH04|Q3UH04_MOUSE Putative uncharacterize	5	1	1	1	1	1	1	2.4	2.4	2.4	38.06	337	337;362;362;385;385	6						1				1	0.0058168	0.22232	0.31752	NaN	1	0.20974	0.2897	NaN	1	0.94345	0.85205	NaN	1	0.22232	0.31752	NaN	1	0.20974
B1AWE0;Q6PFA2;B1AWE1;O08585;B1AWD8;B1AWD9	B1AWE0;Q6PFA2;B1AWE1;O08585;B1AWD8;B1AWD9	1;1;1;1;1;1	1;1;1;1;1;1	1;1;1;1;1;1	Clathrin light chain A	Clta	>tr|B1AWE0|B1AWE0_MOUSE Clathrin light chain A OS=Mus musculus GN=Clta PE=1 SV=1;>tr|Q6PFA2|Q6PFA2_MOUSE Clathrin light chain A OS=Mus musculus GN=Clta PE=1 SV=1;>tr|B1AWE1|B1AWE1_MOUSE Clathrin light chain A OS=Mus musculus GN=Clta PE=1 SV=1;>sp|O08585|CL	6	1	1	1	1	1	1	4.6	4.6	4.6	23.478	216	216;218;230;235;236;248	7							3			3	0.00024678	0.84033	1.0717	5.3022	2	0.85115	1.1657	7.6593	2	1.0129	1.0596	1.9471	2	0.84033	1.0717	5.3022	2	0.85115
Q99P52;Q6VVW5-3;Q6VVW5-2;B1AWI7;Q6VVW5	Q99P52;Q6VVW5-3;Q6VVW5-2;B1AWI7;Q6VVW5	1;1;1;1;1	1;1;1;1;1	1;1;1;1;1	Atrial natriuretic peptide receptor 2	Npr2	>tr|Q99P52|Q99P52_MOUSE Natriuretic peptide receptor B type (Fragment) OS=Mus musculus GN=Npr2 PE=2 SV=1;>sp|Q6VVW5-3|ANPRB_MOUSE Isoform 3 of Atrial natriuretic peptide receptor 2 OS=Mus musculus GN=Npr2;>sp|Q6VVW5-2|ANPRB_MOUSE Isoform 2 of Atrial natriu	5	1	1	1	1	1	1	12.9	12.9	12.9	18.655	171	171;418;1022;1033;1047	3			1							1	0.0028874	0.58878	0.67441	NaN	1	0.48404	0.5483	NaN	1	0.82211	0.81703	NaN	1	0.58878	0.67441	NaN	1	0.48404
B1AWZ5;Q9CQE1;Q9D9L2;G3X8S9;B1AWZ3	B1AWZ5;Q9CQE1;Q9D9L2;G3X8S9;B1AWZ3	2;2;1;1;1	2;2;1;1;1	2;2;1;1;1	Protein NipSnap homolog 3B	Nipsnap3b;Nipsnap3a	>tr|B1AWZ5|B1AWZ5_MOUSE Protein NipSnap homolog 3B OS=Mus musculus GN=Nipsnap3b PE=1 SV=1;>sp|Q9CQE1|NPS3B_MOUSE Protein NipSnap homolog 3B OS=Mus musculus GN=Nipsnap3b PE=1 SV=1;>tr|Q9D9L2|Q9D9L2_MOUSE Putative uncharacterized protein OS=Mus musculus GN=N	5	2	2	2	2	2	2	15.2	15.2	15.2	22.887	197	197;247;227;245;247	8								3		3	1.3041E-05	0.75303	0.84174	27.924	3	0.86874	0.81796	27.272	3	0.9736	0.97754	20.581	3	0.75303	0.84174	27.924	3	0.86874
Q99K51;Q3UJG9;B1AX58;Q3UKB1;Q61233;Q3U9M7;Q3U6Z1;Q3U6N7;Q3TJX0;Q3V3X1;Q3V0K9	Q99K51;Q3UJG9;B1AX58;Q3UKB1	15;15;15;13;2;2;2;2;2;1;1	15;15;15;13;2;2;2;2;2;1;1	15;15;15;13;2;2;2;2;2;1;1	Plastin-3	Pls3	>sp|Q99K51|PLST_MOUSE Plastin-3 OS=Mus musculus GN=Pls3 PE=1 SV=3;>tr|Q3UJG9|Q3UJG9_MOUSE Putative uncharacterized protein OS=Mus musculus GN=Pls3 PE=2 SV=1;>tr|B1AX58|B1AX58_MOUSE Plastin-3 OS=Mus musculus GN=Pls3 PE=2 SV=1;>tr|Q3UKB1|Q3UKB1_MOUSE Putativ	11	15	15	15	15	15	15	34.3	34.3	34.3	70.741	630	630;634;639;630;627;627;627;627;627;344;630	5					17					17	3.7091E-56	0.47714	0.51607	25.887	17	0.36431	0.40881	34.826	17	0.80115	0.72579	38.944	17	0.47714	0.51607	25.887	17	0.36431
Q99JH2;B1AX78;Q2TPA8	Q99JH2;B1AX78;Q2TPA8	1;1;1	1;1;1	1;1;1	Hydroxysteroid dehydrogenase-like protein 2	Hsdl2	>tr|Q99JH2|Q99JH2_MOUSE Putative uncharacterized protein OS=Mus musculus GN=Hsdl2 PE=2 SV=1;>tr|B1AX78|B1AX78_MOUSE Hydroxysteroid dehydrogenase-like protein 2 OS=Mus musculus GN=Hsdl2 PE=1 SV=1;>sp|Q2TPA8|HSDL2_MOUSE Hydroxysteroid dehydrogenase-like prot	3	1	1	1	1	1	1	3.4	3.4	3.4	36.706	324	324;370;490	5					1					1	0.0061295	3.6643	3.4652	NaN	1	2.0658	2.0478	NaN	1	0.51112	0.42418	NaN	1	3.6643	3.4652	NaN	1	2.0658
Q3UMF0-3;Q3UMF0-4;B1AZ15;Q3UMF0-2;B1AZ14;Q3UMF0;B1AZ26	Q3UMF0-3;Q3UMF0-4;B1AZ15;Q3UMF0-2;B1AZ14;Q3UMF0	12;12;12;12;12;12;2	12;12;12;12;12;12;2	12;12;12;12;12;12;2	Cordon-bleu protein-like 1	Cobll1	>sp|Q3UMF0-3|COBL1_MOUSE Isoform 3 of Cordon-bleu protein-like 1 OS=Mus musculus GN=Cobll1;>sp|Q3UMF0-4|COBL1_MOUSE Isoform 4 of Cordon-bleu protein-like 1 OS=Mus musculus GN=Cobll1;>tr|B1AZ15|B1AZ15_MOUSE Cordon-bleu protein-like 1 OS=Mus musculus GN=Cobl	7	12	12	12	12	12	12	14.9	14.9	14.9	129.45	1202	1202;1203;1240;1241;1241;1273;346	2.21		11	3							14	7.6978E-49	0.402	0.48228	48.661	14	0.44199	0.54609	34.632	14	1.2002	1.1566	36.892	14	0.402	0.48228	48.661	14	0.44199
B1AZ42;P0C0A3;B1AZ39;B1AZ41;Q3TS10	B1AZ42;P0C0A3;B1AZ39;B1AZ41;Q3TS10	2;2;2;1;1	2;2;2;1;1	2;2;2;1;1	Charged multivesicular body protein 6	Chmp6	>tr|B1AZ42|B1AZ42_MOUSE Charged multivesicular body protein 6 (Fragment) OS=Mus musculus GN=Chmp6 PE=2 SV=1;>sp|P0C0A3|CHMP6_MOUSE Charged multivesicular body protein 6 OS=Mus musculus GN=Chmp6 PE=2 SV=2;>tr|B1AZ39|B1AZ39_MOUSE Chromatin modifying protein	5	2	2	2	2	2	2	34.6	34.6	34.6	9.032	78	78;200;200;37;80	7.67							1	2		3	1.8822E-31	0.94744	1.1777	6.852	3	0.99351	1.1669	2.5281	3	1.0651	1.0823	13.207	3	0.94744	1.1777	6.852	3	0.99351
B1AZA5;D3YWD3;Q8C3N3	B1AZA5;D3YWD3;Q8C3N3	2;2;1	2;2;1	2;2;1	Transmembrane protein 245	Tmem245	>sp|B1AZA5|TM245_MOUSE Transmembrane protein 245 OS=Mus musculus GN=Tmem245 PE=1 SV=1;>tr|D3YWD3|D3YWD3_MOUSE Transmembrane protein 245 OS=Mus musculus GN=Tmem245 PE=1 SV=1;>tr|Q8C3N3|Q8C3N3_MOUSE Putative uncharacterized protein OS=Mus musculus GN=Tmem245	3	2	2	2	2	2	2	2.4	2.4	2.4	97.356	876	876;880;215	4				2						2	0.0013155	0.50974	0.54509	NaN	1	0.36604	0.38509	NaN	1	0.66147	0.66565	NaN	1	0.50974	0.54509	NaN	1	0.36604
P14206;B2CY77	P14206;B2CY77	6;6	6;6	6;6	40S ribosomal protein SA	Rpsa	>sp|P14206|RSSA_MOUSE 40S ribosomal protein SA OS=Mus musculus GN=Rpsa PE=1 SV=4;>tr|B2CY77|B2CY77_MOUSE Laminin receptor (Fragment) OS=Mus musculus GN=Rpsa PE=2 SV=1	2	6	6	6	6	6	6	33.6	33.6	33.6	32.838	295	295;295	7.13						3	8	3	1	15	1.2253E-55	0.66104	0.77365	38.784	12	0.50219	0.5989	41.652	12	0.76065	0.76073	20.455	12	0.66104	0.77365	38.784	12	0.50219
Q91XQ6;B2CZK6	Q91XQ6;B2CZK6	1;1	1;1	1;1	Lysosomal-associated transmembrane protein 4B	Laptm4b	>sp|Q91XQ6|LAP4B_MOUSE Lysosomal-associated transmembrane protein 4B OS=Mus musculus GN=Laptm4b PE=2 SV=1;>tr|B2CZK6|B2CZK6_MOUSE Lysosomal-associated protein transmembrane 4B OS=Mus musculus GN=Laptm4b PE=2 SV=1	2	1	1	1	1	1	1	14.1	14.1	14.1	25.395	227	227;227	9									1	1	0.00028579	0.047336	0.056219	NaN	1	0.08132	0.085639	NaN	1	1.7179	1.4588	NaN	1	0.047336	0.056219	NaN	1	0.08132
Q3TDM8;E9Q855;Q3UK26;O35609;Q3UXS0;B2M0S2;B2M0S3	Q3TDM8;E9Q855;Q3UK26;O35609;Q3UXS0;B2M0S2	3;3;3;3;3;3;1	3;3;3;3;3;3;1	3;3;3;3;3;3;1	Secretory carrier-associated membrane protein 3	Scamp3;Tu52	>tr|Q3TDM8|Q3TDM8_MOUSE Putative uncharacterized protein OS=Mus musculus GN=Scamp3 PE=2 SV=1;>tr|E9Q855|E9Q855_MOUSE Secretory carrier-associated membrane protein 3 OS=Mus musculus GN=Scamp3 PE=1 SV=1;>tr|Q3UK26|Q3UK26_MOUSE Putative uncharacterized protei	7	3	3	3	3	3	3	16.5	16.5	16.5	34.576	315	315;315;349;349;350;766;407	6					1	2	1			4	1.6399E-28	0.76864	0.90113	37.805	4	0.92585	1.0213	34.329	4	1.1462	1.0458	11.249	4	0.76864	0.90113	37.805	4	0.92585
Q61990-3;B2M1R7;Q61990;Q3TF69;Q3TT81;Q61990-2;E9Q7D8;Q8CFQ6;P57722-2;P57722;Q3V486;Q9DB01;Q8BP63;P57724	Q61990-3;B2M1R7;Q61990;Q3TF69;Q3TT81;Q61990-2	7;7;7;6;6;6;3;3;3;3;1;1;1;1	7;7;7;6;6;6;3;3;3;3;1;1;1;1	5;5;5;4;4;4;1;1;1;1;1;0;0;0	Poly(rC)-binding protein 2	Pcbp2	>sp|Q61990-3|PCBP2_MOUSE Isoform 3 of Poly(rC)-binding protein 2 OS=Mus musculus GN=Pcbp2;>tr|B2M1R7|B2M1R7_MOUSE Poly(RC) binding protein 2 OS=Mus musculus GN=Pcbp2 PE=2 SV=1;>sp|Q61990|PCBP2_MOUSE Poly(rC)-binding protein 2 OS=Mus musculus GN=Pcbp2 PE=1	14	7	7	5	7	7	5	24.9	24.9	19.5	36.801	349	349;361;362;278;322;331;226;249;370;371;99;403;403;403	6.69						4	9			13	1.4688E-26	0.73048	0.80219	59.449	12	0.66049	0.65062	9.2759	12	1.189	1.0515	63.626	11	0.73048	0.80219	59.449	12	0.66049
Q3UWP8;P14211;B2MWM9	Q3UWP8;P14211;B2MWM9	18;18;18	18;18;18	18;18;18	Calreticulin	Calr	>tr|Q3UWP8|Q3UWP8_MOUSE Putative uncharacterized protein (Fragment) OS=Mus musculus GN=Calr PE=2 SV=1;>sp|P14211|CALR_MOUSE Calreticulin OS=Mus musculus GN=Calr PE=1 SV=1;>tr|B2MWM9|B2MWM9_MOUSE Calreticulin OS=Mus musculus GN=Calr PE=2 SV=1	3	18	18	18	18	18	18	54.6	54.6	54.6	42.195	368	368;416;416	5.16			1	1	26	9				37	0	1.1425	1.2581	28.012	37	1.3288	1.5206	24.009	37	1.1827	1.0742	14.252	34	1.1425	1.2581	28.012	37	1.3288
P61021;B2RPS1;Q0PD56;Q8C458	P61021;B2RPS1;Q0PD56;Q8C458	8;8;8;5	5;5;5;2	5;5;5;2	Ras-related protein Rab-5B	Rab5b	>sp|P61021|RAB5B_MOUSE Ras-related protein Rab-5B OS=Mus musculus GN=Rab5b PE=1 SV=1;>tr|B2RPS1|B2RPS1_MOUSE RAB5B, member RAS oncogene family OS=Mus musculus GN=Rab5b PE=2 SV=1;>tr|Q0PD56|Q0PD56_MOUSE Rab5B OS=Mus musculus GN=Rab5b PE=2 SV=1;>tr|Q8C458|Q8	4	8	5	5	8	5	5	47.9	33	33	23.707	215	215;215;229;168	8								6		6	6.8239E-64	0.80299	0.91999	36.415	6	0.95658	1.0703	8.7002	6	1.2618	1.127	15.087	6	0.80299	0.91999	36.415	6	0.95658
Q9D1L0;D3Z5B1;Q8CEW7;B2RPU8	Q9D1L0;D3Z5B1;Q8CEW7;B2RPU8	1;1;1;1	1;1;1;1	1;1;1;1	Coiled-coil-helix-coiled-coil-helix domain-containing protein 2, mitochondrial	Chchd2;2410018M08Rik	>sp|Q9D1L0|CHCH2_MOUSE Coiled-coil-helix-coiled-coil-helix domain-containing protein 2, mitochondrial OS=Mus musculus GN=Chchd2 PE=2 SV=1;>tr|D3Z5B1|D3Z5B1_MOUSE Protein 2410018M08Rik (Fragment) OS=Mus musculus GN=2410018M08Rik PE=4 SV=2;>tr|Q8CEW7|Q8CEW7_	4	1	1	1	1	1	1	15.7	15.7	15.7	15.661	153	153;183;583;756	9									2	2	5.3552E-13	0.76406	1.0147	1.6611	2	0.53939	0.77999	1.7431	2	0.70595	0.74735	3.4042	2	0.76406	1.0147	1.6611	2	0.53939
B2RQ13;P70261;B7ZMW5	B2RQ13;P70261;B7ZMW5	1;1;1	1;1;1	1;1;1	Paladin	Pald1	>tr|B2RQ13|B2RQ13_MOUSE X99384 protein OS=Mus musculus GN=Pald1 PE=2 SV=1;>sp|P70261|PALD_MOUSE Paladin OS=Mus musculus GN=Pald1 PE=1 SV=1;>tr|B7ZMW5|B7ZMW5_MOUSE cDNA sequence X99384 OS=Mus musculus GN=Pald1 PE=2 SV=1	3	1	1	1	1	1	1	1.3	1.3	1.3	96.589	857	857;859;859	4				1						1	0.0024713	0.66029	0.72517	NaN	1	0.77965	0.84922	NaN	1	0.95599	0.95399	NaN	1	0.66029	0.72517	NaN	1	0.77965
B2RQ18;Q6P9Q6;Q6P9Q6-2;Q80YW7;Q80YW6;Q80YW9	B2RQ18;Q6P9Q6;Q6P9Q6-2;Q80YW7;Q80YW6;Q80YW9	2;2;2;1;1;1	2;2;2;1;1;1	2;2;2;1;1;1	Peptidyl-prolyl cis-trans isomerase;FK506-binding protein 15	Fkbp15	>tr|B2RQ18|B2RQ18_MOUSE Peptidyl-prolyl cis-trans isomerase OS=Mus musculus GN=Fkbp15 PE=2 SV=1;>sp|Q6P9Q6|FKB15_MOUSE FK506-binding protein 15 OS=Mus musculus GN=Fkbp15 PE=1 SV=2;>sp|Q6P9Q6-2|FKB15_MOUSE Isoform B of FK506-binding protein 15 OS=Mus muscul	6	2	2	2	2	2	2	3.2	3.2	3.2	131.78	1206	1206;1216;1255;644;650;756	2.33		2	1							3	7.4115E-18	1.5414	1.8063	26.702	3	1.5182	1.8151	18.048	3	1.0319	1.0425	2.5065	3	1.5414	1.8063	26.702	3	1.5182
B2RQA7;E9PWG6;Q9JK28	B2RQA7;E9PWG6;Q9JK28	3;3;2	3;3;2	3;3;2		Ncapg	>tr|B2RQA7|B2RQA7_MOUSE Ncapg protein OS=Mus musculus GN=Ncapg PE=2 SV=1;>tr|E9PWG6|E9PWG6_MOUSE Protein Ncapg OS=Mus musculus GN=Ncapg PE=4 SV=1;>tr|Q9JK28|Q9JK28_MOUSE Putative uncharacterized protein (Fragment) OS=Mus musculus GN=Ncapg PE=2 SV=1	3	3	3	3	3	3	3	5.7	5.7	5.7	73.801	661	661;1004;286	3			3							3	5.0458E-17	0.45871	0.52769	13.719	2	0.25944	0.31789	74.228	2	0.55724	0.55181	54.384	2	0.45871	0.52769	13.719	2	0.25944
E9QAI5;B2RQC6;B2RQC6-2;G3UWN2;Q6P9L1;E9QAT6;Q7TN13;Q9CWQ9;Q80VF8	E9QAI5;B2RQC6;B2RQC6-2;G3UWN2;Q6P9L1	7;7;6;6;4;3;3;2;2	7;7;6;6;4;3;3;2;2	7;7;6;6;4;3;3;2;2		Cad	>tr|E9QAI5|E9QAI5_MOUSE CAD protein OS=Mus musculus GN=Cad PE=2 SV=1;>sp|B2RQC6|PYR1_MOUSE CAD protein OS=Mus musculus GN=Cad PE=2 SV=1;>sp|B2RQC6-2|PYR1_MOUSE Isoform 2 of CAD protein OS=Mus musculus GN=Cad;>tr|G3UWN2|G3UWN2_MOUSE CAD protein OS=Mus muscu	9	7	7	7	7	7	7	4.7	4.7	4.7	236.25	2162	2162;2225;2154;2164;1442;971;1019;234;793	2		7								7	7.6008E-48	0.35222	0.42505	43.45	5	0.48369	0.54317	25.054	4	1.531	1.4619	43.336	4	0.35222	0.42505	43.45	5	0.48369
Q8CDR2;B2RQM5	Q8CDR2;B2RQM5	1;1	1;1	1;1	Radial spoke head protein 6 homolog A	Rsph6a	>sp|Q8CDR2|RSH6A_MOUSE Radial spoke head protein 6 homolog A OS=Mus musculus GN=Rsph6a PE=2 SV=1;>tr|B2RQM5|B2RQM5_MOUSE Radial spokehead-like 1 OS=Mus musculus GN=Rsph6a PE=2 SV=1	2	1	1	1	1	1	1	1.6	1.6	1.6	80.201	708	708;708	9									2	2	0.0026423	0.78658	0.88543	7.0725	2	0.87551	1.0894	5.9763	2	1.0705	1.0913	0.53491	2	0.78658	0.88543	7.0725	2	0.87551
Q7TT50;B2RQQ7	Q7TT50;B2RQQ7	9;9	9;9	9;9	Serine/threonine-protein kinase MRCK beta	Cdc42bpb	>sp|Q7TT50|MRCKB_MOUSE Serine/threonine-protein kinase MRCK beta OS=Mus musculus GN=Cdc42bpb PE=1 SV=2;>tr|B2RQQ7|B2RQQ7_MOUSE CDC42 binding protein kinase beta OS=Mus musculus GN=Cdc42bpb PE=2 SV=1	2	9	9	9	9	9	9	7.6	7.6	7.6	194.75	1713	1713;1713	2		11								11	1.304E-47	0.40106	0.44976	51.663	11	0.40017	0.50813	24.487	11	1.0595	1.1004	67.58	11	0.40106	0.44976	51.663	11	0.40017
P08122;B2RQQ8;Q99K97;Q9ESQ1;B1AVK5	P08122;B2RQQ8	3;3;1;1;1	3;3;1;1;1	3;3;1;1;1	Collagen alpha-2(IV) chain;Canstatin	Col4a2	>sp|P08122|CO4A2_MOUSE Collagen alpha-2(IV) chain OS=Mus musculus GN=Col4a2 PE=2 SV=4;>tr|B2RQQ8|B2RQQ8_MOUSE Collagen, type IV, alpha 2 OS=Mus musculus GN=Col4a2 PE=2 SV=1	5	3	3	3	3	3	3	2.2	2.2	2.2	167.32	1707	1707;1707;546;1691;1691	2		3								3	8.3466E-12	0.5638	0.58962	5.6453	3	0.52895	0.70408	18.717	3	0.99199	1.0052	17.49	3	0.5638	0.58962	5.6453	3	0.52895
B2RQS1;Q9ERG2;B3STQ3;B3STQ2;B3STQ4;Q3UTR6	B2RQS1;Q9ERG2	4;4;1;1;1;1	4;4;1;1;1;1	4;4;1;1;1;1	Striatin-3	Strn3	>tr|B2RQS1|B2RQS1_MOUSE Striatin-3 OS=Mus musculus GN=Strn3 PE=1 SV=1;>sp|Q9ERG2|STRN3_MOUSE Striatin-3 OS=Mus musculus GN=Strn3 PE=1 SV=1	6	4	4	4	4	4	4	12.1	12.1	12.1	77.731	712	712;796;134;142;173;358	4				5						5	3.0848E-13	0.77175	0.82464	18.347	5	0.74963	0.93743	16.808	5	1.1066	1.1115	30.2	5	0.77175	0.82464	18.347	5	0.74963
B2RQS6;Q8VHK9	B2RQS6;Q8VHK9	1;1	1;1	1;1	Probable ATP-dependent RNA helicase DHX36	Dhx36	>tr|B2RQS6|B2RQS6_MOUSE Dhx36 protein OS=Mus musculus GN=Dhx36 PE=2 SV=1;>sp|Q8VHK9|DHX36_MOUSE ATP-dependent RNA helicase DHX36 OS=Mus musculus GN=Dhx36 PE=1 SV=2	2	1	1	1	1	1	1	1.4	1.4	1.4	113.84	1000	1000;1001	3			1							1	0.0073514	NaN	NaN	NaN	0	NaN	NaN	NaN	0	NaN	NaN	NaN	0	NaN	NaN	NaN	0	NaN
D3YZN4;Q7TNG0;D3YXB7;Q3ULF4;D3Z1Z1;B2RQY8;G3UX97;D3Z342;F6W695	D3YZN4;Q7TNG0;D3YXB7;Q3ULF4;D3Z1Z1;B2RQY8	5;5;5;5;5;5;1;1;1	5;5;5;5;5;5;1;1;1	5;5;5;5;5;5;1;1;1	Paraplegin	Spg7	>tr|D3YZN4|D3YZN4_MOUSE Paraplegin OS=Mus musculus GN=Spg7 PE=1 SV=1;>tr|Q7TNG0|Q7TNG0_MOUSE Spg7 protein (Fragment) OS=Mus musculus GN=Spg7 PE=2 SV=1;>tr|D3YXB7|D3YXB7_MOUSE Paraplegin OS=Mus musculus GN=Spg7 PE=2 SV=1;>sp|Q3ULF4|SPG7_MOUSE Paraplegin OS=	9	5	5	5	5	5	5	12.1	12.1	12.1	75.002	676	676;735;744;781;781;781;209;230;253	4.83				1	5					6	1.7549E-16	0.8014	0.94916	13.858	5	1.032	0.97999	77.428	5	1.092	0.97048	54.929	5	0.8014	0.94916	13.858	5	1.032
Q8CGU2;F6ZX53;F6TCC6;Q8C4B5;Q80TG5;E9QNG1;Q9Z0R6;B2RR82;Q9Z0R4;E9Q0N0	Q8CGU2;F6ZX53;F6TCC6;Q8C4B5;Q80TG5;E9QNG1;Q9Z0R6;B2RR82;Q9Z0R4;E9Q0N0	1;1;1;1;1;1;1;1;1;1	1;1;1;1;1;1;1;1;1;1	1;1;1;1;1;1;1;1;1;1	Intersectin-2;Intersectin-1	Itsn1;Itsn2	>tr|Q8CGU2|Q8CGU2_MOUSE Intersectin isoform 6 (Fragment) OS=Mus musculus GN=Itsn1 PE=2 SV=1;>tr|F6ZX53|F6ZX53_MOUSE Intersectin-1 (Fragment) OS=Mus musculus GN=Itsn1 PE=4 SV=1;>tr|F6TCC6|F6TCC6_MOUSE Intersectin-1 (Fragment) OS=Mus musculus GN=Itsn1 PE=2 S	10	1	1	1	1	1	1	20	20	20	7.2757	65	65;66;173;755;1539;1658;1659;1685;1714;1719	2		1								1	0.005454	0.56113	0.67436	NaN	1	0.97058	1.2831	NaN	1	1.7297	1.8025	NaN	1	0.56113	0.67436	NaN	1	0.97058
Q9JMH9-4;Q9JMH9-1;K3W4L0;B2RRE2;Q9JMH9;Q9JMH9-6;E9QAX2;E9Q405;Q9JMH9-5;Q9JMH9-7;Q9JMH9-2;E9QA74;Q3UIM4;Q6PER1	Q9JMH9-4;Q9JMH9-1;K3W4L0;B2RRE2;Q9JMH9;Q9JMH9-6;E9QAX2;E9Q405;Q9JMH9-5;Q9JMH9-7;Q9JMH9-2;E9QA74	27;27;27;27;27;27;27;24;24;24;24;21;3;2	27;27;27;27;27;27;27;24;24;24;24;21;3;2	27;27;27;27;27;27;27;24;24;24;24;21;3;2	Unconventional myosin-XVIIIa	Myo18a	>sp|Q9JMH9-4|MY18A_MOUSE Isoform 4 of Unconventional myosin-XVIIIa OS=Mus musculus GN=Myo18a;>sp|Q9JMH9-1|MY18A_MOUSE Isoform 1 of Unconventional myosin-XVIIIa OS=Mus musculus GN=Myo18a;>tr|K3W4L0|K3W4L0_MOUSE Unconventional myosin-XVIIIa OS=Mus musculus G	14	27	27	27	27	27	27	21.7	21.7	21.7	226.35	1998	1998;2035;2036;2047;2050;2062;2083;1700;1704;1716;1719;1642;408;465	2		32								32	5.9172E-286	0.46583	0.55105	32.093	31	0.6144	0.77536	20.968	31	1.3285	1.3108	43.391	31	0.46583	0.55105	32.093	31	0.6144
B2RRE8;Q9JLQ0	B2RRE8;Q9JLQ0	17;15	17;15	17;15	CD2-associated protein	Cd2ap	>tr|B2RRE8|B2RRE8_MOUSE CD2-associated protein OS=Mus musculus GN=Cd2ap PE=2 SV=1;>sp|Q9JLQ0|CD2AP_MOUSE CD2-associated protein OS=Mus musculus GN=Cd2ap PE=1 SV=3	2	17	17	17	17	17	17	33.8	33.8	33.8	70.431	637	637;637	4				23						23	1.0569E-94	0.46177	0.53142	33.449	23	0.50304	0.54571	41.083	23	1.1088	1.0977	35.226	23	0.46177	0.53142	33.449	23	0.50304
Q3THK7;B2RRH9	Q3THK7;B2RRH9	1;1	1;1	1;1	GMP synthase [glutamine-hydrolyzing]	Gmps	>sp|Q3THK7|GUAA_MOUSE GMP synthase [glutamine-hydrolyzing] OS=Mus musculus GN=Gmps PE=1 SV=2;>tr|B2RRH9|B2RRH9_MOUSE Guanine monphosphate synthetase OS=Mus musculus GN=Gmps PE=2 SV=1	2	1	1	1	1	1	1	2.7	2.7	2.7	76.723	693	693;693	4				1						1	0.00043961	0.50114	0.52301	NaN	1	0.61919	0.56562	NaN	1	1.2356	1.0455	NaN	1	0.50114	0.52301	NaN	1	0.61919
Q923K4;B2RRS4;E9PWV7	Q923K4;B2RRS4;E9PWV7	1;1;1	1;1;1	1;1;1	tRNA modification GTPase GTPBP3, mitochondrial	Gtpbp3	>sp|Q923K4|GTPB3_MOUSE tRNA modification GTPase GTPBP3, mitochondrial OS=Mus musculus GN=Gtpbp3 PE=2 SV=1;>tr|B2RRS4|B2RRS4_MOUSE GTP binding protein 3 OS=Mus musculus GN=Gtpbp3 PE=2 SV=1;>tr|E9PWV7|E9PWV7_MOUSE tRNA modification GTPase GTPBP3, mitochondri	3	1	1	1	1	1	1	4.7	4.7	4.7	52.175	492	492;492;493	6						1				1	1.2065E-15	0.46765	0.59769	NaN	1	0.40563	0.48173	NaN	1	0.86737	0.85678	NaN	1	0.46765	0.59769	NaN	1	0.40563
Q3UAF7;Q3UAF6;Q3U5R4;P60710;CON__P60712;B2RRX1;Q3UAA9;Q3UA89;Q3U939;Q3U804;Q61276;Q3UGS0;Q3TIJ9;Q3UCF8;E9Q5F4;E9Q1F2;G3UZ07;Q61272;A1E281;E9Q606;Q99NC5;F8WGM8;E9Q2D1;Q6IWE2;F6WX90;Q8CF71;V9GXQ2;Q7M0E4	Q3UAF7;Q3UAF6;Q3U5R4;P60710;CON__P60712;B2RRX1;Q3UAA9;Q3UA89;Q3U939;Q3U804;Q61276;Q3UGS0;Q3TIJ9;Q3UCF8;E9Q5F4;E9Q1F2;G3UZ07	18;18;18;18;18;18;17;17;16;16;16;16;16;15;13;13;10;8;7;7;6;4;4;3;2;2;2;1	18;18;18;18;18;18;17;17;16;16;16;16;16;15;13;13;10;8;7;7;6;4;4;3;2;2;2;1	0;0;0;0;0;0;0;0;0;0;0;0;0;0;0;0;0;0;0;0;0;0;0;0;0;0;0;0	Actin, cytoplasmic 1;Actin, cytoplasmic 1, N-terminally processed	Actb;Actg1	>tr|Q3UAF7|Q3UAF7_MOUSE Putative uncharacterized protein OS=Mus musculus GN=Actb PE=2 SV=1;>tr|Q3UAF6|Q3UAF6_MOUSE Putative uncharacterized protein OS=Mus musculus GN=Actb PE=2 SV=1;>tr|Q3U5R4|Q3U5R4_MOUSE Putative uncharacterized protein OS=Mus musculus G	28	18	18	0	18	18	0	65.1	65.1	0	41.75	375	375;375;375;375;375;375;375;375;374;374;375;375;375;374;265;295;268;336;121;150;134;105;108;77;43;109;156;36	5.25	14	12	8	11	17	51	32	8	5	158	0	0.59206	0.70019	27.839	154	0.54946	0.63042	19.02	154	0.94321	0.9201	25.075	151	0.59206	0.70019	27.839	154	0.54946
Q8BWF0;B2RS41	Q8BWF0;B2RS41	2;2	2;2	2;2	Succinate-semialdehyde dehydrogenase, mitochondrial	Aldh5a1	>sp|Q8BWF0|SSDH_MOUSE Succinate-semialdehyde dehydrogenase, mitochondrial OS=Mus musculus GN=Aldh5a1 PE=1 SV=1;>tr|B2RS41|B2RS41_MOUSE Aldhehyde dehydrogenase family 5, subfamily A1 OS=Mus musculus GN=Aldh5a1 PE=2 SV=1	2	2	2	2	2	2	2	4.6	4.6	4.6	55.968	523	523;523	6						3				3	2.0297E-10	1.4379	1.6462	25.545	3	1.5645	1.5348	6.8706	3	1.0921	0.90824	19.524	3	1.4379	1.6462	25.545	3	1.5645
Q9QYC7;Q3TME3;B2RS80	Q9QYC7;Q3TME3;B2RS80	2;2;2	2;2;2	2;2;2	Vitamin K-dependent gamma-carboxylase	Ggcx	>sp|Q9QYC7|VKGC_MOUSE Vitamin K-dependent gamma-carboxylase OS=Mus musculus GN=Ggcx PE=2 SV=1;>tr|Q3TME3|Q3TME3_MOUSE Putative uncharacterized protein OS=Mus musculus GN=Ggcx PE=2 SV=1;>tr|B2RS80|B2RS80_MOUSE Gamma-glutamyl carboxylase OS=Mus musculus GN=G	3	2	2	2	2	2	2	4.4	4.4	4.4	87.194	757	757;757;757	4				2						2	5.2682E-06	1.73	1.8727	22.808	2	2.0006	2.2011	47.706	2	1.1906	1.1938	40.55	2	1.73	1.8727	22.808	2	2.0006
P46935;B2RSC8;Q3TUU1;V9GXK3;A0JNZ0;Q3V335;V9GXS6;V9GWV8	P46935;B2RSC8	7;7;3;2;2;2;1;1	7;7;3;2;2;2;1;1	6;6;3;2;1;2;1;1	E3 ubiquitin-protein ligase NEDD4;E3 ubiquitin-protein ligase	Nedd4	>sp|P46935|NEDD4_MOUSE E3 ubiquitin-protein ligase NEDD4 OS=Mus musculus GN=Nedd4 PE=1 SV=3;>tr|B2RSC8|B2RSC8_MOUSE E3 ubiquitin-protein ligase OS=Mus musculus GN=Nedd4 PE=2 SV=1	8	7	7	6	7	7	6	10.7	10.7	9.6	102.71	887	887;887;398;195;198;305;30;196	3.25			6	2						8	2.0992E-19	0.31135	0.35817	53.748	8	0.29574	0.32294	42.902	8	0.87126	0.81824	16.04	7	0.31135	0.35817	53.748	8	0.29574
Q921M3-2;Q921M3;B2RSV4	Q921M3-2;Q921M3;B2RSV4	5;5;5	5;5;5	5;5;5	Splicing factor 3B subunit 3	Sf3b3	>sp|Q921M3-2|SF3B3_MOUSE Isoform 2 of Splicing factor 3B subunit 3 OS=Mus musculus GN=Sf3b3;>sp|Q921M3|SF3B3_MOUSE Splicing factor 3B subunit 3 OS=Mus musculus GN=Sf3b3 PE=2 SV=1;>tr|B2RSV4|B2RSV4_MOUSE Splicing factor 3b, subunit 3 OS=Mus musculus GN=Sf3b	3	5	5	5	5	5	5	6	6	6	125.31	1122	1122;1217;1217	3			6							6	1.4637E-12	0.5326	0.57917	22.732	6	0.45451	0.53356	12.263	6	0.91068	0.90418	20.409	6	0.5326	0.57917	22.732	6	0.45451
E9Q5I9;Q9WVJ2;B2RT97;F6ZQQ3;E9Q0U1	E9Q5I9;Q9WVJ2;B2RT97;F6ZQQ3;E9Q0U1	2;2;2;1;1	2;2;2;1;1	2;2;2;1;1	26S proteasome non-ATPase regulatory subunit 13	Psmd13	>tr|E9Q5I9|E9Q5I9_MOUSE 26S proteasome non-ATPase regulatory subunit 13 OS=Mus musculus GN=Psmd13 PE=2 SV=1;>sp|Q9WVJ2|PSD13_MOUSE 26S proteasome non-ATPase regulatory subunit 13 OS=Mus musculus GN=Psmd13 PE=1 SV=1;>tr|B2RT97|B2RT97_MOUSE Proteasome (Proso	5	2	2	2	2	2	2	6	6	6	39.694	349	349;376;376;206;241	7							2			2	0.00018752	0.55701	0.683	6.1544	2	0.53401	0.67837	46.183	2	0.96191	0.9877	38.204	2	0.55701	0.683	6.1544	2	0.53401
P62806;B2RTM0;Q61667;Q6B822	P62806;B2RTM0;Q61667	10;10;6;3	10;10;6;3	10;10;6;3	Histone H4	Hist1h4a;Gm11275;Hist2h4	>sp|P62806|H4_MOUSE Histone H4 OS=Mus musculus GN=Hist1h4a PE=1 SV=2;>tr|B2RTM0|B2RTM0_MOUSE Histone H4 OS=Mus musculus GN=Hist2h4 PE=3 SV=1;>tr|Q61667|Q61667_MOUSE Histone H4 (Fragment) OS=Mus musculus PE=2 SV=1	4	10	10	10	10	10	10	54.4	54.4	54.4	11.367	103	103;103;55;43	7.38	3	2	1	1	1	1	2	5	24	40	4.1793E-40	0.90465	1.0695	37.735	37	0.87044	1.0233	13.177	37	0.96562	0.89366	24.292	37	0.90465	1.0695	37.735	37	0.87044
Q9Z1Z2;B2RUC7	Q9Z1Z2;B2RUC7	1;1	1;1	1;1	Serine-threonine kinase receptor-associated protein	Strap	>sp|Q9Z1Z2|STRAP_MOUSE Serine-threonine kinase receptor-associated protein OS=Mus musculus GN=Strap PE=1 SV=2;>tr|B2RUC7|B2RUC7_MOUSE Serine/threonine kinase receptor associated protein OS=Mus musculus GN=Strap PE=2 SV=1	2	1	1	1	1	1	1	5.1	5.1	5.1	38.442	350	350;350	7							1			1	0.00046235	0.82504	0.95897	NaN	1	0.85594	0.84914	NaN	1	1.0375	0.88091	NaN	1	0.82504	0.95897	NaN	1	0.85594
Q3UAS4;Q3UE29;E9PZ00;Q3TXJ0;Q8BFQ1;Q3U8C4;Q3U897;Q3U825;Q3U5W2;Q3TXP9;Q3TWL8;Q3TWE9;Q3TIT5;K3W4L3;B2RUD7;Q61207;Q3UFE8;J3QPG5;Q3TWM9;Q3TWF9;Q3TKK3;Q3TKB2;Q3TID4	Q3UAS4;Q3UE29;E9PZ00;Q3TXJ0;Q8BFQ1;Q3U8C4;Q3U897;Q3U825;Q3U5W2;Q3TXP9;Q3TWL8;Q3TWE9;Q3TIT5;K3W4L3;B2RUD7;Q61207;Q3UFE8;J3QPG5;Q3TWM9;Q3TWF9;Q3TKK3;Q3TKB2;Q3TID4	8;8;8;8;8;8;8;8;8;8;8;8;8;8;8;8;8;8;7;7;7;7;7	8;8;8;8;8;8;8;8;8;8;8;8;8;8;8;8;8;8;7;7;7;7;7	8;8;8;8;8;8;8;8;8;8;8;8;8;8;8;8;8;8;7;7;7;7;7	Sulfated glycoprotein 1	Psap	>tr|Q3UAS4|Q3UAS4_MOUSE Putative uncharacterized protein OS=Mus musculus GN=Psap PE=2 SV=1;>tr|Q3UE29|Q3UE29_MOUSE Putative uncharacterized protein OS=Mus musculus GN=Psap PE=2 SV=1;>tr|E9PZ00|E9PZ00_MOUSE Sulfated glycoprotein 1 OS=Mus musculus GN=Psap PE	23	8	8	8	8	8	8	18.7	18.7	18.7	59.977	545	545;551;551;553;554;554;554;554;554;554;554;554;554;556;556;557;557;557;527;554;554;554;554	7.29					6				8	14	1.7299E-46	1.6269	1.8564	96.177	13	1.405	1.7222	67.437	13	1.3845	1.182	48.065	12	1.6269	1.8564	96.177	13	1.405
B2RUJ2;Q80TH2-1;Q80TH2;B7ZNY4;B7ZNX6;Q80TH2-2;B2RUK2	B2RUJ2;Q80TH2-1;Q80TH2;B7ZNY4;B7ZNX6;Q80TH2-2;B2RUK2	6;6;6;6;6;6;6	6;6;6;6;6;6;6	6;6;6;6;6;6;6	Protein LAP2	Erbb2ip	>tr|B2RUJ2|B2RUJ2_MOUSE Erbb2ip protein OS=Mus musculus GN=Erbb2ip PE=2 SV=1;>sp|Q80TH2-1|LAP2_MOUSE Isoform 1 of Protein LAP2 OS=Mus musculus GN=Erbb2ip;>sp|Q80TH2|LAP2_MOUSE Protein LAP2 OS=Mus musculus GN=Erbb2ip PE=1 SV=3;>tr|B7ZNY4|B7ZNY4_MOUSE Erbb2	7	6	6	6	6	6	6	6.4	6.4	6.4	145.09	1294	1294;1376;1402;1402;1411;1450;1450	2.14		6	1							7	1.0913E-29	0.60028	0.71459	27.082	7	0.7032	0.83655	14.894	7	1.1193	1.0461	15.572	7	0.60028	0.71459	27.082	7	0.7032
Q562E3;Q8R3E5;Q5DTR1;Q5NCJ4;Q5NCJ5;Q3UPQ2;E9QNQ4;Q8CHG7;Q6NXI4;Q5NCJ0;B2RUJ6;Q5NCJ1	Q562E3;Q8R3E5;Q5DTR1;Q5NCJ4;Q5NCJ5;Q3UPQ2;E9QNQ4;Q8CHG7;Q6NXI4;Q5NCJ0;B2RUJ6;Q5NCJ1	1;1;1;1;1;1;1;1;1;1;1;1	1;1;1;1;1;1;1;1;1;1;1;1	1;1;1;1;1;1;1;1;1;1;1;1	Rap guanine nucleotide exchange factor 2	Rapgef6;Rapgef2	>tr|Q562E3|Q562E3_MOUSE Rapgef6 protein (Fragment) OS=Mus musculus GN=Rapgef6 PE=2 SV=1;>tr|Q8R3E5|Q8R3E5_MOUSE Rapgef6 protein (Fragment) OS=Mus musculus GN=Rapgef6 PE=2 SV=1;>tr|Q5DTR1|Q5DTR1_MOUSE MKIAA4052 protein (Fragment) OS=Mus musculus GN=Rapgef6	12	1	1	1	1	1	1	2.6	2.6	2.6	57.456	504	504;834;1046;1123;1131;1131;1494;1496;1511;1601;1606;1609	2		1								1	0.002563	NaN	NaN	NaN	0	NaN	NaN	NaN	0	NaN	NaN	NaN	0	NaN	NaN	NaN	0	NaN
Q3ULD5;B2RUK5;Q6PD20;Q9D2F6;Q8K1L7	Q3ULD5;B2RUK5;Q6PD20;Q9D2F6	11;11;8;6;2	11;11;8;6;2	11;11;8;6;2	Methylcrotonoyl-CoA carboxylase beta chain, mitochondrial	Mccc2	>sp|Q3ULD5|MCCB_MOUSE Methylcrotonoyl-CoA carboxylase beta chain, mitochondrial OS=Mus musculus GN=Mccc2 PE=1 SV=1;>tr|B2RUK5|B2RUK5_MOUSE Methylcrotonoyl-Coenzyme A carboxylase 2 (Beta) OS=Mus musculus GN=Mccc2 PE=2 SV=1;>tr|Q6PD20|Q6PD20_MOUSE Mccc2 prot	5	11	11	11	11	11	11	26.6	26.6	26.6	61.378	563	563;563;276;185;195	5					15					15	1.8847E-48	0.91095	0.97594	15.446	15	0.93647	1.066	14.193	15	1.0439	1.049	16.942	15	0.91095	0.97594	15.446	15	0.93647
P06795;B2RUR3	P06795;B2RUR3	6;6	1;1	1;1	Multidrug resistance protein 1B	Abcb1b	>sp|P06795|MDR1B_MOUSE Multidrug resistance protein 1B OS=Mus musculus GN=Abcb1b PE=1 SV=1;>tr|B2RUR3|B2RUR3_MOUSE ATP-binding cassette, sub-family B (MDR/TAP), member 1B OS=Mus musculus GN=Abcb1b PE=2 SV=1	2	6	1	1	6	1	1	7.4	1.3	1.3	140.99	1276	1276;1276	2.5		1	1							2	7.2592E-43	NaN	NaN	NaN	0	NaN	NaN	NaN	0	NaN	NaN	NaN	0	NaN	NaN	NaN	0	NaN
Q9D1I2;B2RV71;Q80VN1	Q9D1I2;B2RV71	5;5;1	5;5;1	5;5;1	Bcl10-interacting CARD protein	1110007C09Rik	>sp|Q9D1I2|BINCA_MOUSE Bcl10-interacting CARD protein OS=Mus musculus PE=2 SV=1;>tr|B2RV71|B2RV71_MOUSE RIKEN cDNA 1110007C09, isoform CRA_a OS=Mus musculus GN=1110007C09Rik PE=2 SV=1	3	5	5	5	5	5	5	28.4	28.4	28.4	20.936	183	183;183;60	9									5	5	4.8602E-12	0.87862	1.0136	8.9886	5	0.82355	1.0548	6.0372	5	0.95127	0.97163	8.3895	5	0.87862	1.0136	8.9886	5	0.82355
Q3UHF9;Q8VHI3;Q3V1L7;B2RV73	Q3UHF9;Q8VHI3;Q3V1L7;B2RV73	1;1;1;1	1;1;1;1	1;1;1;1	GDP-fucose protein O-fucosyltransferase 2	Pofut2	>tr|Q3UHF9|Q3UHF9_MOUSE Putative uncharacterized protein OS=Mus musculus GN=Pofut2 PE=2 SV=1;>sp|Q8VHI3|OFUT2_MOUSE GDP-fucose protein O-fucosyltransferase 2 OS=Mus musculus GN=Pofut2 PE=1 SV=1;>tr|Q3V1L7|Q3V1L7_MOUSE Putative uncharacterized protein OS=Mu	4	1	1	1	1	1	1	8.3	8.3	8.3	18.662	168	168;429;429;429	6						1				1	0.0065783	1.4218	1.5168	NaN	1	1.5631	1.5733	NaN	1	1.4142	1.132	NaN	1	1.4218	1.5168	NaN	1	1.5631
Q3UA95;Q3THW5;P0C0S6;B2RVP5;Q8R029;Q3TFU6	Q3UA95;Q3THW5;P0C0S6;B2RVP5;Q8R029;Q3TFU6	2;2;2;2;1;1	1;1;1;1;1;1	1;1;1;1;1;1	Histone H2A;Histone H2A.V;Histone H2A.Z	H2afz;H2afv	>tr|Q3UA95|Q3UA95_MOUSE Histone H2A OS=Mus musculus GN=H2afz PE=3 SV=1;>sp|Q3THW5|H2AV_MOUSE Histone H2A.V OS=Mus musculus GN=H2afv PE=1 SV=3;>sp|P0C0S6|H2AZ_MOUSE Histone H2A.Z OS=Mus musculus GN=H2afz PE=1 SV=2;>tr|B2RVP5|B2RVP5_MOUSE Histone H2A OS=Mus	6	2	1	1	2	1	1	21.9	13.3	13.3	10.984	105	105;128;128;128;90;90	9									1	1	1.28E-22	0.8721	0.99375	NaN	1	0.97669	1.0552	NaN	1	1.1199	0.96181	NaN	1	0.8721	0.99375	NaN	1	0.97669
Q9CQG6-2;Q9CQG6;B2RVQ1	Q9CQG6-2;Q9CQG6;B2RVQ1	1;1;1	1;1;1	1;1;1	Transmembrane protein 147	Tmem147	>sp|Q9CQG6-2|TM147_MOUSE Isoform 2 of Transmembrane protein 147 OS=Mus musculus GN=Tmem147;>sp|Q9CQG6|TM147_MOUSE Transmembrane protein 147 OS=Mus musculus GN=Tmem147 PE=2 SV=1;>tr|B2RVQ1|B2RVQ1_MOUSE Transmembrane protein 147 OS=Mus musculus GN=Tmem147 PE	3	1	1	1	1	1	1	15.2	15.2	15.2	12.615	112	112;224;224	9									1	1	0.015804	1.1218	1.3226	NaN	1	1.2848	1.5553	NaN	1	1.1453	1.1131	NaN	1	1.1218	1.3226	NaN	1	1.2848
Q8BZA9;B2RWB7	Q8BZA9;B2RWB7	1;1	1;1	1;1	Fructose-2,6-bisphosphatase TIGAR	Tigar;9630033F20Rik	>sp|Q8BZA9|TIGAR_MOUSE Fructose-2,6-bisphosphatase TIGAR OS=Mus musculus GN=Tigar PE=1 SV=1;>tr|B2RWB7|B2RWB7_MOUSE 9630033F20Rik protein OS=Mus musculus GN=9630033F20Rik PE=2 SV=1	2	1	1	1	1	1	1	8.9	8.9	8.9	29.19	269	269;269	8								2		2	0.0032884	0.67745	0.75752	7.1043	2	0.87251	0.8175	2.8736	2	1.6202	1.315	28.537	2	0.67745	0.75752	7.1043	2	0.87251
Q8BQ30;B7ZND7;B2RWV7;Q8BQ30-2	Q8BQ30;B7ZND7;B2RWV7;Q8BQ30-2	2;2;2;2	2;2;2;2	2;2;2;2	Phostensin	Ppp1r18	>sp|Q8BQ30|PPR18_MOUSE Phostensin OS=Mus musculus GN=Ppp1r18 PE=1 SV=1;>tr|B7ZND7|B7ZND7_MOUSE 2310014H01Rik protein OS=Mus musculus GN=Ppp1r18 PE=2 SV=1;>tr|B2RWV7|B2RWV7_MOUSE 2310014H01Rik protein OS=Mus musculus GN=Ppp1r18 PE=2 SV=1;>sp|Q8BQ30-2|PPR18_	4	2	2	2	2	2	2	4	4	4	65.629	594	594;594;594;609	4				2						2	1.6073E-07	0.73838	0.77726	18.081	2	0.5838	0.61141	24.41	2	0.7902	0.79372	13.203	2	0.73838	0.77726	18.081	2	0.5838
E9QAH1;E9PVZ8;B2RWW2;Q571K1;Q8CGE5;B7ZNF9;Q6PAK0;Q3UYL3;Q80UY9	E9QAH1;E9PVZ8;B2RWW2;Q571K1	23;23;23;14;7;6;5;4;3	23;23;23;14;7;6;5;4;3	23;23;23;14;7;6;5;4;3		Golgb1	>tr|E9QAH1|E9QAH1_MOUSE Protein Golgb1 OS=Mus musculus GN=Golgb1 PE=1 SV=1;>tr|E9PVZ8|E9PVZ8_MOUSE Protein Golgb1 OS=Mus musculus GN=Golgb1 PE=1 SV=1;>tr|B2RWW2|B2RWW2_MOUSE Golgb1 protein OS=Mus musculus GN=Golgb1 PE=2 SV=1;>tr|Q571K1|Q571K1_MOUSE MKIAA41	9	23	23	23	23	23	23	9	9	9	365.29	3197	3197;3238;3238;1916;1071;893;772;671;409	1	23									23	1.7155E-58	1.1331	1.6651	72.101	23	1.0989	1.5933	62.767	23	1.054	1.0246	13.113	23	1.1331	1.6651	72.101	23	1.0989
Q3UHQ5;E9PVA8;B2RWW6;Q8CHH7;Q8BIX2;Q6PGM5;Q6NV94;Q3U3Z4;Q640Q4;Q8BTM7	Q3UHQ5;E9PVA8;B2RWW6;Q8CHH7;Q8BIX2;Q6PGM5	9;9;9;6;5;5;4;3;2;1	9;9;9;6;5;5;4;3;2;1	9;9;9;6;5;5;4;3;2;1		Gcn1l1	>tr|Q3UHQ5|Q3UHQ5_MOUSE Putative uncharacterized protein OS=Mus musculus GN=Gcn1l1 PE=2 SV=1;>tr|E9PVA8|E9PVA8_MOUSE Protein Gcn1l1 OS=Mus musculus GN=Gcn1l1 PE=4 SV=1;>tr|B2RWW6|B2RWW6_MOUSE GCN1 general control of amino-acid synthesis 1-like 1 (Yeast) OS	10	9	9	9	9	9	9	5.4	5.4	5.4	292.99	2671	2671;2671;2671;1744;1054;1223;331;1075;1304;474	2		9								9	1.9549E-33	0.62317	0.73824	35.991	8	0.59268	0.75171	28.165	8	0.74135	0.7822	37.559	8	0.62317	0.73824	35.991	8	0.59268
Q5SYD0-2;B2RWZ2;Q5SYD0;Q91ZI5	Q5SYD0-2;B2RWZ2;Q5SYD0	3;3;3;1	3;3;3;1	3;3;3;1	Unconventional myosin-Id	Myo1d	>sp|Q5SYD0-2|MYO1D_MOUSE Isoform 2 of Unconventional myosin-Id OS=Mus musculus GN=Myo1d;>tr|B2RWZ2|B2RWZ2_MOUSE Myo1d protein OS=Mus musculus GN=Myo1d PE=2 SV=1;>sp|Q5SYD0|MYO1D_MOUSE Unconventional myosin-Id OS=Mus musculus GN=Myo1d PE=1 SV=1	4	3	3	3	3	3	3	5.2	5.2	5.2	109.28	944	944;944;1006;112	3			3							3	6.8805E-09	0.71829	0.79572	16.198	3	0.91879	1.014	21.523	3	1.1146	1.0348	13.705	3	0.71829	0.79572	16.198	3	0.91879
Q5F2E8;B2RX66	Q5F2E8;B2RX66	2;2	1;1	1;1	Serine/threonine-protein kinase TAO1	Taok1	>sp|Q5F2E8|TAOK1_MOUSE Serine/threonine-protein kinase TAO1 OS=Mus musculus GN=Taok1 PE=1 SV=1;>tr|B2RX66|B2RX66_MOUSE MCG124812 OS=Mus musculus GN=Taok1 PE=2 SV=1	2	2	1	1	2	1	1	2.6	1.3	1.3	116.05	1001	1001;1001	3			1							1	5.2731E-06	0.7133	0.79719	NaN	1	0.88611	0.96316	NaN	1	1.2423	1.084	NaN	1	0.7133	0.79719	NaN	1	0.88611
E9Q7H5;B2RXM2;Q8BG05-2;Q0VG47;J3QNY1;Q6PFA7;Q5U3M2;Q6P6I7;A2AL12;Q8BG05;Q5FB19;Q3UZG3;Q58E39;A2AL13;V9GX38	E9Q7H5;B2RXM2;Q8BG05-2;Q0VG47;J3QNY1;Q6PFA7;Q5U3M2;Q6P6I7;A2AL12;Q8BG05;Q5FB19;Q3UZG3;Q58E39	10;10;10;10;10;9;9;9;9;9;9;9;8;3;1	10;10;10;10;10;9;9;9;9;9;9;9;8;3;1	10;10;10;10;10;9;9;9;9;9;9;9;8;3;1	Heterogeneous nuclear ribonucleoprotein A3	Gm8991;Gm6793;Hnrnpa3;Gm9242	>tr|E9Q7H5|E9Q7H5_MOUSE Uncharacterized protein OS=Mus musculus GN=Gm8991 PE=4 SV=1;>tr|B2RXM2|B2RXM2_MOUSE EG627828 protein OS=Mus musculus GN=Gm6793 PE=2 SV=1;>sp|Q8BG05-2|ROA3_MOUSE Isoform 2 of Heterogeneous nuclear ribonucleoprotein A3 OS=Mus musculus	15	10	10	10	10	10	10	34.7	34.7	34.7	32.574	300	300;351;357;357;357;303;313;318;318;379;379;379;263;194;357	6.75						4	12			16	1.1E-167	0.81196	1.0672	44.278	16	0.70505	0.90962	48.01	16	0.95934	0.89411	15.718	16	0.81196	1.0672	44.278	16	0.70505
B7ZWI2;Q9D1J3;B2RXM7	B7ZWI2;Q9D1J3;B2RXM7	2;2;2	2;2;2	2;2;2	SAP domain-containing ribonucleoprotein	Sarnp	>tr|B7ZWI2|B7ZWI2_MOUSE 1110005A23Rik protein OS=Mus musculus GN=1110005A23Rik PE=2 SV=1;>sp|Q9D1J3|SARNP_MOUSE SAP domain-containing ribonucleoprotein OS=Mus musculus GN=Sarnp PE=1 SV=3;>tr|B2RXM7|B2RXM7_MOUSE MCG113697 OS=Mus musculus GN=1110005A23Rik PE	3	2	2	2	2	2	2	13.9	13.9	13.9	23.461	209	209;210;210	8								2		2	7.2815E-10	0.83352	0.95355	15.094	2	0.78434	0.8546	10.371	2	0.98705	0.91599	9.1585	2	0.83352	0.95355	15.094	2	0.78434
B2RXW8;B2RXQ2;B8QI33;S4R1D4;Q3UJC0	B2RXW8;B2RXQ2;B8QI33;S4R1D4	3;3;3;2;1	3;3;3;2;1	3;3;3;2;1		Ppfia1	>tr|B2RXW8|B2RXW8_MOUSE Ppfia1 protein OS=Mus musculus GN=Ppfia1 PE=1 SV=1;>tr|B2RXQ2|B2RXQ2_MOUSE Ppfia1 protein OS=Mus musculus GN=Ppfia1 PE=1 SV=1;>tr|B8QI33|B8QI33_MOUSE Liprin-alpha 1 OS=Mus musculus GN=Ppfia1 PE=2 SV=1;>tr|S4R1D4|S4R1D4_MOUSE Protein	5	3	3	3	3	3	3	3.1	3.1	3.1	140.13	1241	1241;1266;1267;562;246	3			3							3	3.0993E-08	0.6321	0.7157	27.79	3	0.54106	0.66425	34.372	3	0.96151	0.97479	14.442	3	0.6321	0.7157	27.79	3	0.54106
B7ZWL1;B2RXR3;Q6ZQ08-2;Q6ZQ08;Q6ZQ08-4;Q8CGI8;Q505C5;Q6ZQ08-3	B7ZWL1;B2RXR3;Q6ZQ08-2;Q6ZQ08;Q6ZQ08-4	12;12;12;12;12;5;1;1	12;12;12;12;12;5;1;1	12;12;12;12;12;5;1;1	CCR4-NOT transcription complex subunit 1	Cnot1	>tr|B7ZWL1|B7ZWL1_MOUSE CCR4-NOT transcription complex subunit 1 OS=Mus musculus GN=Cnot1 PE=2 SV=1;>tr|B2RXR3|B2RXR3_MOUSE Cnot1 protein OS=Mus musculus GN=Cnot1 PE=2 SV=1;>sp|Q6ZQ08-2|CNOT1_MOUSE Isoform 2 of CCR4-NOT transcription complex subunit 1 OS=M	8	12	12	12	12	12	12	6.4	6.4	6.4	260.95	2326	2326;2369;2371;2375;2376;658;188;494	2		13								13	4.0266E-31	0.71944	0.82413	39.756	13	0.72222	0.95755	40.465	13	1.1004	1.1395	28.18	13	0.71944	0.82413	39.756	13	0.72222
B2RXS4;Q8CHG6;Q99LF0;Q8K2J5	B2RXS4;Q8CHG6	19;14;7;6	19;14;7;6	19;14;7;6	Plexin-B2	Plxnb2	>sp|B2RXS4|PLXB2_MOUSE Plexin-B2 OS=Mus musculus GN=Plxnb2 PE=1 SV=1;>tr|Q8CHG6|Q8CHG6_MOUSE MKIAA0315 protein (Fragment) OS=Mus musculus GN=mKIAA0315 PE=4 SV=2	4	19	19	19	19	19	19	15.7	15.7	15.7	206.23	1842	1842;1299;470;615	3.23		4	10	7	1					22	1.7715E-210	0.88931	0.96231	45.514	22	0.95088	0.98492	40.159	22	1.0894	0.95184	51.219	22	0.88931	0.96231	45.514	22	0.95088
Q7TN11;B2RY08;Q8BIK4;E9QMR2;B2RY79;B2RXS7;F8VPN7;Q8BIK4-2	Q7TN11;B2RY08;Q8BIK4;E9QMR2;B2RY79;B2RXS7;F8VPN7;Q8BIK4-2	2;2;2;2;2;2;2;2	2;2;2;2;2;2;2;2	2;2;2;2;2;2;2;2	Dedicator of cytokinesis protein 9	Dock9	>tr|Q7TN11|Q7TN11_MOUSE Dock9 protein (Fragment) OS=Mus musculus GN=Dock9 PE=2 SV=1;>tr|B2RY08|B2RY08_MOUSE Dock9 protein OS=Mus musculus GN=Dock9 PE=2 SV=1;>sp|Q8BIK4|DOCK9_MOUSE Dedicator of cytokinesis protein 9 OS=Mus musculus GN=Dock9 PE=2 SV=2;>tr|E9	8	2	2	2	2	2	2	1.6	1.6	1.6	219.06	1920	1920;2042;2055;2058;2058;2088;2113;2128	2		2								2	0.001209	0.51684	0.62498	NaN	1	0.4744	0.53562	NaN	1	0.91789	0.79039	NaN	1	0.51684	0.62498	NaN	1	0.4744
F6YZJ7;F6S5Z6;F6Q5A5;Q3UU96-2;H7BX44;D3YYN8;Q3UU96;E9PVY0;B2RXX8	F6YZJ7;F6S5Z6;F6Q5A5;Q3UU96-2;H7BX44;D3YYN8;Q3UU96;E9PVY0;B2RXX8	2;2;2;2;2;2;2;2;2	2;2;2;2;2;2;2;2;2	2;2;2;2;2;2;2;2;2	Serine/threonine-protein kinase MRCK alpha	Cdc42bpa	>tr|F6YZJ7|F6YZJ7_MOUSE Serine/threonine-protein kinase MRCK alpha (Fragment) OS=Mus musculus GN=Cdc42bpa PE=2 SV=1;>tr|F6S5Z6|F6S5Z6_MOUSE Serine/threonine-protein kinase MRCK alpha (Fragment) OS=Mus musculus GN=Cdc42bpa PE=4 SV=1;>tr|F6Q5A5|F6Q5A5_MOUSE	9	2	2	2	2	2	2	3.4	3.4	3.4	81.878	732	732;984;1048;1534;1638;1691;1719;1732;1732	2		2								2	0.0019617	0.59437	0.69036	38.776	2	0.7183	0.81172	20.3	2	1.2085	1.0333	11.117	2	0.59437	0.69036	38.776	2	0.7183
P48758;B2RXY7	P48758;B2RXY7	2;2	2;2	2;2	Carbonyl reductase [NADPH] 1	Cbr1	>sp|P48758|CBR1_MOUSE Carbonyl reductase [NADPH] 1 OS=Mus musculus GN=Cbr1 PE=1 SV=3;>tr|B2RXY7|B2RXY7_MOUSE Carbonyl reductase 1 OS=Mus musculus GN=Cbr1 PE=2 SV=1	2	2	2	2	2	2	2	15.9	15.9	15.9	30.641	277	277;277	8								2		2	3.5048E-07	0.57497	0.67931	NaN	1	0.69781	0.75035	17.601	2	0.98536	0.96514	NaN	1	0.57497	0.67931	NaN	1	0.69781
B2RY22;E9Q6L0;Q80TV8;E9QKH0;J3QP81;A5D6Q8;Q80TV8-2;E9QNY9	B2RY22;E9Q6L0;Q80TV8;E9QKH0;J3QP81;A5D6Q8;Q80TV8-2;E9QNY9	3;3;3;3;2;2;2;2	3;3;3;3;2;2;2;2	2;2;2;2;1;1;1;1	CLIP-associating protein 1	Clasp1	>tr|B2RY22|B2RY22_MOUSE Clasp1 protein OS=Mus musculus GN=Clasp1 PE=2 SV=1;>tr|E9Q6L0|E9Q6L0_MOUSE CLIP-associating protein 1 OS=Mus musculus GN=Clasp1 PE=1 SV=1;>sp|Q80TV8|CLAP1_MOUSE CLIP-associating protein 1 OS=Mus musculus GN=Clasp1 PE=1 SV=2;>tr|E9QK	8	3	3	2	3	3	2	3.9	3.9	2.5	160.25	1452	1452;1468;1535;1536;1459;1460;1525;1526	2.67		1	2							3	1.4773E-06	0.57428	0.67824	12.521	2	0.82216	0.92361	10.863	2	1.4316	1.2458	25.078	2	0.57428	0.67824	12.521	2	0.82216
Q8BYC6;B2RY27;Q3V3K3;F6RXB5;Q3UUG1	Q8BYC6;B2RY27;Q3V3K3	5;5;4;1;1	5;5;4;1;1	4;4;4;0;0	Serine/threonine-protein kinase TAO3	Taok3	>sp|Q8BYC6|TAOK3_MOUSE Serine/threonine-protein kinase TAO3 OS=Mus musculus GN=Taok3 PE=1 SV=2;>tr|B2RY27|B2RY27_MOUSE MCG125789, isoform CRA_a OS=Mus musculus GN=Taok3 PE=2 SV=1;>tr|Q3V3K3|Q3V3K3_MOUSE Serine/threonine-protein kinase TAO3 OS=Mus musculus	5	5	5	4	5	5	4	7.2	7.2	5.8	105.33	898	898;898;438;239;407	3			5							5	5.1484E-11	0.74958	0.86416	69.648	5	0.76311	0.86393	12.169	5	0.99727	0.98095	69.42	5	0.74958	0.86416	69.648	5	0.76311
Q8SNA4;K7WBQ4;Q4VCM3;P04223-2;Q5KTQ0;P04223;Q31173;B2RY37;Q66JR0;E9PX63;Q6QMF3;Q31215;O19441;Q4KN89	Q8SNA4;K7WBQ4;Q4VCM3;P04223-2;Q5KTQ0;P04223;Q31173;B2RY37;Q66JR0;E9PX63;Q6QMF3;Q31215;O19441;Q4KN89	2;2;2;2;2;2;2;2;1;1;1;1;1;1	1;1;1;1;1;1;1;1;1;1;1;1;1;1	1;1;1;1;1;1;1;1;1;1;1;1;1;1	H-2 class I histocompatibility antigen, K-K alpha chain	H2-K1;H2-K;H2-Bl-like;LOC676837;H2-Q1;H2-B2;H2-Tw5	>tr|Q8SNA4|Q8SNA4_MOUSE MHC class Ia H2-K antigen (Fragment) OS=Mus musculus GN=H2-K1 PE=2 SV=1;>tr|K7WBQ4|K7WBQ4_MOUSE MHC class I antigen (Fragment) OS=Mus musculus GN=H2-K PE=2 SV=1;>tr|Q4VCM3|Q4VCM3_MOUSE MHC class I antigen OS=Mus musculus GN=H2-Bl-li	14	2	1	1	2	1	1	8.5	5.2	5.2	30.881	270	270;282;333;360;362;369;374;382;341;341;359;363;368;382	6						1				1	2.1632E-05	1.6011	2.037	NaN	1	0.68146	0.80631	NaN	1	0.42563	0.42408	NaN	1	1.6011	2.037	NaN	1	0.68146
Q9D486-3;Q9D486-2;B2RY70;Q9D486	Q9D486-3;Q9D486-2;B2RY70;Q9D486	1;1;1;1	1;1;1;1	1;1;1;1	C-Maf-inducing protein	Cmip	>sp|Q9D486-3|CMIP_MOUSE Isoform 3 of C-Maf-inducing protein OS=Mus musculus GN=Cmip;>sp|Q9D486-2|CMIP_MOUSE Isoform 2 of C-Maf-inducing protein OS=Mus musculus GN=Cmip;>tr|B2RY70|B2RY70_MOUSE 4933407C03Rik protein OS=Mus musculus GN=Cmip PE=2 SV=1;>sp|Q9D4	4	1	1	1	1	1	1	3.9	3.9	3.9	54.172	485	485;685;739;773	4				1						1	6.1918E-06	0.25024	0.27439	NaN	1	0.21791	0.23441	NaN	1	0.87079	0.87753	NaN	1	0.25024	0.27439	NaN	1	0.21791
P85094;B2RY90	P85094;B2RY90	2;2	2;2	2;2	Isochorismatase domain-containing protein 2A, mitochondrial	Isoc2a	>sp|P85094|ISC2A_MOUSE Isochorismatase domain-containing protein 2A, mitochondrial OS=Mus musculus GN=Isoc2a PE=1 SV=1;>tr|B2RY90|B2RY90_MOUSE Isoc2a protein OS=Mus musculus GN=Isoc2a PE=2 SV=1	2	2	2	2	2	2	2	16	16	16	22.417	206	206;206	8.75								1	3	4	6.1669E-08	1.3983	1.5646	19.235	4	1.5029	1.5295	16.692	4	1.3031	1.1094	13.215	4	1.3983	1.5646	19.235	4	1.5029
B2X2D9	B2X2D9	1	1	1		Ttc37	>tr|B2X2D9|B2X2D9_MOUSE ASL1/AK129128 fusion OS=Mus musculus GN=Ttc37 PE=2 SV=1	1	1	1	1	1	1	1	3.8	3.8	3.8	35.318	315	315	5.5					1	1				2	0.003546	0.83978	1.0297	3.8415	2	0.85061	1.0653	1.232	2	1.0822	1.1014	1.7651	2	0.83978	1.0297	3.8415	2	0.85061
Q3UVG3;B6YY24	Q3UVG3;B6YY24	3;3	3;3	3;3	Protein FAM91A1	Fam91a1;D15Ertd621e	>sp|Q3UVG3|F91A1_MOUSE Protein FAM91A1 OS=Mus musculus GN=Fam91a1 PE=2 SV=1;>tr|B6YY24|B6YY24_MOUSE DNA segment, Chr 15, ERATO Doi 621, expressed, isoform CRA_a OS=Mus musculus GN=D15Ertd621e PE=2 SV=1	2	3	3	3	3	3	3	6.3	6.3	6.3	93.462	837	837;837	4				4						4	9.4521E-09	0.78086	0.82695	14.415	4	0.9395	0.89944	10.553	4	1.1912	1.066	14.793	4	0.78086	0.82695	14.415	4	0.9395
Q80UE3;Q3UNQ6;O70318;B6ZHD0;Q811B2;Q8CGJ6;Q8C928;B6ZHC6;Q7TPN6;Q8BSR4	Q80UE3;Q3UNQ6;O70318;B6ZHD0;Q811B2;Q8CGJ6;Q8C928;B6ZHC6	20;20;20;20;16;14;14;13;4;2	1;1;1;1;0;0;0;0;0;0	1;1;1;1;0;0;0;0;0;0	Band 4.1-like protein 2	Epb4.1l2;Epb41l2	>tr|Q80UE3|Q80UE3_MOUSE Protein 4.1G OS=Mus musculus GN=Epb4.1l2 PE=2 SV=1;>tr|Q3UNQ6|Q3UNQ6_MOUSE Putative uncharacterized protein OS=Mus musculus GN=Epb4.1l2 PE=2 SV=1;>sp|O70318|E41L2_MOUSE Band 4.1-like protein 2 OS=Mus musculus GN=Epb41l2 PE=1 SV=2;>t	10	20	1	1	20	1	1	26.3	1	1	109.97	988	988;988;988;988;689;510;806;689;297;114	3			1							1	5.6575E-282	0.92073	1.0799	NaN	1	0.85352	1.1304	NaN	1	0.8909	0.90444	NaN	1	0.92073	1.0799	NaN	1	0.85352
B7FAU9;Q8BTM8;B7FAV1;B9EKP5;Q6KAM8;Q3U7N9;J3JS91;F6XC15;I7HPX4;F6Z2C0;Q4FZG4;F7AVL7;Q8BTM8-2;Q9JJ37	B7FAU9;Q8BTM8;B7FAV1;B9EKP5;Q6KAM8	89;89;88;88;73;29;14;12;10;10;8;3;3;2	89;89;88;88;73;29;14;12;10;10;8;3;3;2	83;83;82;82;70;27;12;10;10;10;8;3;1;2	Filamin-A	Flna	>tr|B7FAU9|B7FAU9_MOUSE Filamin, alpha OS=Mus musculus GN=Flna PE=1 SV=1;>sp|Q8BTM8|FLNA_MOUSE Filamin-A OS=Mus musculus GN=Flna PE=1 SV=5;>tr|B7FAV1|B7FAV1_MOUSE Filamin, alpha (Fragment) OS=Mus musculus GN=Flna PE=1 SV=1;>tr|B9EKP5|B9EKP5_MOUSE Filamin,	14	89	89	83	89	89	83	48.3	48.3	46.8	280.5	2639	2639;2647;2583;2639;1952;1061;277;511;280;280;262;74;249;65	1.88	18	132								150	0	0.8354	1.0215	27.717	142	0.7579	0.95667	24.493	142	0.91656	0.90523	22.311	141	0.8354	1.0215	27.717	142	0.7579
Q4FK88;Q4FJV4;Q3U5N9;P10107;B7STB7;Q3US43	Q4FK88;Q4FJV4;Q3U5N9;P10107;B7STB7;Q3US43	9;9;9;9;9;8	9;9;9;9;9;8	9;9;9;9;9;8	Annexin;Annexin A1	Anxa1	>tr|Q4FK88|Q4FK88_MOUSE Annexin OS=Mus musculus GN=Anxa1 PE=2 SV=1;>tr|Q4FJV4|Q4FJV4_MOUSE Annexin OS=Mus musculus GN=Anxa1 PE=2 SV=1;>tr|Q3U5N9|Q3U5N9_MOUSE Annexin OS=Mus musculus GN=Anxa1 PE=2 SV=1;>sp|P10107|ANXA1_MOUSE Annexin A1 OS=Mus musculus GN=An	6	9	9	9	9	9	9	32.9	32.9	32.9	38.734	346	346;346;346;346;346;355	6.85						2	11			13	1.1799E-212	0.48503	0.58022	19.911	11	0.49709	0.56945	23.407	11	1.0025	0.98105	25.328	11	0.48503	0.58022	19.911	11	0.49709
B7ZCL7;Q9ESX5;Q499D4;Q3TM67;Q3TI79;F6S1S5;A2AN81;F6YUI5	B7ZCL7;Q9ESX5;Q499D4;Q3TM67;Q3TI79;F6S1S5	3;3;3;3;3;2;1;1	3;3;3;3;3;2;1;1	3;3;3;3;3;2;1;1	H/ACA ribonucleoprotein complex subunit 4	Dkc1	>tr|B7ZCL7|B7ZCL7_MOUSE H/ACA ribonucleoprotein complex subunit 4 (Fragment) OS=Mus musculus GN=Dkc1 PE=2 SV=1;>sp|Q9ESX5|DKC1_MOUSE H/ACA ribonucleoprotein complex subunit 4 OS=Mus musculus GN=Dkc1 PE=1 SV=4;>tr|Q499D4|Q499D4_MOUSE Dkc1 protein OS=Mus mus	8	3	3	3	3	3	3	16.5	16.5	16.5	29.965	260	260;509;509;509;509;74;145;184	5					3					3	1.4276E-07	0.75607	0.76482	47.419	3	0.71309	0.65722	23.026	3	0.55286	0.55563	19.584	2	0.75607	0.76482	47.419	3	0.71309
B7ZCV4;Q8BLS2;Q8BGB8;B9EID1	B7ZCV4;Q8BLS2;Q8BGB8;B9EID1	2;2;2;2	2;2;2;2	2;2;2;2	Ubiquinone biosynthesis protein COQ4 homolog, mitochondrial	Coq4	>tr|B7ZCV4|B7ZCV4_MOUSE Ubiquinone biosynthesis protein COQ4 homolog, mitochondrial (Fragment) OS=Mus musculus GN=Coq4 PE=2 SV=2;>tr|Q8BLS2|Q8BLS2_MOUSE Ubiquinone biosynthesis protein COQ4 homolog, mitochondrial OS=Mus musculus GN=Coq4 PE=2 SV=1;>sp|Q8BGB	4	2	2	2	2	2	2	12.1	12.1	12.1	22.35	199	199;216;266;266	8								2		2	6.8009E-06	0.77164	0.93402	6.5531	2	0.77164	0.93195	0.10532	2	1.035	1.037	4.9471	2	0.77164	0.93402	6.5531	2	0.77164
B7ZMP1;B7ZMP1-2;E9Q1R1	B7ZMP1;B7ZMP1-2	3;2;1	3;2;1	3;2;1	Probable Xaa-Pro aminopeptidase 3	Xpnpep3	>sp|B7ZMP1|XPP3_MOUSE Probable Xaa-Pro aminopeptidase 3 OS=Mus musculus GN=Xpnpep3 PE=2 SV=1;>sp|B7ZMP1-2|XPP3_MOUSE Isoform 2 of Probable Xaa-Pro aminopeptidase 3 OS=Mus musculus GN=Xpnpep3	3	3	3	3	3	3	3	10.3	10.3	10.3	56.677	506	506;386;205	5.25					3	1				4	7.9178E-30	1.0411	1.11	20.265	4	1.0912	1.1612	8.5844	4	1.0864	0.98102	17.378	4	1.0411	1.11	20.265	4	1.0912
D3YZA1;Q9CY57-5;B7ZMS6;Q9CY57-4;D3Z7T7;Q9CY57-3;E9PW20;Q9CY57-2;Q2VPR3;Q9CY57	D3YZA1;Q9CY57-5;B7ZMS6;Q9CY57-4;D3Z7T7;Q9CY57-3;E9PW20;Q9CY57-2;Q2VPR3;Q9CY57	1;1;1;1;1;1;1;1;1;1	1;1;1;1;1;1;1;1;1;1	1;1;1;1;1;1;1;1;1;1	Chromatin target of PRMT1 protein	Chtop	>tr|D3YZA1|D3YZA1_MOUSE Chromatin target of PRMT1 protein (Fragment) OS=Mus musculus GN=Chtop PE=2 SV=2;>sp|Q9CY57-5|CHTOP_MOUSE Isoform 5 of Chromatin target of PRMT1 protein OS=Mus musculus GN=Chtop;>tr|B7ZMS6|B7ZMS6_MOUSE 2500003M10Rik protein OS=Mus mu	10	1	1	1	1	1	1	10.6	10.6	10.6	13.447	123	123;178;178;179;195;202;203;225;233;249	8								1		1	0.0024012	1.7192	2.0414	NaN	1	0.56491	0.70439	NaN	1	0.32859	0.32738	NaN	1	1.7192	2.0414	NaN	1	0.56491
F6ZL69;F6PY46;Q8CF63;Q80TM9-4;Q80TM9-6;Q80TM9-3;B7ZN33;Q80TM9	F6ZL69;F6PY46;Q8CF63;Q80TM9-4;Q80TM9-6;Q80TM9-3;B7ZN33;Q80TM9	2;2;2;2;2;2;2;2	2;2;2;2;2;2;2;2	2;2;2;2;2;2;2;2	Nischarin	Nisch	>tr|F6ZL69|F6ZL69_MOUSE Nischarin (Fragment) OS=Mus musculus GN=Nisch PE=4 SV=1;>tr|F6PY46|F6PY46_MOUSE Nischarin (Fragment) OS=Mus musculus GN=Nisch PE=4 SV=1;>tr|Q8CF63|Q8CF63_MOUSE Putative uncharacterized protein OS=Mus musculus GN=Nisch PE=2 SV=1;>sp|	8	2	2	2	2	2	2	16.8	16.8	16.8	16.398	149	149;249;301;472;516;1348;1424;1593	2		3								3	8.2069E-05	0.95291	1.1529	3.7613	3	0.79542	0.93603	9.1835	3	0.78628	0.8078	1.3391	3	0.95291	1.1529	3.7613	3	0.79542
Q3TXB7;F8WI14;B7ZNR0;Q9QX30;Q61508;Q3TDX7;Q9Z2R8;Q61508-2;D3Z772;D3YV22;D3Z0U9;D3Z038;D3YV64	Q3TXB7;F8WI14;B7ZNR0;Q9QX30;Q61508;Q3TDX7;Q9Z2R8;Q61508-2	3;3;3;3;3;3;2;2;1;1;1;1;1	3;3;3;3;3;3;2;2;1;1;1;1;1	3;3;3;3;3;3;2;2;1;1;1;1;1	Extracellular matrix protein 1	Ecm1	>tr|Q3TXB7|Q3TXB7_MOUSE Putative uncharacterized protein OS=Mus musculus GN=Ecm1 PE=2 SV=1;>tr|F8WI14|F8WI14_MOUSE Extracellular matrix protein 1 OS=Mus musculus GN=Ecm1 PE=2 SV=1;>tr|B7ZNR0|B7ZNR0_MOUSE Ecm1 protein OS=Mus musculus GN=Ecm1 PE=2 SV=1;>tr|Q	13	3	3	3	3	3	3	8.2	8.2	8.2	62.703	558	558;558;558;559;559;559;434;434;140;230;251;266;295	4.33				2	1					3	6.5847E-13	1.9414	2.1872	83.401	3	1.6854	1.9223	36.475	3	0.5588	0.55542	53.101	3	1.9414	2.1872	83.401	3	1.6854
Q80UZ0;B7ZNX9;E9QLU9;B9EK94;E9QKY4;Q571N6	Q80UZ0;B7ZNX9;E9QLU9;B9EK94;E9QKY4;Q571N6	1;1;1;1;1;1	1;1;1;1;1;1	1;1;1;1;1;1	FYVE, RhoGEF and PH domain-containing protein 5	Fgd5	>sp|Q80UZ0|FGD5_MOUSE FYVE, RhoGEF and PH domain-containing protein 5 OS=Mus musculus GN=Fgd5 PE=1 SV=2;>tr|B7ZNX9|B7ZNX9_MOUSE Fgd5 protein OS=Mus musculus GN=Fgd5 PE=2 SV=1;>tr|E9QLU9|E9QLU9_MOUSE FYVE, RhoGEF and PH domain-containing protein 5 OS=Mus mu	6	1	1	1	1	1	1	1.6	1.6	1.6	134.72	1219	1219;1312;1356;1356;1514;1530	5		1		1	1	1		1		5	0.0059301	13.022	16.157	82.073	5	0.65649	0.7791	83.666	5	0.022972	0.0227	80.893	5	13.022	16.157	82.073	5	0.65649
O88569-3;O88569-2;B7ZP22;O88569	O88569-3;O88569-2;B7ZP22;O88569	8;8;8;8	8;8;8;8	8;8;8;8	Heterogeneous nuclear ribonucleoproteins A2/B1	Hnrnpa2b1	>sp|O88569-3|ROA2_MOUSE Isoform 3 of Heterogeneous nuclear ribonucleoproteins A2/B1 OS=Mus musculus GN=Hnrnpa2b1;>sp|O88569-2|ROA2_MOUSE Isoform 2 of Heterogeneous nuclear ribonucleoproteins A2/B1 OS=Mus musculus GN=Hnrnpa2b1;>tr|B7ZP22|B7ZP22_MOUSE Hetero	4	8	8	8	8	8	8	38.2	38.2	38.2	32.46	301	301;341;341;353	6.92						1	12			13	2.6522E-106	0.42538	0.52409	22.715	13	0.37849	0.46455	35.239	13	0.89565	0.8687	22.729	13	0.42538	0.52409	22.715	13	0.37849
Q62433;Q545R3;Q3TSR4;Q3TD08;B7ZWC0;E9Q0J8;E9PZC7;E9Q7G8;E9Q147;E9Q7V2;E9Q514;E9Q5I8;E9Q3F9;E9PVF3	Q62433;Q545R3;Q3TSR4;Q3TD08;B7ZWC0;E9Q0J8;E9PZC7;E9Q7G8;E9Q147;E9Q7V2;E9Q514;E9Q5I8;E9Q3F9;E9PVF3	2;2;2;2;2;1;1;1;1;1;1;1;1;1	2;2;2;2;2;1;1;1;1;1;1;1;1;1	2;2;2;2;2;1;1;1;1;1;1;1;1;1	Protein NDRG1	Ndrg1	>sp|Q62433|NDRG1_MOUSE Protein NDRG1 OS=Mus musculus GN=Ndrg1 PE=1 SV=1;>tr|Q545R3|Q545R3_MOUSE N-myc downstream regulated gene 1 OS=Mus musculus GN=Ndrg1 PE=2 SV=1;>tr|Q3TSR4|Q3TSR4_MOUSE Putative uncharacterized protein OS=Mus musculus GN=Ndrg1 PE=2 SV=1	14	2	2	2	2	2	2	7.6	7.6	7.6	43.008	394	394;394;394;394;394;39;49;53;53;93;141;155;157;174	6						2				2	2.5594E-06	0.16945	0.20845	3.7452	2	0.18965	0.23665	8.7152	2	1.258	1.1674	10.454	2	0.16945	0.20845	3.7452	2	0.18965
E9Q467;B7ZWC5;Q3TZN9;E9Q236;B9EKC2	E9Q467;B7ZWC5;Q3TZN9;E9Q236;B9EKC2	2;2;2;2;2	2;2;2;2;2	2;2;2;2;2		Abcc4	>tr|E9Q467|E9Q467_MOUSE Protein Abcc4 OS=Mus musculus GN=Abcc4 PE=1 SV=1;>tr|B7ZWC5|B7ZWC5_MOUSE Abcc4 protein OS=Mus musculus GN=Abcc4 PE=2 SV=1;>tr|Q3TZN9|Q3TZN9_MOUSE Putative uncharacterized protein OS=Mus musculus GN=Abcc4 PE=2 SV=1;>tr|E9Q236|E9Q236_	5	2	2	2	2	2	2	2.5	2.5	2.5	140.21	1250	1250;1250;1325;1325;1325	2.25		3	1							4	8.0452E-07	0.81852	0.98671	30.464	4	1.0774	1.2464	10.252	4	1.2877	1.1691	36.55	4	0.81852	0.98671	30.464	4	1.0774
B9EKE9;B7ZWF1;Q62167;Q3TQX5;P16381;B9EIA2;Q62095;Q3U484;Q3TUR4;Q61496;Q3V086	B9EKE9;B7ZWF1;Q62167;Q3TQX5;P16381;B9EIA2;Q62095;Q3U484	12;12;12;12;10;10;8;8;2;1;1	11;11;11;11;9;9;7;7;2;1;1	11;11;11;11;9;9;7;7;2;1;1	ATP-dependent RNA helicase DDX3X;Putative ATP-dependent RNA helicase Pl10;ATP-dependent RNA helicase DDX3Y	Ddx3x;D1Pas1;Ddx3y	>tr|B9EKE9|B9EKE9_MOUSE Ddx3x protein OS=Mus musculus GN=Ddx3x PE=2 SV=1;>tr|B7ZWF1|B7ZWF1_MOUSE Ddx3x protein OS=Mus musculus GN=Ddx3x PE=2 SV=1;>sp|Q62167|DDX3X_MOUSE ATP-dependent RNA helicase DDX3X OS=Mus musculus GN=Ddx3x PE=1 SV=3;>tr|Q3TQX5|Q3TQX5_M	11	12	11	11	12	11	11	26.8	25.1	25.1	73.013	661	661;661;662;662;660;660;658;658;166;702;728	4.33				16	8					24	3.4483E-95	0.5445	0.54334	24.398	24	0.52412	0.55395	22.598	24	1.0079	0.99684	19.171	24	0.5445	0.54334	24.398	24	0.52412
Q5MJE7;Q4FJR3;Q3UBV2;Q3TP24;P08071;B8YJF9	Q5MJE7;Q4FJR3;Q3UBV2;Q3TP24;P08071;B8YJF9	1;1;1;1;1;1	1;1;1;1;1;1	1;1;1;1;1;1	Lactotransferrin	Ltf	>tr|Q5MJE7|Q5MJE7_MOUSE Lactoferrin (Fragment) OS=Mus musculus GN=Ltf PE=2 SV=1;>tr|Q4FJR3|Q4FJR3_MOUSE Lactotransferrin OS=Mus musculus GN=Ltf PE=2 SV=1;>tr|Q3UBV2|Q3UBV2_MOUSE Putative uncharacterized protein OS=Mus musculus GN=Ltf PE=2 SV=1;>tr|Q3TP24|Q	6	1	1	1	1	1	1	2.8	2.8	2.8	38.786	351	351;707;707;707;707;707	7							1			1	0.007385	0.71603	0.76416	NaN	1	0.85321	0.81042	NaN	1	1.2771	1.0623	NaN	1	0.71603	0.76416	NaN	1	0.85321
B9EHJ3;P39447;Q91YW2	B9EHJ3;P39447	26;25;9	26;25;9	26;25;9	Tight junction protein ZO-1	Tjp1	>tr|B9EHJ3|B9EHJ3_MOUSE Tight junction protein ZO-1 OS=Mus musculus GN=Tjp1 PE=1 SV=1;>sp|P39447|ZO1_MOUSE Tight junction protein ZO-1 OS=Mus musculus GN=Tjp1 PE=1 SV=2	3	26	26	26	26	26	26	23.6	23.6	23.6	188.85	1685	1685;1745;757	2		34								34	4.5464E-206	0.86706	1.0213	29.196	31	0.70645	0.91509	25.834	31	0.8305	0.88823	18.999	31	0.86706	1.0213	29.196	31	0.70645
Q02053;B9EHN0	Q02053;B9EHN0	15;15	15;15	15;15	Ubiquitin-like modifier-activating enzyme 1	Uba1	>sp|Q02053|UBA1_MOUSE Ubiquitin-like modifier-activating enzyme 1 OS=Mus musculus GN=Uba1 PE=1 SV=1;>tr|B9EHN0|B9EHN0_MOUSE Ubiquitin-activating enzyme E1, Chr X OS=Mus musculus GN=Uba1 PE=2 SV=1	2	15	15	15	15	15	15	22.7	22.7	22.7	117.81	1058	1058;1058	3.17			19	4						23	1.449E-192	0.34741	0.36736	48.693	23	0.30753	0.3746	35.573	23	0.96124	0.92268	36.771	23	0.34741	0.36736	48.693	23	0.30753
Q80W54;B9EHY2;I7HIP5	Q80W54;B9EHY2	5;5;1	5;5;1	5;5;1	CAAX prenyl protease 1 homolog	Zmpste24	>sp|Q80W54|FACE1_MOUSE CAAX prenyl protease 1 homolog OS=Mus musculus GN=Zmpste24 PE=1 SV=2;>tr|B9EHY2|B9EHY2_MOUSE Zinc metallopeptidase, STE24 homolog (S. cerevisiae) OS=Mus musculus GN=Zmpste24 PE=2 SV=1	3	5	5	5	5	5	5	15.8	15.8	15.8	54.734	475	475;475;146	6.38						5	3			8	1.1205E-13	1.0215	1.215	37.498	8	1.2217	1.397	14.819	8	1.1657	1.0931	17.287	8	1.0215	1.215	37.498	8	1.2217
P46664;B9EIE9;Q8C909	P46664;B9EIE9;Q8C909	2;2;1	2;2;1	2;2;1	Adenylosuccinate synthetase isozyme 2	Adss	>sp|P46664|PURA2_MOUSE Adenylosuccinate synthetase isozyme 2 OS=Mus musculus GN=Adss PE=1 SV=2;>tr|B9EIE9|B9EIE9_MOUSE Adenylosuccinate synthetase isozyme 2 OS=Mus musculus GN=Adss PE=2 SV=1;>tr|Q8C909|Q8C909_MOUSE Adenylosuccinate synthetase OS=Mus muscul	3	2	2	2	2	2	2	5.5	5.5	5.5	50.02	456	456;456;225	6						2				2	1.5881E-06	0.43539	0.53072	NaN	1	0.31911	0.39954	NaN	1	0.73293	0.72015	NaN	1	0.43539	0.53072	NaN	1	0.31911
Q9WVL3;B9EIV8;Q9WVL3-2;Q8C6Y2	Q9WVL3;B9EIV8;Q9WVL3-2	6;6;5;2	6;6;5;2	6;6;5;2	Solute carrier family 12 member 7	Slc12a7	>sp|Q9WVL3|S12A7_MOUSE Solute carrier family 12 member 7 OS=Mus musculus GN=Slc12a7 PE=1 SV=1;>tr|B9EIV8|B9EIV8_MOUSE Solute carrier family 12, member 7 OS=Mus musculus GN=Slc12a7 PE=2 SV=1;>sp|Q9WVL3-2|S12A7_MOUSE Isoform 2 of Solute carrier family 12 mem	4	6	6	6	6	6	6	7.7	7.7	7.7	119.48	1083	1083;1083;1054;528	2.88		1	7							8	4.778E-139	0.59465	0.6593	26.321	6	0.6602	0.76964	10.658	6	1.0552	1.0466	32.474	6	0.59465	0.6593	26.321	6	0.6602
Q8BNZ5;Q6T707;B9EIY5;Q547C4;P13516;P13011;Q99PL7;Q3UWK5	Q8BNZ5;Q6T707;B9EIY5;Q547C4;P13516;P13011;Q99PL7;Q3UWK5	2;2;2;2;2;2;2;2	2;2;2;2;2;2;2;2	2;2;2;2;2;2;2;2	Acyl-CoA desaturase 1;Acyl-CoA desaturase 2	Scd3;Scd4;Scd1;Scd2	>tr|Q8BNZ5|Q8BNZ5_MOUSE Putative uncharacterized protein OS=Mus musculus GN=Scd3 PE=2 SV=1;>tr|Q6T707|Q6T707_MOUSE Protein Scd4 OS=Mus musculus GN=Scd4 PE=2 SV=1;>tr|B9EIY5|B9EIY5_MOUSE MCG10079 OS=Mus musculus GN=Scd4 PE=2 SV=1;>tr|Q547C4|Q547C4_MOUSE MCG	8	2	2	2	2	2	2	3.8	3.8	3.8	39.224	344	344;353;353;355;355;358;359;359	7							2			2	4.5111E-05	1.2196	1.4086	7.4734	2	1.84	2.3238	13.358	2	1.3278	1.357	11.928	2	1.2196	1.4086	7.4734	2	1.84
Q6P9L5;Q6PDG0;B9EJ54;Q6ZQG1;Q6P9Y6;B0LAE1;Q80VE6	Q6P9L5;Q6PDG0;B9EJ54;Q6ZQG1;Q6P9Y6	6;6;6;6;4;1;1	6;6;6;6;4;1;1	6;6;6;6;4;1;1		Nup205	>tr|Q6P9L5|Q6P9L5_MOUSE Nup205 protein (Fragment) OS=Mus musculus GN=Nup205 PE=2 SV=1;>tr|Q6PDG0|Q6PDG0_MOUSE Nup205 protein (Fragment) OS=Mus musculus GN=Nup205 PE=2 SV=1;>tr|B9EJ54|B9EJ54_MOUSE MCG21756, isoform CRA_b OS=Mus musculus GN=Nup205 PE=2 SV=1;	7	6	6	6	6	6	6	4.7	4.7	4.7	209.92	1851	1851;2003;2008;2067;573;95;427	2		6								6	9.7889E-23	0.47703	0.6052	27.931	6	0.45098	0.59316	26.374	6	0.98333	1.0121	26.786	6	0.47703	0.6052	27.931	6	0.45098
E9QAF9;B9EJ77;Q0VGY8;Q8CHA0	E9QAF9;B9EJ77;Q0VGY8;Q8CHA0	3;3;3;2	3;3;3;2	3;3;3;2	Protein TANC1	Tanc1	>tr|E9QAF9|E9QAF9_MOUSE Protein TANC1 OS=Mus musculus GN=Tanc1 PE=2 SV=1;>tr|B9EJ77|B9EJ77_MOUSE Tanc1 protein OS=Mus musculus GN=Tanc1 PE=2 SV=1;>sp|Q0VGY8|TANC1_MOUSE Protein TANC1 OS=Mus musculus GN=Tanc1 PE=2 SV=2;>tr|Q8CHA0|Q8CHA0_MOUSE MKIAA1728 prot	4	3	3	3	3	3	3	1.5	1.5	1.5	200.06	1849	1849;1849;1856;1313	2		3								3	0.00013629	0.40813	0.51687	9.4993	2	0.44479	0.59511	56.514	2	0.93672	0.98976	77.793	2	0.40813	0.51687	9.4993	2	0.44479
G3X9N6;B9EJ86	G3X9N6;B9EJ86	1;1	1;1	1;1	Oxysterol-binding protein	Osbpl8	>tr|G3X9N6|G3X9N6_MOUSE Oxysterol-binding protein OS=Mus musculus GN=Osbpl8 PE=1 SV=1;>tr|B9EJ86|B9EJ86_MOUSE Oxysterol-binding protein OS=Mus musculus GN=Osbpl8 PE=1 SV=1	2	1	1	1	1	1	1	2.2	2.2	2.2	96.98	847	847;889	3			1							1	3.0564E-05	1.0214	1.1731	NaN	1	0.91064	1.0001	NaN	1	0.89155	0.88232	NaN	1	1.0214	1.1731	NaN	1	0.91064
P02469;Q3UHL7;E9QN70;B9EKB0;Q9CRX6;Q8K271;Q3UR38;Q0V927;E9PYT5;Q3TNZ8	P02469;Q3UHL7;E9QN70;B9EKB0;Q9CRX6;Q8K271;Q3UR38	7;7;7;7;5;5;4;2;2;1	7;7;7;7;5;5;4;2;2;1	7;7;7;7;5;5;4;2;2;1	Laminin subunit beta-1	Lamb1	>sp|P02469|LAMB1_MOUSE Laminin subunit beta-1 OS=Mus musculus GN=Lamb1 PE=1 SV=3;>tr|Q3UHL7|Q3UHL7_MOUSE Putative uncharacterized protein OS=Mus musculus GN=Lamb1 PE=2 SV=1;>tr|E9QN70|E9QN70_MOUSE Laminin subunit beta-1 OS=Mus musculus GN=Lamb1 PE=2 SV=1;>	10	7	7	7	7	7	7	5.3	5.3	5.3	197.09	1786	1786;1834;1834;1834;911;984;342;563;564;332	2		7								7	4.668E-23	0.45711	0.53595	31.348	7	0.41786	0.482	39.246	7	0.91414	0.89539	11.161	7	0.45711	0.53595	31.348	7	0.41786
Q05CE4;Q8BZZ3;Q3UV52;B9EKB3;Q9CT73;Q7TMG3;Q3TXI7	Q05CE4;Q8BZZ3;Q3UV52;B9EKB3	3;3;3;3;1;1;1	2;2;2;2;0;0;0	2;2;2;2;0;0;0	NEDD4-like E3 ubiquitin-protein ligase WWP1;E3 ubiquitin-protein ligase	Wwp1	>tr|Q05CE4|Q05CE4_MOUSE E3 ubiquitin-protein ligase OS=Mus musculus GN=Wwp1 PE=2 SV=1;>sp|Q8BZZ3|WWP1_MOUSE NEDD4-like E3 ubiquitin-protein ligase WWP1 OS=Mus musculus GN=Wwp1 PE=1 SV=2;>tr|Q3UV52|Q3UV52_MOUSE E3 ubiquitin-protein ligase OS=Mus musculus GN	7	3	2	2	3	2	2	3.9	2.7	2.7	90.082	787	787;918;918;918;108;252;431	3			2							2	2.7054E-06	0.26232	0.30397	32.619	2	0.30235	0.37553	8.3246	2	1.046	1.0294	0.95895	2	0.26232	0.30397	32.619	2	0.30235
Q80TL7-2;B9EKJ3;Q80TL7;Q3TTT0;Q5XK24	Q80TL7-2;B9EKJ3;Q80TL7;Q3TTT0	4;4;4;2;1	4;4;4;2;1	4;4;4;2;1	Protein MON2 homolog	Mon2	>sp|Q80TL7-2|MON2_MOUSE Isoform 2 of Protein MON2 homolog OS=Mus musculus GN=Mon2;>tr|B9EKJ3|B9EKJ3_MOUSE Mon2 protein OS=Mus musculus GN=Mon2 PE=2 SV=1;>sp|Q80TL7|MON2_MOUSE Protein MON2 homolog OS=Mus musculus GN=Mon2 PE=2 SV=2;>tr|Q3TTT0|Q3TTT0_MOUSE Pu	5	4	4	4	4	4	4	2.6	2.6	2.6	188.28	1708	1708;1709;1715;436;229	2		4								4	2.3878E-09	0.34971	0.42022	34.884	4	0.63844	0.85038	43.006	4	1.312	1.3949	29.98	4	0.34971	0.42022	34.884	4	0.63844
O70274;Q63739;B9EKL6	O70274;Q63739;B9EKL6	1;1;1	1;1;1	1;1;1	Protein tyrosine phosphatase type IVA 2;Protein tyrosine phosphatase type IVA 1	Ptp4a2;Ptp4a1	>sp|O70274|TP4A2_MOUSE Protein tyrosine phosphatase type IVA 2 OS=Mus musculus GN=Ptp4a2 PE=1 SV=1;>sp|Q63739|TP4A1_MOUSE Protein tyrosine phosphatase type IVA 1 OS=Mus musculus GN=Ptp4a1 PE=1 SV=1;>tr|B9EKL6|B9EKL6_MOUSE MCG114106 OS=Mus musculus GN=Ptp4a	3	1	1	1	1	1	1	8.4	8.4	8.4	19.127	167	167;173;173	9									1	1	0.00077366	1.249	1.4163	NaN	1	0.97229	1.0252	NaN	1	1.1652	0.98592	NaN	1	1.249	1.4163	NaN	1	0.97229
Q3U6T3;Q8BHF7;B9EKS7	Q3U6T3;Q8BHF7;B9EKS7	2;2;2	2;2;2	2;2;2	CDP-diacylglycerol--glycerol-3-phosphate 3-phosphatidyltransferase, mitochondrial	Pgs1	>tr|Q3U6T3|Q3U6T3_MOUSE Putative uncharacterized protein (Fragment) OS=Mus musculus GN=Pgs1 PE=2 SV=1;>sp|Q8BHF7|PGPS1_MOUSE CDP-diacylglycerol--glycerol-3-phosphate 3-phosphatidyltransferase, mitochondrial OS=Mus musculus GN=Pgs1 PE=2 SV=1;>tr|B9EKS7|B9EK	3	2	2	2	2	2	2	6.6	6.6	6.6	51.284	458	458;553;553	5					2					2	2.7005E-18	1.0248	1.1667	0.9507	2	1.6136	1.9708	42.086	2	1.6219	1.625	44.22	2	1.0248	1.1667	0.9507	2	1.6136
Q3U7U8;P62835;C5H0E8;Q3V3W9;C5H0E9	Q3U7U8;P62835;C5H0E8;Q3V3W9;C5H0E9	9;9;9;7;6	1;1;1;1;1	1;1;1;1;1	Ras-related protein Rap-1A	Rap1a;Gm9392	>tr|Q3U7U8|Q3U7U8_MOUSE Putative uncharacterized protein OS=Mus musculus GN=Rap1a PE=2 SV=1;>sp|P62835|RAP1A_MOUSE Ras-related protein Rap-1A OS=Mus musculus GN=Rap1a PE=2 SV=1;>tr|C5H0E8|C5H0E8_MOUSE Rap1A-retro1 OS=Mus musculus GN=Gm9392 PE=2 SV=1;>tr|Q3	5	9	1	1	9	1	1	38	8.2	8.2	20.846	184	184;184;184;184;184	8								1		1	2.8843E-86	0.47116	0.66271	NaN	1	0.38044	0.50721	NaN	1	0.80745	0.75791	NaN	1	0.47116	0.66271	NaN	1	0.38044
C6EQH2;Q4U2R1-2;Q4U2R1	C6EQH2;Q4U2R1-2;Q4U2R1	7;7;7	7;7;7	7;7;7	E3 ubiquitin-protein ligase HERC2	Herc2	>tr|C6EQH2|C6EQH2_MOUSE ASL1/Herc2 fusion protein OS=Mus musculus PE=2 SV=1;>sp|Q4U2R1-2|HERC2_MOUSE Isoform 2 of E3 ubiquitin-protein ligase HERC2 OS=Mus musculus GN=Herc2;>sp|Q4U2R1|HERC2_MOUSE E3 ubiquitin-protein ligase HERC2 OS=Mus musculus GN=Herc2 P	3	7	7	7	7	7	7	1.7	1.7	1.7	517.32	4746	4746;4800;4836	1	7									7	2.4537E-15	0.91443	1.1754	28.743	7	1.0027	1.3185	22.856	7	1.1779	1.2277	24.358	7	0.91443	1.1754	28.743	7	1.0027
C9K0Z4;Q03391	C9K0Z4;Q03391	1;1	1;1	1;1	Glutamate receptor ionotropic, NMDA 2D	Grin2d	>tr|C9K0Z4|C9K0Z4_MOUSE NMDA ionotropic glutamate receptor epsilon 4 subunit type 1 OS=Mus musculus GN=Grin2d PE=2 SV=1;>sp|Q03391|NMDE4_MOUSE Glutamate receptor ionotropic, NMDA 2D OS=Mus musculus GN=Grin2d PE=2 SV=3	2	1	1	1	1	1	1	0.5	0.5	0.5	142.54	1319	1319;1323	8								1		1	0.029919	0.80225	0.87216	NaN	1	0.92171	0.94125	NaN	1	1.128	0.95703	NaN	1	0.80225	0.87216	NaN	1	0.92171
C9K0Z7;O35465;O35465-2;F6WP10	C9K0Z7;O35465;O35465-2;F6WP10	2;2;2;1	2;2;2;1	2;2;2;1	Peptidyl-prolyl cis-trans isomerase FKBP8	Fkbp8	>tr|C9K0Z7|C9K0Z7_MOUSE FK-506-binding protein 38 OS=Mus musculus GN=Fkbp8 PE=2 SV=1;>sp|O35465|FKBP8_MOUSE Peptidyl-prolyl cis-trans isomerase FKBP8 OS=Mus musculus GN=Fkbp8 PE=1 SV=2;>sp|O35465-2|FKBP8_MOUSE Isoform 2 of Peptidyl-prolyl cis-trans isomera	4	2	2	2	2	2	2	8.5	8.5	8.5	38.412	354	354;402;403;36	6						2				2	5.2076E-20	0.64114	0.75785	41.409	2	0.79056	0.86165	2.2818	2	1.3614	1.235	33.156	2	0.64114	0.75785	41.409	2	0.79056
CON__ENSEMBL:ENSBTAP00000007350	CON__ENSEMBL:ENSBTAP00000007350	16	1	1			>ENSEMBL:ENSBTAP00000007350 (Bos taurus) similar to Complement C4-A precursor	1	16	1	1	16	1	1	13.2	0.7	0.7	192.99	1742	1742	5					1					1	2.0447E-126	0.021768	0.021035	NaN	1	0.0063987	0.00615	NaN	1	0.29395	0.24275	NaN	1	0.021768	0.021035	NaN	1	0.0063987
CON__ENSEMBL:ENSBTAP00000016046	CON__ENSEMBL:ENSBTAP00000016046	3	3	3			>ENSEMBL:ENSBTAP00000016046 (Bos taurus) similar to fibulin-1 C isoform 1	1	3	3	3	3	3	3	8.5	8.5	8.5	77.456	706	706	3	1			2						3	4.3627E-08	0.59168	0.86507	NaN	1	2.4677	3.337	NaN	1	3.1296	3.1393	NaN	1	0.59168	0.86507	NaN	1	2.4677
P05213;CON__ENSEMBL:ENSBTAP00000016242;Q99KA2;O89052;Q3UX10	P05213;CON__ENSEMBL:ENSBTAP00000016242;Q99KA2	16;16;12;5;1	16;16;12;5;1	0;0;0;0;0	Tubulin alpha-1B chain	Tuba1b	>sp|P05213|TBA1B_MOUSE Tubulin alpha-1B chain OS=Mus musculus GN=Tuba1b PE=1 SV=2;>ENSEMBL:ENSBTAP00000016242 (Bos taurus) similar to alpha-tubulin I isoform 1;>tr|Q99KA2|Q99KA2_MOUSE Tuba1b protein (Fragment) OS=Mus musculus GN=Tuba1b PE=2 SV=1	5	16	16	0	16	16	0	47	47	0	50.151	451	451;451;347;99;446	5.6	1	3	4	2	13	24	1	5	4	57	0	0.57026	0.67404	28.145	52	0.5571	0.64657	33.481	52	1.0432	0.9842	33.658	52	0.57026	0.67404	28.145	52	0.5571
CON__ENSEMBL:ENSBTAP00000024146;P28665	CON__ENSEMBL:ENSBTAP00000024146	19;1	19;1	19;1			>ENSEMBL:ENSBTAP00000024146 (Bos taurus) similar to alpha-2-macroglobulin isoform 1	2	19	19	19	19	19	19	18.4	18.4	18.4	164.34	1477	1477;1476	5.12		8	1	11	11			2	9	42	7.7504E-192	0.17042	0.18505	96.389	31	0.24049	0.24478	96.671	27	1.1297	1.1249	69.902	27	0.17042	0.18505	96.389	31	0.24049
CON__ENSEMBL:ENSBTAP00000032840	CON__ENSEMBL:ENSBTAP00000032840	3	3	3			>ENSEMBL:ENSBTAP00000032840 (Bos taurus) similar to apolipoprotein B, partial	1	3	3	3	3	3	3	5.9	5.9	5.9	92.273	825	825	3	2	1						1		4	5.4219E-11	0.088561	0.10351	47.44	4	0.31699	0.32621	64.133	4	2.7363	2.3095	92.913	4	0.088561	0.10351	47.44	4	0.31699
CON__ENSEMBL:ENSBTAP00000034412	CON__ENSEMBL:ENSBTAP00000034412	3	3	3			>ENSEMBL:ENSBTAP00000034412 (Bos taurus) similar to C4b-binding protein alpha chain	1	3	3	3	3	3	3	14.1	14.1	14.1	22.336	199	199	8.67								1	2	3	1.2869E-06	0.1885	0.22313	86.001	3	0.1492	0.19241	32.084	3	0.7424	0.77633	61.041	3	0.1885	0.22313	86.001	3	0.1492
CON__ENSEMBL:ENSBTAP00000037665	CON__ENSEMBL:ENSBTAP00000037665	3	3	3			>ENSEMBL:ENSBTAP00000037665 (Bos taurus) similar to Pregnancy zone protein, partial	1	3	3	3	3	3	3	8.7	8.7	8.7	65.19	578	578	5.71		1		3				1	2	7	2.9727E-15	0.096305	0.10913	122.26	3	0.11661	0.12279	46.996	3	0.78103	0.66104	100.06	3	0.096305	0.10913	122.26	3	0.11661
H7BX99;Q3TJ94;P19221;CON__P00735	H7BX99;Q3TJ94;P19221;CON__P00735	1;1;1;1	1;1;1;1	1;1;1;1	Prothrombin;Activation peptide fragment 1;Activation peptide fragment 2;Thrombin light chain;Thrombin heavy chain	F2	>tr|H7BX99|H7BX99_MOUSE Prothrombin OS=Mus musculus GN=F2 PE=2 SV=1;>tr|Q3TJ94|Q3TJ94_MOUSE Prothrombin OS=Mus musculus GN=F2 PE=2 SV=1;>sp|P19221|THRB_MOUSE Prothrombin OS=Mus musculus GN=F2 PE=1 SV=1;>P00735 SWISS-PROT:P00735 (Bos taurus) Prothrombin pre	4	1	1	1	1	1	1	2.4	2.4	2.4	70.211	617	617;618;618;625	6.67				1			1		1	3	0.0020314	0.28354	0.3201	43.031	2	0.23703	0.27012	158.03	2	0.83598	0.83932	116.35	2	0.28354	0.3201	43.031	2	0.23703
CON__P00761	CON__P00761	4	4	4			>P00761 SWISS-PROT:P00761|TRYP_PIG Trypsin - Sus scrofa (Pig).	1	4	4	4	4	4	4	26	26	26	24.409	231	231	4.85	6	2	2	2	3	3	2	3	4	27	7.5351E-268	0.033461	0.03639	116.81	19	0.031459	0.039808	121.56	17	0.97624	0.86565	50.128	17	0.033461	0.03639	116.81	19	0.031459
CON__P01030	CON__P01030	17	17	2			>P01030 SWISS-PROT:P01030 (Bos taurus) similar to Complement C4-A precursor	1	17	17	2	17	17	2	13.6	13.6	1	192.79	1741	1741	6.16				7	11	1	2	5	6	32	1.1258E-129	0.12234	0.13495	77.246	25	0.10084	0.10638	96.453	20	1.1719	1.0586	75.48	20	0.12234	0.13495	77.246	25	0.10084
CON__P01966	CON__P01966	6	6	6			>P01966 SWISS-PROT:P01966 (Bos taurus) Hemoglobin subunit alpha	1	6	6	6	6	6	6	66.9	66.9	66.9	15.184	142	142	6.75	1	1	1		2	1	1	2	7	16	3.4796E-50	0.11751	0.14244	105.18	12	0.10544	0.14191	97.693	11	0.8801	0.88988	59.387	11	0.11751	0.14244	105.18	12	0.10544
CON__P02533;CON__P08779;CON__Q04695;Q9QWL7;CON__Q9QWL7;Q61414;CON__A2A4G1;B1AQ77;Q61781;P08730;CON__P08730-1;CON__P19012;Q9Z2K1;Q3SYP5;CON__Q9Z2K1;Q3ZAW8;Q9EQD7;Q9EQD6;CON__Q3ZAW8	CON__P02533;CON__P08779;CON__Q04695;Q9QWL7;CON__Q9QWL7;Q61414;CON__A2A4G1;B1AQ77;Q61781	5;4;3;3;3;3;3;3;3;2;2;2;2;2;2;2;2;2;2	2;1;1;1;1;0;0;0;1;0;0;0;0;0;0;0;0;0;0	2;1;1;1;1;0;0;0;1;0;0;0;0;0;0;0;0;0;0	Keratin, type I cytoskeletal 17;Keratin, type I cytoskeletal 15;Keratin, type I cytoskeletal 14	Krt17;Krt15;Krt14	>P02533 SWISS-PROT:P02533 Tax_Id=9606 Gene_Symbol=KRT14 Keratin, type I cytoskeletal 14;>P08779 SWISS-PROT:P08779 Tax_Id=9606 Gene_Symbol=KRT16 Keratin, type I cytoskeletal 16;>Q04695 SWISS-PROT:Q04695 Tax_Id=9606 Gene_Symbol=KRT17 Keratin, type I cytoskel	19	5	2	2	5	2	2	10.8	5.1	5.1	51.621	472	472;473;432;433;433;452;456;456;484;437;437;456;469;469;469;470;473;474;474	1	2									2	3.1224E-10	0.25731	0.36649	NaN	1	0.38446	0.50878	NaN	1	1.4942	1.5039	NaN	1	0.25731	0.36649	NaN	1	0.38446
CON__P02769;CON__P02768-1	CON__P02769	22;2	22;2	22;2			>P02769 SWISS-PROT:P02769 (Bos taurus) Bovine serum albumin precursor	2	22	22	22	22	22	22	48.6	48.6	48.6	69.293	607	607;609	4.75		1	2	1	28					32	6.3635E-245	0.13008	0.14474	122.27	28	0.18983	0.22958	129.66	26	0.97954	0.96535	79.876	26	0.13008	0.14474	122.27	28	0.18983
CON__P04264;CON__ENSEMBL:ENSBTAP00000038253	CON__P04264	8;2	6;1	3;0			>P04264 SWISS-PROT:P04264 Tax_Id=9606 Gene_Symbol=KRT1 Keratin, type II cytoskeletal 1	2	8	6	3	8	6	3	10.6	9	3.4	66.017	644	644;606	4.75	4	1			2			4	1	12	2.2476E-83	0.26214	0.29297	159.93	9	0.20085	0.23398	109.04	8	0.69175	0.62553	87.8	8	0.26214	0.29297	159.93	9	0.20085
P05784;CON__P05784;CON__P08727;P08730-2;CON__Q99456	P05784;CON__P05784	32;32;2;1;1	32;32;2;1;1	30;30;0;0;0	Keratin, type I cytoskeletal 18	Krt18	>sp|P05784|K1C18_MOUSE Keratin, type I cytoskeletal 18 OS=Mus musculus GN=Krt18 PE=1 SV=5;>P05784 SWISS-PROT:P05784 Tax_Id=10090 Gene_Symbol=Krt18 Keratin, type I cytoskeletal 18	5	32	32	30	32	32	30	77.3	77.3	73.5	47.538	423	423;423;400;311;494	5.49	4	1	4	2	13	49		2	3	78	0	0.68042	0.82714	31.188	73	0.68708	0.78979	21.902	73	0.98561	0.94103	26.508	73	0.68042	0.82714	31.188	73	0.68708
CON__P12763	CON__P12763	6	6	6			>P12763 SWISS-PROT:P12763 (Bos taurus) Alpha-2-HS-glycoprotein precursor	1	6	6	6	6	6	6	27.9	27.9	27.9	38.418	359	359	4.54		1	2	1	7	2				13	1.6972E-96	0.13208	0.15041	111.09	10	0.058633	0.063032	107.36	10	0.46006	0.41597	79.938	10	0.13208	0.15041	111.09	10	0.058633
CON__P13645;P02535-3;P02535-2;A2A513;P02535;CON__P02535-1;Q8VCW2;Q9Z320;B2RU72;CON__Q7Z3Z0;CON__Q7Z3Y8;CON__Q148H6;CON__Q7Z3Y9;CON__Q7Z3Y7	CON__P13645	11;2;2;2;2;2;1;1;1;1;1;1;1;1	10;2;2;2;2;2;1;1;1;1;1;1;1;1	9;1;1;1;1;1;0;0;0;0;0;0;0;0			>P13645 SWISS-PROT:P13645 Tax_Id=9606 Gene_Symbol=KRT10 Keratin, type I cytoskeletal 10	14	11	10	9	11	10	9	25.6	24.5	22.9	59.51	593	593;462;561;561;570;570;446;448;448;450;459;464;468;486	3.81	9					2		5		16	1.3561E-34	0.17589	0.23015	89.429	11	0.17496	0.2237	58.166	9	0.65964	0.5623	73.08	9	0.17589	0.23015	89.429	11	0.17496
CON__P15497;Q58EV2;Q3V2G1;Q00623	CON__P15497;Q58EV2;Q3V2G1;Q00623	2;1;1;1	2;1;1;1	2;1;1;1	Apolipoprotein A-I;Truncated apolipoprotein A-I	Apoa1	>P15497 SWISS-PROT:P15497 (Bos taurus) Apolipoprotein A-I precursor;>tr|Q58EV2|Q58EV2_MOUSE Apoa1 protein OS=Mus musculus GN=Apoa1 PE=2 SV=1;>tr|Q3V2G1|Q3V2G1_MOUSE Putative uncharacterized protein OS=Mus musculus GN=Apoa1 PE=2 SV=1;>sp|Q00623|APOA1_MOUSE	4	2	2	2	2	2	2	8.7	8.7	8.7	30.276	265	265;198;264;264	8								2		2	1.592E-05	0.32048	0.33828	40.077	2	0.18248	0.17842	68.011	2	0.5694	0.48688	26.33	2	0.32048	0.33828	40.077	2	0.18248
CON__P17690	CON__P17690	2	2	2			>P17690 SWISS-PROT:P17690 (Bos taurus) Beta-2-glycoprotein 1 precursor	1	2	2	2	2	2	2	10.7	10.7	10.7	38.252	345	345	5					2					2	5.2698E-24	0.22242	0.27192	NaN	1	0.076515	0.099388	NaN	1	0.34401	0.33139	NaN	1	0.22242	0.27192	NaN	1	0.076515
CON__P34955	CON__P34955	10	10	10			>P34955 SWISS-PROT:P34955 (Bos taurus) Alpha-1-antiproteinase precursor	1	10	10	10	10	10	10	27.4	27.4	27.4	46.103	416	416	5.61				1	9	6	1		1	18	4.5735E-108	0.1628	0.18041	116.43	15	0.13244	0.13845	71.286	14	0.85447	0.79005	94.629	14	0.1628	0.18041	116.43	15	0.13244
CON__P35527	CON__P35527	5	4	4			>P35527 SWISS-PROT:P35527 Tax_Id=9606 Gene_Symbol=KRT9 Keratin, type I cytoskeletal 9	1	5	4	4	5	4	4	11.7	10.6	10.6	62.129	623	623	1	4									4	2.1788E-28	0.046811	0.061532	213.11	2	0.068772	0.084671	167.7	2	1.4691	1.379	57.438	2	0.046811	0.061532	213.11	2	0.068772
CON__P35908;Q3TTY5;CON__Q3TTY5;B2RTP7	CON__P35908	8;3;3;3	5;1;1;1	5;1;1;1			>P35908 SWISS-PROT:P35908 Tax_Id=9606 Gene_Symbol=KRT2 Keratin, type II cytoskeletal 2 epidermal	4	8	5	5	8	5	5	16.6	12.1	12.1	65.865	645	645;707;707;707	2.4	4							1		5	2.1897E-32	0.15124	0.19417	128.07	5	0.10201	0.12388	126.59	4	0.95383	0.89359	45.199	4	0.15124	0.19417	128.07	5	0.10201
CON__P41361;Q543J5;P32261	CON__P41361;Q543J5;P32261	2;1;1	2;1;1	2;1;1	Antithrombin-III	Serpinc1	>P41361 SWISS-PROT:P41361 (Bos taurus) Antithrombin-III precursor;>tr|Q543J5|Q543J5_MOUSE Antithrombin OS=Mus musculus GN=Serpinc1 PE=2 SV=1;>sp|P32261|ANT3_MOUSE Antithrombin-III OS=Mus musculus GN=Serpinc1 PE=1 SV=1	3	2	2	2	2	2	2	4.5	4.5	4.5	52.347	465	465;465;465	7.25					1	1			2	4	2.9704E-05	0.20658	0.24517	44.175	4	0.15645	0.19524	165.21	4	0.5699	0.57817	158.51	4	0.20658	0.24517	44.175	4	0.15645
CON__P50448	CON__P50448	1	1	1			>P50448 SWISS-PROT:P50448 (Bos taurus) Factor XIIa inhibitor precursor	1	1	1	1	1	1	1	3.4	3.4	3.4	51.723	468	468	5					1					1	3.5401E-05	0.22385	0.24003	NaN	1	0.31667	0.36474	NaN	1	1.4146	1.3833	NaN	1	0.22385	0.24003	NaN	1	0.31667
CON__Q05443	CON__Q05443	1	1	1			>Q05443 SWISS-PROT:Q05443 (Bos taurus) Lumican precursor	1	1	1	1	1	1	1	2.9	2.9	2.9	38.756	342	342	8								1		1	0.0053425	1.9029	2.0008	NaN	1	0.664	0.65465	NaN	1	0.34895	0.29785	NaN	1	1.9029	2.0008	NaN	1	0.664
CON__Q29443;CON__Q0IIK2	CON__Q29443;CON__Q0IIK2	11;11	11;11	11;11			>Q29443 SWISS-PROT:Q29443 Serotransferrin - Bos taurus (Bovine).;>Q0IIK2 TREMBL:Q0IIK2 (Bos taurus) Transferrin	2	11	11	11	11	11	11	22.6	22.6	22.6	75.829	685	685;704	4.08				12	1					13	2.3539E-45	0.25461	0.27065	34.973	7	0.2201	0.27326	140.88	6	1.0019	1.0102	144.73	6	0.25461	0.27065	34.973	7	0.2201
CON__Q0V8M9;E9PVS1;Q61704	CON__Q0V8M9	3;1;1	3;1;1	3;1;1			>Q0V8M9 TREMBL:Q0V8M9;Q9TRI0 (Bos taurus) similar to inter-alpha (globulin) inhibitor H3 isoform 2	3	3	3	3	3	3	3	3.5	3.5	3.5	99.536	891	891;699;889	7				1				1	1	3	1.0895E-05	0.17944	0.20403	49.996	3	0.46068	0.59457	56.049	3	3.1029	3.1311	92.907	3	0.17944	0.20403	49.996	3	0.46068
CON__Q1RMK2	CON__Q1RMK2	2	2	2			>Q1RMK2 TREMBL:Q1RMK2 (Bos taurus) IGHM protein	1	2	2	2	2	2	2	3.9	3.9	3.9	65.056	597	597	4				2						2	2.2083E-05	NaN	NaN	NaN	0	NaN	NaN	NaN	0	NaN	NaN	NaN	0	NaN	NaN	NaN	0	NaN
CON__Q28107	CON__Q28107	5	5	5			>Q28107 SWISS-PROT:Q28107 (Bos taurus) Coagulation factor V precursor	1	5	5	5	5	5	5	2.8	2.8	2.8	248.98	2211	2211	6.83					1	2		3		6	2.9558E-13	0.21915	0.28455	128.32	4	0.27325	0.32338	34.056	4	1.2126	1.1749	110.92	4	0.21915	0.28455	128.32	4	0.27325
CON__Q3SX09;A8DUN2;CON__P02070;Q9QUN8;Q54AH9;Q549D9;P02089;P02088;D4N6V9;D4N6U4;D4N6R6;D4N6N9;D4N6N2;D4N6M2;D0U293;D0U285;D0U284;D0U270;D0U269;B1Q450;A8DV59;A8DV41;A8DUQ5;A8DUQ1;A8DUP7;A8DUP5;A8DUP3;A8DUM2;A8DUL7;A8DUL5;A8DUL2;A8DUL0;A8DUK7;A8DUK4;A8DUK0;A8DUK2	CON__Q3SX09	8;3;1;1;1;1;1;1;1;1;1;1;1;1;1;1;1;1;1;1;1;1;1;1;1;1;1;1;1;1;1;1;1;1;1;1	8;3;1;1;1;1;1;1;1;1;1;1;1;1;1;1;1;1;1;1;1;1;1;1;1;1;1;1;1;1;1;1;1;1;1;1	8;3;1;1;1;1;1;1;1;1;1;1;1;1;1;1;1;1;1;1;1;1;1;1;1;1;1;1;1;1;1;1;1;1;1;1			>Q3SX09 TREMBL:Q3SX09 (Bos taurus) similar to HBG protein	36	8	8	8	8	8	8	39.8	39.8	39.8	22.06	201	201;147;145;146;146;147;147;147;147;147;147;147;147;147;147;147;147;147;147;147;147;147;147;147;147;147;147;147;147;147;147;147;147;147;147;151	7.7		1	1	1	1		1	2	13	20	3.9754E-213	0.125	0.1664	154.16	17	0.15253	0.18136	147.76	17	1.3239	1.1144	90.021	17	0.125	0.1664	154.16	17	0.15253
CON__Q3SZV7	CON__Q3SZV7	3	3	3			>Q3SZV7 TREMBL:Q3SZV7 (Bos taurus) Similar to hemopexin	1	3	3	3	3	3	3	7.8	7.8	7.8	52.295	460	460	6					3				1	4	1.2337E-09	0.11244	0.12931	68.905	4	0.12328	0.12697	63.287	4	1.08	1.039	68.019	4	0.11244	0.12931	68.905	4	0.12328
CON__Q3ZBS7	CON__Q3ZBS7	4	4	4			>Q3ZBS7 TREMBL:Q3ZBS7 (Bos taurus) Vitronectin	1	4	4	4	4	4	4	11	11	11	54.099	484	484	5.33				2	3				1	6	4.722E-14	0.26121	0.26481	151.24	6	0.095886	0.10826	90.881	4	0.88354	0.8105	115.61	4	0.26121	0.26481	151.24	6	0.095886
Q9D312;CON__Q9D312;CON__P35900;Q61782;CON__Q61782;Q9CWC9;CON__ENSEMBL:ENSP00000377550;Q6IFX2;CON__Q6IFX2;CON__P13646-1	Q9D312;CON__Q9D312	7;7;2;1;1;1;1;1;1;1	7;7;2;1;1;1;1;1;1;1	6;6;1;0;0;0;0;0;0;0	Keratin, type I cytoskeletal 20	Krt20	>sp|Q9D312|K1C20_MOUSE Keratin, type I cytoskeletal 20 OS=Mus musculus GN=Krt20 PE=1 SV=1;>Q9D312 SWISS-PROT:Q9D312 Tax_Id=10090 Gene_Symbol=Krt20 Keratin, type I cytoskeletal 20	10	7	7	6	7	7	6	20.9	20.9	18.3	49.034	431	431;431;424;93;93;232;420;452;452;458	6						9				9	1.9387E-24	1.0777	1.2112	14.61	9	1.1329	1.2379	16.56	9	1.0945	0.93768	17.396	9	1.0777	1.2112	14.61	9	1.1329
Q9DCV7;CON__Q9DCV7;D3Z6N5;CON__Q3KNV1;CON__P08729;CON__Q5XKE5	Q9DCV7;CON__Q9DCV7	24;24;7;7;7;3	20;20;7;3;3;1	17;17;4;3;3;1	Keratin, type II cytoskeletal 7	Krt7	>sp|Q9DCV7|K2C7_MOUSE Keratin, type II cytoskeletal 7 OS=Mus musculus GN=Krt7 PE=1 SV=1;>Q9DCV7 SWISS-PROT:Q9DCV7 Tax_Id=10090 Gene_Symbol=Krt7 Keratin, type II cytoskeletal 7	6	24	20	17	24	20	17	52.5	47	42.2	50.708	457	457;457;115;469;469;535	5.71					14	26		1		41	5.1197E-176	0.56834	0.67241	27.208	40	0.6462	0.70209	15.638	40	1.1325	1.0307	22.438	40	0.56834	0.67241	27.208	40	0.6462
CON__Q9TTE1	CON__Q9TTE1	1	1	1			>Q9TTE1 SWISS-PROT:Q9TTE1 (Bos taurus) Endopin-1 precursor	1	1	1	1	1	1	1	3.6	3.6	3.6	46.203	411	411	5					1					1	0.001889	0.16586	0.17214	NaN	1	0.27236	0.32019	NaN	1	1.6421	1.604	NaN	1	0.16586	0.17214	NaN	1	0.27236
Q99KV4;Q8K5B2;D0EW11	Q99KV4;Q8K5B2;D0EW11	1;1;1	1;1;1	1;1;1	Multiple coagulation factor deficiency protein 2 homolog	Mcfd2	>tr|Q99KV4|Q99KV4_MOUSE Mcfd2 protein OS=Mus musculus GN=Mcfd2 PE=2 SV=1;>sp|Q8K5B2|MCFD2_MOUSE Multiple coagulation factor deficiency protein 2 homolog OS=Mus musculus GN=Mcfd2 PE=2 SV=1;>tr|D0EW11|D0EW11_MOUSE Multiple coagulation factor deficiency 2 iso	3	1	1	1	1	1	1	21.2	21.2	21.2	9.0699	80	80;145;145	9									1	1	3.5325E-10	1.7535	2.5112	NaN	1	2.4632	3.1765	NaN	1	1.4055	1.3628	NaN	1	1.7535	2.5112	NaN	1	2.4632
P16858;D2KHZ9;S4R257;S4R1W1;D3YYI5;D3Z0Z9;Q3TUZ9;S4R1W8;Q6IWE3;Q4VBD1;W8QM43;V9GXA7;Q8CEV2;V9GX06;Q3V2I5;S4R2G5;Q64467	P16858;D2KHZ9;S4R257;S4R1W1;D3YYI5	11;11;10;10;6;5;4;3;3;2;1;1;1;1;1;1;1	11;11;10;10;6;5;4;3;3;2;1;1;1;1;1;1;1	11;11;10;10;6;5;4;3;3;2;1;1;1;1;1;1;1	Glyceraldehyde-3-phosphate dehydrogenase	Gapdh;Gm7293	>sp|P16858|G3P_MOUSE Glyceraldehyde-3-phosphate dehydrogenase OS=Mus musculus GN=Gapdh PE=1 SV=2;>tr|D2KHZ9|D2KHZ9_MOUSE Glyceraldehyde-3-phosphate dehydrogenase OS=Mus musculus GN=GAPDH PE=2 SV=1;>tr|S4R257|S4R257_MOUSE Glyceraldehyde-3-phosphate dehydrog	17	11	11	11	11	11	11	41.4	41.4	41.4	35.81	333	333;333;280;333;336;337;144;55;96;136;77;121;156;183;236;440;440	6.41	3	1	1	4	4	7	34	4	6	64	0	0.86408	0.98346	25.463	61	0.86665	0.87088	34.549	61	1.0868	0.93587	27.073	61	0.86408	0.98346	25.463	61	0.86665
Q8BTY2-2;U3RKD2;Q8BTY2;D3Y273;H6WZ45;D3Y272;E3UVT8;F8VQC9;I1VGT6;I1VGT5;H6WZF5;I1VGT4;E3UVT9;J9RDH0;U3RF68;J9S7F7;J9S4N6;J9RZB2;J7H931;J9RV59	Q8BTY2-2;U3RKD2;Q8BTY2;D3Y273;H6WZ45;D3Y272;E3UVT8;F8VQC9;I1VGT6;I1VGT5;H6WZF5;I1VGT4;E3UVT9;J9RDH0;U3RF68;J9S7F7;J9S4N6;J9RZB2;J7H931;J9RV59	3;3;3;3;3;3;3;3;3;3;3;3;3;3;3;3;3;3;3;3	3;3;3;3;3;3;3;3;3;3;3;3;3;3;3;3;3;3;3;3	3;3;3;3;3;3;3;3;3;3;3;3;3;3;3;3;3;3;3;3	Sodium bicarbonate cotransporter 3	Slc4a7	>sp|Q8BTY2-2|S4A7_MOUSE Isoform 2 of Sodium bicarbonate cotransporter 3 OS=Mus musculus GN=Slc4a7;>tr|U3RKD2|U3RKD2_MOUSE Solute carrier family 4 sodium bicarbonate cotransporter member 7 OS=Mus musculus GN=Slc4a7 PE=2 SV=1;>sp|Q8BTY2|S4A7_MOUSE Sodium bic	20	3	3	3	3	3	3	4.1	4.1	4.1	104.68	936	936;1011;1034;1095;1113;1118;1126;1131;1133;1138;1146;1151;1200;1205;1210;1213;1218;1241;1246;1254	2.8		1	4							5	1.5348E-15	1.6867	1.9699	14.591	4	0.94516	1.1846	32.634	4	0.59247	0.58442	10.825	4	1.6867	1.9699	14.591	4	0.94516
D3Z4M2;D3YTM0;D3Z0Z2;Q924Z4	D3Z4M2;D3YTM0;D3Z0Z2;Q924Z4	2;2;2;2	2;2;2;2	2;2;2;2	Ceramide synthase 2	Cers2	>tr|D3Z4M2|D3Z4M2_MOUSE Ceramide synthase 2 (Fragment) OS=Mus musculus GN=Cers2 PE=2 SV=1;>tr|D3YTM0|D3YTM0_MOUSE Ceramide synthase 2 (Fragment) OS=Mus musculus GN=Cers2 PE=2 SV=1;>tr|D3Z0Z2|D3Z0Z2_MOUSE Ceramide synthase 2 (Fragment) OS=Mus musculus GN=Ce	4	2	2	2	2	2	2	13.8	13.8	13.8	15.505	130	130;220;245;380	7							2			2	2.5739E-33	1.2819	1.5033	15.539	2	1.3664	1.5595	8.3442	2	1.0059	0.9396	2.6837	2	1.2819	1.5033	15.539	2	1.3664
D3YTQ9;Q3UXS6;Q3UK70;P62843	D3YTQ9;Q3UXS6;Q3UK70;P62843	1;1;1;1	1;1;1;1	1;1;1;1	40S ribosomal protein S15	Rps15	>tr|D3YTQ9|D3YTQ9_MOUSE 40S ribosomal protein S15 OS=Mus musculus GN=Rps15 PE=2 SV=1;>tr|Q3UXS6|Q3UXS6_MOUSE Putative uncharacterized protein OS=Mus musculus GN=Rps15 PE=2 SV=1;>tr|Q3UK70|Q3UK70_MOUSE Putative uncharacterized protein OS=Mus musculus GN=Rps	4	1	1	1	1	1	1	10.2	10.2	10.2	13.742	118	118;124;145;145	9									1	1	0.030717	0.48363	0.69262	NaN	1	0.52993	0.68339	NaN	1	1.1895	1.1533	NaN	1	0.48363	0.69262	NaN	1	0.52993
D3YTR6;Q8R0G7;D6REG2;D3YWU4;D3YWA9	D3YTR6;Q8R0G7;D6REG2;D3YWU4;D3YWA9	2;2;1;1;1	2;2;1;1;1	2;2;1;1;1	Protein spinster homolog 1	Spns1	>tr|D3YTR6|D3YTR6_MOUSE Protein spinster homolog 1 OS=Mus musculus GN=Spns1 PE=2 SV=1;>sp|Q8R0G7|SPNS1_MOUSE Protein spinster homolog 1 OS=Mus musculus GN=Spns1 PE=2 SV=1;>tr|D6REG2|D6REG2_MOUSE Protein spinster homolog 1 OS=Mus musculus GN=Spns1 PE=2 SV=1	5	2	2	2	2	2	2	4.6	4.6	4.6	51.395	476	476;528;165;239;453	7							2			2	2.8957E-05	0.98123	1.182	NaN	1	1.0945	1.297	NaN	1	1.1234	1.1411	NaN	1	0.98123	1.182	NaN	1	1.0945
D3YU17;Q8VCM8;F6S731	D3YU17;Q8VCM8	10;10;2	10;10;2	10;10;2	Nicalin	Ncln	>tr|D3YU17|D3YU17_MOUSE Nicalin OS=Mus musculus GN=Ncln PE=2 SV=1;>sp|Q8VCM8|NCLN_MOUSE Nicalin OS=Mus musculus GN=Ncln PE=2 SV=2	3	10	10	10	10	10	10	19	19	19	62.779	562	562;563;64	5					14					14	1.0833E-111	1.1606	1.2577	46.741	14	1.6579	1.7266	31.754	14	1.2955	1.2087	45.906	14	1.1606	1.2577	46.741	14	1.6579
D3YU33;Q8CHK3;F6UP63	D3YU33;Q8CHK3	3;3;1	3;3;1	3;3;1	Lysophospholipid acyltransferase 7	Mboat7	>tr|D3YU33|D3YU33_MOUSE Lysophospholipid acyltransferase 7 OS=Mus musculus GN=Mboat7 PE=2 SV=1;>sp|Q8CHK3|MBOA7_MOUSE Lysophospholipid acyltransferase 7 OS=Mus musculus GN=Mboat7 PE=2 SV=1	3	3	3	3	3	3	3	14.5	14.5	14.5	38.753	344	344;473;123	6.8						1	4			5	9.2575E-18	1.0467	1.2768	19.916	5	1.1884	1.451	28.955	5	1.1583	1.1787	27.243	5	1.0467	1.2768	19.916	5	1.1884
D3YUA0;Q99JH8;D3YU99;Q9CQM2	D3YUA0;Q99JH8;D3YU99;Q9CQM2	2;2;1;1	2;2;1;1	2;2;1;1	ER lumen protein retaining receptor;ER lumen protein retaining receptor 1;ER lumen protein retaining receptor 2	Kdelr1;Kdelr2	>tr|D3YUA0|D3YUA0_MOUSE ER lumen protein retaining receptor OS=Mus musculus GN=Kdelr1 PE=2 SV=1;>sp|Q99JH8|ERD21_MOUSE ER lumen protein-retaining receptor 1 OS=Mus musculus GN=Kdelr1 PE=2 SV=1;>tr|D3YU99|D3YU99_MOUSE ER lumen protein retaining receptor OS=	4	2	2	2	2	2	2	20	20	20	17.504	150	150;212;138;212	9									3	3	1.3276E-08	1.1428	1.2818	7.3813	3	1.4016	1.7885	11.852	3	1.1419	1.1706	12.991	3	1.1428	1.2818	7.3813	3	1.4016
D3Z2N3;D3YUG2;D3Z0B8;D3Z2L7;Q3UT23;Q9QZ73;Q99NE7;Q3TMV8	D3Z2N3;D3YUG2;D3Z0B8;D3Z2L7;Q3UT23;Q9QZ73;Q99NE7;Q3TMV8	1;1;1;1;1;1;1;1	1;1;1;1;1;1;1;1	1;1;1;1;1;1;1;1	DCN1-like protein 1	Dcun1d1	>tr|D3Z2N3|D3Z2N3_MOUSE DCN1-like protein (Fragment) OS=Mus musculus GN=Dcun1d1 PE=4 SV=1;>tr|D3YUG2|D3YUG2_MOUSE DCN1-like protein 1 (Fragment) OS=Mus musculus GN=Dcun1d1 PE=4 SV=1;>tr|D3Z0B8|D3Z0B8_MOUSE DCN1-like protein (Fragment) OS=Mus musculus GN=Dc	8	1	1	1	1	1	1	14.9	14.9	14.9	13.141	114	114;115;214;220;244;259;259;259	8								2		2	0.00026416	0.60318	0.72418	4.9835	2	0.54318	0.64044	4.315	2	0.90052	0.89257	9.2716	2	0.60318	0.72418	4.9835	2	0.54318
D3YUG4;J3QK48;P97823-2;J3QP56;P97823;D3Z269;Q4FK51	D3YUG4;J3QK48;P97823-2;J3QP56;P97823;D3Z269;Q4FK51	2;2;2;2;2;1;1	2;2;2;2;2;1;1	2;2;2;2;2;1;1	Acyl-protein thioesterase 1	Lypla1	>tr|D3YUG4|D3YUG4_MOUSE Acyl-protein thioesterase 1 (Fragment) OS=Mus musculus GN=Lypla1 PE=2 SV=1;>tr|J3QK48|J3QK48_MOUSE Acyl-protein thioesterase 1 (Fragment) OS=Mus musculus GN=Lypla1 PE=4 SV=1;>sp|P97823-2|LYPA1_MOUSE Isoform 2 of Acyl-protein thioest	7	2	2	2	2	2	2	19	19	19	15.176	142	142;220;221;224;230;142;230	8								2		2	2.7119E-21	0.50591	0.61425	12.369	2	0.54933	0.66999	1.8521	2	1.1245	1.1279	2.8886	2	0.50591	0.61425	12.369	2	0.54933
D3YUM1;Q91YT0;D3Z1U9;D3Z0K1;D3YXX5;D6RG60	D3YUM1;Q91YT0;D3Z1U9;D3Z0K1	12;12;9;6;4;3	12;12;9;6;4;3	12;12;9;6;4;3	NADH dehydrogenase [ubiquinone] flavoprotein 1, mitochondrial	Ndufv1	>tr|D3YUM1|D3YUM1_MOUSE NADH dehydrogenase [ubiquinone] flavoprotein 1, mitochondrial OS=Mus musculus GN=Ndufv1 PE=1 SV=1;>sp|Q91YT0|NDUV1_MOUSE NADH dehydrogenase [ubiquinone] flavoprotein 1, mitochondrial OS=Mus musculus GN=Ndufv1 PE=1 SV=1;>tr|D3Z1U9|D3	6	12	12	12	12	12	12	40	40	40	49.913	455	455;464;385;146;115;120	5.84					3	16				19	2.9991E-66	0.97853	1.1231	27.614	19	0.97083	1.1051	33.363	19	0.94993	0.94853	20.1	19	0.97853	1.1231	27.614	19	0.97083
Q9R1P1;Q545G0;D3YUM8	Q9R1P1;Q545G0;D3YUM8	1;1;1	1;1;1	1;1;1	Proteasome subunit beta type-3;Proteasome subunit beta type	Psmb3;Gm4950	>sp|Q9R1P1|PSB3_MOUSE Proteasome subunit beta type-3 OS=Mus musculus GN=Psmb3 PE=1 SV=1;>tr|Q545G0|Q545G0_MOUSE Proteasome subunit beta type OS=Mus musculus GN=Psmb3 PE=2 SV=1;>tr|D3YUM8|D3YUM8_MOUSE Proteasome subunit beta type OS=Mus musculus GN=Gm4950 P	3	1	1	1	1	1	1	7.8	7.8	7.8	22.965	205	205;205;205	8								1		1	0.0021545	0.47259	0.49813	NaN	1	0.64565	0.63703	NaN	1	1.3662	1.1657	NaN	1	0.47259	0.49813	NaN	1	0.64565
D3YUQ9;E9QN08;Q80T06;P57776;P57776-3;D3Z7N2;D3YZT9;P57776-2;Q91VK2;F6ZFU0;Q8BW50;D3YY68	D3YUQ9;E9QN08;Q80T06;P57776;P57776-3;D3Z7N2;D3YZT9;P57776-2;Q91VK2;F6ZFU0	4;4;4;4;4;3;3;3;3;3;1;1	4;4;4;4;4;3;3;3;3;3;1;1	4;4;4;4;4;3;3;3;3;3;1;1	Elongation factor 1-delta	Eef1d	>tr|D3YUQ9|D3YUQ9_MOUSE Elongation factor 1-delta (Fragment) OS=Mus musculus GN=Eef1d PE=1 SV=2;>tr|E9QN08|E9QN08_MOUSE Elongation factor 1-delta (Fragment) OS=Mus musculus GN=Eef1d PE=1 SV=1;>tr|Q80T06|Q80T06_MOUSE Elongation factor 1-delta OS=Mus musculu	12	4	4	4	4	4	4	32.6	32.6	32.6	21.478	193	193;245;281;281;660;129;210;257;276;552;117;190	7							5			5	4.827E-100	0.6888	0.84423	34.308	5	0.68069	0.82468	21.557	5	0.96029	0.98306	15.017	5	0.6888	0.84423	34.308	5	0.68069
Q99J45;Q3TCW5;D3YUV1	Q99J45;Q3TCW5;D3YUV1	1;1;1	1;1;1	1;1;1	Nuclear receptor-binding protein	Nrbp1	>sp|Q99J45|NRBP_MOUSE Nuclear receptor-binding protein OS=Mus musculus GN=Nrbp1 PE=1 SV=1;>tr|Q3TCW5|Q3TCW5_MOUSE Putative uncharacterized protein OS=Mus musculus GN=Nrbp1 PE=2 SV=1;>tr|D3YUV1|D3YUV1_MOUSE Nuclear receptor-binding protein OS=Mus musculus G	3	1	1	1	1	1	1	2.1	2.1	2.1	59.865	535	535;535;543	5					2					2	0.0049296	0.47183	0.47471	3.4844	2	0.57255	0.53422	13.14	2	1.2135	1.0086	11.91	2	0.47183	0.47471	3.4844	2	0.57255
D3YUW7;E9QMC1;P59242-2;P59242;Q32NZ7;Q5PPR0	D3YUW7;E9QMC1;P59242-2;P59242;Q32NZ7	8;8;7;7;4;2	8;8;7;7;4;2	8;8;7;7;4;2	Cingulin	Cgn	>tr|D3YUW7|D3YUW7_MOUSE Cingulin OS=Mus musculus GN=Cgn PE=1 SV=1;>tr|E9QMC1|E9QMC1_MOUSE Cingulin OS=Mus musculus GN=Cgn PE=1 SV=1;>sp|P59242-2|CING_MOUSE Isoform 2 of Cingulin OS=Mus musculus GN=Cgn;>sp|P59242|CING_MOUSE Cingulin OS=Mus musculus GN=Cgn P	6	8	8	8	8	8	8	8.7	8.7	8.7	135.74	1184	1184;1192;1183;1191;703;493	3			8							8	2.8391E-23	1.0144	1.1375	46.251	8	0.98664	1.1202	27.246	8	1.0042	0.99281	42.945	8	1.0144	1.1375	46.251	8	0.98664
P98195-2;D3YV00;P98195	P98195-2;D3YV00;P98195	3;3;3	3;3;3	3;3;3	Probable phospholipid-transporting ATPase IIB	Atp9b	>sp|P98195-2|ATP9B_MOUSE Isoform 2 of Probable phospholipid-transporting ATPase IIB OS=Mus musculus GN=Atp9b;>tr|D3YV00|D3YV00_MOUSE Probable phospholipid-transporting ATPase IIB OS=Mus musculus GN=Atp9b PE=4 SV=1;>sp|P98195|ATP9B_MOUSE Probable phospholip	3	3	3	3	3	3	3	3.7	3.7	3.7	127.91	1135	1135;1135;1146	3			3							3	5.2291E-10	0.82835	0.96641	39.119	3	0.84592	1.0541	61.029	3	1.0988	1.0645	90.221	3	0.82835	0.96641	39.119	3	0.84592
D3Z0S0;D3YVI6;D3Z440;Q9CZ04;Q9CZ04-2	D3Z0S0;D3YVI6;D3Z440;Q9CZ04;Q9CZ04-2	2;2;2;2;2	2;2;2;2;2	2;2;2;2;2	COP9 signalosome complex subunit 7a	Cops7a	>tr|D3Z0S0|D3Z0S0_MOUSE COP9 signalosome complex subunit 7a (Fragment) OS=Mus musculus GN=Cops7a PE=2 SV=1;>tr|D3YVI6|D3YVI6_MOUSE COP9 signalosome complex subunit 7a (Fragment) OS=Mus musculus GN=Cops7a PE=2 SV=1;>tr|D3Z440|D3Z440_MOUSE COP9 signalosome c	5	2	2	2	2	2	2	32.9	32.9	32.9	8.6438	79	79;176;226;275;277	8								2		2	8.193E-15	0.45478	0.51025	5.1958	2	0.55248	0.60403	22.624	2	1.2647	1.1713	27.221	2	0.45478	0.51025	5.1958	2	0.55248
Q3UD86;Q3TFC0;P23249;D3YVL0;Q69ZE2;E9PW39;D3YYR1	Q3UD86;Q3TFC0;P23249;D3YVL0;Q69ZE2;E9PW39	4;4;4;4;4;4;1	4;4;4;4;4;4;1	4;4;4;4;4;4;1	Putative helicase MOV-10	Mov10	>tr|Q3UD86|Q3UD86_MOUSE Putative uncharacterized protein OS=Mus musculus GN=Mov10 PE=2 SV=1;>tr|Q3TFC0|Q3TFC0_MOUSE Putative uncharacterized protein OS=Mus musculus GN=Mov10 PE=2 SV=1;>sp|P23249|MOV10_MOUSE Putative helicase MOV-10 OS=Mus musculus GN=Mov10	7	4	4	4	4	4	4	6.3	6.3	6.3	113.55	1004	1004;1004;1004;1004;1027;1077;154	3			5							5	1.0156E-12	0.69163	0.79626	9.5528	5	0.86302	1.0155	27.986	5	1.1466	1.0924	21.82	5	0.69163	0.79626	9.5528	5	0.86302
D3YVM2;Q9QY73	D3YVM2;Q9QY73	1;1	1;1	1;1	Transmembrane protein 59	Tmem59	>tr|D3YVM2|D3YVM2_MOUSE Transmembrane protein 59 OS=Mus musculus GN=Tmem59 PE=4 SV=1;>sp|Q9QY73|TMM59_MOUSE Transmembrane protein 59 OS=Mus musculus GN=Tmem59 PE=1 SV=2	2	1	1	1	1	1	1	5.9	5.9	5.9	28.592	256	256;323	9									1	1	2.2413E-12	0.15219	0.1725	NaN	1	0.26478	0.27902	NaN	1	1.7398	1.4723	NaN	1	0.15219	0.1725	NaN	1	0.26478
D3Z4L7;D3YVM8;O55102	D3Z4L7;D3YVM8;O55102	1;1;1	1;1;1	1;1;1	Biogenesis of lysosome-related organelles complex 1 subunit 1	Bloc1s1	>tr|D3Z4L7|D3Z4L7_MOUSE Biogenesis of lysosome-related organelles complex 1 subunit 1 OS=Mus musculus GN=Bloc1s1 PE=4 SV=1;>tr|D3YVM8|D3YVM8_MOUSE Biogenesis of lysosome-related organelles complex 1 subunit 1 OS=Mus musculus GN=Bloc1s1 PE=4 SV=1;>sp|O55102	3	1	1	1	1	1	1	11.7	11.7	11.7	10.904	94	94;121;125	9									1	1	0.000477	NaN	NaN	NaN	0	1.25	1.316	NaN	1	0.27952	0.23997	NaN	1	NaN	NaN	NaN	0	1.25
Q8BFR5;D3YVN7;Q8BFR5-2	Q8BFR5;D3YVN7;Q8BFR5-2	20;20;18	20;20;18	20;20;18	Elongation factor Tu, mitochondrial;Elongation factor Tu	Tufm;Gm9755	>sp|Q8BFR5|EFTU_MOUSE Elongation factor Tu, mitochondrial OS=Mus musculus GN=Tufm PE=1 SV=1;>tr|D3YVN7|D3YVN7_MOUSE Elongation factor Tu OS=Mus musculus GN=Gm9755 PE=3 SV=1;>sp|Q8BFR5-2|EFTU_MOUSE Isoform 2 of Elongation factor Tu, mitochondrial OS=Mus mus	3	20	20	20	20	20	20	52.7	52.7	52.7	49.508	452	452;452;435	5.79					9	33				42	0	0.8782	1.0558	24.733	40	1.034	1.1394	15.409	40	1.1429	1.0356	20.49	40	0.8782	1.0558	24.733	40	1.034
D3YVS7;Q8K353	D3YVS7;Q8K353	1;1	1;1	1;1	Cysteine-rich and transmembrane domain-containing protein 1	Cystm1	>tr|D3YVS7|D3YVS7_MOUSE Cysteine-rich and transmembrane domain-containing protein 1 (Fragment) OS=Mus musculus GN=Cystm1 PE=2 SV=1;>sp|Q8K353|CYTM1_MOUSE Cysteine-rich and transmembrane domain-containing protein 1 OS=Mus musculus GN=Cystm1 PE=2 SV=1	2	1	1	1	1	1	1	11.9	11.9	11.9	9.1651	84	84;104	9									1	1	0.00082865	0.3836	0.4486	NaN	1	0.36785	0.47575	NaN	1	0.95143	0.97731	NaN	1	0.3836	0.4486	NaN	1	0.36785
F6RUD1;D3YVW2	F6RUD1;D3YVW2	1;1	1;1	1;1		Golim4	>tr|F6RUD1|F6RUD1_MOUSE Golgi integral membrane protein 4 (Fragment) OS=Mus musculus GN=Golim4 PE=4 SV=1;>tr|D3YVW2|D3YVW2_MOUSE Golgi integral membrane protein 4 OS=Mus musculus GN=Golim4 PE=1 SV=1	2	1	1	1	1	1	1	9.7	9.7	9.7	16.509	144	144;683	3			1							1	1.8462E-17	1.2245	1.2972	NaN	1	1.743	1.7204	NaN	1	1.4235	1.2136	NaN	1	1.2245	1.2972	NaN	1	1.743
D3YVZ9;Q059G7;P58059	D3YVZ9;Q059G7;P58059	2;2;2	2;2;2	2;2;2	28S ribosomal protein S21, mitochondrial	Mrps21	>tr|D3YVZ9|D3YVZ9_MOUSE 28S ribosomal protein S21, mitochondrial (Fragment) OS=Mus musculus GN=Mrps21 PE=2 SV=1;>tr|Q059G7|Q059G7_MOUSE MCG16762, isoform CRA_a OS=Mus musculus GN=Mrps21 PE=4 SV=1;>sp|P58059|RT21_MOUSE 28S ribosomal protein S21, mitochondri	3	2	2	2	2	2	2	61.4	61.4	61.4	5.1089	44	44;87;87	9									4	4	2.7153E-19	0.74636	0.85354	4.4678	3	0.78297	1.0061	3.0782	3	1.0963	1.1156	3.777	3	0.74636	0.85354	4.4678	3	0.78297
D3YW48;O88456	D3YW48;O88456	3;3	3;3	3;3	Calpain small subunit 1	Capns1	>tr|D3YW48|D3YW48_MOUSE Calpain small subunit 1 (Fragment) OS=Mus musculus GN=Capns1 PE=2 SV=1;>sp|O88456|CPNS1_MOUSE Calpain small subunit 1 OS=Mus musculus GN=Capns1 PE=2 SV=1	2	3	3	3	3	3	3	20.3	20.3	20.3	25.31	241	241;269	8								3		3	9.8806E-28	0.36959	0.45763	48.049	3	0.57453	0.68487	170.03	3	1.5847	1.5936	138.44	3	0.36959	0.45763	48.049	3	0.57453
Q8VHX6-2;D3YW87;Q8VHX6;D3Z576;Q3UXJ8	Q8VHX6-2;D3YW87;Q8VHX6;D3Z576	46;46;46;46;16	39;39;39;39;15	39;39;39;39;15	Filamin-C	Flnc	>sp|Q8VHX6-2|FLNC_MOUSE Isoform 2 of Filamin-C OS=Mus musculus GN=Flnc;>tr|D3YW87|D3YW87_MOUSE Filamin-C OS=Mus musculus GN=Flnc PE=1 SV=1;>sp|Q8VHX6|FLNC_MOUSE Filamin-C OS=Mus musculus GN=Flnc PE=1 SV=3;>tr|D3Z576|D3Z576_MOUSE Filamin-C OS=Mus musculus G	5	46	39	39	46	39	39	24.4	21.3	21.3	287.36	2693	2693;2704;2726;2737;774	2		46								46	3.92E-253	0.47964	0.56797	34.375	42	0.44631	0.55346	23.533	42	0.89198	0.89864	29.131	42	0.47964	0.56797	34.375	42	0.44631
D3YWD5;Q9D2V8	D3YWD5;Q9D2V8	1;1	1;1	1;1	Major facilitator superfamily domain-containing protein 10	Mfsd10	>tr|D3YWD5|D3YWD5_MOUSE Major facilitator superfamily domain-containing protein 10 (Fragment) OS=Mus musculus GN=Mfsd10 PE=2 SV=2;>sp|Q9D2V8|MFS10_MOUSE Major facilitator superfamily domain-containing protein 10 OS=Mus musculus GN=Mfsd10 PE=2 SV=1	2	1	1	1	1	1	1	5.4	5.4	5.4	30.062	278	278;456	7							1			1	0.00015376	0.42016	0.5072	NaN	1	0.76678	0.90709	NaN	1	1.8902	1.9077	NaN	1	0.42016	0.5072	NaN	1	0.76678
D3YWF6;Q7TQI3;D3Z7K0	D3YWF6;Q7TQI3;D3Z7K0	4;4;2	4;4;2	4;4;2	Ubiquitin thioesterase OTUB1	Otub1	>tr|D3YWF6|D3YWF6_MOUSE Ubiquitin thioesterase OTUB1 OS=Mus musculus GN=Otub1 PE=2 SV=1;>sp|Q7TQI3|OTUB1_MOUSE Ubiquitin thioesterase OTUB1 OS=Mus musculus GN=Otub1 PE=1 SV=2;>tr|D3Z7K0|D3Z7K0_MOUSE Ubiquitin thioesterase OTUB1 (Fragment) OS=Mus musculus G	3	4	4	4	4	4	4	24.1	24.1	24.1	28.036	241	241;271;95	7							4			4	1.0127E-24	0.41288	0.46764	28.21	4	0.44239	0.47944	13.396	4	1.1368	1.0492	32.179	4	0.41288	0.46764	28.21	4	0.44239
D3Z205;D3Z0Q1;Q921Z5-2;J3QM73;D3YWJ5;Q921Z5;D3Z325;D3Z312	D3Z205;D3Z0Q1;Q921Z5-2;J3QM73;D3YWJ5;Q921Z5;D3Z325;D3Z312	1;1;1;1;1;1;1;1	1;1;1;1;1;1;1;1	1;1;1;1;1;1;1;1	Tumor necrosis factor alpha-induced protein 8	Tnfaip8	>tr|D3Z205|D3Z205_MOUSE Tumor necrosis factor alpha-induced protein 8 (Fragment) OS=Mus musculus GN=Tnfaip8 PE=2 SV=1;>tr|D3Z0Q1|D3Z0Q1_MOUSE Tumor necrosis factor alpha-induced protein 8 (Fragment) OS=Mus musculus GN=Tnfaip8 PE=2 SV=1;>sp|Q921Z5-2|TFIP8_M	8	1	1	1	1	1	1	26	26	26	8.4255	77	77;114;136;166;188;198;212;212	9									1	1	0.0068158	0.93009	1.0779	NaN	1	1.1216	1.3572	NaN	1	1.2627	1.2391	NaN	1	0.93009	1.0779	NaN	1	1.1216
D3YWS3;Q9JJV2;Q9JJV2-2;Q9JJV2-3	D3YWS3;Q9JJV2;Q9JJV2-2;Q9JJV2-3	2;2;2;1	2;2;2;1	2;2;2;1	Profilin;Profilin-2	Pfn2	>tr|D3YWS3|D3YWS3_MOUSE Profilin OS=Mus musculus GN=Pfn2 PE=2 SV=1;>sp|Q9JJV2|PROF2_MOUSE Profilin-2 OS=Mus musculus GN=Pfn2 PE=1 SV=3;>sp|Q9JJV2-2|PROF2_MOUSE Isoform 2 of Profilin-2 OS=Mus musculus GN=Pfn2;>sp|Q9JJV2-3|PROF2_MOUSE Isoform 3 of Profilin-2	4	2	2	2	2	2	2	35.5	35.5	35.5	11.776	110	110;140;146;92	8							1		1	2	0.00028542	0.5963	0.67648	42.775	2	0.63241	0.70118	60.659	2	1.1213	1.0095	22.798	2	0.5963	0.67648	42.775	2	0.63241
D3Z7P2;D3Z3Z2;D3YX08;D3Z0I8;Q3UBX0	D3Z7P2;D3Z3Z2;D3YX08;D3Z0I8;Q3UBX0	2;2;2;2;2	2;2;2;2;2	2;2;2;2;2	Transmembrane protein 109	Tmem109	>tr|D3Z7P2|D3Z7P2_MOUSE Transmembrane protein 109 (Fragment) OS=Mus musculus GN=Tmem109 PE=2 SV=1;>tr|D3Z3Z2|D3Z3Z2_MOUSE Transmembrane protein 109 (Fragment) OS=Mus musculus GN=Tmem109 PE=2 SV=1;>tr|D3YX08|D3YX08_MOUSE Transmembrane protein 109 OS=Mus mus	5	2	2	2	2	2	2	28.8	28.8	28.8	8.0252	73	73;93;115;213;243	8.67								1	2	3	3.6435E-05	0.9458	1.1492	41.483	3	1.1098	1.3069	4.3066	3	1.0564	1.0751	42.733	3	0.9458	1.1492	41.483	3	1.1098
D3YX28;D3YX27;Q3TXN0;Q9JIY5;Q80V84;Q3UJR3;F6XUR8;F6TCV0;S4R1B3	D3YX28;D3YX27;Q3TXN0;Q9JIY5;Q80V84;Q3UJR3;F6XUR8;F6TCV0;S4R1B3	2;2;2;2;2;2;1;1;1	2;2;2;2;2;2;1;1;1	2;2;2;2;2;2;1;1;1	Serine protease HTRA2, mitochondrial	Htra2	>tr|D3YX28|D3YX28_MOUSE Serine protease HTRA2, mitochondrial OS=Mus musculus GN=Htra2 PE=2 SV=1;>tr|D3YX27|D3YX27_MOUSE Serine protease HTRA2, mitochondrial OS=Mus musculus GN=Htra2 PE=2 SV=1;>tr|Q3TXN0|Q3TXN0_MOUSE Putative uncharacterized protein (Fragme	9	2	2	2	2	2	2	7.5	7.5	7.5	38.945	361	361;426;445;458;458;458;249;294;328	7							3			3	0.00035261	1.9946	2.172	7.8319	3	1.8827	1.8053	1.9027	3	0.81595	0.76653	8.8239	3	1.9946	2.172	7.8319	3	1.8827
D3YX34;Q3TB96;Q3T9V8;E9Q586;O08788-2;Q6NZM3;E9Q3M3;O08788;Q3TRF1	D3YX34;Q3TB96;Q3T9V8;E9Q586;O08788-2;Q6NZM3;E9Q3M3;O08788	8;8;8;8;7;7;7;7;1	8;8;8;8;7;7;7;7;1	8;8;8;8;7;7;7;7;1	Dynactin subunit 1	Dctn1	>tr|D3YX34|D3YX34_MOUSE Dynactin subunit 1 OS=Mus musculus GN=Dctn1 PE=2 SV=1;>tr|Q3TB96|Q3TB96_MOUSE Putative uncharacterized protein OS=Mus musculus GN=Dctn1 PE=2 SV=1;>tr|Q3T9V8|Q3T9V8_MOUSE Putative uncharacterized protein OS=Mus musculus GN=Dctn1 PE=2	9	8	8	8	8	8	8	11.5	11.5	11.5	126.82	1142	1142;1239;1239;1239;1243;1264;1264;1281;395	2.92		1	11							12	3.3499E-124	0.57562	0.64625	19.281	12	0.70082	0.80123	22.274	12	1.185	1.1126	18.194	12	0.57562	0.64625	19.281	12	0.70082
Q9Z2U1;Q3UPK6;Q3TUX3;Q3TUI9;D3YX79	Q9Z2U1;Q3UPK6;Q3TUX3;Q3TUI9;D3YX79	4;4;4;4;4	4;4;4;4;4	4;4;4;4;4	Proteasome subunit alpha type-5;Proteasome subunit alpha type	Psma5;Gm8394	>sp|Q9Z2U1|PSA5_MOUSE Proteasome subunit alpha type-5 OS=Mus musculus GN=Psma5 PE=1 SV=1;>tr|Q3UPK6|Q3UPK6_MOUSE Proteasome subunit alpha type OS=Mus musculus GN=Psma5 PE=2 SV=1;>tr|Q3TUX3|Q3TUX3_MOUSE Proteasome subunit alpha type OS=Mus musculus GN=Psma5	5	4	4	4	4	4	4	22.4	22.4	22.4	26.411	241	241;241;241;241;241	8								5		5	9.7931E-48	0.41572	0.45214	70.875	5	0.5617	0.56538	12.249	5	1.0093	1.0187	71.65	5	0.41572	0.45214	70.875	5	0.5617
Q2YDW2;E9PUB7;D3YX87;Q2YDW2-2	Q2YDW2;E9PUB7;D3YX87;Q2YDW2-2	2;2;2;1	2;2;2;1	2;2;2;1	Protein misato homolog 1	Msto1	>sp|Q2YDW2|MSTO1_MOUSE Protein misato homolog 1 OS=Mus musculus GN=Msto1 PE=2 SV=1;>tr|E9PUB7|E9PUB7_MOUSE Protein misato homolog 1 OS=Mus musculus GN=Msto1 PE=2 SV=1;>tr|D3YX87|D3YX87_MOUSE Protein misato homolog 1 OS=Mus musculus GN=Msto1 PE=2 SV=1;>sp|Q	4	2	2	2	2	2	2	4.5	4.5	4.5	61.23	556	556;556;586;444	5					2					2	0.00063482	0.52084	0.57845	33.636	2	0.50437	0.59764	28.402	2	0.99157	0.97984	7.0257	2	0.52084	0.57845	33.636	2	0.50437
Q9CZY3-2;D3YXL3;Q9CZY3;Q569Y6;D3Z1I3	Q9CZY3-2;D3YXL3;Q9CZY3;Q569Y6;D3Z1I3	1;1;1;1;1	1;1;1;1;1	1;1;1;1;1	Ubiquitin-conjugating enzyme E2 variant 1	Gm5830;Ube2v1;Gm8325	>sp|Q9CZY3-2|UB2V1_MOUSE Isoform 2 of Ubiquitin-conjugating enzyme E2 variant 1 OS=Mus musculus GN=Ube2v1;>tr|D3YXL3|D3YXL3_MOUSE Uncharacterized protein OS=Mus musculus GN=Gm5830 PE=4 SV=1;>sp|Q9CZY3|UB2V1_MOUSE Ubiquitin-conjugating enzyme E2 variant 1 O	5	1	1	1	1	1	1	8.6	8.6	8.6	11.725	105	105;105;147;147;147	9									1	1	0.0034407	0.75966	0.86777	NaN	1	0.82387	0.89117	NaN	1	1.1021	0.94524	NaN	1	0.75966	0.86777	NaN	1	0.82387
D3YXN7;Q8BJU2	D3YXN7;Q8BJU2	1;1	1;1	1;1	Tetraspanin-9	Tspan9	>tr|D3YXN7|D3YXN7_MOUSE Tetraspanin-9 (Fragment) OS=Mus musculus GN=Tspan9 PE=2 SV=1;>sp|Q8BJU2|TSN9_MOUSE Tetraspanin-9 OS=Mus musculus GN=Tspan9 PE=1 SV=1	2	1	1	1	1	1	1	8.7	8.7	8.7	19.106	172	172;239	7.5							1	1		2	1.4794E-28	0.49156	0.52701	50.828	2	0.65315	0.63934	39.998	2	1.2478	1.0517	2.7476	2	0.49156	0.52701	50.828	2	0.65315
O88291-2;D3YXQ7;O88291	O88291-2;D3YXQ7;O88291	1;1;1	1;1;1	1;1;1	DBIRD complex subunit ZNF326	Zfp326;Znf326	>sp|O88291-2|ZN326_MOUSE Isoform 2 of DBIRD complex subunit ZNF326 OS=Mus musculus GN=Znf326;>tr|D3YXQ7|D3YXQ7_MOUSE DBIRD complex subunit ZNF326 (Fragment) OS=Mus musculus GN=Zfp326 PE=4 SV=1;>sp|O88291|ZN326_MOUSE DBIRD complex subunit ZNF326 OS=Mus musc	3	1	1	1	1	1	1	4.3	4.3	4.3	42.704	374	374;415;580	4				1						1	0.0039965	0.80643	0.8455	NaN	1	0.91017	0.84017	NaN	1	1.1286	0.95922	NaN	1	0.80643	0.8455	NaN	1	0.91017
Q8C0Y3;D3YXS8;Q9CZR3	Q8C0Y3;D3YXS8;Q9CZR3	1;1;1	1;1;1	1;1;1	Mitochondrial import receptor subunit TOM40B	Tomm40l	>tr|Q8C0Y3|Q8C0Y3_MOUSE Putative uncharacterized protein (Fragment) OS=Mus musculus GN=Tomm40l PE=2 SV=1;>tr|D3YXS8|D3YXS8_MOUSE Mitochondrial import receptor subunit TOM40B OS=Mus musculus GN=Tomm40l PE=2 SV=1;>sp|Q9CZR3|TM40L_MOUSE Mitochondrial import r	3	1	1	1	1	1	1	6.1	6.1	6.1	25.64	231	231;274;308	7							1			1	0.0018823	0.86333	1.1066	NaN	1	0.77826	1.0666	NaN	1	0.90798	0.95097	NaN	1	0.86333	1.1066	NaN	1	0.77826
Q6P1A9;Q5EBG5;Q58ET1;P12970;L7N202;D3YXT4;Q80UT7;F6YI27;F6ZVW4;Q8CDE3;F6VBB8;F6SSI5;V9GX35	Q6P1A9;Q5EBG5;Q58ET1;P12970;L7N202;D3YXT4;Q80UT7;F6YI27;F6ZVW4	8;8;8;8;8;8;8;4;4;3;3;3;1	8;8;8;8;8;8;8;4;4;3;3;3;1	8;8;8;8;8;8;8;4;4;3;3;3;1	60S ribosomal protein L7a	Rpl7a;Gm5619;Gm17415;Gm5459	>tr|Q6P1A9|Q6P1A9_MOUSE Ribosomal protein L7A OS=Mus musculus GN=Rpl7a PE=2 SV=1;>tr|Q5EBG5|Q5EBG5_MOUSE Ribosomal protein L7A OS=Mus musculus GN=Rpl7a PE=2 SV=1;>tr|Q58ET1|Q58ET1_MOUSE MCG11348 OS=Mus musculus GN=Rpl7a PE=2 SV=1;>sp|P12970|RL7A_MOUSE 60S	13	8	8	8	8	8	8	24.4	24.4	24.4	30.024	266	266;266;266;266;266;266;270;268;270;206;267;269;225	7.25							9	3		12	1.5636E-33	0.79883	0.98672	17.095	12	0.86102	1.0132	12.73	12	1.0585	0.94979	23.271	12	0.79883	0.98672	17.095	12	0.86102
D3YXU7;F8VQB6	D3YXU7;F8VQB6	2;2	2;2	2;2	Unconventional myosin-X	Myo10	>tr|D3YXU7|D3YXU7_MOUSE Unconventional myosin-X (Fragment) OS=Mus musculus GN=Myo10 PE=2 SV=1;>sp|F8VQB6|MYO10_MOUSE Unconventional myosin-X OS=Mus musculus GN=Myo10 PE=1 SV=1	2	2	2	2	2	2	2	5.5	5.5	5.5	90.876	786	786;2062	2		2								2	0.0001856	0.67974	0.82089	NaN	1	0.83367	0.93754	NaN	1	2.2809	1.9642	NaN	1	0.67974	0.82089	NaN	1	0.83367
Q8BJZ0;Q6PD13;Q4FJS3;Q3UKS1;D3YY85;Q8R5C8;D3YXX1;D3YY86	Q8BJZ0;Q6PD13;Q4FJS3;Q3UKS1;D3YY85;Q8R5C8;D3YXX1;D3YY86	1;1;1;1;1;1;1;1	1;1;1;1;1;1;1;1	1;1;1;1;1;1;1;1	Zinc finger MYND domain-containing protein 11	Zmynd11	>tr|Q8BJZ0|Q8BJZ0_MOUSE Zinc finger MYND domain-containing protein 11 OS=Mus musculus GN=Zmynd11 PE=2 SV=1;>tr|Q6PD13|Q6PD13_MOUSE Zmynd11 protein OS=Mus musculus GN=Zmynd11 PE=2 SV=1;>tr|Q4FJS3|Q4FJS3_MOUSE Zmynd11 protein OS=Mus musculus GN=Zmynd11 PE=2	8	1	1	1	1	1	1	1.5	1.5	1.5	64.273	548	548;561;562;562;571;602;604;618	8								1		1	0.025414	1.0082	1.1919	NaN	1	0.28314	0.33985	NaN	1	0.28085	0.27189	NaN	1	1.0082	1.1919	NaN	1	0.28314
D3Z5Y7;O88448;D3YXZ3;Q91YS4	D3Z5Y7;O88448;D3YXZ3;Q91YS4	1;1;1;1	1;1;1;1	1;1;1;1	Kinesin light chain 2	Klc2	>tr|D3Z5Y7|D3Z5Y7_MOUSE Kinesin light chain 2 (Fragment) OS=Mus musculus GN=Klc2 PE=2 SV=2;>sp|O88448|KLC2_MOUSE Kinesin light chain 2 OS=Mus musculus GN=Klc2 PE=1 SV=1;>tr|D3YXZ3|D3YXZ3_MOUSE Kinesin light chain 2 OS=Mus musculus GN=Klc2 PE=1 SV=1;>tr|Q91	4	1	1	1	1	1	1	12.7	12.7	12.7	18.548	166	166;599;617;619	5					1					1	0.00012842	0.89052	1.0079	NaN	1	0.78682	0.93969	NaN	1	0.88355	0.87399	NaN	1	0.89052	1.0079	NaN	1	0.78682
D3YYF6;Q3U935;P53996-2;Q3U5V2;Q3ULK8;P53996-3;Q5QJQ9;P53996	D3YYF6;Q3U935;P53996-2;Q3U5V2;Q3ULK8;P53996-3;Q5QJQ9;P53996	3;3;3;3;3;3;3;3	3;3;3;3;3;3;3;3	3;3;3;3;3;3;3;3	Cellular nucleic acid-binding protein	Cnbp	>tr|D3YYF6|D3YYF6_MOUSE Cellular nucleic acid-binding protein OS=Mus musculus GN=Cnbp PE=1 SV=1;>tr|Q3U935|Q3U935_MOUSE Putative uncharacterized protein OS=Mus musculus GN=Cnbp PE=2 SV=1;>sp|P53996-2|CNBP_MOUSE Isoform 2 of Cellular nucleic acid-binding pr	8	3	3	3	3	3	3	26.6	26.6	26.6	15.479	139	139;170;170;171;177;177;178;178	9									3	3	1.7387E-10	0.53328	0.70637	13.461	3	0.53302	0.67447	6.1088	3	0.86805	0.88792	10.799	3	0.53328	0.70637	13.461	3	0.53302
Q58E49;O09106;D3YYI8;Q3UXH8;Q8BQ10;P70288	Q58E49;O09106;D3YYI8;Q3UXH8;Q8BQ10;P70288	2;2;2;1;1;1	2;2;2;1;1;1	2;2;2;1;1;1	Histone deacetylase;Histone deacetylase 1;Histone deacetylase 2	Hdac1;Gm10093;Hdac2	>tr|Q58E49|Q58E49_MOUSE Histone deacetylase OS=Mus musculus GN=Hdac1 PE=2 SV=1;>sp|O09106|HDAC1_MOUSE Histone deacetylase 1 OS=Mus musculus GN=Hdac1 PE=1 SV=1;>tr|D3YYI8|D3YYI8_MOUSE Histone deacetylase OS=Mus musculus GN=Gm10093 PE=3 SV=1;>tr|Q3UXH8|Q3UXH	6	2	2	2	2	2	2	4.4	4.4	4.4	55.074	482	482;482;482;285;304;488	5					2					2	1.1268E-05	0.97288	1.1328	36.181	2	0.9076	1.1381	27.529	2	0.99361	0.99945	16.546	2	0.97288	1.1328	36.181	2	0.9076
D3YYR5;Q9JJX6-4;D3Z5U5;Q9Z256;Q9JJX6-2;Q9JJX6-3;J7IR93;Q9Z257;Q9JJX6;Q3UCX4;Q3TR36	D3YYR5;Q9JJX6-4;D3Z5U5;Q9Z256;Q9JJX6-2;Q9JJX6-3;J7IR93;Q9Z257;Q9JJX6;Q3UCX4;Q3TR36	2;2;2;2;2;2;2;2;2;2;1	2;2;2;2;2;2;2;2;2;2;1	2;2;2;2;2;2;2;2;2;2;1	P2X purinoceptor;P2X purinoceptor 4	P2rx4	>tr|D3YYR5|D3YYR5_MOUSE P2X purinoceptor (Fragment) OS=Mus musculus GN=P2rx4 PE=2 SV=1;>sp|Q9JJX6-4|P2RX4_MOUSE Isoform d of P2X purinoceptor 4 OS=Mus musculus GN=P2rx4;>tr|D3Z5U5|D3Z5U5_MOUSE P2X purinoceptor (Fragment) OS=Mus musculus GN=P2rx4 PE=2 SV=1;	11	2	2	2	2	2	2	6.6	6.6	6.6	37.351	331	331;339;358;361;361;366;366;388;388;388;388	5					2					2	5.5867E-05	0.77801	0.87971	17.851	2	0.94275	1.1202	9.19	2	1.2619	1.2474	9.8903	2	0.77801	0.87971	17.851	2	0.94275
D3YYT0;Q8BSI9;Q3UIC2;P15116	D3YYT0;Q8BSI9;Q3UIC2;P15116	3;3;3;3	3;3;3;3	3;3;3;3	Cadherin-2	Cdh2	>tr|D3YYT0|D3YYT0_MOUSE Cadherin-2 OS=Mus musculus GN=Cdh2 PE=2 SV=1;>tr|Q8BSI9|Q8BSI9_MOUSE Putative uncharacterized protein OS=Mus musculus GN=Cdh2 PE=2 SV=1;>tr|Q3UIC2|Q3UIC2_MOUSE Putative uncharacterized protein OS=Mus musculus GN=Cdh2 PE=2 SV=1;>sp|P	4	3	3	3	3	3	3	7.4	7.4	7.4	93.856	849	849;906;906;906	3			4							4	1.1741E-12	0.45262	0.53178	51.918	3	0.64428	0.69247	38.545	3	0.66408	0.65493	54.838	3	0.45262	0.53178	51.918	3	0.64428
D3YZ09;Q9CY66-3;Q9CY66-2;Q9CY66;Q3TKG5	D3YZ09;Q9CY66-3;Q9CY66-2;Q9CY66;Q3TKG5	2;2;2;2;2	2;2;2;2;2	2;2;2;2;2	H/ACA ribonucleoprotein complex subunit 1	Gar1	>tr|D3YZ09|D3YZ09_MOUSE H/ACA ribonucleoprotein complex subunit 1 (Fragment) OS=Mus musculus GN=Gar1 PE=2 SV=1;>sp|Q9CY66-3|GAR1_MOUSE Isoform 3 of H/ACA ribonucleoprotein complex subunit 1 OS=Mus musculus GN=Gar1;>sp|Q9CY66-2|GAR1_MOUSE Isoform 2 of H/ACA	5	2	2	2	2	2	2	13.6	13.6	13.6	20.448	198	198;217;229;231;231	8								2		2	2.2971E-05	0.81676	0.93539	28.018	2	0.70334	0.75615	41.514	2	0.89411	0.82736	11.67	2	0.81676	0.93539	28.018	2	0.70334
F7ABX5;Q3U9H3;Q3TFU7;D3YZR8;Q61337	F7ABX5;Q3U9H3;Q3TFU7;D3YZR8;Q61337	1;1;1;1;1	1;1;1;1;1	1;1;1;1;1	Bcl2 antagonist of cell death	Bad	>tr|F7ABX5|F7ABX5_MOUSE Bcl2 antagonist of cell death (Fragment) OS=Mus musculus GN=Bad PE=1 SV=1;>tr|Q3U9H3|Q3U9H3_MOUSE Bcl-associated death promoter, isoform CRA_a OS=Mus musculus GN=Bad PE=1 SV=1;>tr|Q3TFU7|Q3TFU7_MOUSE Putative uncharacterized protein	5	1	1	1	1	1	1	18	18	18	17.245	161	161;162;173;178;204	9									1	1	2.1403E-20	0.75417	0.9171	NaN	1	0.78388	0.96812	NaN	1	1.0394	1.0176	NaN	1	0.75417	0.9171	NaN	1	0.78388
E9Q7G1;D3YZZ5	E9Q7G1;D3YZZ5	5;5	5;5	5;5		Tmed7	>tr|E9Q7G1|E9Q7G1_MOUSE Protein Tmed7 OS=Mus musculus GN=Tmed7 PE=3 SV=1;>tr|D3YZZ5|D3YZZ5_MOUSE Protein Tmed7 OS=Mus musculus GN=Tmed7 PE=3 SV=1	2	5	5	5	5	5	5	28.7	28.7	28.7	21.276	188	188;224	8								5		5	5.3029E-13	1.115	1.3443	26.348	5	1.307	1.518	14.907	5	1.0833	1.0618	17.147	5	1.115	1.3443	26.348	5	1.307
D3Z036;Q8BX58;Q3UQL2;O88543	D3Z036;Q8BX58;Q3UQL2;O88543	1;1;1;1	1;1;1;1	1;1;1;1	COP9 signalosome complex subunit 3	Cops3	>tr|D3Z036|D3Z036_MOUSE COP9 signalosome complex subunit 3 (Fragment) OS=Mus musculus GN=Cops3 PE=2 SV=1;>tr|Q8BX58|Q8BX58_MOUSE Putative uncharacterized protein OS=Mus musculus PE=2 SV=1;>tr|Q3UQL2|Q3UQL2_MOUSE Putative uncharacterized protein OS=Mus musc	4	1	1	1	1	1	1	11.3	11.3	11.3	11.465	106	106;313;423;423	7							1			1	0.0026302	0.46716	0.56505	NaN	1	0.46786	0.55284	NaN	1	1.0508	1.0621	NaN	1	0.46716	0.56505	NaN	1	0.46786
P41216;D3Z041;D3Z457;F6WNZ2	P41216;D3Z041	10;10;2;1	8;8;2;0	8;8;2;0	Long-chain-fatty-acid--CoA ligase 1	Acsl1	>sp|P41216|ACSL1_MOUSE Long-chain-fatty-acid--CoA ligase 1 OS=Mus musculus GN=Acsl1 PE=1 SV=2;>tr|D3Z041|D3Z041_MOUSE Long-chain-fatty-acid--CoA ligase 1 OS=Mus musculus GN=Acsl1 PE=1 SV=1	4	10	8	8	10	8	8	19.5	16.6	16.6	77.951	699	699;699;136;95	4.47				8	7					15	4.9651E-47	4.3073	5.109	36.54	13	3.0429	3.313	37.004	13	0.70679	0.69451	24.783	13	4.3073	5.109	36.54	13	3.0429
D3Z069;Q8K1N2;Q8K1N2-2	D3Z069;Q8K1N2;Q8K1N2-2	3;3;3	3;3;3	3;3;3	Pleckstrin homology-like domain family B member 2	Phldb2	>tr|D3Z069|D3Z069_MOUSE Pleckstrin homology-like domain family B member 2 (Fragment) OS=Mus musculus GN=Phldb2 PE=1 SV=1;>sp|Q8K1N2|PHLB2_MOUSE Pleckstrin homology-like domain family B member 2 OS=Mus musculus GN=Phldb2 PE=1 SV=2;>sp|Q8K1N2-2|PHLB2_MOUSE I	3	3	3	3	3	3	3	4	4	4	127.17	1131	1131;1249;1302	2.67		1	2							3	4.5145E-20	0.8402	0.99549	12.127	3	0.6887	0.86151	37.98	3	0.98377	0.97672	35.993	3	0.8402	0.99549	12.127	3	0.6887
D3Z0E6;Q9Z0S1;Q3UBN8;Q3U449	D3Z0E6;Q9Z0S1;Q3UBN8;Q3U449	3;3;3;2	3;3;3;2	3;3;3;2	3(2),5-bisphosphate nucleotidase 1	Bpnt1	>tr|D3Z0E6|D3Z0E6_MOUSE 3(2),5-bisphosphate nucleotidase 1 OS=Mus musculus GN=Bpnt1 PE=1 SV=1;>sp|Q9Z0S1|BPNT1_MOUSE 3(2),5-bisphosphate nucleotidase 1 OS=Mus musculus GN=Bpnt1 PE=1 SV=2;>tr|Q3UBN8|Q3UBN8_MOUSE Putative uncharacterized protein OS=Mus	4	3	3	3	3	3	3	19.8	19.8	19.8	27.396	253	253;308;308;308	7							3			3	4.4251E-29	0.71032	0.76637	20.025	3	0.48525	0.47903	0.81162	3	1.1165	0.93684	7.9116	3	0.71032	0.76637	20.025	3	0.48525
D3Z0F3;P40630-2;Q3TSW9;P40630	D3Z0F3;P40630-2;Q3TSW9;P40630	1;1;1;1	1;1;1;1	1;1;1;1	Transcription factor A, mitochondrial	Tfam	>tr|D3Z0F3|D3Z0F3_MOUSE Transcription factor A, mitochondrial (Fragment) OS=Mus musculus GN=Tfam PE=1 SV=1;>sp|P40630-2|TFAM_MOUSE Isoform Nuclear of Transcription factor A, mitochondrial OS=Mus musculus GN=Tfam;>tr|Q3TSW9|Q3TSW9_MOUSE Putative uncharacter	4	1	1	1	1	1	1	15.4	15.4	15.4	16.678	143	143;215;243;243	8								1		1	2.2081E-13	0.67172	0.94124	NaN	1	0.74881	0.99514	NaN	1	1.3069	1.2291	NaN	1	0.67172	0.94124	NaN	1	0.74881
J3QMN4;D3Z0K8;J3QMQ8;Q9JLT4-2;Q9JLT4-4;Q9JLT4;Q9JLT4-3;Q9D8I4	J3QMN4;D3Z0K8;J3QMQ8;Q9JLT4-2;Q9JLT4-4;Q9JLT4;Q9JLT4-3	4;4;4;3;3;3;2;1	4;4;4;3;3;3;2;1	4;4;4;3;3;3;2;1	Thioredoxin reductase 2, mitochondrial	Txnrd2	>tr|J3QMN4|J3QMN4_MOUSE Thioredoxin reductase 2, mitochondrial OS=Mus musculus GN=Txnrd2 PE=1 SV=1;>tr|D3Z0K8|D3Z0K8_MOUSE Thioredoxin reductase 2, mitochondrial OS=Mus musculus GN=Txnrd2 PE=1 SV=1;>tr|J3QMQ8|J3QMQ8_MOUSE Thioredoxin reductase 2, mitochond	8	4	4	4	4	4	4	13.2	13.2	13.2	53.051	491	491;491;522;491;493;524;356;101	5.38					5	3				8	8.1168E-12	0.38716	0.46227	15.413	7	0.50176	0.62006	23.711	7	1.3011	1.3038	11.526	7	0.38716	0.46227	15.413	7	0.50176
D3Z0K9;Q9D7P6;D3Z7W0	D3Z0K9;Q9D7P6;D3Z7W0	1;1;1	1;1;1	1;1;1	Iron-sulfur cluster assembly enzyme ISCU, mitochondrial	Iscu	>tr|D3Z0K9|D3Z0K9_MOUSE Iron-sulfur cluster assembly enzyme ISCU, mitochondrial (Fragment) OS=Mus musculus GN=Iscu PE=4 SV=1;>sp|Q9D7P6|ISCU_MOUSE Iron-sulfur cluster assembly enzyme ISCU, mitochondrial OS=Mus musculus GN=Iscu PE=1 SV=1;>tr|D3Z7W0|D3Z7W0_M	3	1	1	1	1	1	1	12.5	12.5	12.5	14.692	136	136;168;209	9									1	1	0.011443	1.5545	1.762	NaN	1	1.3991	1.4745	NaN	1	1.3923	1.1782	NaN	1	1.5545	1.762	NaN	1	1.3991
D3Z0Q6;Q9Z1E4	D3Z0Q6;Q9Z1E4	1;1	1;1	1;1	Glycogen [starch] synthase, muscle	Gys1	>tr|D3Z0Q6|D3Z0Q6_MOUSE Glycogen [starch] synthase, muscle OS=Mus musculus GN=Gys1 PE=2 SV=1;>sp|Q9Z1E4|GYS1_MOUSE Glycogen [starch] synthase, muscle OS=Mus musculus GN=Gys1 PE=1 SV=2	2	1	1	1	1	1	1	3.6	3.6	3.6	76.623	674	674;738	4				1						1	4.4532E-26	0.51074	0.56392	NaN	1	0.49075	0.53963	NaN	1	NaN	NaN	NaN	0	0.51074	0.56392	NaN	1	0.49075
D6RI83;D3Z0S6;Q9CXX7;Q62189	D6RI83;D3Z0S6;Q9CXX7;Q62189	1;1;1;1	1;1;1;1	1;1;1;1	U1 small nuclear ribonucleoprotein A	Snrpa	>tr|D6RI83|D6RI83_MOUSE U1 small nuclear ribonucleoprotein A OS=Mus musculus GN=Snrpa PE=4 SV=1;>tr|D3Z0S6|D3Z0S6_MOUSE U1 small nuclear ribonucleoprotein A (Fragment) OS=Mus musculus GN=Snrpa PE=4 SV=1;>tr|Q9CXX7|Q9CXX7_MOUSE Putative uncharacterized prot	4	1	1	1	1	1	1	27.3	27.3	27.3	4.9937	44	44;247;287;287	5					1					1	0.035577	0.23176	0.26371	NaN	1	0.28389	0.3441	NaN	1	1.2249	1.2226	NaN	1	0.23176	0.26371	NaN	1	0.28389
D3Z0S9;Q61187;Q3UK08;Q3UCW0	D3Z0S9;Q61187;Q3UK08;Q3UCW0	1;1;1;1	1;1;1;1	1;1;1;1	Tumor susceptibility gene 101 protein	Tsg101	>tr|D3Z0S9|D3Z0S9_MOUSE Tumor susceptibility gene 101 protein (Fragment) OS=Mus musculus GN=Tsg101 PE=4 SV=1;>sp|Q61187|TS101_MOUSE Tumor susceptibility gene 101 protein OS=Mus musculus GN=Tsg101 PE=1 SV=2;>tr|Q3UK08|Q3UK08_MOUSE Putative uncharacterized p	4	1	1	1	1	1	1	4.9	4.9	4.9	27.445	244	244;391;391;391	6						1				1	5.5967E-05	1.2311	1.4595	NaN	1	0.8053	1.0014	NaN	1	0.65413	0.65261	NaN	1	1.2311	1.4595	NaN	1	0.8053
D3Z0V2;Q9ES28-6;Q9ES28-8;Q9ES28-4;Q9ES28-5;Q9ES28-3;Q9ES28-2;Q9ES28-7;Q9ES28	D3Z0V2;Q9ES28-6;Q9ES28-8;Q9ES28-4;Q9ES28-5;Q9ES28-3;Q9ES28-2;Q9ES28-7;Q9ES28	2;2;2;2;2;2;2;2;2	2;2;2;2;2;2;2;2;2	2;2;2;2;2;2;2;2;2	Rho guanine nucleotide exchange factor 7	Arhgef7	>tr|D3Z0V2|D3Z0V2_MOUSE Rho guanine nucleotide exchange factor 7 OS=Mus musculus GN=Arhgef7 PE=1 SV=1;>sp|Q9ES28-6|ARHG7_MOUSE Isoform F of Rho guanine nucleotide exchange factor 7 OS=Mus musculus GN=Arhgef7;>sp|Q9ES28-8|ARHG7_MOUSE Isoform H of Rho guanin	9	2	2	2	2	2	2	3.2	3.2	3.2	71.59	630	630;689;705;751;782;787;803;810;862	4				2						2	1.8762E-05	0.60157	0.61435	19.019	2	0.55536	0.55456	21.672	2	0.92319	0.86135	6.6329	2	0.60157	0.61435	19.019	2	0.55536
D3Z0V6;Q921L9;Q3TY04;P12849	D3Z0V6;Q921L9;Q3TY04;P12849	2;2;2;2	1;1;1;1	1;1;1;1	cAMP-dependent protein kinase type I-beta regulatory subunit	Prkar1b	>tr|D3Z0V6|D3Z0V6_MOUSE cAMP-dependent protein kinase type I-beta regulatory subunit OS=Mus musculus GN=Prkar1b PE=2 SV=1;>tr|Q921L9|Q921L9_MOUSE Protein kinase, cAMP dependent regulatory, type I beta OS=Mus musculus GN=Prkar1b PE=2 SV=1;>tr|Q3TY04|Q3TY04_	4	2	1	1	2	1	1	11.3	6.6	6.6	28.916	257	257;381;381;381	6						1				1	7.5418E-06	NaN	NaN	NaN	0	NaN	NaN	NaN	0	NaN	NaN	NaN	0	NaN	NaN	NaN	0	NaN
D3Z0Z6;D3Z136;X2EXE4;Q8BHI7	D3Z0Z6;D3Z136;X2EXE4;Q8BHI7	1;1;1;1	1;1;1;1	1;1;1;1	Elongation of very long chain fatty acids protein 5	Elovl5	>tr|D3Z0Z6|D3Z0Z6_MOUSE Elongation of very long chain fatty acids protein (Fragment) OS=Mus musculus GN=Elovl5 PE=2 SV=1;>tr|D3Z136|D3Z136_MOUSE Elongation of very long chain fatty acids protein (Fragment) OS=Mus musculus GN=Elovl5 PE=2 SV=1;>tr|X2EXE4|X2E	4	1	1	1	1	1	1	18.3	18.3	18.3	8.3538	71	71;180;299;299	8								1		1	0.00023457	2.3596	2.4706	NaN	1	2.4371	2.3963	NaN	1	1.5751	1.3458	NaN	1	2.3596	2.4706	NaN	1	2.4371
D3Z124;F6QA74;Q544Z7;P28352	D3Z124;F6QA74;Q544Z7;P28352	1;1;1;1	1;1;1;1	1;1;1;1	DNA-(apurinic or apyrimidinic site) lyase;DNA-(apurinic or apyrimidinic site) lyase, mitochondrial	Apex1	>tr|D3Z124|D3Z124_MOUSE DNA-(apurinic or apyrimidinic site) lyase (Fragment) OS=Mus musculus GN=Apex1 PE=2 SV=1;>tr|F6QA74|F6QA74_MOUSE DNA-(apurinic or apyrimidinic site) lyase (Fragment) OS=Mus musculus GN=Apex1 PE=2 SV=1;>tr|Q544Z7|Q544Z7_MOUSE Apurinic	4	1	1	1	1	1	1	9.6	9.6	9.6	19.302	177	177;289;317;317	7							2			2	0.00056477	1.1859	1.3416	15.459	2	0.88465	0.88556	0.069443	2	0.74599	0.6315	18.726	2	1.1859	1.3416	15.459	2	0.88465
D3Z637;D3Z125;Q62393-2;E9PUA7;Q62393-3;D3Z7X7;Q62393;F8WHQ1	D3Z637;D3Z125;Q62393-2;E9PUA7;Q62393-3;D3Z7X7;Q62393;F8WHQ1	1;1;1;1;1;1;1;1	1;1;1;1;1;1;1;1	1;1;1;1;1;1;1;1	Tumor protein D52	Tpd52	>tr|D3Z637|D3Z637_MOUSE MCG10134, isoform CRA_c OS=Mus musculus GN=Tpd52 PE=4 SV=1;>tr|D3Z125|D3Z125_MOUSE Tumor protein D52 (Fragment) OS=Mus musculus GN=Tpd52 PE=2 SV=1;>sp|Q62393-2|TPD52_MOUSE Isoform 2 of Tumor protein D52 OS=Mus musculus GN=Tpd52;>tr|	8	1	1	1	1	1	1	6.8	6.8	6.8	17.603	162	162;179;185;194;199;206;224;247	8								1		1	0.0036829	1.1805	1.3119	NaN	1	1.1287	1.075	NaN	1	0.9561	0.78885	NaN	1	1.1805	1.3119	NaN	1	1.1287
D3Z158;Q8BU21;Q8BML9;Q3TN94;Q3TIN2	D3Z158;Q8BU21;Q8BML9;Q3TN94;Q3TIN2	2;2;2;2;2	2;2;2;2;2	2;2;2;2;2		Qars	>tr|D3Z158|D3Z158_MOUSE Protein Qars OS=Mus musculus GN=Qars PE=1 SV=1;>tr|Q8BU21|Q8BU21_MOUSE Glutaminyl-tRNA synthetase, isoform CRA_a OS=Mus musculus GN=Qars PE=2 SV=1;>tr|Q8BML9|Q8BML9_MOUSE Glutaminyl-tRNA synthetase OS=Mus musculus GN=Qars PE=1 SV=1;	5	2	2	2	2	2	2	3.9	3.9	3.9	81.525	720	720;775;775;775;775	4				3						3	3.8331E-19	0.81301	0.85084	19.461	3	1.0812	1.048	13.32	3	1.5181	1.322	16.752	3	0.81301	0.85084	19.461	3	1.0812
D3Z191;Q80X71;D3Z0M2;Q9D3D8;D3Z6E0	D3Z191;Q80X71;D3Z0M2;Q9D3D8	3;3;2;2;1	3;3;2;2;1	3;3;2;2;1	Transmembrane protein 106B	Tmem106b	>tr|D3Z191|D3Z191_MOUSE Transmembrane protein 106B (Fragment) OS=Mus musculus GN=Tmem106b PE=1 SV=2;>sp|Q80X71|T106B_MOUSE Transmembrane protein 106B OS=Mus musculus GN=Tmem106b PE=1 SV=1;>tr|D3Z0M2|D3Z0M2_MOUSE Transmembrane protein 106B (Fragment) OS=Mus	5	3	3	3	3	3	3	21.6	21.6	21.6	20.738	185	185;275;93;121;70	6.25						3	1			4	1.8033E-14	0.34444	0.42295	51.884	4	0.35742	0.44271	63.452	4	1.1022	1.1035	14.628	4	0.34444	0.42295	51.884	4	0.35742
Q91YK6;Q4V9X9;Q5M9M5;P62751;D3Z1D6;D3YU45;D3YU46;D3YTY6	Q91YK6;Q4V9X9;Q5M9M5;P62751;D3Z1D6;D3YU45;D3YU46	6;6;6;6;6;3;3;2	6;6;6;6;6;3;3;2	6;6;6;6;6;3;3;2	60S ribosomal protein L23a	Rpl23a;Gm10335;Gm3940;Gm10923	>tr|Q91YK6|Q91YK6_MOUSE Rpl23a protein (Fragment) OS=Mus musculus GN=Rpl23a PE=2 SV=1;>tr|Q4V9X9|Q4V9X9_MOUSE Rpl23a protein (Fragment) OS=Mus musculus GN=Rpl23a PE=2 SV=1;>tr|Q5M9M5|Q5M9M5_MOUSE MCG10806 OS=Mus musculus GN=Rpl23a PE=2 SV=1;>sp|P62751|RL23	8	6	6	6	6	6	6	34.2	34.2	34.2	16.94	149	149;155;156;156;156;143;153;151	8.08								11	1	12	6.0045E-43	0.77922	0.99038	26.484	11	0.69283	0.84492	35.611	11	0.9008	0.90458	37.205	11	0.77922	0.99038	26.484	11	0.69283
D3Z1G9	D3Z1G9	1	1	1		Acpl2	>tr|D3Z1G9|D3Z1G9_MOUSE Protein Pxylp1 OS=Mus musculus GN=Pxylp1 PE=2 SV=2	1	1	1	1	1	1	1	12.6	12.6	12.6	10.188	87	87	5					1					1	0.03527	0.71984	0.80205	NaN	1	0.3899	0.4604	NaN	1	0.54165	0.53256	NaN	1	0.71984	0.80205	NaN	1	0.3899
D3Z1K5;D3Z1Z0;Q9Z0V8;Q545U2	D3Z1K5;D3Z1Z0;Q9Z0V8;Q545U2	1;1;1;1	1;1;1;1	1;1;1;1	Mitochondrial import inner membrane translocase subunit Tim17-A	Timm17a	>tr|D3Z1K5|D3Z1K5_MOUSE Mitochondrial import inner membrane translocase subunit Tim17-A (Fragment) OS=Mus musculus GN=Timm17a PE=2 SV=1;>tr|D3Z1Z0|D3Z1Z0_MOUSE Mitochondrial import inner membrane translocase subunit Tim17-A (Fragment) OS=Mus musculus GN=Ti	4	1	1	1	1	1	1	12.9	12.9	12.9	7.6478	70	70;97;171;171	9									1	1	0.0078994	0.72707	0.80995	NaN	1	0.83629	1.0297	NaN	1	1.1502	1.1705	NaN	1	0.72707	0.80995	NaN	1	0.83629
D3Z285	D3Z285	2	1	1		Nfu1	>tr|D3Z285|D3Z285_MOUSE NFU1 iron-sulfur cluster scaffold homolog, mitochondrial (Fragment) OS=Mus musculus GN=Nfu1 PE=2 SV=1	1	2	1	1	2	1	1	14.1	7.5	7.5	22.028	199	199	8								1		1	2.5908E-13	1.6819	1.761	NaN	1	1.4856	1.4605	NaN	1	1.3759	1.1757	NaN	1	1.6819	1.761	NaN	1	1.4856
D3Z2E3;O54916-3;O54916-4;F6R6F1;E9Q632;O54916;O54916-2;F6YT69	D3Z2E3;O54916-3;O54916-4;F6R6F1;E9Q632;O54916;O54916-2;F6YT69	2;2;2;2;2;2;1;1	2;2;2;2;2;2;1;1	2;2;2;2;2;2;1;1	RalBP1-associated Eps domain-containing protein 1	Reps1	>tr|D3Z2E3|D3Z2E3_MOUSE RalBP1-associated Eps domain-containing protein 1 OS=Mus musculus GN=Reps1 PE=1 SV=1;>sp|O54916-3|REPS1_MOUSE Isoform 3 of RalBP1-associated Eps domain-containing protein 1 OS=Mus musculus GN=Reps1;>sp|O54916-4|REPS1_MOUSE Isoform 4	8	2	2	2	2	2	2	3.3	3.3	3.3	76.826	705	705;716;743;755;768;795;210;210	3			2							2	2.8921E-05	2.3663	2.4447	242.34	2	0.69199	0.73748	19.857	2	0.29243	0.26946	223.31	2	2.3663	2.4447	242.34	2	0.69199
E9Q986;D3Z7H6;E9Q907;E9Q905;E9Q8Z4;E9Q8Z9;D3Z2H2;E9Q901;E9Q904;G3X9V2;P30999;E9Q8Z6;E9Q8Z8;D3Z2H7;Q3TPD1;Q3UF77	E9Q986;D3Z7H6;E9Q907;E9Q905;E9Q8Z4;E9Q8Z9;D3Z2H2;E9Q901;E9Q904;G3X9V2;P30999;E9Q8Z6;E9Q8Z8;D3Z2H7;Q3TPD1	12;12;12;12;12;12;12;12;12;12;12;12;12;9;9;5	12;12;12;12;12;12;12;12;12;12;12;12;12;9;9;5	1;1;1;1;1;1;1;1;1;1;1;1;1;1;0;0	Catenin delta-1	Ctnnd1	>tr|E9Q986|E9Q986_MOUSE Catenin delta-1 OS=Mus musculus GN=Ctnnd1 PE=1 SV=1;>tr|D3Z7H6|D3Z7H6_MOUSE Catenin delta-1 OS=Mus musculus GN=Ctnnd1 PE=1 SV=1;>tr|E9Q907|E9Q907_MOUSE Catenin delta-1 OS=Mus musculus GN=Ctnnd1 PE=1 SV=1;>tr|E9Q905|E9Q905_MOUSE Cate	16	12	12	1	12	12	1	21	21	1.4	92.477	830	830;837;860;866;868;878;884;907;913;932;938;961;967;609;839;370	3.58			10	14						24	3.0898E-69	0.46274	0.50896	44.565	24	0.42605	0.50056	22.385	23	0.94099	0.91373	53.268	23	0.46274	0.50896	44.565	24	0.42605
D3Z2J6;Q9D710;D3YYX0	D3Z2J6;Q9D710;D3YYX0	2;2;1	2;2;1	2;2;1	Thioredoxin-related transmembrane protein 2	Tmx2	>tr|D3Z2J6|D3Z2J6_MOUSE Thioredoxin-related transmembrane protein 2 OS=Mus musculus GN=Tmx2 PE=4 SV=1;>sp|Q9D710|TMX2_MOUSE Thioredoxin-related transmembrane protein 2 OS=Mus musculus GN=Tmx2 PE=2 SV=1;>tr|D3YYX0|D3YYX0_MOUSE Thioredoxin-related transmembr	3	2	2	2	2	2	2	9.7	9.7	9.7	29.591	257	257;295;80	7							3			3	8.5836E-05	0.54823	0.64972	4.1947	3	0.65831	0.7882	17.494	3	1.195	1.2036	20.544	3	0.54823	0.64972	4.1947	3	0.65831
D3Z2K2;Q9CR88	D3Z2K2;Q9CR88	3;3	3;3	3;3	28S ribosomal protein S14, mitochondrial	Mrps14	>tr|D3Z2K2|D3Z2K2_MOUSE 28S ribosomal protein S14, mitochondrial OS=Mus musculus GN=Mrps14 PE=2 SV=1;>sp|Q9CR88|RT14_MOUSE 28S ribosomal protein S14, mitochondrial OS=Mus musculus GN=Mrps14 PE=2 SV=1	2	3	3	3	3	3	3	30.3	30.3	30.3	14.279	122	122;128	9									3	3	3.7074E-08	0.66154	0.80057	12.027	3	0.9242	1.1659	17.521	3	1.2995	1.3252	6.1542	3	0.66154	0.80057	12.027	3	0.9242
Q8R4A4;D3Z2T9;Q99JW7;P11440	Q8R4A4;D3Z2T9;Q99JW7;P11440	1;1;1;1	1;1;1;1	1;1;1;1	Cyclin-dependent kinase 1	Cdk1	>tr|Q8R4A4|Q8R4A4_MOUSE Cell cycle p34 CDC2 kinase protein (Fragment) OS=Mus musculus PE=2 SV=1;>tr|D3Z2T9|D3Z2T9_MOUSE Cyclin-dependent kinase 1 (Fragment) OS=Mus musculus GN=Cdk1 PE=1 SV=1;>tr|Q99JW7|Q99JW7_MOUSE Cdc2a protein (Fragment) OS=Mus musculus	4	1	1	1	1	1	1	8.4	8.4	8.4	21.92	191	191;200;295;297	7							1			1	0.00040997	0.47907	0.57896	NaN	1	0.47058	0.55646	NaN	1	1.129	1.1454	NaN	1	0.47907	0.57896	NaN	1	0.47058
D3Z2V6;Q3TPX5;O08989	D3Z2V6;Q3TPX5;O08989	1;1;1	1;1;1	1;1;1	Ras-related protein M-Ras	Mras	>tr|D3Z2V6|D3Z2V6_MOUSE Ras-related protein M-Ras (Fragment) OS=Mus musculus GN=Mras PE=2 SV=1;>tr|Q3TPX5|Q3TPX5_MOUSE Muscle and microspikes RAS, isoform CRA_a OS=Mus musculus GN=Mras PE=2 SV=1;>sp|O08989|RASM_MOUSE Ras-related protein M-Ras OS=Mus muscul	3	1	1	1	1	1	1	12.3	12.3	12.3	14.735	130	130;208;208	8								1		1	0.0013703	1.117	1.1694	NaN	1	0.97587	0.96088	NaN	1	1.2433	1.062	NaN	1	1.117	1.1694	NaN	1	0.97587
D3Z315;Q9D1J2;O89079;F6XIG5;F6YFR7	D3Z315;Q9D1J2;O89079;F6XIG5;F6YFR7	2;2;2;1;1	2;2;2;1;1	2;2;2;1;1	Coatomer subunit epsilon	Cope	>tr|D3Z315|D3Z315_MOUSE Coatomer subunit epsilon (Fragment) OS=Mus musculus GN=Cope PE=2 SV=1;>tr|Q9D1J2|Q9D1J2_MOUSE Putative uncharacterized protein OS=Mus musculus GN=Cope PE=2 SV=1;>sp|O89079|COPE_MOUSE Coatomer subunit epsilon OS=Mus musculus GN=Cope	5	2	2	2	2	2	2	15	15	15	25.37	227	227;308;308;116;234	7							2			2	0.0011371	1.0039	1.1715	7.5518	2	1.1045	1.2596	14.614	2	1.1735	1.0971	10.983	2	1.0039	1.1715	7.5518	2	1.1045
Q3TBD4;D3Z390;Q921C5;Q921C5-2	Q3TBD4;D3Z390;Q921C5;Q921C5-2	1;1;1;1	1;1;1;1	1;1;1;1	Protein bicaudal D homolog 2	Bicd2	>tr|Q3TBD4|Q3TBD4_MOUSE Putative uncharacterized protein OS=Mus musculus GN=Bicd2 PE=2 SV=1;>tr|D3Z390|D3Z390_MOUSE Bicaudal D homolog 2 (Drosophila), isoform CRA_a OS=Mus musculus GN=Bicd2 PE=1 SV=2;>sp|Q921C5|BICD2_MOUSE Protein bicaudal D homolog 2 OS=M	4	1	1	1	1	1	1	1.6	1.6	1.6	84.715	746	746;746;820;851	2		1								1	0.0016518	5.5235	6.6373	NaN	1	0.363	0.48669	NaN	1	0.06572	0.069942	NaN	1	5.5235	6.6373	NaN	1	0.363
D3Z3D2;Q9CQ49	D3Z3D2;Q9CQ49	1;1	1;1	1;1	Nuclear cap-binding protein subunit 2	Ncbp2	>tr|D3Z3D2|D3Z3D2_MOUSE Nuclear cap-binding protein subunit 2 OS=Mus musculus GN=Ncbp2 PE=1 SV=1;>sp|Q9CQ49|NCBP2_MOUSE Nuclear cap-binding protein subunit 2 OS=Mus musculus GN=Ncbp2 PE=1 SV=1	2	1	1	1	1	1	1	10.7	10.7	10.7	11.948	103	103;156	9									1	1	0.0042725	0.58909	0.70759	NaN	1	0.6527	0.79917	NaN	1	1.108	1.0799	NaN	1	0.58909	0.70759	NaN	1	0.6527
Q8R5C0;P47802;D3Z3F4;F7C846;G3UYJ5;G3XA75;G3UXX9;G3XA66;D3YVW0	Q8R5C0;P47802;D3Z3F4;F7C846;G3UYJ5;G3XA75;G3UXX9;G3XA66;D3YVW0	2;2;2;2;1;1;1;1;1	2;2;2;2;1;1;1;1;1	2;2;2;2;1;1;1;1;1	Metaxin-1	Mtx1	>tr|Q8R5C0|Q8R5C0_MOUSE Metaxin OS=Mus musculus GN=Mtx1 PE=2 SV=1;>sp|P47802|MTX1_MOUSE Metaxin-1 OS=Mus musculus GN=Mtx1 PE=1 SV=1;>tr|D3Z3F4|D3Z3F4_MOUSE Metaxin-1 (Fragment) OS=Mus musculus GN=Mtx1 PE=4 SV=2;>tr|F7C846|F7C846_MOUSE Metaxin-1 OS=Mus musc	9	2	2	2	2	2	2	8.2	8.2	8.2	35.646	317	317;317;360;461;162;172;185;298;430	7							3			3	5.034E-11	0.99157	1.2609	15.895	3	0.98582	1.3496	18.632	3	1.0052	1.0509	4.2802	3	0.99157	1.2609	15.895	3	0.98582
D3Z3F8;Q8R1X6-2;Q8R1X6;Q3TVW1	D3Z3F8;Q8R1X6-2;Q8R1X6;Q3TVW1	1;1;1;1	1;1;1;1	1;1;1;1	Spartin	Spg20	>tr|D3Z3F8|D3Z3F8_MOUSE Spartin OS=Mus musculus GN=Spg20 PE=1 SV=1;>sp|Q8R1X6-2|SPG20_MOUSE Isoform 2 of Spartin OS=Mus musculus GN=Spg20;>sp|Q8R1X6|SPG20_MOUSE Spartin OS=Mus musculus GN=Spg20 PE=1 SV=1;>tr|Q3TVW1|Q3TVW1_MOUSE Spastic paraplegia 20, spart	4	1	1	1	1	1	1	3.1	3.1	3.1	63.079	582	582;614;671;671	4				1						1	4.0145E-26	NaN	NaN	NaN	0	NaN	NaN	NaN	0	NaN	NaN	NaN	0	NaN	NaN	NaN	0	NaN
Q63844;D3Z3G6;Q3U2H3;D3Z6D8	Q63844;D3Z3G6;Q3U2H3	3;3;2;1	2;2;1;1	2;2;1;1	Mitogen-activated protein kinase 3	Mapk3	>sp|Q63844|MK03_MOUSE Mitogen-activated protein kinase 3 OS=Mus musculus GN=Mapk3 PE=1 SV=5;>tr|D3Z3G6|D3Z3G6_MOUSE Mitogen-activated protein kinase 3 OS=Mus musculus GN=Mapk3 PE=1 SV=1;>tr|Q3U2H3|Q3U2H3_MOUSE Putative uncharacterized protein (Fragment) OS	4	3	2	2	3	2	2	12.6	9.5	9.5	43.066	380	380;380;367;265	6						2				2	3.3861E-23	0.64633	0.75772	37.038	2	0.50113	0.56024	6.9829	2	1.0355	0.93677	14.684	2	0.64633	0.75772	37.038	2	0.50113
Q9CXW4;E9PYL9;D3Z3K1;Q8VC94;A2BH06;E9PZB3;D3YW69	Q9CXW4;E9PYL9;D3Z3K1;Q8VC94;A2BH06;E9PZB3	3;3;3;2;2;2;1	3;3;3;2;2;2;1	3;3;3;2;2;2;1	60S ribosomal protein L11	Rpl11;Gm10036;Gm10288;Gm5093	>sp|Q9CXW4|RL11_MOUSE 60S ribosomal protein L11 OS=Mus musculus GN=Rpl11 PE=1 SV=4;>tr|E9PYL9|E9PYL9_MOUSE Uncharacterized protein OS=Mus musculus GN=Gm10036 PE=3 SV=1;>tr|D3Z3K1|D3Z3K1_MOUSE MCG11809 OS=Mus musculus GN=Gm10288 PE=3 SV=1;>tr|Q8VC94|Q8VC94_	7	3	3	3	3	3	3	19.1	19.1	19.1	20.252	178	178;178;178;167;172;174;178	8.5								3	3	6	6.5418E-12	0.83591	0.97324	22.032	6	0.75486	0.92887	8.3102	6	0.91856	0.89685	3.576	6	0.83591	0.97324	22.032	6	0.75486
F6XLZ3;D3Z3S1;Q9WUQ2;Q3UAP1	F6XLZ3;D3Z3S1;Q9WUQ2;Q3UAP1	1;1;1;1	1;1;1;1	1;1;1;1	Prolactin regulatory element-binding protein	Preb	>tr|F6XLZ3|F6XLZ3_MOUSE Prolactin regulatory element-binding protein (Fragment) OS=Mus musculus GN=Preb PE=4 SV=1;>tr|D3Z3S1|D3Z3S1_MOUSE Prolactin regulatory element binding, isoform CRA_b OS=Mus musculus GN=Preb PE=1 SV=1;>sp|Q9WUQ2|PREB_MOUSE Prolactin	4	1	1	1	1	1	1	16.8	16.8	16.8	10.167	95	95;350;417;417	6						1				1	8.3576E-26	1.1352	1.2564	NaN	1	2.1224	2.0761	NaN	1	1.8696	1.5356	NaN	1	1.1352	1.2564	NaN	1	2.1224
F6W7C7;Q05DC5;D3Z456;Q99N95;Q91XB2	F6W7C7;Q05DC5;D3Z456;Q99N95;Q91XB2	1;1;1;1;1	1;1;1;1;1	1;1;1;1;1	39S ribosomal protein L3, mitochondrial	Mrpl3	>tr|F6W7C7|F6W7C7_MOUSE 39S ribosomal protein L3, mitochondrial (Fragment) OS=Mus musculus GN=Mrpl3 PE=4 SV=1;>tr|Q05DC5|Q05DC5_MOUSE Mrpl3 protein OS=Mus musculus GN=Mrpl3 PE=2 SV=1;>tr|D3Z456|D3Z456_MOUSE 39S ribosomal protein L3, mitochondrial OS=Mus mu	5	1	1	1	1	1	1	13.2	13.2	13.2	12.896	114	114;243;304;348;348	7							1			1	0.0025751	0.62569	0.7289	NaN	1	0.86671	0.85648	NaN	1	1.3852	1.1752	NaN	1	0.62569	0.7289	NaN	1	0.86671
D3Z487;Q99LD9;Q8BK57	D3Z487;Q99LD9;Q8BK57	1;1;1	1;1;1	1;1;1	Translation initiation factor eIF-2B subunit beta	Eif2b2	>tr|D3Z487|D3Z487_MOUSE Translation initiation factor eIF-2B subunit beta (Fragment) OS=Mus musculus GN=Eif2b2 PE=2 SV=1;>sp|Q99LD9|EI2BB_MOUSE Translation initiation factor eIF-2B subunit beta OS=Mus musculus GN=Eif2b2 PE=2 SV=1;>tr|Q8BK57|Q8BK57_MOUSE Pu	3	1	1	1	1	1	1	6	6	6	33.816	302	302;351;351	7							1			1	0.0021125	1.112	1.306	NaN	1	1.0411	1.0145	NaN	1	1.5724	1.3299	NaN	1	1.112	1.306	NaN	1	1.0411
D3Z4A4;Q61171;Q5M9N9	D3Z4A4;Q61171;Q5M9N9	5;5;4	5;5;4	5;5;4	Peroxiredoxin-2	Prdx2	>tr|D3Z4A4|D3Z4A4_MOUSE Peroxiredoxin-2 (Fragment) OS=Mus musculus GN=Prdx2 PE=2 SV=2;>sp|Q61171|PRDX2_MOUSE Peroxiredoxin-2 OS=Mus musculus GN=Prdx2 PE=1 SV=3;>tr|Q5M9N9|Q5M9N9_MOUSE Prdx2 protein OS=Mus musculus GN=Prdx2 PE=2 SV=1	3	5	5	5	5	5	5	41.1	41.1	41.1	15.977	146	146;198;198	8.67								3	6	9	8.4037E-33	0.43966	0.47286	28.972	7	0.44575	0.4491	18.226	7	1.0609	0.90577	14.175	7	0.43966	0.47286	28.972	7	0.44575
Q9CWZ7;D3Z4B2;Q8C1T5	Q9CWZ7;D3Z4B2;Q8C1T5	2;2;1	2;2;1	2;2;1	Gamma-soluble NSF attachment protein	Napg	>sp|Q9CWZ7|SNAG_MOUSE Gamma-soluble NSF attachment protein OS=Mus musculus GN=Napg PE=1 SV=1;>tr|D3Z4B2|D3Z4B2_MOUSE Gamma-soluble NSF attachment protein (Fragment) OS=Mus musculus GN=Napg PE=2 SV=1;>tr|Q8C1T5|Q8C1T5_MOUSE Putative uncharacterized protein	3	2	2	2	2	2	2	6.1	6.1	6.1	34.732	312	312;353;312	7							2			2	0.00013727	1.0045	1.1971	20.145	2	0.99716	1.2423	30.644	2	1.0034	1.0214	6.6329	2	1.0045	1.1971	20.145	2	0.99716
D3Z4D6;D3Z4C9;Q9CQY6	D3Z4D6;D3Z4C9;Q9CQY6	3;3;3	3;3;3	3;3;3	Mitochondrial nucleoid factor 1	Mnf1	>tr|D3Z4D6|D3Z4D6_MOUSE Ubiquinol-cytochrome-c reductase complex assembly factor 2 OS=Mus musculus GN=Uqcc2 PE=2 SV=1;>tr|D3Z4C9|D3Z4C9_MOUSE Ubiquinol-cytochrome-c reductase complex assembly factor 2 OS=Mus musculus GN=Uqcc2 PE=2 SV=1;>sp|Q9CQY6|UQCC2_MOU	3	3	3	3	3	3	3	39.2	39.2	39.2	11.607	97	97;127;136	9									4	4	2.044E-14	1.4159	1.7003	26.809	4	1.2677	1.5607	12.228	4	1.0308	0.98045	13.376	4	1.4159	1.7003	26.809	4	1.2677
D3Z4U3;Q3TL77;Q6ZWQ6;P61087	D3Z4U3;Q3TL77;Q6ZWQ6;P61087	1;1;1;1	1;1;1;1	1;1;1;1	Ubiquitin-conjugating enzyme E2 K	Ube2k	>tr|D3Z4U3|D3Z4U3_MOUSE Ubiquitin-conjugating enzyme E2 K OS=Mus musculus GN=Ube2k PE=2 SV=1;>tr|Q3TL77|Q3TL77_MOUSE Putative uncharacterized protein OS=Mus musculus GN=Ube2k PE=2 SV=1;>tr|Q6ZWQ6|Q6ZWQ6_MOUSE Huntingtin interacting protein 2, isoform CRA_e	4	1	1	1	1	1	1	9.6	9.6	9.6	17.447	157	157;174;200;200	8								1		1	0.005918	0.50763	0.60692	NaN	1	0.80015	0.97993	NaN	1	1.5762	1.5811	NaN	1	0.50763	0.60692	NaN	1	0.80015
D3Z550;D3Z4V3;Q80VP1;Q80VP1-2;Q3TZ84;Q91W69	D3Z550;D3Z4V3;Q80VP1;Q80VP1-2;Q3TZ84;Q91W69	1;1;1;1;1;1	1;1;1;1;1;1	1;1;1;1;1;1	Epsin-1;Epsin-3	Epn1;Epn3	>tr|D3Z550|D3Z550_MOUSE Epsin-1 (Fragment) OS=Mus musculus GN=Epn1 PE=2 SV=1;>tr|D3Z4V3|D3Z4V3_MOUSE Epsin-1 (Fragment) OS=Mus musculus GN=Epn1 PE=2 SV=1;>sp|Q80VP1|EPN1_MOUSE Epsin-1 OS=Mus musculus GN=Epn1 PE=1 SV=3;>sp|Q80VP1-2|EPN1_MOUSE Isoform 2 of E	6	1	1	1	1	1	1	22.2	22.2	22.2	6.0497	54	54;90;575;576;609;636	4				1						1	6.0433E-26	0.60457	0.57713	NaN	1	1.0405	0.93835	NaN	1	1.4598	1.2714	NaN	1	0.60457	0.57713	NaN	1	1.0405
Q8K302;G3X9X5;Q3UPF5-2;Q3UPF5;D3Z5I1	Q8K302;G3X9X5;Q3UPF5-2;Q3UPF5;D3Z5I1	2;2;2;2;2	2;2;2;2;2	2;2;2;2;2	Zinc finger CCCH-type antiviral protein 1	Zc3hav1	>tr|Q8K302|Q8K302_MOUSE Zc3hav1 protein OS=Mus musculus GN=Zc3hav1 PE=2 SV=1;>tr|G3X9X5|G3X9X5_MOUSE Zinc finger CCCH type, antiviral 1, isoform CRA_b OS=Mus musculus GN=Zc3hav1 PE=1 SV=1;>sp|Q3UPF5-2|ZCCHV_MOUSE Isoform 2 of Zinc finger CCCH-type antivira	5	2	2	2	2	2	2	4.6	4.6	4.6	76.411	673	673;673;789;946;996	3			2							2	3.6295E-14	0.60242	0.67529	36.865	2	0.51613	0.58294	5.507	2	0.85677	0.79757	36.938	2	0.60242	0.67529	36.865	2	0.51613
D3Z5K6;Q9CQV7;Q9CQV7-3;Q9CQV7-2;G3X8S1	D3Z5K6;Q9CQV7;Q9CQV7-3;Q9CQV7-2;G3X8S1	2;2;2;2;2	2;2;2;2;2	2;2;2;2;2	Mitochondrial import inner membrane translocase subunit TIM14	Dnajc19	>tr|D3Z5K6|D3Z5K6_MOUSE Mitochondrial import inner membrane translocase subunit TIM14 OS=Mus musculus GN=Dnajc19 PE=2 SV=1;>sp|Q9CQV7|TIM14_MOUSE Mitochondrial import inner membrane translocase subunit TIM14 OS=Mus musculus GN=Dnajc19 PE=2 SV=3;>sp|Q9CQV7-	5	2	2	2	2	2	2	20.9	20.9	20.9	12.191	110	110;116;130;157;157	9									3	3	5.6971E-05	1.0026	1.1188	82.511	3	0.97873	1.2056	54.706	3	1.1657	1.0274	8.9126	3	1.0026	1.1188	82.511	3	0.97873
Q14AF6;P62317;D3Z5N9	Q14AF6;P62317;D3Z5N9	1;1;1	1;1;1	1;1;1	Small nuclear ribonucleoprotein Sm D2	Snrpd2;Gm5449	>tr|Q14AF6|Q14AF6_MOUSE MCG4862 OS=Mus musculus GN=Snrpd2 PE=4 SV=1;>sp|P62317|SMD2_MOUSE Small nuclear ribonucleoprotein Sm D2 OS=Mus musculus GN=Snrpd2 PE=2 SV=1;>tr|D3Z5N9|D3Z5N9_MOUSE MCG49198 OS=Mus musculus GN=Gm5449 PE=4 SV=1	3	1	1	1	1	1	1	8.5	8.5	8.5	13.527	118	118;118;118	9									2	2	0.001678	0.82886	0.93831	NaN	1	0.81252	0.85214	NaN	1	0.98028	0.83359	NaN	1	0.82886	0.93831	NaN	1	0.81252
Q05CZ9;D3Z5Y0;Q925F2;Q3U102	Q05CZ9;D3Z5Y0;Q925F2;Q3U102	1;1;1;1	1;1;1;1	1;1;1;1	Endothelial cell-selective adhesion molecule	Esam	>tr|Q05CZ9|Q05CZ9_MOUSE Esam1 protein OS=Mus musculus GN=Esam PE=2 SV=1;>tr|D3Z5Y0|D3Z5Y0_MOUSE Endothelial cell-selective adhesion molecule (Fragment) OS=Mus musculus GN=Esam PE=2 SV=1;>sp|Q925F2|ESAM_MOUSE Endothelial cell-selective adhesion molecule OS=	4	1	1	1	1	1	1	5.2	5.2	5.2	26.951	248	248;252;394;394	6						1				1	0.00019853	2.3431	2.8771	NaN	1	2.0636	2.5632	NaN	1	1.0356	1.0162	NaN	1	2.3431	2.8771	NaN	1	2.0636
D3Z636;Q91VM9;D3Z096;G8JL76;Q91VM9-2	D3Z636;Q91VM9	8;8;3;3;3	8;8;3;3;3	8;8;3;3;3	Inorganic pyrophosphatase 2, mitochondrial	Ppa2	>tr|D3Z636|D3Z636_MOUSE Inorganic pyrophosphatase 2, mitochondrial OS=Mus musculus GN=Ppa2 PE=1 SV=1;>sp|Q91VM9|IPYR2_MOUSE Inorganic pyrophosphatase 2, mitochondrial OS=Mus musculus GN=Ppa2 PE=1 SV=1	5	8	8	8	8	8	8	31	31	31	37.985	329	329;330;132;152;204	7							9			9	4.6955E-82	0.45547	0.56883	19.154	9	0.57703	0.70231	22.57	9	1.2927	1.2786	26.247	9	0.45547	0.56883	19.154	9	0.57703
D3Z645;Q9QZ88;Q9QZ88-2;D3YYD5;D3YW98	D3Z645;Q9QZ88;Q9QZ88-2;D3YYD5;D3YW98	4;4;4;3;2	4;4;4;3;2	4;4;4;3;2	Vacuolar protein sorting-associated protein 29	Vps29	>tr|D3Z645|D3Z645_MOUSE Vacuolar protein sorting-associated protein 29 OS=Mus musculus GN=Vps29 PE=2 SV=1;>sp|Q9QZ88|VPS29_MOUSE Vacuolar protein sorting-associated protein 29 OS=Mus musculus GN=Vps29 PE=1 SV=1;>sp|Q9QZ88-2|VPS29_MOUSE Isoform 2 of Vacuola	5	4	4	4	4	4	4	31.2	31.2	31.2	16.137	144	144;182;186;124;91	8.75								1	3	4	4.5119E-10	0.78461	0.89052	22.779	4	0.96581	1.018	22.781	4	1.2137	1.076	14.333	4	0.78461	0.89052	22.779	4	0.96581
D3Z665;Q3TAS6-2;Q3TAS6	D3Z665;Q3TAS6-2;Q3TAS6	1;1;1	1;1;1	1;1;1	ER membrane protein complex subunit 10	Emc10	>tr|D3Z665|D3Z665_MOUSE ER membrane protein complex subunit 10 (Fragment) OS=Mus musculus GN=Emc10 PE=2 SV=1;>sp|Q3TAS6-2|EMC10_MOUSE Isoform 2 of ER membrane protein complex subunit 10 OS=Mus musculus GN=Emc10;>sp|Q3TAS6|EMC10_MOUSE ER membrane protein co	3	1	1	1	1	1	1	12.1	12.1	12.1	22.469	214	214;254;258	8								1		1	0.0020713	1.232	1.3745	NaN	1	2.5113	2.3736	NaN	1	2.0384	1.6677	NaN	1	1.232	1.3745	NaN	1	2.5113
Q9D1S3;Q564F3;Q3UJU5;Q3UAC2;Q3U5P8;P97351;D3Z6C3;D3Z7W7	Q9D1S3;Q564F3;Q3UJU5;Q3UAC2;Q3U5P8;P97351;D3Z6C3;D3Z7W7	6;6;6;6;6;6;6;5	6;6;6;6;6;6;6;5	6;6;6;6;6;6;6;5	40S ribosomal protein S3a	Rps3a1;Rps3a;Rps3a2;Rps3a3	>tr|Q9D1S3|Q9D1S3_MOUSE 40S ribosomal protein S3a OS=Mus musculus GN=Rps3a1 PE=2 SV=1;>tr|Q564F3|Q564F3_MOUSE 40S ribosomal protein S3a OS=Mus musculus GN=Rps3a1 PE=2 SV=1;>tr|Q3UJU5|Q3UJU5_MOUSE 40S ribosomal protein S3a OS=Mus musculus GN=Rps3a1 PE=2 SV=	8	6	6	6	6	6	6	22	22	22	29.885	264	264;264;264;264;264;264;264;264	7.2							8	2		10	4.031E-42	0.78173	0.9235	15.285	10	0.79295	0.84262	18.636	10	0.98644	0.91183	10.445	10	0.78173	0.9235	15.285	10	0.79295
D3Z6F9;Q9D404;Q148P2	D3Z6F9;Q9D404;Q148P2	2;2;2	2;2;2	2;2;2	3-oxoacyl-[acyl-carrier-protein] synthase, mitochondrial	Oxsm	>tr|D3Z6F9|D3Z6F9_MOUSE 3-oxoacyl-[acyl-carrier-protein] synthase, mitochondrial (Fragment) OS=Mus musculus GN=Oxsm PE=1 SV=1;>sp|Q9D404|OXSM_MOUSE 3-oxoacyl-[acyl-carrier-protein] synthase, mitochondrial OS=Mus musculus GN=Oxsm PE=1 SV=1;>tr|Q148P2|Q148P2	3	2	2	2	2	2	2	14.6	14.6	14.6	21.568	198	198;459;459	6						2				2	5.3262E-07	0.83416	0.92922	10.202	2	1.2314	1.2081	7.7088	2	1.4489	1.1944	14.404	2	0.83416	0.92922	10.202	2	1.2314
D3Z6I8;Q8C7C3;Q58E70;P21107-2;E9Q7Q3;Q3TJ53;D3Z2H9;Q8K0Z5;P21107;E9Q5J9;E9Q452;Q8BSH3;Q8BP43;Q564G1;Q545Y3;P58771-2;P58771;E9Q450;E9Q448;B7ZNL3;E9Q454;F8WID5;S4R2U0;Q9D1R6;Q6PJ18;Q61344;P58774-2;P58774;CON__Q3SX28;A2AIM4;Q91VH3;D3YVR0;A2AIM5	D3Z6I8;Q8C7C3;Q58E70;P21107-2;E9Q7Q3;Q3TJ53;D3Z2H9	11;11;11;11;11;10;10;5;5;5;4;4;4;4;4;4;4;4;4;4;4;4;3;3;3;3;3;3;3;3;3;1;1	11;11;11;11;11;10;10;5;5;5;4;4;4;4;4;4;4;4;4;4;4;4;3;3;3;3;3;3;3;3;3;1;1	7;7;7;7;7;6;6;1;1;1;0;0;0;0;0;0;0;0;0;0;0;0;0;0;0;0;0;0;0;0;0;1;0		Tpm3;Tpm3-rs7	>tr|D3Z6I8|D3Z6I8_MOUSE Tropomyosin alpha-3 chain OS=Mus musculus GN=Tpm3 PE=2 SV=1;>tr|Q8C7C3|Q8C7C3_MOUSE Putative uncharacterized protein OS=Mus musculus GN=Tpm3 PE=2 SV=1;>tr|Q58E70|Q58E70_MOUSE Tpm3 protein OS=Mus musculus GN=Tpm3 PE=2 SV=1;>sp|P21107	33	11	11	7	11	11	7	38.5	38.5	21.1	28.723	247	247;248;248;248;248;248;248;284;285;285;281;284;284;284;284;284;284;284;284;284;287;326;157;284;284;284;284;284;284;284;308;71;105	8								14		14	5.3307E-54	0.72731	0.89514	14.875	14	0.68693	0.78534	12.549	14	0.98733	0.91213	16.878	14	0.72731	0.89514	14.875	14	0.68693
Q80ZK0;E9QJS0;D3Z6K5;Q501J4;G5E8U8;G5E8U5	Q80ZK0;E9QJS0;D3Z6K5;Q501J4;G5E8U8;G5E8U5	2;2;2;2;2;2	2;2;2;2;2;2	2;2;2;2;2;2	28S ribosomal protein S10, mitochondrial	Mrps10	>sp|Q80ZK0|RT10_MOUSE 28S ribosomal protein S10, mitochondrial OS=Mus musculus GN=Mrps10 PE=2 SV=1;>tr|E9QJS0|E9QJS0_MOUSE 28S ribosomal protein S10, mitochondrial OS=Mus musculus GN=Mrps10 PE=3 SV=1;>tr|D3Z6K5|D3Z6K5_MOUSE 28S ribosomal protein S10, mitoc	6	2	2	2	2	2	2	11.9	11.9	11.9	18.698	160	160;160;172;192;200;201	9									5	5	1.9216E-33	0.83312	1.1339	7.8914	5	0.89792	1.4518	26.626	5	0.96629	1.0375	23.472	5	0.83312	1.1339	7.8914	5	0.89792
D3Z6S1;Q8BM55;Q8BM55-3;Q8BM55-2	D3Z6S1;Q8BM55;Q8BM55-3;Q8BM55-2	3;3;2;2	3;3;2;2	3;3;2;2	Transmembrane protein 214	Tmem214	>tr|D3Z6S1|D3Z6S1_MOUSE Transmembrane protein 214 OS=Mus musculus GN=Tmem214 PE=2 SV=1;>sp|Q8BM55|TM214_MOUSE Transmembrane protein 214 OS=Mus musculus GN=Tmem214 PE=2 SV=1;>sp|Q8BM55-3|TM214_MOUSE Isoform 3 of Transmembrane protein 214 OS=Mus musculus GN=	4	3	3	3	3	3	3	6.9	6.9	6.9	71.302	642	642;687;375;385	5					3					3	7.834E-07	1.1344	1.1729	20.544	2	1.623	1.7467	16.01	2	1.4307	1.2933	48.493	2	1.1344	1.1729	20.544	2	1.623
P35922-9;P35922-8;Q547R0;P35922-3;E9QAT0;D3Z6U8;P35922-7;E9QNF5;P35922-2;Q6AXB7;P35922;Q8BPN5;Q8BPK8;P35922-11;P35922-10;P35922-5;P35922-4;P35922-12;P35922-6;E9QAS9;E9QAS8	P35922-9;P35922-8;Q547R0;P35922-3;E9QAT0;D3Z6U8;P35922-7;E9QNF5;P35922-2;Q6AXB7;P35922;Q8BPN5;Q8BPK8;P35922-11;P35922-10;P35922-5;P35922-4;P35922-12;P35922-6;E9QAS9;E9QAS8	2;2;2;2;2;2;2;2;2;2;2;1;1;1;1;1;1;1;1;1;1	2;2;2;2;2;2;2;2;2;2;2;1;1;1;1;1;1;1;1;1;1	2;2;2;2;2;2;2;2;2;2;2;1;1;1;1;1;1;1;1;1;1	Fragile X mental retardation protein 1 homolog	Fmr1	>sp|P35922-9|FMR1_MOUSE Isoform ISO9 of Fragile X mental retardation protein 1 homolog OS=Mus musculus GN=Fmr1;>sp|P35922-8|FMR1_MOUSE Isoform ISO8 of Fragile X mental retardation protein 1 homolog OS=Mus musculus GN=Fmr1;>tr|Q547R0|Q547R0_MOUSE Fragile X	21	2	2	2	2	2	2	5.1	5.1	5.1	64.096	568	568;581;589;589;589;591;593;593;602;614;614;298;357;415;427;436;448;491;512;585;631	4				2						2	1.8824E-08	1.0256	1.1462	50.967	2	1.3616	1.4902	67.351	2	1.3276	1.3363	12.438	2	1.0256	1.1462	50.967	2	1.3616
D3Z765;Q3TV90;E9Q715;E9PX54;Q9CYI4-2;Q7TNC4-2;Q3U5L2;Q7TNC4-3;Q05CX5;Q05D11;Q9CYI4;Q3UGK2;Q7TNC4-4;Q3UZ17;Q7TNC4	D3Z765;Q3TV90;E9Q715;E9PX54;Q9CYI4-2;Q7TNC4-2;Q3U5L2;Q7TNC4-3;Q05CX5;Q05D11;Q9CYI4;Q3UGK2;Q7TNC4-4;Q3UZ17;Q7TNC4	1;1;1;1;1;1;1;1;1;1;1;1;1;1;1	1;1;1;1;1;1;1;1;1;1;1;1;1;1;1	1;1;1;1;1;1;1;1;1;1;1;1;1;1;1	Putative RNA-binding protein Luc7-like 1;Putative RNA-binding protein Luc7-like 2	Luc7l;Luc7l2	>tr|D3Z765|D3Z765_MOUSE Putative RNA-binding protein Luc7-like 1 (Fragment) OS=Mus musculus GN=Luc7l PE=2 SV=1;>tr|Q3TV90|Q3TV90_MOUSE Putative uncharacterized protein (Fragment) OS=Mus musculus GN=Luc7l PE=2 SV=1;>tr|E9Q715|E9Q715_MOUSE Putative RNA-bindi	15	1	1	1	1	1	1	5.8	5.8	5.8	20.113	172	172;245;272;282;318;325;329;335;339;363;371;381;382;382;392	6						1				1	0.00052322	0.68951	0.78731	NaN	1	0.63361	0.62295	NaN	1	1.028	0.85266	NaN	1	0.68951	0.78731	NaN	1	0.63361
D3Z789;Q78ZM0;O70492;D3Z6Z0;Q9CU14;Q9CSC2	D3Z789;Q78ZM0;O70492;D3Z6Z0;Q9CU14;Q9CSC2	4;4;4;3;2;2	4;4;4;3;2;2	4;4;4;3;2;2	Sorting nexin-3	Snx3	>tr|D3Z789|D3Z789_MOUSE Sorting nexin-3 OS=Mus musculus GN=Snx3 PE=1 SV=1;>tr|Q78ZM0|Q78ZM0_MOUSE Sorting nexin 3 OS=Mus musculus GN=Snx3 PE=1 SV=1;>sp|O70492|SNX3_MOUSE Sorting nexin-3 OS=Mus musculus GN=Snx3 PE=1 SV=3;>tr|D3Z6Z0|D3Z6Z0_MOUSE Sorting nexi	6	4	4	4	4	4	4	50.8	50.8	50.8	14.766	130	130;162;162;140;132;132	9									4	4	2.9146E-09	0.6584	0.85516	17.914	4	0.71253	0.97394	60.108	4	0.94651	0.98661	59.407	4	0.6584	0.85516	17.914	4	0.71253
G3UZX6;H7BWX9;D3Z794;G3UZ60;G3UWI9;P61957;G3UWX9;Q9Z172-2;Q9Z172;G3UZA7	G3UZX6;H7BWX9;D3Z794;G3UZ60;G3UWI9;P61957;G3UWX9;Q9Z172-2;Q9Z172;G3UZA7	1;1;1;1;1;1;1;1;1;1	1;1;1;1;1;1;1;1;1;1	1;1;1;1;1;1;1;1;1;1	Small ubiquitin-related modifier 2;Small ubiquitin-related modifier 3	Sumo3;Sumo2	>tr|G3UZX6|G3UZX6_MOUSE Small ubiquitin-related modifier 3 (Fragment) OS=Mus musculus GN=Sumo3 PE=4 SV=1;>tr|H7BWX9|H7BWX9_MOUSE Small ubiquitin-related modifier 2 OS=Mus musculus GN=Sumo2 PE=1 SV=1;>tr|D3Z794|D3Z794_MOUSE Small ubiquitin-related modifier	10	1	1	1	1	1	1	25.5	25.5	25.5	5.2631	47	47;53;71;75;82;95;96;110;110;113	9									1	1	0.006234	1.2749	1.4399	NaN	1	1.302	1.363	NaN	1	1.0212	0.87209	NaN	1	1.2749	1.4399	NaN	1	1.302
D3Z795;Q9JK23;D6RG59	D3Z795;Q9JK23;D6RG59	2;2;1	2;2;1	2;2;1	Proteasome assembly chaperone 1	Psmg1	>tr|D3Z795|D3Z795_MOUSE Proteasome assembly chaperone 1 OS=Mus musculus GN=Psmg1 PE=2 SV=1;>sp|Q9JK23|PSMG1_MOUSE Proteasome assembly chaperone 1 OS=Mus musculus GN=Psmg1 PE=2 SV=1;>tr|D6RG59|D6RG59_MOUSE Proteasome assembly chaperone 1 OS=Mus musculus GN=	3	2	2	2	2	2	2	9	9	9	30.54	268	268;289;64	8								2		2	0.00069576	0.47567	0.5289	38.474	2	0.34504	0.31715	26.279	2	0.87427	0.69433	14.839	2	0.47567	0.5289	38.474	2	0.34504
D3Z7C0;Q9Z2Q5;Q3UKS6	D3Z7C0;Q9Z2Q5;Q3UKS6	2;2;2	2;2;2	2;2;2	39S ribosomal protein L40, mitochondrial	Mrpl40	>tr|D3Z7C0|D3Z7C0_MOUSE 39S ribosomal protein L40, mitochondrial OS=Mus musculus GN=Mrpl40 PE=2 SV=1;>sp|Q9Z2Q5|RM40_MOUSE 39S ribosomal protein L40, mitochondrial OS=Mus musculus GN=Mrpl40 PE=2 SV=2;>tr|Q3UKS6|Q3UKS6_MOUSE Mitochondrial ribosomal protein	3	2	2	2	2	2	2	21	21	21	19.378	162	162;206;206	8.33								2	1	3	6.978E-76	0.7235	0.86856	6.4354	3	0.71217	0.87125	16.485	3	0.88329	0.88069	28.659	3	0.7235	0.86856	6.4354	3	0.71217
D3Z7C6;Q9CRH1;Q9R0Q7;Q3TJG6	D3Z7C6;Q9CRH1;Q9R0Q7;Q3TJG6	4;4;4;4	4;4;4;4	4;4;4;4	Prostaglandin E synthase 3	Ptges3	>tr|D3Z7C6|D3Z7C6_MOUSE Prostaglandin E synthase 3 OS=Mus musculus GN=Ptges3 PE=1 SV=1;>tr|Q9CRH1|Q9CRH1_MOUSE Putative uncharacterized protein OS=Mus musculus GN=Ptges3 PE=2 SV=2;>sp|Q9R0Q7|TEBP_MOUSE Prostaglandin E synthase 3 OS=Mus musculus GN=Ptges3 P	4	4	4	4	4	4	4	30	30	30	14.982	130	130;140;160;160	9									4	4	2.6229E-15	0.40145	0.50071	30.29	4	0.3186	0.34091	28.609	4	0.97989	0.84139	21.215	4	0.40145	0.50071	30.29	4	0.3186
D3Z7F1;Q9DBX6;D3Z762;Q8K027	D3Z7F1;Q9DBX6	3;3;1;1	3;3;1;1	3;3;1;1	Cytochrome P450 2S1	Cyp2s1	>tr|D3Z7F1|D3Z7F1_MOUSE Cytochrome P450 2S1 OS=Mus musculus GN=Cyp2s1 PE=2 SV=1;>sp|Q9DBX6|CP2S1_MOUSE Cytochrome P450 2S1 OS=Mus musculus GN=Cyp2s1 PE=2 SV=1	4	3	3	3	3	3	3	9.2	9.2	9.2	49.791	448	448;501;90;323	6						3				3	2.2896E-18	2.2471	2.5387	45.268	2	6.0139	6.8336	77.32	2	2.6763	2.3786	39.431	2	2.2471	2.5387	45.268	2	6.0139
D3Z7P3-2;D3Z7P3;D3Z7P4;D3Z7P5;F6U529;F6RDM4;F7B327	D3Z7P3-2;D3Z7P3;D3Z7P4	23;20;16;8;6;2;1	23;20;16;8;6;2;1	23;20;16;8;6;2;1	Glutaminase kidney isoform, mitochondrial	Gls	>sp|D3Z7P3-2|GLSK_MOUSE Isoform 2 of Glutaminase kidney isoform, mitochondrial OS=Mus musculus GN=Gls;>sp|D3Z7P3|GLSK_MOUSE Glutaminase kidney isoform, mitochondrial OS=Mus musculus GN=Gls PE=1 SV=1;>tr|D3Z7P4|D3Z7P4_MOUSE Glutaminase kidney isoform, mitoc	7	23	23	23	23	23	23	50.2	50.2	50.2	65.994	603	603;674;491;274;235;123;205	4.89			1	2	32					35	0	0.63178	0.71881	42.627	35	0.74621	0.86073	12.937	35	1.186	1.1236	43.076	35	0.63178	0.71881	42.627	35	0.74621
D3Z7R0;Q8C6H9;Q3UCB5;Q3UC13;O55028	D3Z7R0;Q8C6H9;Q3UCB5;Q3UC13;O55028	2;2;2;2;2	2;2;2;2;2	2;2;2;2;2	[3-methyl-2-oxobutanoate dehydrogenase [lipoamide]] kinase, mitochondrial	Bckdk	>tr|D3Z7R0|D3Z7R0_MOUSE [3-methyl-2-oxobutanoate dehydrogenase [lipoamide]] kinase, mitochondrial (Fragment) OS=Mus musculus GN=Bckdk PE=1 SV=1;>tr|Q8C6H9|Q8C6H9_MOUSE Putative uncharacterized protein OS=Mus musculus GN=Bckdk PE=2 SV=1;>tr|Q3UCB5|Q3UCB5_MO	5	2	2	2	2	2	2	14	14	14	24.351	214	214;412;412;412;412	6						2				2	6.4245E-20	0.81858	0.98031	49.176	2	1.0495	1.1427	56.329	2	1.3061	1.1998	11.442	2	0.81858	0.98031	49.176	2	1.0495
D3Z7V3;Q3URD3-2;H7BX64;Q3URD3;F6UV57;Q3URD3-5;F6YCM8;F8WIH0;D3Z0N1;Q3URD3-4;Q3URD3-3;F6WY34	D3Z7V3;Q3URD3-2;H7BX64;Q3URD3;F6UV57;Q3URD3-5;F6YCM8;F8WIH0;D3Z0N1;Q3URD3-4;Q3URD3-3	5;5;5;5;4;4;4;4;3;3;3;1	5;5;5;5;4;4;4;4;3;3;3;1	5;5;5;5;4;4;4;4;3;3;3;1	Sarcolemmal membrane-associated protein	Slmap	>tr|D3Z7V3|D3Z7V3_MOUSE Sarcolemmal membrane-associated protein OS=Mus musculus GN=Slmap PE=2 SV=1;>sp|Q3URD3-2|SLMAP_MOUSE Isoform 2 of Sarcolemmal membrane-associated protein OS=Mus musculus GN=Slmap;>tr|H7BX64|H7BX64_MOUSE Sarcolemmal membrane-associate	12	5	5	5	5	5	5	8	8	8	90.72	790	790;821;828;845;433;459;477;690;133;359;362;184	4				5						5	2.8843E-16	1.0804	1.1993	80.56	5	1.1781	1.126	114.46	5	1.0375	0.95552	37.103	5	1.0804	1.1993	80.56	5	1.1781
D6RCG1;Q64737-2;Q3TH49;Q64737;Q3UJP8	D6RCG1;Q64737-2;Q3TH49;Q64737;Q3UJP8	1;1;1;1;1	1;1;1;1;1	1;1;1;1;1	Trifunctional purine biosynthetic protein adenosine-3;Phosphoribosylamine--glycine ligase;Phosphoribosylformylglycinamidine cyclo-ligase;Phosphoribosylglycinamide formyltransferase	Gart	>tr|D6RCG1|D6RCG1_MOUSE Trifunctional purine biosynthetic protein adenosine-3 OS=Mus musculus GN=Gart PE=2 SV=1;>sp|Q64737-2|PUR2_MOUSE Isoform Short of Trifunctional purine biosynthetic protein adenosine-3 OS=Mus musculus GN=Gart;>tr|Q3TH49|Q3TH49_MOUSE P	5	1	1	1	1	1	1	2.9	2.9	2.9	32.116	306	306;433;433;1010;1010	3			1							1	0.0027466	0.42441	0.4772	NaN	1	0.34912	0.38178	NaN	1	0.82259	0.71915	NaN	1	0.42441	0.4772	NaN	1	0.34912
D6RCZ6;D6RJ50;Q5XJY4	D6RCZ6;D6RJ50;Q5XJY4	1;1;1	1;1;1	1;1;1	Presenilins-associated rhomboid-like protein, mitochondrial;P-beta	Parl	>tr|D6RCZ6|D6RCZ6_MOUSE Presenilins-associated rhomboid-like protein, mitochondrial OS=Mus musculus GN=Parl PE=4 SV=1;>tr|D6RJ50|D6RJ50_MOUSE Presenilins-associated rhomboid-like protein, mitochondrial OS=Mus musculus GN=Parl PE=4 SV=1;>sp|Q5XJY4|PARL_MOUS	3	1	1	1	1	1	1	16.8	16.8	16.8	13.349	119	119;171;377	8								1		1	9.4845E-05	1.139	1.3666	NaN	1	0.70049	0.85006	NaN	1	0.57481	0.57358	NaN	1	1.139	1.3666	NaN	1	0.70049
F7AZ26;F6QFB4;D6RDC2;Q91W98	F7AZ26;F6QFB4;D6RDC2;Q91W98	1;1;1;1	1;1;1;1	1;1;1;1	Solute carrier family 15 member 4	Slc15a4	>tr|F7AZ26|F7AZ26_MOUSE Solute carrier family 15 member 4 (Fragment) OS=Mus musculus GN=Slc15a4 PE=3 SV=1;>tr|F6QFB4|F6QFB4_MOUSE Solute carrier family 15 member 4 (Fragment) OS=Mus musculus GN=Slc15a4 PE=3 SV=1;>tr|D6RDC2|D6RDC2_MOUSE Solute carrier famil	4	1	1	1	1	1	1	7.9	7.9	7.9	14.096	127	127;246;296;574	4.5				1	1					2	0.0048613	0.88642	0.97307	1.72	2	0.94746	1.0842	15.906	2	1.2255	1.2274	3.5712	2	0.88642	0.97307	1.72	2	0.94746
D6RE20;Q8BS27;Q8CET7;Q80TA1	D6RE20;Q8BS27;Q8CET7;Q80TA1	1;1;1;1	1;1;1;1	1;1;1;1	Ethanolaminephosphotransferase 1	Ept1	>tr|D6RE20|D6RE20_MOUSE DNA segment, Chr 5, Wayne State University 178, expressed, isoform CRA_b OS=Mus musculus GN=Ept1 PE=4 SV=1;>tr|Q8BS27|Q8BS27_MOUSE Putative uncharacterized protein OS=Mus musculus GN=Ept1 PE=2 SV=1;>tr|Q8CET7|Q8CET7_MOUSE DNA segmen	4	1	1	1	1	1	1	27.3	27.3	27.3	7.4085	66	66;186;198;398	8								3		3	0.0010566	1.2741	1.8019	5.6699	3	1.5326	2.0673	7.6084	3	1.1967	1.1147	6.2251	3	1.2741	1.8019	5.6699	3	1.5326
D6RE32;Q9JHP7-3;Q9JHP7-2;Q9JHP7	D6RE32;Q9JHP7-3;Q9JHP7-2;Q9JHP7	3;3;3;3	3;3;3;3	3;3;3;3	KDEL motif-containing protein 1	Kdelc1	>tr|D6RE32|D6RE32_MOUSE KDEL motif-containing protein 1 OS=Mus musculus GN=Kdelc1 PE=2 SV=1;>sp|Q9JHP7-3|KDEL1_MOUSE Isoform 3 of KDEL motif-containing protein 1 OS=Mus musculus GN=Kdelc1;>sp|Q9JHP7-2|KDEL1_MOUSE Isoform 2 of KDEL motif-containing protein	4	3	3	3	3	3	3	24.1	24.1	24.1	15.418	137	137;282;432;502	5					3					3	2.6168E-08	0.99955	1.1202	28.009	3	1.2834	1.5786	29.958	3	1.1924	1.2003	16.61	3	0.99955	1.1202	28.009	3	1.2834
D6RE33;Q3UJB9-2;Q3UJB9;G5E896	D6RE33;Q3UJB9-2;Q3UJB9;G5E896	3;3;3;3	3;3;3;3	3;3;3;3	Enhancer of mRNA-decapping protein 4	Edc4	>tr|D6RE33|D6RE33_MOUSE Enhancer of mRNA-decapping protein 4 OS=Mus musculus GN=Edc4 PE=1 SV=1;>sp|Q3UJB9-2|EDC4_MOUSE Isoform 2 of Enhancer of mRNA-decapping protein 4 OS=Mus musculus GN=Edc4;>sp|Q3UJB9|EDC4_MOUSE Enhancer of mRNA-decapping protein 4 OS=M	4	3	3	3	3	3	3	3.8	3.8	3.8	141.95	1318	1318;1390;1406;1406	2.4		3	2							5	1.1314E-08	0.68285	0.78269	21.274	5	0.74453	0.93774	24.232	5	0.94895	0.96012	18.94	5	0.68285	0.78269	21.274	5	0.74453
D6REF7;Q8R0X7;Q4FK38;Q3UDJ2;Q69ZN1;D3YZT4;D3YY13;D3Z1Z3	D6REF7;Q8R0X7;Q4FK38;Q3UDJ2;Q69ZN1;D3YZT4	6;6;6;6;6;3;2;2	6;6;6;6;6;3;2;2	6;6;6;6;6;3;2;2	Sphingosine-1-phosphate lyase 1	Sgpl1	>tr|D6REF7|D6REF7_MOUSE Sphingosine-1-phosphate lyase 1 OS=Mus musculus GN=Sgpl1 PE=2 SV=1;>sp|Q8R0X7|SGPL1_MOUSE Sphingosine-1-phosphate lyase 1 OS=Mus musculus GN=Sgpl1 PE=2 SV=1;>tr|Q4FK38|Q4FK38_MOUSE Sgpl1 protein OS=Mus musculus GN=Sgpl1 PE=2 SV=1;>t	8	6	6	6	6	6	6	16.2	16.2	16.2	54.769	487	487;568;568;568;585;199;58;104	5.25					9	3				12	1.4922E-37	0.86151	1.0648	21.473	11	0.9891	1.1524	13.497	11	1.1242	1.0087	21.74	11	0.86151	1.0648	21.473	11	0.9891
D6RG99;Q9WV96	D6RG99;Q9WV96	1;1	1;1	1;1	Mitochondrial import inner membrane translocase subunit Tim10 B	Timm10b	>tr|D6RG99|D6RG99_MOUSE Mitochondrial import inner membrane translocase subunit Tim10 B OS=Mus musculus GN=Timm10b PE=2 SV=1;>sp|Q9WV96|T10B_MOUSE Mitochondrial import inner membrane translocase subunit Tim10 B OS=Mus musculus GN=Timm10b PE=2 SV=1	2	1	1	1	1	1	1	27.9	27.9	27.9	7.4554	68	68;100	9									1	1	1.1458E-06	1.155	1.4261	NaN	1	0.9214	1.1512	NaN	1	0.8935	0.89151	NaN	1	1.155	1.4261	NaN	1	0.9214
D6RGQ8;E9Q0A3;Q3U048;Q68FM7	D6RGQ8;E9Q0A3;Q3U048;Q68FM7	2;2;2;2	2;2;2;2	2;2;2;2		Arhgef11	>tr|D6RGQ8|D6RGQ8_MOUSE Protein Arhgef11 OS=Mus musculus GN=Arhgef11 PE=1 SV=1;>tr|E9Q0A3|E9Q0A3_MOUSE Protein Arhgef11 (Fragment) OS=Mus musculus GN=Arhgef11 PE=1 SV=2;>tr|Q3U048|Q3U048_MOUSE Putative uncharacterized protein (Fragment) OS=Mus musculus GN=	4	2	2	2	2	2	2	6.2	6.2	6.2	67.455	608	608;1475;1476;1552	2		2								2	0.00015463	0.57853	0.7014	4.9209	2	0.49085	0.6288	5.4834	2	0.84843	0.91114	19.785	2	0.57853	0.7014	4.9209	2	0.49085
D6RI31;Q8BFQ6	D6RI31;Q8BFQ6	1;1	1;1	1;1	Disrupted in renal carcinoma protein 2 homolog	Dirc2	>tr|D6RI31|D6RI31_MOUSE Disrupted in renal carcinoma protein 2 homolog OS=Mus musculus GN=Dirc2 PE=2 SV=1;>sp|Q8BFQ6|DIRC2_MOUSE Disrupted in renal carcinoma protein 2 homolog OS=Mus musculus GN=Dirc2 PE=2 SV=1	2	1	1	1	1	1	1	13	13	13	12.509	115	115;478	8								2		2	0.0076383	0.66304	0.79813	NaN	1	0.69462	0.83909	NaN	1	1.0476	1.0437	NaN	1	0.66304	0.79813	NaN	1	0.69462
D6RJ10;Q3UGE8;Q8BZQ3;E9Q2C0	D6RJ10;Q3UGE8;Q8BZQ3;E9Q2C0	1;1;1;1	1;1;1;1	1;1;1;1		9330101J02Rik	>tr|D6RJ10|D6RJ10_MOUSE Protein 9330101J02Rik OS=Mus musculus GN=9330101J02Rik PE=2 SV=1;>tr|Q3UGE8|Q3UGE8_MOUSE Putative uncharacterized protein OS=Mus musculus GN=9330101J02Rik PE=2 SV=1;>tr|Q8BZQ3|Q8BZQ3_MOUSE Putative uncharacterized protein (Fragment)	4	1	1	1	1	1	1	4.7	4.7	4.7	39.229	343	343;986;1382;1423	5					1					1	0.0074368	1.0429	1.1742	NaN	1	1.0009	1.1999	NaN	1	0.98296	0.98793	NaN	1	1.0429	1.1742	NaN	1	1.0009
D9IFT4;Q8CBE6;Q8BPJ7;Q62165;Q544G5	D9IFT4;Q8CBE6;Q8BPJ7;Q62165;Q544G5	1;1;1;1;1	1;1;1;1;1	1;1;1;1;1	Dystroglycan;Alpha-dystroglycan;Beta-dystroglycan	Dag1	>tr|D9IFT4|D9IFT4_MOUSE Alpha-dystroglycan (Fragment) OS=Mus musculus PE=2 SV=1;>tr|Q8CBE6|Q8CBE6_MOUSE Putative uncharacterized protein OS=Mus musculus GN=Dag1 PE=2 SV=1;>tr|Q8BPJ7|Q8BPJ7_MOUSE Putative uncharacterized protein OS=Mus musculus GN=Dag1 PE=2	5	1	1	1	1	1	1	4.2	4.2	4.2	46.725	431	431;893;893;893;893	4				2						2	1.2634E-05	0.74854	0.94213	12.922	2	0.90444	1.0443	1.6748	2	1.2083	1.1005	14.531	2	0.74854	0.94213	12.922	2	0.90444
D9J2Z9;D9J300;D9J301;Q8CI51;D9J302;Q2Q7P0;Q8VDV4;Q9CRA2;D9J303;Q8CI51-3;F8WJI6;E9Q8P5;Q8CI51-2	D9J2Z9;D9J300;D9J301;Q8CI51;D9J302;Q2Q7P0	6;6;6;6;6;5;2;2;2;2;2;2;2	6;6;6;6;6;5;2;2;2;2;2;2;2	6;6;6;6;6;5;2;2;2;2;2;2;2	PDZ and LIM domain protein 5	Pdlim5	>tr|D9J2Z9|D9J2Z9_MOUSE ENH isoform 1b OS=Mus musculus GN=Pdlim5 PE=2 SV=1;>tr|D9J300|D9J300_MOUSE ENH isoform 1c OS=Mus musculus GN=Pdlim5 PE=2 SV=1;>tr|D9J301|D9J301_MOUSE ENH isoform 1d OS=Mus musculus GN=Pdlim5 PE=2 SV=1;>sp|Q8CI51|PDLI5_MOUSE PDZ and	13	6	6	6	6	6	6	20.1	20.1	20.1	52.396	482	482;526;574;591;614;591;185;214;234;239;239;239;337	4.78				2	7					9	5.8985E-23	0.65888	0.74909	18.893	8	0.47015	0.51563	37.196	8	0.61226	0.57098	31.392	8	0.65888	0.74909	18.893	8	0.47015
O08583-2;Q9JJW6-2;Q9JJW6;Q4KL64;G3X9I4;D9J342;O08583	O08583-2;Q9JJW6-2;Q9JJW6;Q4KL64;G3X9I4;D9J342;O08583	1;1;1;1;1;1;1	1;1;1;1;1;1;1	1;1;1;1;1;1;1	RNA and export factor-binding protein 2;THO complex subunit 4	Refbp2;Alyref2;Alyref	>sp|O08583-2|THOC4_MOUSE Isoform 2 of THO complex subunit 4 OS=Mus musculus GN=Alyref;>sp|Q9JJW6-2|ALRF2_MOUSE Isoform 2 of Aly/REF export factor 2 OS=Mus musculus GN=Alyref2;>sp|Q9JJW6|ALRF2_MOUSE Aly/REF export factor 2 OS=Mus musculus GN=Alyref2 PE=1 SV	7	1	1	1	1	1	1	6.7	6.7	6.7	17.682	163	163;217;218;218;218;218;255	8								1		1	8.7443E-05	0.95113	1.1801	NaN	1	0.88176	1.0551	NaN	1	0.98589	0.99329	NaN	1	0.95113	1.1801	NaN	1	0.88176
G8JL35;E0CXA9;Q6PEB6;Q3UGM5;E0CYJ0	G8JL35;E0CXA9;Q6PEB6;Q3UGM5;E0CYJ0	2;2;2;2;1	2;2;2;2;1	2;2;2;2;1	MOB-like protein phocein	Mob4	>tr|G8JL35|G8JL35_MOUSE MOB-like protein phocein (Fragment) OS=Mus musculus GN=Mob4 PE=2 SV=1;>tr|E0CXA9|E0CXA9_MOUSE MOB-like protein phocein OS=Mus musculus GN=Mob4 PE=2 SV=1;>sp|Q6PEB6|PHOCN_MOUSE MOB-like protein phocein OS=Mus musculus GN=Mob4 PE=1 SV	5	2	2	2	2	2	2	16.9	16.9	16.9	21.047	183	183;204;225;225;186	8								2		2	1.119E-05	0.86701	1.078	NaN	1	0.8591	1.0371	NaN	1	0.9107	0.91899	NaN	1	0.86701	1.078	NaN	1	0.8591
E0CXD9;Q64310;Q545Q2;Q3U7E6;F7CH13	E0CXD9;Q64310;Q545Q2;Q3U7E6;F7CH13	2;2;2;2;1	2;2;2;2;1	2;2;2;2;1	Surfeit locus protein 4	Surf4	>tr|E0CXD9|E0CXD9_MOUSE Surfeit locus protein 4 OS=Mus musculus GN=Surf4 PE=2 SV=1;>sp|Q64310|SURF4_MOUSE Surfeit locus protein 4 OS=Mus musculus GN=Surf4 PE=2 SV=1;>tr|Q545Q2|Q545Q2_MOUSE Surfeit gene 4, isoform CRA_a OS=Mus musculus GN=Surf4 PE=2 SV=1;>t	5	2	2	2	2	2	2	37.8	37.8	37.8	9.5608	82	82;269;269;269;124	7.08				1	1	1	5	3	2	13	9.2781E-11	1.0937	1.2627	18.962	13	1.5218	1.8248	21.74	13	1.2639	1.2697	19.792	13	1.0937	1.2627	18.962	13	1.5218
F6SG70;E0CZD9;E0CXM9;Q9DB43	F6SG70;E0CZD9;E0CXM9;Q9DB43	1;1;1;1	1;1;1;1	1;1;1;1	Zinc finger protein-like 1	Zfpl1	>tr|F6SG70|F6SG70_MOUSE Zinc finger protein-like 1 (Fragment) OS=Mus musculus GN=Zfpl1 PE=2 SV=1;>tr|E0CZD9|E0CZD9_MOUSE Zinc finger protein-like 1 (Fragment) OS=Mus musculus GN=Zfpl1 PE=2 SV=1;>tr|E0CXM9|E0CXM9_MOUSE Zinc finger protein-like 1 (Fragment)	4	1	1	1	1	1	1	20.6	20.6	20.6	7.7085	68	68;242;264;310	7							2			2	0.0072633	1.8827	2.3666	4.6781	2	1.9359	2.6435	7.6708	2	1.0272	1.0695	7.6576	2	1.8827	2.3666	4.6781	2	1.9359
Q6PCP5-4;Q6PCP5-3;E0CYI3;Q6PCP5;E0CYB9;F7CTF8;F7BC60	Q6PCP5-4;Q6PCP5-3;E0CYI3;Q6PCP5;E0CYB9;F7CTF8	6;6;6;6;6;5;1	1;1;1;1;1;1;0	1;1;1;1;1;1;0	Mitochondrial fission factor	Mff	>sp|Q6PCP5-4|MFF_MOUSE Isoform 4 of Mitochondrial fission factor OS=Mus musculus GN=Mff;>sp|Q6PCP5-3|MFF_MOUSE Isoform 3 of Mitochondrial fission factor OS=Mus musculus GN=Mff;>tr|E0CYI3|E0CYI3_MOUSE Mitochondrial fission factor OS=Mus musculus GN=Mff PE=4	7	6	1	1	6	1	1	51.8	12.4	12.4	25.073	218	218;238;243;291;316;220;137	8								1		1	1.754E-20	0.75089	1.0001	NaN	1	0.41016	0.59803	NaN	1	0.67433	0.80959	NaN	1	0.75089	1.0001	NaN	1	0.41016
E0CYH9;Q3TRB6;Q9D3A8-2;E9PYK5;Q9D3A8;B7ZNH1	E0CYH9;Q3TRB6;Q9D3A8-2;E9PYK5;Q9D3A8;B7ZNH1	2;2;2;2;2;1	2;2;2;2;2;1	2;2;2;2;2;1	Carboxyl-terminal PDZ ligand of neuronal nitric oxide synthase protein	Nos1ap	>tr|E0CYH9|E0CYH9_MOUSE Carboxyl-terminal PDZ ligand of neuronal nitric oxide synthase protein (Fragment) OS=Mus musculus GN=Nos1ap PE=1 SV=1;>tr|Q3TRB6|Q3TRB6_MOUSE Carboxyl-terminal PDZ ligand of neuronal nitric oxide synthase protein OS=Mus musculus GN=	6	2	2	2	2	2	2	10.1	10.1	10.1	25.432	228	228;271;325;325;503;383	4				2						2	4.5929E-09	0.38999	0.41222	26.375	2	0.28212	0.27238	9.8438	2	0.72339	0.62787	16.336	2	0.38999	0.41222	26.375	2	0.28212
Q3TC33-2;E0CYP1;E0CYX9;Q3TC33	Q3TC33-2;E0CYP1;E0CYX9;Q3TC33	2;2;2;2	2;2;2;2	2;2;2;2	Coiled-coil domain-containing protein 127	Ccdc127	>sp|Q3TC33-2|CC127_MOUSE Isoform 2 of Coiled-coil domain-containing protein 127 OS=Mus musculus GN=Ccdc127;>tr|E0CYP1|E0CYP1_MOUSE Coiled-coil domain-containing protein 127 OS=Mus musculus GN=Ccdc127 PE=2 SV=1;>tr|E0CYX9|E0CYX9_MOUSE Coiled-coil domain-con	4	2	2	2	2	2	2	16	16	16	19.152	163	163;171;238;260	8								2		2	0.00014702	0.69243	0.78647	98.044	2	0.85744	0.94116	101.33	2	1.2542	1.1445	10.189	2	0.69243	0.78647	98.044	2	0.85744
E0CYQ2;Q9CQ48	E0CYQ2;Q9CQ48	2;2	2;2	2;2	NudC domain-containing protein 2	Nudcd2	>tr|E0CYQ2|E0CYQ2_MOUSE NudC domain-containing protein 2 OS=Mus musculus GN=Nudcd2 PE=1 SV=1;>sp|Q9CQ48|NUDC2_MOUSE NudC domain-containing protein 2 OS=Mus musculus GN=Nudcd2 PE=1 SV=1	2	2	2	2	2	2	2	15.2	15.2	15.2	14.729	132	132;157	9									2	2	4.2964E-06	0.38577	0.46264	12.17	2	0.31229	0.39951	21.701	2	0.91424	0.93003	21.573	2	0.38577	0.46264	12.17	2	0.31229
Q545L9;P23506;P23506-2;F7D432;E9PWE0;E0CYV0;Q8BPI6;F6TXE3;F6V9F1	Q545L9;P23506;P23506-2;F7D432;E9PWE0;E0CYV0;Q8BPI6	3;3;3;3;3;3;2;1;1	3;3;3;3;3;3;2;1;1	3;3;3;3;3;3;2;1;1	Protein-L-isoaspartate O-methyltransferase;Protein-L-isoaspartate(D-aspartate) O-methyltransferase	Pcmt1	>tr|Q545L9|Q545L9_MOUSE Protein-L-isoaspartate (D-aspartate) O-methyltransferase 1, isoform CRA_c OS=Mus musculus GN=Pcmt1 PE=2 SV=1;>sp|P23506|PIMT_MOUSE Protein-L-isoaspartate(D-aspartate) O-methyltransferase OS=Mus musculus GN=Pcmt1 PE=1 SV=3;>sp|P23506	9	3	3	3	3	3	3	25.6	25.6	25.6	24.634	227	227;227;228;271;285;286;207;111;177	8								4		4	1.8756E-37	0.5996	0.72123	13.614	4	0.74095	0.89194	7.4715	4	1.2369	1.198	15.049	4	0.5996	0.72123	13.614	4	0.74095
E0CZ27;P84244;P02301	E0CZ27;P84244;P02301	5;5;5	5;5;5	1;1;1	Histone H3;Histone H3.3;Histone H3.3C	H3f3a;H3f3c	>tr|E0CZ27|E0CZ27_MOUSE Histone H3 (Fragment) OS=Mus musculus GN=H3f3a PE=3 SV=1;>sp|P84244|H33_MOUSE Histone H3.3 OS=Mus musculus GN=H3f3a PE=1 SV=2;>sp|P02301|H3C_MOUSE Histone H3.3C OS=Mus musculus GN=H3f3c PE=3 SV=3	3	5	5	1	5	5	1	49.6	49.6	26.9	13.322	119	119;136;136	8.86								1	6	7	1.7292E-142	0.91247	1.1543	17.273	7	0.83463	1.0425	28.583	7	0.90064	0.88746	19.795	5	0.91247	1.1543	17.273	7	0.83463
P28740-2;P28740;P28740-1;E0CZ72	P28740-2;P28740;P28740-1;E0CZ72	1;1;1;1	1;1;1;1	1;1;1;1	Kinesin-like protein KIF2A	Kif2a	>sp|P28740-2|KIF2A_MOUSE Isoform 2 of Kinesin-like protein KIF2A OS=Mus musculus GN=Kif2a;>sp|P28740|KIF2A_MOUSE Kinesin-like protein KIF2A OS=Mus musculus GN=Kif2a PE=1 SV=2;>sp|P28740-1|KIF2A_MOUSE Isoform 1 of Kinesin-like protein KIF2A OS=Mus musculus	4	1	1	1	1	1	1	1.7	1.7	1.7	74.844	659	659;705;716;743	4				2						2	5.4274E-06	0.69471	0.69475	18.269	2	0.78021	0.7275	2.8584	2	1.1231	0.97762	15.417	2	0.69471	0.69475	18.269	2	0.78021
E0CZ90;G3X9V0;Q5SVP3;P97372	E0CZ90;G3X9V0;Q5SVP3;P97372	2;2;2;2	2;2;2;2	2;2;2;2	Proteasome activator complex subunit 2	Psme2	>tr|E0CZ90|E0CZ90_MOUSE Proteasome activator complex subunit 2 (Fragment) OS=Mus musculus GN=Psme2 PE=2 SV=1;>tr|G3X9V0|G3X9V0_MOUSE MCG22048, isoform CRA_a OS=Mus musculus GN=Psme2 PE=4 SV=1;>tr|Q5SVP3|Q5SVP3_MOUSE MCG22048, isoform CRA_c OS=Mus musculus	4	2	2	2	2	2	2	15.8	15.8	15.8	18.679	165	165;231;239;239	8								2		2	3.5388E-05	0.64021	0.7763	20.199	2	0.74556	0.8517	6.3039	2	1.1857	1.0627	5.5856	2	0.64021	0.7763	20.199	2	0.74556
Q61735;Q3U967;E5Q371;Q61735-2	Q61735;Q3U967;E5Q371;Q61735-2	1;1;1;1	1;1;1;1	1;1;1;1	Leukocyte surface antigen CD47	Cd47	>sp|Q61735|CD47_MOUSE Leukocyte surface antigen CD47 OS=Mus musculus GN=Cd47 PE=1 SV=2;>tr|Q3U967|Q3U967_MOUSE Putative uncharacterized protein OS=Mus musculus GN=Cd47 PE=2 SV=1;>tr|E5Q371|E5Q371_MOUSE Integrin-associated protein OS=Mus musculus GN=Cd47 PE	4	1	1	1	1	1	1	4.6	4.6	4.6	33.097	303	303;303;303;324	6						1				1	0.0035368	0.7075	0.80787	NaN	1	1.1027	1.0761	NaN	1	1.6842	1.4084	NaN	1	0.7075	0.80787	NaN	1	1.1027
Q8C7X8;E9PUB2;Q8C4X5;P28662	Q8C7X8;E9PUB2;Q8C4X5;P28662	1;1;1;1	1;1;1;1	1;1;1;1	Brain protein I3	Bri3	>tr|Q8C7X8|Q8C7X8_MOUSE Brain protein I3 OS=Mus musculus GN=Bri3 PE=4 SV=1;>tr|E9PUB2|E9PUB2_MOUSE Brain protein I3 OS=Mus musculus GN=Bri3 PE=4 SV=1;>tr|Q8C4X5|Q8C4X5_MOUSE Putative uncharacterized protein OS=Mus musculus GN=Bri3 PE=2 SV=1;>sp|P28662|BRI3	4	1	1	1	1	1	1	16	16	16	11.062	100	100;121;125;125	8								1		1	0.00098787	0.61191	0.73244	NaN	1	0.50064	0.6113	NaN	1	0.81817	0.81934	NaN	1	0.61191	0.73244	NaN	1	0.50064
Q8K1M6-3;E9PUD2;Q8K1M6-2;Q8K1M6;Q8K1M6-4;Q3U4P3;Q8K1M6-5	Q8K1M6-3;E9PUD2;Q8K1M6-2;Q8K1M6;Q8K1M6-4;Q3U4P3	3;3;3;3;2;2;1	3;3;3;3;2;2;1	3;3;3;3;2;2;1	Dynamin-1-like protein	Dnm1l	>sp|Q8K1M6-3|DNM1L_MOUSE Isoform 3 of Dynamin-1-like protein OS=Mus musculus GN=Dnm1l;>tr|E9PUD2|E9PUD2_MOUSE Dynamin-1-like protein OS=Mus musculus GN=Dnm1l PE=1 SV=1;>sp|Q8K1M6-2|DNM1L_MOUSE Isoform 2 of Dynamin-1-like protein OS=Mus musculus GN=Dnm1l;>s	7	3	3	3	3	3	3	8.7	8.7	8.7	78.01	699	699;712;716;742;612;714;221	4				3						3	1.6807E-17	0.51483	0.5802	2.5826	2	0.58357	0.66581	7.5329	2	1.0882	1.1041	7.8269	2	0.51483	0.5802	2.5826	2	0.58357
Q61210-3;Q61210-4;Q61210-2;Q61210;Q6KAM6;E9PUF7;Q61210-5;F6ZN61	Q61210-3;Q61210-4;Q61210-2;Q61210;Q6KAM6;E9PUF7;Q61210-5	3;3;3;3;3;3;3;1	3;3;3;3;3;3;3;1	3;3;3;3;3;3;3;1	Rho guanine nucleotide exchange factor 1	Arhgef1	>sp|Q61210-3|ARHG1_MOUSE Isoform 3 of Rho guanine nucleotide exchange factor 1 OS=Mus musculus GN=Arhgef1;>sp|Q61210-4|ARHG1_MOUSE Isoform 4 of Rho guanine nucleotide exchange factor 1 OS=Mus musculus GN=Arhgef1;>sp|Q61210-2|ARHG1_MOUSE Isoform 2 of Rho gu	8	3	3	3	3	3	3	5.6	5.6	5.6	89.293	791	791;856;919;920;939;976;979;616	3			3							3	9.1609E-10	0.59137	0.68129	24.918	3	0.62858	0.64469	14.577	3	1.0461	1.0465	24.576	3	0.59137	0.68129	24.918	3	0.62858
Z4YJU8;Q921M4-2;Q921M4;Q5DTL1;E9PUQ5;A2AN45;A2AN48;A2AN46	Z4YJU8;Q921M4-2;Q921M4;Q5DTL1;E9PUQ5	5;5;5;5;5;1;1;1	5;5;5;5;5;1;1;1	5;5;5;5;5;1;1;1	Golgin subfamily A member 2	Golga2	>tr|Z4YJU8|Z4YJU8_MOUSE Golgin subfamily A member 2 OS=Mus musculus GN=Golga2 PE=4 SV=1;>sp|Q921M4-2|GOGA2_MOUSE Isoform 2 of Golgin subfamily A member 2 OS=Mus musculus GN=Golga2;>sp|Q921M4|GOGA2_MOUSE Golgin subfamily A member 2 OS=Mus musculus GN=Golga2	8	5	5	5	5	5	5	6.5	6.5	6.5	108.63	955	955;967;999;1022;1026;272;282;331	3			6							6	1.153E-14	1.3107	1.5194	67.063	5	1.8473	1.8519	22.877	5	1.404	1.3968	17.034	4	1.3107	1.5194	67.063	5	1.8473
F8WH29;Q80ZA4;E9PUU8;Q80ZA4-2	F8WH29;Q80ZA4;E9PUU8;Q80ZA4-2	11;11;11;9	11;11;11;9	11;11;11;9	Fibrocystin-L	Pkhd1l1	>tr|F8WH29|F8WH29_MOUSE Fibrocystin-L OS=Mus musculus GN=Pkhd1l1 PE=2 SV=1;>sp|Q80ZA4|PKHL1_MOUSE Fibrocystin-L OS=Mus musculus GN=Pkhd1l1 PE=2 SV=1;>tr|E9PUU8|E9PUU8_MOUSE Fibrocystin-L OS=Mus musculus GN=Pkhd1l1 PE=2 SV=1;>sp|Q80ZA4-2|PKHL1_MOUSE Isoform	4	11	11	11	11	11	11	3.9	3.9	3.9	464.5	4247	4247;4249;4249;1944	1	11									11	2.5382E-74	0.42808	0.57265	26.956	11	0.29634	0.40927	43.222	10	0.78085	0.73295	37.841	10	0.42808	0.57265	26.956	11	0.29634
E9PUY1;O35680	E9PUY1;O35680	1;1	1;1	1;1	28S ribosomal protein S12, mitochondrial	Mrps12	>tr|E9PUY1|E9PUY1_MOUSE 28S ribosomal protein S12, mitochondrial (Fragment) OS=Mus musculus GN=Mrps12 PE=2 SV=1;>sp|O35680|RT12_MOUSE 28S ribosomal protein S12, mitochondrial OS=Mus musculus GN=Mrps12 PE=2 SV=1	2	1	1	1	1	1	1	20	20	20	13.874	125	125;139	9									1	1	0.002388	0.80381	0.96456	NaN	1	0.79791	1.0238	NaN	1	0.96481	0.98752	NaN	1	0.80381	0.96456	NaN	1	0.79791
Q91VC3;E9PV04;A2AFK7	Q91VC3;E9PV04;A2AFK7	4;4;3	3;3;2	3;3;2	Eukaryotic initiation factor 4A-III	Eif4a3;Gm8994	>sp|Q91VC3|IF4A3_MOUSE Eukaryotic initiation factor 4A-III OS=Mus musculus GN=Eif4a3 PE=2 SV=3;>tr|E9PV04|E9PV04_MOUSE Protein Gm8994 OS=Mus musculus GN=Gm8994 PE=3 SV=2;>tr|A2AFK7|A2AFK7_MOUSE Eukaryotic initiation factor 4A-III (Fragment) OS=Mus musculus	3	4	3	3	4	3	3	13.6	9.7	9.7	46.839	411	411;411;299	6						5				5	6.2588E-16	0.84197	1.0588	19.073	5	0.8347	0.99845	15.962	5	1.0089	1.0156	4.2128	5	0.84197	1.0588	19.073	5	0.8347
Q8R097;E9PV38;Q8R1G9;Q8R0L2	Q8R097;E9PV38;Q8R1G9;Q8R0L2	2;2;1;1	2;2;1;1	2;2;1;1		Ces2g	>tr|Q8R097|Q8R097_MOUSE Uncharacterized protein OS=Mus musculus GN=Ces2g PE=2 SV=1;>tr|E9PV38|E9PV38_MOUSE Protein Ces2g OS=Mus musculus GN=Ces2g PE=2 SV=1;>tr|Q8R1G9|Q8R1G9_MOUSE 2210023G05Rik protein (Fragment) OS=Mus musculus GN=Ces2g PE=2 SV=1;>tr|Q8R0	4	2	2	2	2	2	2	5.4	5.4	5.4	62.734	560	560;560;167;168	5					3					3	8.2343E-11	0.097603	0.096399	29.548	3	0.1377	0.14341	12.373	3	1.4108	1.1638	24.47	3	0.097603	0.096399	29.548	3	0.1377
E9PV44;O35143	E9PV44;O35143	1;1	1;1	1;1	ATPase inhibitor, mitochondrial	Atpif1	>tr|E9PV44|E9PV44_MOUSE ATPase inhibitor, mitochondrial OS=Mus musculus GN=Atpif1 PE=1 SV=1;>sp|O35143|ATIF1_MOUSE ATPase inhibitor, mitochondrial OS=Mus musculus GN=Atpif1 PE=1 SV=2	2	1	1	1	1	1	1	12.2	12.2	12.2	8.7887	74	74;106	9									1	1	0.0026818	0.95254	1.2179	NaN	1	0.99735	1.4014	NaN	1	1.0476	1.1154	NaN	1	0.95254	1.2179	NaN	1	0.99735
Q8C9E4;Q8C2D4;E9PX73;E9PV93;Q6NZB6;Q7TMP7;Q4VBG4;Q01965	Q8C9E4;Q8C2D4;E9PX73;E9PV93;Q6NZB6;Q7TMP7;Q4VBG4;Q01965	2;2;2;2;2;2;2;2	2;2;2;2;2;2;2;2	2;2;2;2;2;2;2;2	T-lymphocyte surface antigen Ly-9	Ly9	>tr|Q8C9E4|Q8C9E4_MOUSE Putative uncharacterized protein (Fragment) OS=Mus musculus GN=Ly9 PE=2 SV=2;>tr|Q8C2D4|Q8C2D4_MOUSE Putative uncharacterized protein OS=Mus musculus GN=Ly9 PE=2 SV=1;>tr|E9PX73|E9PX73_MOUSE T-lymphocyte surface antigen Ly-9 OS=Mus	8	2	2	2	2	2	2	5.9	5.9	5.9	60.137	539	539;544;544;636;645;649;654;654	3.67			1	2						3	4.5655E-12	0.24959	0.28537	62.37	2	0.17961	0.2007	30.705	2	0.74767	0.74603	32.533	2	0.24959	0.28537	62.37	2	0.17961
E9PVC6;Q6NZJ6-2;E9Q9E1;E9PVC5;Q6NZJ6;Q6PD42;Q8K0J8;Q8R2V4;E9Q770;Q3UTK0;Q3UQI5;A0PJB5;Q3UYM6;Q3UZD9;Q6EVH9;Q6DI78;A2AMI7	E9PVC6;Q6NZJ6-2;E9Q9E1;E9PVC5;Q6NZJ6;Q6PD42;Q8K0J8	8;8;8;8;8;6;5;3;3;2;2;2;2;2;1;1;1	8;8;8;8;8;6;5;3;3;2;2;2;2;2;1;1;1	7;7;7;7;7;5;5;3;2;2;2;2;2;2;1;0;0	Eukaryotic translation initiation factor 4 gamma 1	Eif4g1	>tr|E9PVC6|E9PVC6_MOUSE Eukaryotic translation initiation factor 4 gamma 1 OS=Mus musculus GN=Eif4g1 PE=1 SV=1;>sp|Q6NZJ6-2|IF4G1_MOUSE Isoform 2 of Eukaryotic translation initiation factor 4 gamma 1 OS=Mus musculus GN=Eif4g1;>tr|E9Q9E1|E9Q9E1_MOUSE Eukary	17	8	8	7	8	8	7	8.4	8.4	7.7	171.28	1553	1553;1586;1593;1594;1600;823;642;479;958;826;831;842;866;958;175;925;1002	2		10								10	1.6889E-85	0.53043	0.68348	7.6191	10	0.45075	0.60602	18.638	10	0.84323	0.90437	13.609	10	0.53043	0.68348	7.6191	10	0.45075
E9QAA5;E9Q1M2;E9Q5Z0;E9Q5R0;E9PVE5;E9Q146;E9PZU7;E9Q9L1;E9Q1V5;E9Q914;Q6ZPR5-3;Q6ZPR5-2;Q6ZPR5-4;Q6ZPR5	E9QAA5;E9Q1M2;E9Q5Z0;E9Q5R0;E9PVE5;E9Q146;E9PZU7;E9Q9L1;E9Q1V5;E9Q914;Q6ZPR5-3;Q6ZPR5-2;Q6ZPR5-4;Q6ZPR5	1;1;1;1;1;1;1;1;1;1;1;1;1;1	1;1;1;1;1;1;1;1;1;1;1;1;1;1	1;1;1;1;1;1;1;1;1;1;1;1;1;1	Sphingomyelin phosphodiesterase 4	Smpd4	>tr|E9QAA5|E9QAA5_MOUSE Sphingomyelin phosphodiesterase 4 (Fragment) OS=Mus musculus GN=Smpd4 PE=2 SV=1;>tr|E9Q1M2|E9Q1M2_MOUSE Sphingomyelin phosphodiesterase 4 OS=Mus musculus GN=Smpd4 PE=2 SV=1;>tr|E9Q5Z0|E9Q5Z0_MOUSE Sphingomyelin phosphodiesterase 4 (	14	1	1	1	1	1	1	59.3	59.3	59.3	3.0005	27	27;50;82;92;110;117;128;573;721;751;793;794;807;823	4				1						1	2.5597E-07	1.1786	1.2327	NaN	1	1.648	1.5834	NaN	1	1.3983	1.2177	NaN	1	1.1786	1.2327	NaN	1	1.648
E9Q0X0;E9PW69;Q9R1P0;Q3UCF0	E9Q0X0;E9PW69;Q9R1P0;Q3UCF0	1;1;1;1	1;1;1;1	1;1;1;1	Proteasome subunit alpha type;Proteasome subunit alpha type-4	Psma4	>tr|E9Q0X0|E9Q0X0_MOUSE Proteasome subunit alpha type (Fragment) OS=Mus musculus GN=Psma4 PE=2 SV=1;>tr|E9PW69|E9PW69_MOUSE Proteasome subunit alpha type (Fragment) OS=Mus musculus GN=Psma4 PE=2 SV=1;>sp|Q9R1P0|PSA4_MOUSE Proteasome subunit alpha type-4 OS	4	1	1	1	1	1	1	15.8	15.8	15.8	15.7	139	139;210;261;261	8								1		1	8.0956E-13	0.64391	0.7094	NaN	1	0.96825	0.93141	NaN	1	1.936	1.6146	NaN	1	0.64391	0.7094	NaN	1	0.96825
E9PWK7;Q91YM0;Q8C7S3;Q3V1K8;P54761;Q8C8K1;Q60669;P54754;Q62128	E9PWK7;Q91YM0;Q8C7S3;Q3V1K8;P54761;Q8C8K1;Q60669;P54754	4;4;4;4;4;4;2;2;1	3;3;3;3;3;3;1;1;1	3;3;3;3;3;3;1;1;1	Ephrin type-B receptor 4;Ephrin type-B receptor 3	Ephb4;Ephb3	>tr|E9PWK7|E9PWK7_MOUSE Ephrin type-B receptor 4 OS=Mus musculus GN=Ephb4 PE=2 SV=1;>tr|Q91YM0|Q91YM0_MOUSE Eph receptor B4 OS=Mus musculus GN=Ephb4 PE=2 SV=1;>tr|Q8C7S3|Q8C7S3_MOUSE Putative uncharacterized protein OS=Mus musculus GN=Ephb4 PE=2 SV=1;>tr|Q	9	4	3	3	4	3	3	6	4.8	4.8	103.15	935	935;987;987;987;987;996;938;993;74	3			3							3	1.1884E-35	1.4807	1.6866	6.7199	3	1.0654	1.2712	22.815	3	0.77071	0.76484	30.889	3	1.4807	1.6866	6.7199	3	1.0654
Q3UUS5;Q3UK64;Q3V3T8;Q3UJ04;E9PWW9;E9Q4Y2	Q3UUS5;Q3UK64;Q3V3T8;Q3UJ04;E9PWW9;E9Q4Y2	1;1;1;1;1;1	1;1;1;1;1;1	1;1;1;1;1;1		Rsf1	>tr|Q3UUS5|Q3UUS5_MOUSE Putative uncharacterized protein OS=Mus musculus GN=Rsf1 PE=4 SV=1;>tr|Q3UK64|Q3UK64_MOUSE Putative uncharacterized protein (Fragment) OS=Mus musculus GN=Rsf1 PE=2 SV=1;>tr|Q3V3T8|Q3V3T8_MOUSE Putative uncharacterized protein (Fragm	6	1	1	1	1	1	1	15.2	15.2	15.2	11.657	112	112;309;980;998;1426;1441	2		1								1	0.0077515	0.71108	0.83379	NaN	1	0.60262	0.69108	NaN	1	0.84747	0.87142	NaN	1	0.71108	0.83379	NaN	1	0.60262
Q3U0Y9;Q8BXN0;Q8BJG2;Q4FJQ2;E9PWY9;Q8C0C7;D6RIJ2	Q3U0Y9;Q8BXN0;Q8BJG2;Q4FJQ2;E9PWY9;Q8C0C7;D6RIJ2	3;3;3;3;3;3;2	3;3;3;3;3;3;2	3;3;3;3;3;3;2	Phenylalanine--tRNA ligase alpha subunit	Farsa	>tr|Q3U0Y9|Q3U0Y9_MOUSE Putative uncharacterized protein OS=Mus musculus PE=2 SV=1;>tr|Q8BXN0|Q8BXN0_MOUSE Putative uncharacterized protein OS=Mus musculus GN=Farsa PE=2 SV=1;>tr|Q8BJG2|Q8BJG2_MOUSE Putative uncharacterized protein OS=Mus musculus GN=Farsa	7	3	3	3	3	3	3	30.1	30.1	30.1	20.732	186	186;282;282;282;507;508;105	5					5					5	2.3402E-73	0.67964	0.77589	14.195	4	0.61973	0.76102	10.289	4	0.82386	0.82852	12.954	4	0.67964	0.77589	14.195	4	0.61973
E9PX17;Q91YR6;Q8CFB8;Q3UGL7;Q8BXU2;Q3ULW8	E9PX17;Q91YR6;Q8CFB8;Q3UGL7;Q8BXU2;Q3ULW8	1;1;1;1;1;1	1;1;1;1;1;1	1;1;1;1;1;1		Parp3	>tr|E9PX17|E9PX17_MOUSE Protein Parp3 (Fragment) OS=Mus musculus GN=Parp3 PE=2 SV=1;>tr|Q91YR6|Q91YR6_MOUSE Parp3 protein OS=Mus musculus GN=Parp3 PE=2 SV=1;>tr|Q8CFB8|Q8CFB8_MOUSE NAD+ ADP-ribosyltransferase 3 PARP-3 OS=Mus musculus GN=Parp3 PE=2 SV=1;>tr	6	1	1	1	1	1	1	10.9	10.9	10.9	23.228	202	202;528;528;528;533;533	5					1					1	1.6115E-10	0.54537	0.72562	NaN	1	1.3643	1.6549	NaN	1	2.5017	2.2148	NaN	1	0.54537	0.72562	NaN	1	1.3643
E9PX70;Q60847-2;Q60847-5;Q60847;J3KMS9;Q60847-4;Q60847-3;Q3TNZ7	E9PX70;Q60847-2;Q60847-5;Q60847	32;32;32;32;15;15;15;4	32;32;32;32;15;15;15;4	32;32;32;32;15;15;15;4	Collagen alpha-1(XII) chain	Col12a1	>tr|E9PX70|E9PX70_MOUSE Collagen alpha-1(XII) chain OS=Mus musculus GN=Col12a1 PE=2 SV=1;>sp|Q60847-2|COCA1_MOUSE Isoform 2 of Collagen alpha-1(XII) chain OS=Mus musculus GN=Col12a1;>sp|Q60847-5|COCA1_MOUSE Isoform 5 of Collagen alpha-1(XII) chain OS=Mus m	8	32	32	32	32	32	32	14	14	14	333.73	3064	3064;3065;3068;3120;1900;1903;1958;633	1.27	36	13								49	1.4873E-90	6.2097	8.1953	51.631	46	2.96	4.0915	42.534	46	0.45848	0.47157	28.227	46	6.2097	8.1953	51.631	46	2.96
Q3TJ76;E9PX91;Q8BSF4;Q505E1;Q3TRI5;F6TVX7;V9H190;D3YY63;F7C386	Q3TJ76;E9PX91;Q8BSF4;Q505E1;Q3TRI5;F6TVX7;V9H190;D3YY63;F7C386	2;2;2;2;2;2;1;1;1	2;2;2;2;2;2;1;1;1	2;2;2;2;2;2;1;1;1	Phosphatidylserine decarboxylase proenzyme;Phosphatidylserine decarboxylase alpha chain;Phosphatidylserine decarboxylase beta chain	Pisd;Gm20671	>tr|Q3TJ76|Q3TJ76_MOUSE MCG2531, isoform CRA_h OS=Mus musculus GN=Pisd PE=2 SV=1;>tr|E9PX91|E9PX91_MOUSE Phosphatidylserine decarboxylase proenzyme OS=Mus musculus GN=Pisd PE=4 SV=1;>sp|Q8BSF4|PISD_MOUSE Phosphatidylserine decarboxylase proenzyme OS=Mus mu	9	2	2	2	2	2	2	8.1	8.1	8.1	29.199	259	259;375;406;406;406;576;184;262;359	7							2			2	0.00067393	0.97984	1.1769	49.613	2	0.52756	0.62274	22.068	2	0.80852	0.81568	4.1043	2	0.97984	1.1769	49.613	2	0.52756
Q8CFI0-2;G3X9H8;Q3TQK9;E9PXB7;Q8CFI0-3;Q8CFI0;Q641N8	Q8CFI0-2;G3X9H8;Q3TQK9;E9PXB7;Q8CFI0-3;Q8CFI0;Q641N8	3;3;3;3;3;3;2	2;2;2;2;2;2;1	2;2;2;2;2;2;1	E3 ubiquitin-protein ligase;E3 ubiquitin-protein ligase NEDD4-like	Nedd4l	>sp|Q8CFI0-2|NED4L_MOUSE Isoform 2 of E3 ubiquitin-protein ligase NEDD4-like OS=Mus musculus GN=Nedd4l;>tr|G3X9H8|G3X9H8_MOUSE E3 ubiquitin-protein ligase OS=Mus musculus GN=Nedd4l PE=1 SV=1;>tr|Q3TQK9|Q3TQK9_MOUSE E3 ubiquitin-protein ligase (Fragment) OS	7	3	2	2	3	2	2	4.9	3.7	3.7	98.464	855	855;855;896;976;984;1004;875	3			2							2	1.6217E-05	0.41439	0.47935	45.822	2	0.37069	0.44105	3.5447	2	0.89456	0.83166	49.307	2	0.41439	0.47935	45.822	2	0.37069
E9PXB9;Z4YN86;Q9CQ85	E9PXB9;Z4YN86;Q9CQ85	2;2;2	2;2;2	2;2;2	Mitochondrial import inner membrane translocase subunit Tim22	Timm22	>tr|E9PXB9|E9PXB9_MOUSE Mitochondrial import inner membrane translocase subunit Tim22 OS=Mus musculus GN=Timm22 PE=2 SV=1;>tr|Z4YN86|Z4YN86_MOUSE Mitochondrial import inner membrane translocase subunit Tim22 (Fragment) OS=Mus musculus GN=Timm22 PE=4 SV=1;>	3	2	2	2	2	2	2	50	50	50	9.2296	90	90;116;194	9									3	3	8.3156E-09	0.8759	1.145	27.897	3	0.72838	1.0138	8.7433	3	0.90726	0.91398	10.16	3	0.8759	1.145	27.897	3	0.72838
E9PXX7;Q91W90;Q3TEE8;Q3UBW8;Q3UWX1	E9PXX7;Q91W90;Q3TEE8;Q3UBW8;Q3UWX1	13;13;13;12;11	13;13;13;12;11	13;13;13;12;11	Thioredoxin domain-containing protein 5	Txndc5	>tr|E9PXX7|E9PXX7_MOUSE Thioredoxin domain-containing protein 5 OS=Mus musculus GN=Txndc5 PE=2 SV=1;>sp|Q91W90|TXND5_MOUSE Thioredoxin domain-containing protein 5 OS=Mus musculus GN=Txndc5 PE=1 SV=2;>tr|Q3TEE8|Q3TEE8_MOUSE Putative uncharacterized protein	5	13	13	13	13	13	13	42.4	42.4	42.4	38.532	344	344;417;417;417;280	5.86					3	19				22	6.4265E-249	1.1831	1.3957	53.427	22	1.7219	1.9526	14.449	22	1.4829	1.4375	53.405	22	1.1831	1.3957	53.427	22	1.7219
Q99LQ7;E9PY39	Q99LQ7;E9PY39	1;1	1;1	1;1	Transmembrane protein 189	Tmem189;Gm20431	>sp|Q99LQ7|TM189_MOUSE Transmembrane protein 189 OS=Mus musculus GN=Tmem189 PE=2 SV=1;>tr|E9PY39|E9PY39_MOUSE Protein Gm20431 OS=Mus musculus GN=Gm20431 PE=4 SV=1	2	1	1	1	1	1	1	8.5	8.5	8.5	31.133	271	271;371	8								1		1	0.0024323	1.8101	2.4109	NaN	1	2.0202	2.9454	NaN	1	1.116	1.3399	NaN	1	1.8101	2.4109	NaN	1	2.0202
Q3UGS9;Q60649;Q3URM1;Q3U3U6;Q8CCN6;E9PY58;Q3TXD4	Q3UGS9;Q60649;Q3URM1;Q3U3U6;Q8CCN6;E9PY58;Q3TXD4	2;2;2;2;2;2;1	2;2;2;2;2;2;1	2;2;2;2;2;2;1	Caseinolytic peptidase B protein homolog	Clpb	>tr|Q3UGS9|Q3UGS9_MOUSE Putative uncharacterized protein (Fragment) OS=Mus musculus GN=Clpb PE=2 SV=1;>sp|Q60649|CLPB_MOUSE Caseinolytic peptidase B protein homolog OS=Mus musculus GN=Clpb PE=1 SV=1;>tr|Q3URM1|Q3URM1_MOUSE ClpB caseinolytic peptidase B hom	7	2	2	2	2	2	2	6	6	6	67.574	598	598;677;677;677;678;707;677	5					2					2	7.7623E-07	1.4853	1.5401	33.701	2	1.6169	1.7931	8.0392	2	1.2962	1.184	14.319	2	1.4853	1.5401	33.701	2	1.6169
H3BJ35;H3BJ71;H3BKL6;H3BL19;Q3TZZ3;H3BJI6;H3BK44;E9PY90;Q8R311;H3BK48;E9Q3S2;H3BKH2;H3BJS0	H3BJ35;H3BJ71;H3BKL6;H3BL19;Q3TZZ3;H3BJI6;H3BK44;E9PY90;Q8R311;H3BK48;E9Q3S2;H3BKH2;H3BJS0	1;1;1;1;1;1;1;1;1;1;1;1;1	1;1;1;1;1;1;1;1;1;1;1;1;1	1;1;1;1;1;1;1;1;1;1;1;1;1	cTAGE family member 5	Ctage5	>tr|H3BJ35|H3BJ35_MOUSE cTAGE family member 5 (Fragment) OS=Mus musculus GN=Ctage5 PE=4 SV=1;>tr|H3BJ71|H3BJ71_MOUSE cTAGE family member 5 (Fragment) OS=Mus musculus GN=Ctage5 PE=2 SV=1;>tr|H3BKL6|H3BKL6_MOUSE cTAGE family member 5 OS=Mus musculus GN=Ctage	13	1	1	1	1	1	1	8.2	8.2	8.2	17.237	147	147;514;701;725;744;753;761;772;779;785;794;796;805	3			1							1	0.0018139	1.3013	1.5135	NaN	1	1.3341	1.6653	NaN	1	1.0298	1	NaN	1	1.3013	1.5135	NaN	1	1.3341
E9Q2H8;E9PYA3;Q99KB8-2;Q99KB8;G5E8T9	E9Q2H8;E9PYA3;Q99KB8-2;Q99KB8;G5E8T9	1;1;1;1;1	1;1;1;1;1	1;1;1;1;1	Hydroxyacylglutathione hydrolase, mitochondrial	Hagh	>tr|E9Q2H8|E9Q2H8_MOUSE Hydroxyacylglutathione hydrolase, mitochondrial (Fragment) OS=Mus musculus GN=Hagh PE=1 SV=1;>tr|E9PYA3|E9PYA3_MOUSE Hydroxyacylglutathione hydrolase, mitochondrial (Fragment) OS=Mus musculus GN=Hagh PE=1 SV=1;>sp|Q99KB8-2|GLO2_MOUS	5	1	1	1	1	1	1	5.5	5.5	5.5	23.756	217	217;237;260;309;309	8								1		1	4.9879E-06	0.40049	0.42939	NaN	1	0.64477	0.64062	NaN	1	1.7085	1.4529	NaN	1	0.40049	0.42939	NaN	1	0.64477
E9PYB0	E9PYB0	8	1	1		Ahnak2	>tr|E9PYB0|E9PYB0_MOUSE Protein Ahnak2 (Fragment) OS=Mus musculus GN=Ahnak2 PE=1 SV=2	1	8	1	1	8	1	1	40	0.9	0.9	182.61	1738	1738	1	1									1	9.7241E-207	0.17212	0.20115	NaN	1	0.19193	0.21382	NaN	1	1.1151	0.98051	NaN	1	0.17212	0.20115	NaN	1	0.19193
Q8BMH2;E9PYF1;Q8VCT3	Q8BMH2;E9PYF1;Q8VCT3	3;3;3	3;3;3	3;3;3	Aminopeptidase B	Rnpep	>tr|Q8BMH2|Q8BMH2_MOUSE Putative uncharacterized protein OS=Mus musculus GN=Rnpep PE=2 SV=1;>tr|E9PYF1|E9PYF1_MOUSE Aminopeptidase B OS=Mus musculus GN=Rnpep PE=2 SV=1;>sp|Q8VCT3|AMPB_MOUSE Aminopeptidase B OS=Mus musculus GN=Rnpep PE=2 SV=2	3	3	3	3	3	3	3	7.7	7.7	7.7	68.016	611	611;611;650	5					3					3	3.9966E-11	0.60022	0.60911	25.146	3	0.58168	0.53182	34.514	3	0.9771	0.8533	10.122	3	0.60022	0.60911	25.146	3	0.58168
Q80UN0;E9PYI8;Q9JMA1	Q80UN0;E9PYI8;Q9JMA1	2;2;2	2;2;2	2;2;2	Ubiquitin carboxyl-terminal hydrolase;Ubiquitin carboxyl-terminal hydrolase 14	Usp14	>tr|Q80UN0|Q80UN0_MOUSE Ubiquitin carboxyl-terminal hydrolase OS=Mus musculus GN=Usp14 PE=2 SV=1;>tr|E9PYI8|E9PYI8_MOUSE Ubiquitin carboxyl-terminal hydrolase OS=Mus musculus GN=Usp14 PE=1 SV=1;>sp|Q9JMA1|UBP14_MOUSE Ubiquitin carboxyl-terminal hydrolase 1	3	2	2	2	2	2	2	9.2	9.2	9.2	52.233	458	458;458;493	5					4					4	1.9961E-07	0.46091	0.51796	17.171	4	0.39619	0.49018	10.122	4	0.84774	0.85209	9.678	4	0.46091	0.51796	17.171	4	0.39619
E9PYT3;Q91YH5;Q91YH5-2	E9PYT3;Q91YH5;Q91YH5-2	7;7;5	7;7;5	7;7;5	Atlastin-3	Atl3	>tr|E9PYT3|E9PYT3_MOUSE Atlastin-3 OS=Mus musculus GN=Atl3 PE=2 SV=1;>sp|Q91YH5|ATLA3_MOUSE Atlastin-3 OS=Mus musculus GN=Atl3 PE=2 SV=1;>sp|Q91YH5-2|ATLA3_MOUSE Isoform 2 of Atlastin-3 OS=Mus musculus GN=Atl3	3	7	7	7	7	7	7	20.9	20.9	20.9	60.231	536	536;541;377	5.2					8	2				10	7.0943E-177	0.91111	1.0827	8.8399	10	1.0711	1.2351	18.215	10	1.1248	1.1138	18.33	10	0.91111	1.0827	8.8399	10	1.0711
F7CRG8;F7A3Q3;F6UY70;F6ZEX4;F7CVZ7;E9Q9N6;E9PYX3;Q05512-3;Q05512-4;Q3U3A1;Q3T9A3;Q05512-2;Q05512;F6ZS70;E9QMP6;Q571J8	F7CRG8;F7A3Q3;F6UY70;F6ZEX4;F7CVZ7;E9Q9N6;E9PYX3;Q05512-3;Q05512-4;Q3U3A1;Q3T9A3;Q05512-2;Q05512;F6ZS70;E9QMP6;Q571J8	1;1;1;1;1;1;1;1;1;1;1;1;1;1;1;1	1;1;1;1;1;1;1;1;1;1;1;1;1;1;1;1	1;1;1;1;1;1;1;1;1;1;1;1;1;1;1;1	Serine/threonine-protein kinase MARK2	Mark2	>tr|F7CRG8|F7CRG8_MOUSE Serine/threonine-protein kinase MARK2 (Fragment) OS=Mus musculus GN=Mark2 PE=1 SV=1;>tr|F7A3Q3|F7A3Q3_MOUSE Serine/threonine-protein kinase MARK2 (Fragment) OS=Mus musculus GN=Mark2 PE=1 SV=1;>tr|F6UY70|F6UY70_MOUSE Serine/threonine	16	1	1	1	1	1	1	11.5	11.5	11.5	18.501	174	174;204;266;303;307;707;716;722;731;743;743;774;776;776;776;780	4				1						1	1.3341E-26	0.60035	0.66116	NaN	1	0.63519	0.67372	NaN	1	1.1764	1.186	NaN	1	0.60035	0.66116	NaN	1	0.63519
E9PZ12;Q4H4B4;Q6RHR9;A0JLR6;Q8CCP7;Q4VBG2;Q5DTM1;Q6RHR9-2;Q3TQ86;Q4H4B5;Q6RHR9-3;B9EKC0	E9PZ12;Q4H4B4;Q6RHR9;A0JLR6;Q8CCP7;Q4VBG2;Q5DTM1;Q6RHR9-2;Q3TQ86;Q4H4B5;Q6RHR9-3;B9EKC0	2;2;2;1;1;1;1;1;1;1;1;1	2;2;2;1;1;1;1;1;1;1;1;1	2;2;2;1;1;1;1;1;1;1;1;1	Membrane-associated guanylate kinase, WW and PDZ domain-containing protein 1	Magi1	>tr|E9PZ12|E9PZ12_MOUSE Membrane-associated guanylate kinase, WW and PDZ domain-containing protein 1 OS=Mus musculus GN=Magi1 PE=2 SV=1;>tr|Q4H4B4|Q4H4B4_MOUSE MAGI1c OS=Mus musculus GN=Magi1 PE=2 SV=1;>sp|Q6RHR9|MAGI1_MOUSE Membrane-associated guanylate k	12	2	2	2	2	2	2	2.2	2.2	2.2	138.4	1255	1255;1470;1471;266;496;1115;1125;1172;1181;1235;1237;1280	2		2								2	1.3733E-08	1.0283	1.2152	22.211	2	0.85468	1.0606	7.1918	2	0.81558	0.84149	42.305	2	1.0283	1.2152	22.211	2	0.85468
E9PZ16;B1B0C7;Q05793;Q3UHH3;Q5RKM8;Q52KG8;Q2XQV0	E9PZ16;B1B0C7;Q05793;Q3UHH3	65;64;54;41;16;12;2	65;64;54;41;16;12;2	65;64;54;41;16;12;2	Basement membrane-specific heparan sulfate proteoglycan core protein;Endorepellin;LG3 peptide	Hspg2	>tr|E9PZ16|E9PZ16_MOUSE Basement membrane-specific heparan sulfate proteoglycan core protein OS=Mus musculus GN=Hspg2 PE=2 SV=1;>tr|B1B0C7|B1B0C7_MOUSE Basement membrane-specific heparan sulfate proteoglycan core protein OS=Mus musculus GN=Hspg2 PE=2 SV=1;	7	65	65	65	65	65	65	22.1	22.1	22.1	469.78	4383	4383;4375;3707;2672;1100;834;279	1	80									80	0	1.1619	1.6738	18.55	78	0.85123	1.1477	23.835	78	0.73029	0.7227	26.129	76	1.1619	1.6738	18.55	78	0.85123
E9PZ92;Q3U8A5;Q3TPX4	E9PZ92;Q3U8A5;Q3TPX4	1;1;1	1;1;1	1;1;1	Exocyst complex component 5	Exoc5	>tr|E9PZ92|E9PZ92_MOUSE Exocyst complex component 5 OS=Mus musculus GN=Exoc5 PE=1 SV=1;>tr|Q3U8A5|Q3U8A5_MOUSE Putative uncharacterized protein OS=Mus musculus GN=Exoc5 PE=2 SV=1;>sp|Q3TPX4|EXOC5_MOUSE Exocyst complex component 5 OS=Mus musculus GN=Exoc5 P	3	1	1	1	1	1	1	3	3	3	74.225	643	643;708;708	4				1						1	0.00020286	0.66949	0.75887	NaN	1	0.56727	0.69134	NaN	1	0.93295	0.95109	NaN	1	0.66949	0.75887	NaN	1	0.56727
Q923D2;Q3U6G1;E9PZC3;E9PZC4	Q923D2;Q3U6G1;E9PZC3;E9PZC4	2;2;2;1	2;2;2;1	2;2;2;1	Flavin reductase (NADPH)	Blvrb	>sp|Q923D2|BLVRB_MOUSE Flavin reductase (NADPH) OS=Mus musculus GN=Blvrb PE=2 SV=3;>tr|Q3U6G1|Q3U6G1_MOUSE Biliverdin reductase B (Flavin reductase (NADPH)) OS=Mus musculus GN=Blvrb PE=2 SV=1;>tr|E9PZC3|E9PZC3_MOUSE Flavin reductase (NADPH) OS=Mus musculus	4	2	2	2	2	2	2	20.4	20.4	20.4	22.197	206	206;206;247;120	8								2		2	2.6484E-14	0.39594	0.48232	38.23	2	0.26918	0.32596	58.104	2	0.73974	0.73931	3.2068	2	0.39594	0.48232	38.23	2	0.26918
Q80UK4;E9PZD2;Q5DU62;Q3TN34	Q80UK4;E9PZD2;Q5DU62;Q3TN34	3;3;3;3	3;3;3;3	3;3;3;3		Micall2	>tr|Q80UK4|Q80UK4_MOUSE MICAL-like 2 OS=Mus musculus GN=Micall2 PE=2 SV=1;>tr|E9PZD2|E9PZD2_MOUSE MICAL-like protein 2 OS=Mus musculus GN=Micall2 PE=1 SV=1;>tr|Q5DU62|Q5DU62_MOUSE MFLJ00139 protein (Fragment) OS=Mus musculus GN=Micall2 PE=2 SV=1;>sp|Q3TN34	4	3	3	3	3	3	3	5	5	5	95.167	895	895;926;992;1009	3			3							3	1.8099E-07	0.52193	0.60872	40.764	3	0.33113	0.41269	75.209	3	0.89286	0.86486	48.242	3	0.52193	0.60872	40.764	3	0.33113
G3X9T8;Q61147;G3X8Q5;E9PZD8;Q8BV37;Q2F3J4;G3UXG1;G3UZ53;G3UWP5	G3X9T8;Q61147;G3X8Q5;E9PZD8;Q8BV37	12;12;12;12;6;3;2;1;1	12;12;12;12;6;3;2;1;1	12;12;12;12;6;3;2;1;1	Ceruloplasmin	Cp	>tr|G3X9T8|G3X9T8_MOUSE Ceruloplasmin OS=Mus musculus GN=Cp PE=4 SV=1;>sp|Q61147|CERU_MOUSE Ceruloplasmin OS=Mus musculus GN=Cp PE=1 SV=2;>tr|G3X8Q5|G3X8Q5_MOUSE Ceruloplasmin OS=Mus musculus GN=Cp PE=4 SV=1;>tr|E9PZD8|E9PZD8_MOUSE Ceruloplasmin OS=Mus mus	9	12	12	12	12	12	12	18.6	18.6	18.6	121.08	1060	1060;1061;1085;1086;503;434;120;58;197	3			13							13	9.1183E-53	0.58486	0.68517	46.125	13	0.76308	0.95674	19.575	13	1.2128	1.1614	49.868	13	0.58486	0.68517	46.125	13	0.76308
E9PZF0;B0LAA8;Q5NC82;Q01768;Q5NC79;Q8R4B4	E9PZF0;B0LAA8;Q5NC82;Q01768;Q5NC79;Q8R4B4	6;4;4;4;3;3	6;4;4;4;3;3	1;1;1;1;0;0	Nucleoside diphosphate kinase;Nucleoside diphosphate kinase B	Gm20390;Nme2;Nme1;Dscaml1	>tr|E9PZF0|E9PZF0_MOUSE Nucleoside diphosphate kinase OS=Mus musculus GN=Gm20390 PE=3 SV=1;>tr|B0LAA8|B0LAA8_MOUSE Nucleoside diphosphate kinase (Fragment) OS=Mus musculus GN=Nme2 PE=2 SV=1;>tr|Q5NC82|Q5NC82_MOUSE Nucleoside diphosphate kinase OS=Mus muscu	6	6	6	1	6	6	1	40.1	40.1	5.2	30.2	267	267;144;152;152;117;365	9									8	8	7.3143E-33	0.44655	0.51744	24.331	8	0.48811	0.55121	19.717	8	1.0362	0.90042	18.232	8	0.44655	0.51744	24.331	8	0.48811
Q61387;Q3UDK5;Q3U7R2;Q99KD6;E9PZS8;F7B257	Q61387;Q3UDK5;Q3U7R2;Q99KD6;E9PZS8;F7B257	2;2;2;2;2;1	2;2;2;2;2;1	2;2;2;2;2;1	Cytochrome c oxidase subunit 7A-related protein, mitochondrial	Cox7a2l;Gm10242	>sp|Q61387|COX7R_MOUSE Cytochrome c oxidase subunit 7A-related protein, mitochondrial OS=Mus musculus GN=Cox7a2l PE=2 SV=1;>tr|Q3UDK5|Q3UDK5_MOUSE Putative uncharacterized protein OS=Mus musculus GN=Cox7a2l PE=4 SV=1;>tr|Q3U7R2|Q3U7R2_MOUSE Putative unchar	6	2	2	2	2	2	2	18.9	18.9	18.9	12.399	111	111;111;111;113;134;113	9									2	2	2.8608E-06	1.1488	1.4764	107.32	2	1.0018	1.186	65.376	2	1.1956	1.0874	9.5637	2	1.1488	1.4764	107.32	2	1.0018
E9PZW0;E9Q557;Q8BP77	E9PZW0;E9Q557	5;5;2	5;5;2	5;5;2	Desmoplakin	Dsp	>tr|E9PZW0|E9PZW0_MOUSE Desmoplakin OS=Mus musculus GN=Dsp PE=1 SV=1;>sp|E9Q557|DESP_MOUSE Desmoplakin OS=Mus musculus GN=Dsp PE=1 SV=1	3	5	5	5	5	5	5	3.2	3.2	3.2	261.42	2284	2284;2883;482	2		5								5	3.5978E-10	0.34107	0.39975	129.59	5	0.46789	0.52852	32.476	5	1.2058	1.0935	92.001	5	0.34107	0.39975	129.59	5	0.46789
E9Q9E4;E9PZX7;Q9D193;Q8BP21;Q545C3;P30285	E9Q9E4;E9PZX7;Q9D193;Q8BP21;Q545C3;P30285	1;1;1;1;1;1	1;1;1;1;1;1	1;1;1;1;1;1	Cyclin-dependent kinase 4	Cdk4	>tr|E9Q9E4|E9Q9E4_MOUSE Cyclin-dependent kinase 4 (Fragment) OS=Mus musculus GN=Cdk4 PE=2 SV=1;>tr|E9PZX7|E9PZX7_MOUSE Cyclin-dependent kinase 4 (Fragment) OS=Mus musculus GN=Cdk4 PE=2 SV=1;>tr|Q9D193|Q9D193_MOUSE Putative uncharacterized protein OS=Mus mu	6	1	1	1	1	1	1	5.1	5.1	5.1	28.021	253	253;271;303;303;303;303	7							1			1	1.4009E-07	0.42114	0.50985	NaN	1	0.3534	0.41741	NaN	1	0.83917	0.85077	NaN	1	0.42114	0.50985	NaN	1	0.3534
E9Q035;P47758;Q542X6;E9Q2Q7;F7CJN9;F7BAE9	E9Q035;P47758;Q542X6	13;10;9;1;1;1	13;10;9;1;1;1	10;10;9;0;0;0	Signal recognition particle receptor subunit beta	Gm20425;Srprb	>tr|E9Q035|E9Q035_MOUSE Protein Gm20425 OS=Mus musculus GN=Gm20425 PE=4 SV=1;>sp|P47758|SRPRB_MOUSE Signal recognition particle receptor subunit beta OS=Mus musculus GN=Srprb PE=1 SV=1;>tr|Q542X6|Q542X6_MOUSE Putative uncharacterized protein OS=Mus musculu	6	13	13	10	13	13	10	17.3	17.3	12.8	107.8	978	978;269;269;171;249;278	6.94				4			1	11		16	1.1344E-88	1.0962	1.3711	35.4	16	1.3138	1.5141	28.42	16	1.2207	1.1134	19.387	16	1.0962	1.3711	35.4	16	1.3138
Q3T9Z3;Q3UT02;E9Q066;Q8BWW4;G3X9Q6	Q3T9Z3;Q3UT02;E9Q066;Q8BWW4;G3X9Q6	1;1;1;1;1	1;1;1;1;1	1;1;1;1;1	La-related protein 4	Larp4	>tr|Q3T9Z3|Q3T9Z3_MOUSE Putative uncharacterized protein OS=Mus musculus GN=Larp4 PE=2 SV=1;>tr|Q3UT02|Q3UT02_MOUSE Putative uncharacterized protein OS=Mus musculus GN=Larp4 PE=2 SV=1;>tr|E9Q066|E9Q066_MOUSE La-related protein 4 OS=Mus musculus GN=Larp4 PE	5	1	1	1	1	1	1	6	6	6	23.952	215	215;660;718;719;719	3.5			1	1						2	0.0047094	0.64063	0.72568	10.21	2	0.84881	1.0011	11.471	2	1.2465	1.2347	13.836	2	0.64063	0.72568	10.21	2	0.84881
Q8C715;Q4KMM3-3;Q4KMM3-2;E9Q0A7;Q4KMM3-4;Q4KMM3	Q8C715;Q4KMM3-3;Q4KMM3-2;E9Q0A7;Q4KMM3-4;Q4KMM3	1;1;1;1;1;1	1;1;1;1;1;1	1;1;1;1;1;1	Oxidation resistance protein 1	Oxr1	>tr|Q8C715|Q8C715_MOUSE Putative uncharacterized protein (Fragment) OS=Mus musculus GN=Oxr1 PE=2 SV=2;>sp|Q4KMM3-3|OXR1_MOUSE Isoform 3 of Oxidation resistance protein 1 OS=Mus musculus GN=Oxr1;>sp|Q4KMM3-2|OXR1_MOUSE Isoform 2 of Oxidation resistance prot	6	1	1	1	1	1	1	3.8	3.8	3.8	42.99	400	400;751;778;832;839;866	3			1							1	0.0013385	0.61813	0.7173	NaN	1	0.54655	0.61688	NaN	1	0.8842	0.77784	NaN	1	0.61813	0.7173	NaN	1	0.54655
Q8R0F1;E9Q0M7;F6TYE6;Q6DFW5;Q6ZQ17;F6Z4J2;Q3U2B7;E9Q3G7;P98197;Q69ZT0	Q8R0F1;E9Q0M7;F6TYE6;Q6DFW5;Q6ZQ17;F6Z4J2;Q3U2B7;E9Q3G7;P98197;Q69ZT0	2;2;2;2;2;1;1;1;1;1	2;2;2;2;2;1;1;1;1;1	2;2;2;2;2;1;1;1;1;1	Probable phospholipid-transporting ATPase IH	Atp11b;Atp11a	>tr|Q8R0F1|Q8R0F1_MOUSE Atp11b protein (Fragment) OS=Mus musculus GN=Atp11b PE=2 SV=1;>tr|E9Q0M7|E9Q0M7_MOUSE Protein Atp11b OS=Mus musculus GN=Atp11b PE=2 SV=1;>tr|F6TYE6|F6TYE6_MOUSE Protein Atp11b (Fragment) OS=Mus musculus GN=Atp11b PE=2 SV=1;>tr|Q6DFW	10	2	2	2	2	2	2	3.1	3.1	3.1	69.751	613	613;841;967;1175;1210;590;841;1142;1187;1196	3			2							2	4.364E-05	0.71155	0.82714	32.853	2	0.77356	0.96589	18.737	2	1.1127	1.0812	9.9239	2	0.71155	0.82714	32.853	2	0.77356
E9Q0S6;Q7TSV1;Q3U0Q9;Q9DBT6;Q7TPM8;Q8C6V6;Q8C323;Q8CGB6-2;Q8CGB6-4;Q8CGB6;Q8CGB6-3	E9Q0S6;Q7TSV1	9;5;4;3;3;2;1;1;1;1;1	9;5;4;3;3;2;1;1;1;1;1	8;4;3;2;2;2;1;0;0;0;0		Tns1	>tr|E9Q0S6|E9Q0S6_MOUSE Protein Tns1 OS=Mus musculus GN=Tns1 PE=1 SV=1;>tr|Q7TSV1|Q7TSV1_MOUSE Tns1 protein (Fragment) OS=Mus musculus GN=Tns1 PE=2 SV=1	11	9	9	8	9	9	8	9.7	9.7	9	201.38	1888	1888;806;749;624;624;222;104;1377;1400;1400;1407	2		9								9	1.8695E-21	0.19521	0.23052	37.532	8	0.26602	0.32485	57.232	8	1.1259	1.1333	73.011	8	0.19521	0.23052	37.532	8	0.26602
Q61699-2;E9Q0U7;Q61699;Q8C6H1;D3Z027;D3Z3I9	Q61699-2;E9Q0U7;Q61699	11;11;11;3;2;1	11;11;11;3;2;1	10;10;10;3;2;1	Heat shock protein 105 kDa	Hsph1	>sp|Q61699-2|HS105_MOUSE Isoform HSP105-beta of Heat shock protein 105 kDa OS=Mus musculus GN=Hsph1;>tr|E9Q0U7|E9Q0U7_MOUSE Heat shock protein 105 kDa OS=Mus musculus GN=Hsph1 PE=1 SV=1;>sp|Q61699|HS105_MOUSE Heat shock protein 105 kDa OS=Mus musculus GN=H	6	11	11	10	11	11	10	17.9	17.9	16.2	91.696	814	814;817;858;345;100;144	3.38			11	4	1					16	1.6558E-56	0.2926	0.31833	36.799	15	0.25364	0.31001	31.44	15	1.0679	0.97176	23.614	15	0.2926	0.31833	36.799	15	0.25364
E9Q0W5;G3X9I1;Q91VU0;G5E911;Q6NSU0;E9Q6F0;E9Q8C5	E9Q0W5;G3X9I1;Q91VU0;G5E911;Q6NSU0;E9Q6F0	4;4;4;4;4;2;1	4;4;4;4;4;2;1	4;4;4;4;4;2;1	Protein FAM3C	Fam3c	>tr|E9Q0W5|E9Q0W5_MOUSE Protein FAM3C (Fragment) OS=Mus musculus GN=Fam3c PE=2 SV=1;>tr|G3X9I1|G3X9I1_MOUSE DNA segment, Chr 6, Wayne State University 176, expressed, isoform CRA_a OS=Mus musculus GN=Fam3c PE=4 SV=1;>sp|Q91VU0|FAM3C_MOUSE Protein FAM3C OS=	7	4	4	4	4	4	4	32.2	32.2	32.2	16.519	152	152;197;227;247;311;110;99	8								4		4	5.1617E-10	2.7172	2.9575	59.223	3	1.4506	1.4597	6.3149	3	0.47736	0.40457	67.722	3	2.7172	2.9575	59.223	3	1.4506
Q811K5;Q3V403;P46062;Q7TMS2;Q3UV58;Q3UE96;Q3U146;E9Q0Y4;Q5DTP8	Q811K5;Q3V403;P46062;Q7TMS2;Q3UV58;Q3UE96;Q3U146;E9Q0Y4;Q5DTP8	1;1;1;1;1;1;1;1;1	1;1;1;1;1;1;1;1;1	1;1;1;1;1;1;1;1;1	Signal-induced proliferation-associated protein 1	Sipa1	>tr|Q811K5|Q811K5_MOUSE Sipa1 protein (Fragment) OS=Mus musculus GN=Sipa1 PE=2 SV=1;>tr|Q3V403|Q3V403_MOUSE Putative uncharacterized protein OS=Mus musculus GN=Sipa1 PE=2 SV=1;>sp|P46062|SIPA1_MOUSE Signal-induced proliferation-associated protein 1 OS=Mus	9	1	1	1	1	1	1	2.6	2.6	2.6	62.111	580	580;693;1037;1038;1038;1038;1038;1038;1099	3			1							1	0.0043642	1.2584	1.468	NaN	1	0.97278	1.2122	NaN	1	0.65786	0.63732	NaN	1	1.2584	1.468	NaN	1	0.97278
E9Q109;Q9CXK8	E9Q109;Q9CXK8	1;1	1;1	1;1	60S ribosome subunit biogenesis protein NIP7 homolog	Nip7	>tr|E9Q109|E9Q109_MOUSE 60S ribosome subunit biogenesis protein NIP7 homolog OS=Mus musculus GN=Nip7 PE=2 SV=1;>sp|Q9CXK8|NIP7_MOUSE 60S ribosome subunit biogenesis protein NIP7 homolog OS=Mus musculus GN=Nip7 PE=2 SV=1	2	1	1	1	1	1	1	15	15	15	15.224	133	133;180	9									1	1	0.0017187	0.96951	1.2875	NaN	1	0.77641	1.1227	NaN	1	0.80083	0.84779	NaN	1	0.96951	1.2875	NaN	1	0.77641
E9Q133;Q3U4U6;P80318;Q3U0I3;Q3UJP4;F6Q609;Q3TBM6;F6ZVG8;Q9R1U1	E9Q133;Q3U4U6;P80318;Q3U0I3;Q3UJP4;F6Q609	23;23;23;20;17;12;10;3;1	23;23;23;20;17;12;10;3;1	23;23;23;20;17;12;10;3;1	T-complex protein 1 subunit gamma	Cct3	>tr|E9Q133|E9Q133_MOUSE T-complex protein 1 subunit gamma OS=Mus musculus GN=Cct3 PE=2 SV=1;>tr|Q3U4U6|Q3U4U6_MOUSE Chaperonin containing Tcp1, subunit 3 (Gamma) OS=Mus musculus GN=Cct3 PE=2 SV=1;>sp|P80318|TCPG_MOUSE T-complex protein 1 subunit gamma OS=M	9	23	23	23	23	23	23	52.5	52.5	52.5	56.526	507	507;545;545;521;545;306;277;85;48	4.97				1	32					33	1.097E-124	1.1424	1.3921	42.083	33	1.1431	1.3343	22.728	33	0.96723	0.94533	38.159	33	1.1424	1.3921	42.083	33	1.1431
Q8C298;E9Q179;Q8C5Q4;D3YV30;D3YUN1	Q8C298;E9Q179;Q8C5Q4	3;3;3;1;1	3;3;3;1;1	3;3;3;1;1	G-rich sequence factor 1	Grsf1	>tr|Q8C298|Q8C298_MOUSE Putative uncharacterized protein (Fragment) OS=Mus musculus GN=Grsf1 PE=2 SV=1;>tr|E9Q179|E9Q179_MOUSE G-rich sequence factor 1 OS=Mus musculus GN=Grsf1 PE=1 SV=1;>sp|Q8C5Q4|GRSF1_MOUSE G-rich sequence factor 1 OS=Mus musculus GN=Gr	5	3	3	3	3	3	3	14.5	14.5	14.5	39.472	344	344;362;479;57;137	6						4				4	5.8186E-10	0.95714	1.1691	13.176	4	0.77577	0.93345	9.8201	4	0.93609	0.94414	19.133	4	0.95714	1.1691	13.176	4	0.77577
Q9CPV4-3;E9Q197;Q9CPV4-2;Q9CPV4;F6ZTG3;E9Q055;E9Q2R6;F7BB55;Q7TMP4	Q9CPV4-3;E9Q197;Q9CPV4-2;Q9CPV4;F6ZTG3	4;4;4;4;3;1;1;1;1	4;4;4;4;3;1;1;1;1	4;4;4;4;3;1;1;1;1	Glyoxalase domain-containing protein 4	Glod4	>sp|Q9CPV4-3|GLOD4_MOUSE Isoform 3 of Glyoxalase domain-containing protein 4 OS=Mus musculus GN=Glod4;>tr|E9Q197|E9Q197_MOUSE Glyoxalase domain-containing protein 4 OS=Mus musculus GN=Glod4 PE=1 SV=1;>sp|Q9CPV4-2|GLOD4_MOUSE Isoform 2 of Glyoxalase domain-	9	4	4	4	4	4	4	18.3	18.3	18.3	30.77	279	279;279;291;298;212;61;66;97;107	7.33							4	2		6	1.7817E-33	0.4497	0.50794	71.915	6	0.63423	0.73769	24.471	6	1.4516	1.2289	45.423	6	0.4497	0.50794	71.915	6	0.63423
Q8C2A3;Q3UNN1;O55131;E9Q9F5;E9Q1G8;Q5DTS3;Q3UGE0;Q8C752	Q8C2A3;Q3UNN1;O55131;E9Q9F5;E9Q1G8;Q5DTS3	15;15;15;15;15;12;3;2	15;15;15;15;15;12;3;2	14;14;14;14;14;11;3;2	Septin-7	Sept7	>tr|Q8C2A3|Q8C2A3_MOUSE Putative uncharacterized protein OS=Mus musculus GN=Sept7 PE=2 SV=1;>tr|Q3UNN1|Q3UNN1_MOUSE Putative uncharacterized protein OS=Mus musculus GN=Sept7 PE=2 SV=1;>sp|O55131|SEPT7_MOUSE Septin-7 OS=Mus musculus GN=Sept7 PE=1 SV=1;>tr|E	8	15	15	14	15	15	14	38.3	38.3	36.1	48.754	418	418;418;436;437;437;391;155;126	5.39	1		1	2	11	23				38	0	0.72181	0.87312	11.107	36	0.7554	0.90404	16.18	36	1.0701	0.99463	17.705	36	0.72181	0.87312	11.107	36	0.7554
Q9QYC0-2;E9Q1K3;F8WHZ9;F8WGR0;Q9QYC0;Q8K232;F6RDR0;Q8BJT2	Q9QYC0-2;E9Q1K3;F8WHZ9;F8WGR0;Q9QYC0;Q8K232;F6RDR0;Q8BJT2	2;2;2;2;2;2;1;1	2;2;2;2;2;2;1;1	2;2;2;2;2;2;1;1	Alpha-adducin	Add1	>sp|Q9QYC0-2|ADDA_MOUSE Isoform 2 of Alpha-adducin OS=Mus musculus GN=Add1;>tr|E9Q1K3|E9Q1K3_MOUSE Alpha-adducin OS=Mus musculus GN=Add1 PE=1 SV=1;>tr|F8WHZ9|F8WHZ9_MOUSE Alpha-adducin OS=Mus musculus GN=Add1 PE=1 SV=1;>tr|F8WGR0|F8WGR0_MOUSE Alpha-adducin	8	2	2	2	2	2	2	3.5	3.5	3.5	69.886	632	632;660;662;663;735;735;160;281	3			2							2	6.0398E-05	5.2445	6.2445	70.66	2	3.8187	4.5554	60.567	2	0.72813	0.69371	4.3458	2	5.2445	6.2445	70.66	2	3.8187
E9Q1S3;Q8C1E4;Q01405	E9Q1S3;Q8C1E4;Q01405	6;6;6	4;4;4	4;4;4	Protein transport protein Sec23A	Sec23a	>tr|E9Q1S3|E9Q1S3_MOUSE Protein transport protein Sec23A OS=Mus musculus GN=Sec23a PE=2 SV=1;>tr|Q8C1E4|Q8C1E4_MOUSE Putative uncharacterized protein OS=Mus musculus GN=Sec23a PE=2 SV=1;>sp|Q01405|SC23A_MOUSE Protein transport protein Sec23A OS=Mus musculu	3	6	4	4	6	4	4	11.4	7.1	7.1	82.955	736	736;765;765	4				5						5	8.5221E-74	1.0468	1.0633	19.993	4	1.1589	1.1994	26.442	4	1.0404	1.044	14.828	4	1.0468	1.0633	19.993	4	1.1589
Q6PHZ2-2;Q6PHZ2-4;Q6PHZ2;Q6PHZ2-5;E9Q1V9;E9Q1T1;E9PXV3;E9Q1W0;Q8C8X9;F6ZIE1;Q8CCM0;Q3V1X9;F6RWZ9;O70459;F7A856;Q3TY93;P11798;Q5SVI9;Q80TN1;F8WIS9;Q923T9-3;Q6ZWS7;Q5SVJ1;Q923T9-2;Q5SVI3;Q5SVI0;Q923T9;Q5SVI2;Q8BL41;P28652;Q68EG2;Q5SVI1;Q5SVJ0;E9QAJ4;D6RDQ8;Q8C4I3;F6WHR9;Q8BW40	Q6PHZ2-2;Q6PHZ2-4;Q6PHZ2;Q6PHZ2-5;E9Q1V9;E9Q1T1;E9PXV3;E9Q1W0;Q8C8X9;F6ZIE1;Q8CCM0	7;7;7;7;7;7;6;6;5;4;4;3;3;3;3;2;2;2;2;2;2;2;2;2;2;2;2;2;2;2;2;2;2;1;1;1;1;1	7;7;7;7;7;7;6;6;5;4;4;3;3;3;3;2;2;2;2;2;2;2;2;2;2;2;2;2;2;2;2;2;2;1;1;1;1;1	7;7;7;7;7;7;6;6;5;4;4;3;3;3;3;2;2;2;2;2;2;2;2;2;2;2;2;2;2;2;2;2;2;1;1;1;1;1	Calcium/calmodulin-dependent protein kinase type II subunit delta	Camk2d	>sp|Q6PHZ2-2|KCC2D_MOUSE Isoform 2 of Calcium/calmodulin-dependent protein kinase type II subunit delta OS=Mus musculus GN=Camk2d;>sp|Q6PHZ2-4|KCC2D_MOUSE Isoform 3 of Calcium/calmodulin-dependent protein kinase type II subunit delta OS=Mus musculus GN=Cam	38	7	7	7	7	7	7	23.6	23.6	23.6	54.113	478	478;492;499;512;512;533;488;489;282;129;361;147;169;173;206;374;478;479;487;489;495;495;503;518;518;518;529;529;542;542;545;589;666;142;147;176;177;211	5.7					3	7				10	5.1591E-37	0.33147	0.37663	27.732	7	0.40359	0.39264	28.293	7	1.0055	0.81182	15.978	7	0.33147	0.37663	27.732	7	0.40359
E9Q1V3;O35435;Q3UET5;F6TCT7;Q8BMJ0	E9Q1V3;O35435;Q3UET5;F6TCT7;Q8BMJ0	2;2;1;1;1	2;2;1;1;1	2;2;1;1;1	Dihydroorotate dehydrogenase (quinone), mitochondrial	Dhodh	>tr|E9Q1V3|E9Q1V3_MOUSE Dihydroorotate dehydrogenase (quinone), mitochondrial OS=Mus musculus GN=Dhodh PE=2 SV=1;>sp|O35435|PYRD_MOUSE Dihydroorotate dehydrogenase (quinone), mitochondrial OS=Mus musculus GN=Dhodh PE=2 SV=2;>tr|Q3UET5|Q3UET5_MOUSE Putative	5	2	2	2	2	2	2	8.7	8.7	8.7	30.325	277	277;395;145;167;290	6.33						2	1			3	3.0702E-07	1.4382	1.7112	23.083	3	1.2026	1.5109	7.5284	3	0.96864	0.98561	13.987	3	1.4382	1.7112	23.083	3	1.2026
Q6P7V9;E9Q2X6;Q8CG47;Q3UZJ7	Q6P7V9;E9Q2X6;Q8CG47	3;3;3;1	3;3;3;1	3;3;3;1	Structural maintenance of chromosomes protein;Structural maintenance of chromosomes protein 4	Smc4	>tr|Q6P7V9|Q6P7V9_MOUSE Structural maintenance of chromosomes protein OS=Mus musculus GN=Smc4 PE=2 SV=1;>tr|E9Q2X6|E9Q2X6_MOUSE Structural maintenance of chromosomes protein OS=Mus musculus GN=Smc4 PE=1 SV=1;>sp|Q8CG47|SMC4_MOUSE Structural maintenance of	4	3	3	3	3	3	3	3	3	3	139.52	1216	1216;1261;1286;451	2.2		4	1							5	9.5878E-10	0.64181	0.74249	19.976	4	0.52494	0.59979	58.893	4	0.90727	0.78981	47.533	4	0.64181	0.74249	19.976	4	0.52494
Q69ZN7;E9Q390;B9EK95;Q69ZN7-4;Q69ZN7-2;Q69ZN7-3;Q9ESD7-3;E9QL12;E9PXU9;Q9ESD7;E9Q423;Q9ESD7-2	Q69ZN7;E9Q390;B9EK95;Q69ZN7-4	73;73;71;61;31;8;1;1;1;1;1;1	73;73;71;61;31;8;1;1;1;1;1;1	73;73;71;61;31;8;1;1;1;1;1;1	Myoferlin	Myof	>sp|Q69ZN7|MYOF_MOUSE Myoferlin OS=Mus musculus GN=Myof PE=1 SV=2;>tr|E9Q390|E9Q390_MOUSE Myoferlin OS=Mus musculus GN=Myof PE=1 SV=2;>tr|B9EK95|B9EK95_MOUSE Myof protein OS=Mus musculus GN=Myof PE=2 SV=1;>sp|Q69ZN7-4|MYOF_MOUSE Isoform 4 of Myoferlin OS=M	12	73	73	73	73	73	73	45.2	45.2	45.2	233.32	2048	2048;2048;2061;1823;921;292;2069;2082;2083;2090;2099;2100	2.03	2	113	6							121	0	0.94167	1.169	54.308	117	1.8496	2.295	23.363	117	1.9401	2.0429	62.433	117	0.94167	1.169	54.308	117	1.8496
Q3UH88;E9Q3K3;Q8BXK8	Q3UH88;E9Q3K3;Q8BXK8	1;1;1	1;1;1	1;1;1	Arf-GAP with GTPase, ANK repeat and PH domain-containing protein 1	Agap1	>tr|Q3UH88|Q3UH88_MOUSE Putative uncharacterized protein OS=Mus musculus GN=Agap1 PE=2 SV=1;>tr|E9Q3K3|E9Q3K3_MOUSE Arf-GAP with GTPase, ANK repeat and PH domain-containing protein 1 OS=Mus musculus GN=Agap1 PE=2 SV=1;>sp|Q8BXK8|AGAP1_MOUSE Arf-GAP with GT	3	1	1	1	1	1	1	2.8	2.8	2.8	75.053	681	681;804;857	4				1						1	0.0054717	0.59199	0.66413	NaN	1	0.48173	0.60246	NaN	1	0.81375	0.83453	NaN	1	0.59199	0.66413	NaN	1	0.48173
Q6DIC7;E9Q3L2;Q3UVT5;F6XSW4;Q7TNG2;F6Y9T6;Q80Y45	Q6DIC7;E9Q3L2;Q3UVT5	3;3;2;1;1;1;1	3;3;2;1;1;1;1	3;3;2;1;1;1;1		Pi4ka	>tr|Q6DIC7|Q6DIC7_MOUSE Phosphatidylinositol 4-kinase, catalytic, alpha polypeptide OS=Mus musculus GN=Pi4ka PE=2 SV=1;>tr|E9Q3L2|E9Q3L2_MOUSE Protein Pi4ka OS=Mus musculus GN=Pi4ka PE=1 SV=1;>tr|Q3UVT5|Q3UVT5_MOUSE Putative uncharacterized protein (Fragme	7	3	3	3	3	3	3	1.7	1.7	1.7	231.37	2044	2044;2044;665;210;307;319;516	2		3								3	3.1393E-06	0.72719	0.85096	45.896	3	0.70091	0.93088	9.1949	3	1.2368	1.0887	17.677	3	0.72719	0.85096	45.896	3	0.70091
E9Q5P9;E9Q3M0;Q62432-2;Q62432;F7BUP2;E9PXA8;Q05CN3;A2CG44;Q3V3E0;Q8BUN5;Q0VER3;Q9JIW5;Q3UVC6	E9Q5P9;E9Q3M0;Q62432-2;Q62432;F7BUP2;E9PXA8;Q05CN3;A2CG44;Q3V3E0;Q8BUN5	3;3;3;3;2;2;2;2;2;2;1;1;1	3;3;3;3;2;2;2;2;2;2;1;1;1	3;3;3;3;2;2;2;2;2;2;1;1;1	Mothers against decapentaplegic homolog 2;Mothers against decapentaplegic homolog 3	Smad2;Smad3	>tr|E9Q5P9|E9Q5P9_MOUSE Mothers against decapentaplegic homolog 2 (Fragment) OS=Mus musculus GN=Smad2 PE=2 SV=1;>tr|E9Q3M0|E9Q3M0_MOUSE Mothers against decapentaplegic homolog 2 OS=Mus musculus GN=Smad2 PE=2 SV=1;>sp|Q62432-2|SMAD2_MOUSE Isoform Short of M	13	3	3	3	3	3	3	15.2	15.2	15.2	27.329	244	244;434;437;467;143;204;209;233;371;425;428;430;430	5					3					3	7.2122E-09	0.56886	0.62499	22.104	3	0.46605	0.49435	37.039	3	0.59896	0.5995	25.425	3	0.56886	0.62499	22.104	3	0.46605
E9Q4G8;E9Q3Q6;Q61490;Q54AJ5;F6QH25;Q5MPX5	E9Q4G8;E9Q3Q6;Q61490;Q54AJ5;F6QH25	6;6;6;6;3;1	6;6;6;6;3;1	6;6;6;6;3;1	CD166 antigen	Alcam	>tr|E9Q4G8|E9Q4G8_MOUSE CD166 antigen OS=Mus musculus GN=Alcam PE=2 SV=1;>tr|E9Q3Q6|E9Q3Q6_MOUSE CD166 antigen OS=Mus musculus GN=Alcam PE=2 SV=1;>sp|Q61490|CD166_MOUSE CD166 antigen OS=Mus musculus GN=Alcam PE=1 SV=3;>tr|Q54AJ5|Q54AJ5_MOUSE MuSC OS=Mus mu	6	6	6	6	6	6	6	15.3	15.3	15.3	61.9	555	555;570;583;583;345;133	3.62			3	5						8	3.823E-48	0.57636	0.61309	41.743	8	0.67641	0.68876	26.703	8	1.2079	1.0475	44.592	7	0.57636	0.61309	41.743	8	0.67641
Q9ESE1-2;E9Q3Y4;Q9ESE1;Q8BSM6;Q9ESE1-3	Q9ESE1-2;E9Q3Y4;Q9ESE1;Q8BSM6;Q9ESE1-3	2;2;2;1;1	2;2;2;1;1	2;2;2;1;1	Lipopolysaccharide-responsive and beige-like anchor protein	Lrba	>sp|Q9ESE1-2|LRBA_MOUSE Isoform 2 of Lipopolysaccharide-responsive and beige-like anchor protein OS=Mus musculus GN=Lrba;>tr|E9Q3Y4|E9Q3Y4_MOUSE Lipopolysaccharide-responsive and beige-like anchor protein OS=Mus musculus GN=Lrba PE=1 SV=1;>sp|Q9ESE1|LRBA_M	5	2	2	2	2	2	2	1.1	1.1	1.1	309.62	2792	2792;2854;2856;758;2579	2		2								2	0.0021759	0.26706	0.31297	3.4509	2	0.1982	0.23693	86.338	2	0.74214	0.76219	82.817	2	0.26706	0.31297	3.4509	2	0.1982
G3UWE0;G5E8W6;E9Q3Z0;P70426	G3UWE0;G5E8W6;E9Q3Z0;P70426	1;1;1;1	1;1;1;1	1;1;1;1	GTP-binding protein Rit1	Rit1	>tr|G3UWE0|G3UWE0_MOUSE GTP-binding protein Rit1 OS=Mus musculus GN=Rit1 PE=4 SV=1;>tr|G5E8W6|G5E8W6_MOUSE GTP-binding protein Rit1 OS=Mus musculus GN=Rit1 PE=4 SV=1;>tr|E9Q3Z0|E9Q3Z0_MOUSE GTP-binding protein Rit1 (Fragment) OS=Mus musculus GN=Rit1 PE=2 S	4	1	1	1	1	1	1	29.7	29.7	29.7	3.6412	37	37;90;109;219	6						3				3	0.0037938	0.85314	0.9654	5.1654	3	0.90874	0.88502	8.8287	3	1.1317	0.93809	9.8842	3	0.85314	0.9654	5.1654	3	0.90874
E9Q983;Q8K4L2;E9Q3Z5;Q8K4L3;E3VVQ8;F6R6A4;Q7TMJ2;Q8C9L0;A1A5A1;Q99KQ8;Q3TTX5	E9Q983;Q8K4L2;E9Q3Z5;Q8K4L3;E3VVQ8;F6R6A4;Q7TMJ2	12;12;12;12;11;7;7;2;1;1;1	12;12;12;12;11;7;7;2;1;1;1	12;12;12;12;11;7;7;2;1;1;1	Supervillin	Svil	>tr|E9Q983|E9Q983_MOUSE Supervillin OS=Mus musculus GN=Svil PE=1 SV=1;>tr|Q8K4L2|Q8K4L2_MOUSE Archvillin OS=Mus musculus GN=Svil PE=1 SV=1;>tr|E9Q3Z5|E9Q3Z5_MOUSE Supervillin OS=Mus musculus GN=Svil PE=1 SV=1;>sp|Q8K4L3|SVIL_MOUSE Supervillin OS=Mus muscul	11	12	12	12	12	12	12	9.7	9.7	9.7	198.53	1766	1766;2031;2056;2170;1766;749;1103;284;197;558;685	2		14								14	4.9811E-32	0.98911	1.1021	28.85	12	0.86558	1.1514	26.423	11	1.1732	1.029	27.408	12	0.98911	1.1021	28.85	12	0.86558
G5E8R0;E9Q453;G5E8R2;G5E8R1;E9Q456;E9Q455;S4R261	G5E8R0;E9Q453;G5E8R2;G5E8R1;E9Q456;E9Q455	6;6;6;6;6;6;1	2;2;2;2;2;2;1	2;2;2;2;2;2;1		Tpm1	>tr|G5E8R0|G5E8R0_MOUSE Tropomyosin 1, alpha, isoform CRA_i OS=Mus musculus GN=Tpm1 PE=3 SV=1;>tr|E9Q453|E9Q453_MOUSE Tropomyosin alpha-1 chain OS=Mus musculus GN=Tpm1 PE=2 SV=1;>tr|G5E8R2|G5E8R2_MOUSE Tropomyosin 1, alpha, isoform CRA_k OS=Mus musculus GN	7	6	2	2	6	2	2	27.3	9.8	9.8	28.343	245	245;245;248;248;248;251;49	8								3		3	8.5677E-24	0.9017	1.1045	8.0697	3	0.84696	1.0072	10.445	3	0.97945	0.97909	5.079	3	0.9017	1.1045	8.0697	3	0.84696
E9Q4K7;O35063;Q9EQW7;F8VQ75	E9Q4K7	3;1;1;1	3;1;1;1	3;1;1;1		Kif13b	>tr|E9Q4K7|E9Q4K7_MOUSE Protein Kif13b OS=Mus musculus GN=Kif13b PE=1 SV=1	4	3	3	3	3	3	3	2.3	2.3	2.3	204.57	1843	1843;160;1749;1749	3.33		2				1				3	4.4819E-05	1.0929	1.2056	84.904	3	0.72889	0.77414	3.4619	3	1.2192	1.0232	82.844	3	1.0929	1.2056	84.904	3	0.72889
Q3TJS8;Q8C2Z6;E9Q4M4;Q9DA45;Q91VN4	Q3TJS8;Q8C2Z6;E9Q4M4;Q9DA45;Q91VN4	1;1;1;1;1	1;1;1;1;1	1;1;1;1;1	Coiled-coil-helix-coiled-coil-helix domain-containing protein 6, mitochondrial	Chchd6	>tr|Q3TJS8|Q3TJS8_MOUSE Putative uncharacterized protein OS=Mus musculus GN=Chchd6 PE=2 SV=1;>tr|Q8C2Z6|Q8C2Z6_MOUSE Putative uncharacterized protein OS=Mus musculus GN=Chchd6 PE=2 SV=1;>tr|E9Q4M4|E9Q4M4_MOUSE Coiled-coil-helix-coiled-coil-helix domain-con	5	1	1	1	1	1	1	5.3	5.3	5.3	24.619	227	227;236;245;258;273	7							1			1	3.2973E-09	1.1961	1.2753	NaN	1	2.9097	2.8071	NaN	1	2.4327	2.0373	NaN	1	1.1961	1.2753	NaN	1	2.9097
E9Q4P1;Q5DTX9;Q8R3I5;D3YWG9;D3Z057;Q9DAD3	E9Q4P1;Q5DTX9;Q8R3I5	4;4;3;1;1;1	4;4;3;1;1;1	4;4;3;1;1;1		Wdfy1	>tr|E9Q4P1|E9Q4P1_MOUSE Protein Wdfy1 OS=Mus musculus GN=Wdfy1 PE=1 SV=1;>tr|Q5DTX9|Q5DTX9_MOUSE MKIAA1435 protein (Fragment) OS=Mus musculus GN=Wdfy1 PE=2 SV=1;>tr|Q8R3I5|Q8R3I5_MOUSE Wdfy1 protein OS=Mus musculus GN=Wdfy1 PE=2 SV=1	6	4	4	4	4	4	4	11	11	11	46.217	410	410;411;307;75;182;187	6						4				4	1.5588E-11	1.2571	1.51	17.737	3	0.99514	1.2703	26.511	3	0.80331	0.79236	23.312	3	1.2571	1.51	17.737	3	0.99514
Q8C414;Q3U4Y4;O70566;Q6W4W7;E9Q4U7;K4PWM5	Q8C414;Q3U4Y4;O70566;Q6W4W7;E9Q4U7;K4PWM5	1;1;1;1;1;1	1;1;1;1;1;1	1;1;1;1;1;1	Protein diaphanous homolog 2	Diap2;Diaph2	>tr|Q8C414|Q8C414_MOUSE Putative uncharacterized protein (Fragment) OS=Mus musculus GN=Diap2 PE=2 SV=1;>tr|Q3U4Y4|Q3U4Y4_MOUSE Putative uncharacterized protein OS=Mus musculus GN=Diap2 PE=2 SV=1;>sp|O70566|DIAP2_MOUSE Protein diaphanous homolog 2 OS=Mus mu	6	1	1	1	1	1	1	1.9	1.9	1.9	94.251	824	824;949;1098;1102;1102;1109	3			1							1	0.00054931	1.3938	1.6382	NaN	1	1.434	1.8996	NaN	1	1.2012	1.2183	NaN	1	1.3938	1.6382	NaN	1	1.434
E9Q555;F7A6H4;Q69ZG7;O55132	E9Q555;F7A6H4	16;16;2;1	16;16;2;1	16;16;2;1	E3 ubiquitin-protein ligase RNF213	Rnf213	>sp|E9Q555|RN213_MOUSE E3 ubiquitin-protein ligase RNF213 OS=Mus musculus GN=Rnf213 PE=2 SV=1;>tr|F7A6H4|F7A6H4_MOUSE E3 ubiquitin-protein ligase RNF213 OS=Mus musculus GN=Rnf213 PE=2 SV=2	4	16	16	16	16	16	16	4.4	4.4	4.4	584.49	5150	5150;5152;876;185	1	19									19	2.9741E-46	0.7415	0.97122	26.472	18	0.81974	1.0545	15.096	18	1.1489	1.1051	28.946	18	0.7415	0.97122	26.472	18	0.81974
P46735-2;E9QNH6;E9Q580;P46735;Q7TQD7;Q3UEQ4;Q3TTZ3;Q3TEP4;D3YV80;O88329	P46735-2;E9QNH6;E9Q580;P46735;Q7TQD7;Q3UEQ4;Q3TTZ3	6;6;6;6;6;5;5;2;1;1	6;6;6;6;6;5;5;2;1;1	6;6;6;6;6;5;5;2;1;1	Unconventional myosin-Ib	Myo1b	>sp|P46735-2|MYO1B_MOUSE Isoform 2 of Unconventional myosin-Ib OS=Mus musculus GN=Myo1b;>tr|E9QNH6|E9QNH6_MOUSE Unconventional myosin-Ib OS=Mus musculus GN=Myo1b PE=2 SV=1;>tr|E9Q580|E9Q580_MOUSE Unconventional myosin-Ib OS=Mus musculus GN=Myo1b PE=2 SV=1;	10	6	6	6	6	6	6	8.4	8.4	8.4	125.02	1078	1078;1078;1084;1107;1136;854;916;216;299;1043	3			7							7	1.7711E-19	1.482	1.7259	39.822	7	1.1326	1.4152	68.025	7	0.80282	0.77657	23.894	7	1.482	1.7259	39.822	7	1.1326
E9Q5B5;O08528;E9Q9M6;Q3TCB2;E9Q3Z4;Q08EC2;E9Q8S8;Q3TVQ4;Q3TRM8;Q3TQE0;Q3TBG9;Q149C8;Q91W97	E9Q5B5;O08528	20;20;2;2;2;2;2;2;2;2;2;2;1	18;18;2;1;1;1;1;1;1;1;1;1;1	18;18;2;1;1;1;1;1;1;1;1;1;1	Hexokinase-2	Hk2	>tr|E9Q5B5|E9Q5B5_MOUSE Hexokinase-2 OS=Mus musculus GN=Hk2 PE=2 SV=1;>sp|O08528|HXK2_MOUSE Hexokinase-2 OS=Mus musculus GN=Hk2 PE=2 SV=1	13	20	18	18	20	18	18	30.6	28	28	99.213	889	889;917;43;867;867;877;877;922;922;922;922;922;915	3.67			10	20						30	1.3045E-161	1.1988	1.3645	24.47	29	0.9319	0.99306	25.715	29	0.7975	0.7521	20.642	28	1.1988	1.3645	24.47	29	0.9319
E9Q5B6;F6ZV59;Q60668-4;G5E8G0;Q60668-3;Q60668-2;G3X9W0;Q60668;F6SHF3;Q3UXC8	E9Q5B6;F6ZV59;Q60668-4;G5E8G0;Q60668-3;Q60668-2;G3X9W0;Q60668;F6SHF3;Q3UXC8	2;2;2;2;2;2;2;2;1;1	2;2;2;2;2;2;2;2;1;1	2;2;2;2;2;2;2;2;1;1	Heterogeneous nuclear ribonucleoprotein D0	Hnrnpd	>tr|E9Q5B6|E9Q5B6_MOUSE Heterogeneous nuclear ribonucleoprotein D0 (Fragment) OS=Mus musculus GN=Hnrnpd PE=1 SV=1;>tr|F6ZV59|F6ZV59_MOUSE Heterogeneous nuclear ribonucleoprotein D0 (Fragment) OS=Mus musculus GN=Hnrnpd PE=1 SV=1;>sp|Q60668-4|HNRPD_MOUSE Iso	10	2	2	2	2	2	2	22.4	22.4	22.4	12.139	107	107;216;287;287;306;336;336;355;150;194	6						4				4	9.1492E-06	0.69023	0.77016	14.396	4	0.66342	0.65362	13.534	4	1.0065	0.82909	17.034	4	0.69023	0.77016	14.396	4	0.66342
E9Q5G3;Q05DU6;Q9CXV7	E9Q5G3;Q05DU6	15;8;3	15;8;3	15;8;3		Kif23	>sp|E9Q5G3|KIF23_MOUSE Kinesin-like protein KIF23 OS=Mus musculus GN=Kif23 PE=1 SV=1;>tr|Q05DU6|Q05DU6_MOUSE Kif23 protein (Fragment) OS=Mus musculus GN=Kif23 PE=2 SV=1	3	15	15	15	15	15	15	20.5	20.5	20.5	108.77	953	953;563;495	3.1		1	17	3						21	7.2118E-67	0.33085	0.35283	59.31	19	0.23355	0.2554	79.524	18	0.97818	0.86338	74.343	18	0.33085	0.35283	59.31	19	0.23355
Q9DBL1;Q7TMY2;E9Q5L3;Q3V2R9	Q9DBL1;Q7TMY2;E9Q5L3;Q3V2R9	3;3;3;2	3;3;3;2	3;3;3;2	Short/branched chain specific acyl-CoA dehydrogenase, mitochondrial	Acadsb	>sp|Q9DBL1|ACDSB_MOUSE Short/branched chain specific acyl-CoA dehydrogenase, mitochondrial OS=Mus musculus GN=Acadsb PE=1 SV=1;>tr|Q7TMY2|Q7TMY2_MOUSE Acyl-Coenzyme A dehydrogenase, short/branched chain OS=Mus musculus GN=Acadsb PE=2 SV=1;>tr|E9Q5L3|E9Q5L3	4	3	3	3	3	3	3	10.4	10.4	10.4	47.874	432	432;432;465;340	6.33						2	1			3	1.0087E-07	1.3476	1.5892	8.1425	3	1.9753	1.88	21.257	3	1.4005	1.3949	18.512	3	1.3476	1.5892	8.1425	3	1.9753
E9Q5Q0;Q3TYH7;Q3TGG2;Q7TQH0-3;Q7TQH0;Q7TQH0-2	E9Q5Q0;Q3TYH7;Q3TGG2;Q7TQH0-3;Q7TQH0;Q7TQH0-2	2;2;2;2;2;2	2;2;2;2;2;2	2;2;2;2;2;2	Ataxin-2-like protein	Atxn2l	>tr|E9Q5Q0|E9Q5Q0_MOUSE Ataxin-2-like protein (Fragment) OS=Mus musculus GN=Atxn2l PE=1 SV=2;>tr|Q3TYH7|Q3TYH7_MOUSE Putative uncharacterized protein OS=Mus musculus GN=Atxn2l PE=2 SV=1;>tr|Q3TGG2|Q3TGG2_MOUSE Ataxin-2-like protein OS=Mus musculus GN=Atxn2	6	2	2	2	2	2	2	3.8	3.8	3.8	92.071	863	863;890;994;1043;1049;1074	3			2							2	0.0035963	0.64507	0.73904	19.835	2	0.5561	0.64946	51.31	2	0.88522	0.81476	27.132	2	0.64507	0.73904	19.835	2	0.5561
Q924C6;Q6NV59;E9Q600;Q8CEU1;Q8CET3	Q924C6;Q6NV59;E9Q600;Q8CEU1	5;5;5;3;1	5;5;5;3;1	5;5;5;3;1	Lysyl oxidase homolog 4	Loxl4	>sp|Q924C6|LOXL4_MOUSE Lysyl oxidase homolog 4 OS=Mus musculus GN=Loxl4 PE=2 SV=2;>tr|Q6NV59|Q6NV59_MOUSE Lysyl oxidase-like 4 OS=Mus musculus GN=Loxl4 PE=2 SV=1;>tr|E9Q600|E9Q600_MOUSE Lysyl oxidase homolog 4 OS=Mus musculus GN=Loxl4 PE=2 SV=1;>tr|Q8CEU1|	5	5	5	5	5	5	5	8.9	8.9	8.9	84.778	757	757;757;758;669;26	4				6						6	8.6712E-32	0.62155	0.66827	14.508	6	0.41179	0.43504	27.216	6	0.63313	0.63312	23.74	6	0.62155	0.66827	14.508	6	0.41179
E9Q616;Q6UL10;A0PJF4;Q8BKS2;Q8VDN3;Q61484;A0JLR7;Q8CGE7;Q6UIL4;Q8BRB8;Q3UYW8;G5E8K8;Q8R2L7;Q8CEX7	E9Q616	100;45;42;27;27;27;21;18;18;13;3;2;2;1	100;45;42;27;27;27;21;18;18;13;3;2;2;1	100;45;42;27;27;27;21;18;18;13;3;2;2;1		Ahnak	>tr|E9Q616|E9Q616_MOUSE Protein Ahnak OS=Mus musculus GN=Ahnak PE=1 SV=1	14	100	100	100	100	100	100	43.6	43.6	43.6	604.25	5656	5656;2106;1564;939;1024;1231;1069;665;677;520;130;150;173;176	1.22	115	23	1	2						141	0	0.62733	0.83239	30.219	134	0.65406	0.80809	20.61	134	1.0658	0.96195	24.242	132	0.62733	0.83239	30.219	134	0.65406
Q3U1W3;E9Q638;Q61072;Q3UG15	Q3U1W3;E9Q638;Q61072;Q3UG15	1;1;1;1	1;1;1;1	1;1;1;1	Disintegrin and metalloproteinase domain-containing protein 9	Adam9	>tr|Q3U1W3|Q3U1W3_MOUSE Putative uncharacterized protein OS=Mus musculus GN=Adam9 PE=2 SV=1;>tr|E9Q638|E9Q638_MOUSE Disintegrin and metalloproteinase domain-containing protein 9 OS=Mus musculus GN=Adam9 PE=2 SV=1;>sp|Q61072|ADAM9_MOUSE Disintegrin and meta	4	1	1	1	1	1	1	1.8	1.8	1.8	91.846	841	841;841;845;845	4				1						1	0.0017378	0.54132	0.56582	NaN	1	0.61822	0.59375	NaN	1	1.1421	0.99453	NaN	1	0.54132	0.56582	NaN	1	0.61822
Q8CG14;Q3T9K7;Q14DT6;E9Q6C2	Q8CG14;Q3T9K7;Q14DT6;E9Q6C2	5;5;5;5	5;5;5;5	1;1;1;1	Complement C1s-A subcomponent;Complement C1s-A subcomponent heavy chain;Complement C1s-A subcomponent light chain	C1sa;C1s	>sp|Q8CG14|CS1A_MOUSE Complement C1s-A subcomponent OS=Mus musculus GN=C1sa PE=2 SV=2;>tr|Q3T9K7|Q3T9K7_MOUSE Putative uncharacterized protein OS=Mus musculus GN=C1s1 PE=2 SV=1;>tr|Q14DT6|Q14DT6_MOUSE Complement component 1, s subcomponent OS=Mus musculus	4	5	5	1	5	5	1	11.3	11.3	3.3	76.857	688	688;688;694;694	3.89			1	8						9	8.6349E-51	1.7077	1.7327	17.226	8	2.2044	2.0743	16.305	8	1.2718	1.1691	14.732	8	1.7077	1.7327	17.226	8	2.2044
E9Q6M6;Q9D6M3	E9Q6M6;Q9D6M3	1;1	1;1	1;1	Mitochondrial glutamate carrier 1	Slc25a22	>tr|E9Q6M6|E9Q6M6_MOUSE Mitochondrial glutamate carrier 1 OS=Mus musculus GN=Slc25a22 PE=2 SV=1;>sp|Q9D6M3|GHC1_MOUSE Mitochondrial glutamate carrier 1 OS=Mus musculus GN=Slc25a22 PE=1 SV=1	2	1	1	1	1	1	1	6.6	6.6	6.6	24.64	229	229;323	7							1			1	1.1171E-06	0.97049	1.1505	NaN	1	0.88584	1.0766	NaN	1	0.94807	0.96472	NaN	1	0.97049	1.1505	NaN	1	0.88584
Q3TYN8;Q8BKH0;I6L967;E9Q6Q4;Q3TU36;Q3TPS9;Q3TLU4;Q3TA69;E9Q912	Q3TYN8;Q8BKH0;I6L967;E9Q6Q4;Q3TU36;Q3TPS9;Q3TLU4;Q3TA69;E9Q912	2;2;2;2;2;2;2;2;2	2;2;2;2;2;2;2;2;2	2;2;2;2;2;2;2;2;2		Rap1gds1	>tr|Q3TYN8|Q3TYN8_MOUSE Putative uncharacterized protein OS=Mus musculus GN=Rap1gds1 PE=2 SV=1;>tr|Q8BKH0|Q8BKH0_MOUSE Putative uncharacterized protein OS=Mus musculus PE=2 SV=1;>tr|I6L967|I6L967_MOUSE Rap1gds1 protein OS=Mus musculus GN=Rap1gds1 PE=2 SV=1	9	2	2	2	2	2	2	33.1	33.1	33.1	14.782	136	136;544;558;558;606;607;607;607;607	5					2					2	0.00018415	0.62813	0.64211	0.07356	2	0.54891	0.50313	21.36	2	0.87388	0.73817	21.103	2	0.62813	0.64211	0.07356	2	0.54891
E9Q6R7;O08614;Q3UYS4;Q6P6L2;Q61636;Q3TR59;Q810I5;Q8C7R5;Q9D1Z0;Q91YF0	E9Q6R7;O08614	48;45;9;9;9;8;8;4;2;1	48;45;9;9;9;8;8;4;2;1	48;45;9;9;9;8;8;4;2;1		Utrn	>tr|E9Q6R7|E9Q6R7_MOUSE Protein Utrn OS=Mus musculus GN=Utrn PE=1 SV=1;>tr|O08614|O08614_MOUSE Cytoskeletal protein OS=Mus musculus GN=Utrn PE=2 SV=1	10	48	48	48	48	48	48	18.6	18.6	18.6	392.7	3430	3430;3429;727;732;987;718;732;270;208;26	1.28	51	15			1					67	0	1.4696	2.1322	31.702	60	1.2702	1.7417	26.95	62	0.86209	0.85019	21.521	59	1.4696	2.1322	31.702	60	1.2702
Q80Y35;E9Q7G0;Q3UNM2;F6ZQA3;Q91W16;Q3TH77	Q80Y35;E9Q7G0	10;10;4;4;3;3	10;10;4;4;3;3	10;10;4;4;3;3		Numa1	>tr|Q80Y35|Q80Y35_MOUSE Nuclear mitotic apparatus protein 1 OS=Mus musculus GN=Numa1 PE=2 SV=1;>tr|E9Q7G0|E9Q7G0_MOUSE Protein Numa1 OS=Mus musculus GN=Numa1 PE=1 SV=1	6	10	10	10	10	10	10	5.6	5.6	5.6	235.66	2094	2094;2094;741;741;499;744	2		13								13	1.6466E-36	0.69682	0.74864	37.371	11	0.78351	0.97175	24.385	11	0.95841	0.95507	32.849	11	0.69682	0.74864	37.371	11	0.78351
E9Q7H6;Q922A3;Q3UQ84	E9Q7H6;Q922A3;Q3UQ84	4;4;4	4;4;4	4;4;4	Threonine--tRNA ligase, mitochondrial	Tars2	>tr|E9Q7H6|E9Q7H6_MOUSE Threonine--tRNA ligase, mitochondrial OS=Mus musculus GN=Tars2 PE=2 SV=1;>tr|Q922A3|Q922A3_MOUSE Tars2 protein OS=Mus musculus GN=Tars2 PE=2 SV=1;>sp|Q3UQ84|SYTM_MOUSE Threonine--tRNA ligase, mitochondrial OS=Mus musculus GN=Tars2 P	3	4	4	4	4	4	4	6.7	6.7	6.7	72.561	642	642;697;723	4				4						4	4.1276E-07	0.84868	0.91109	33.182	4	0.84216	0.89094	29.854	4	0.83808	0.84257	15.103	4	0.84868	0.91109	33.182	4	0.84216
E9Q7N5;Q8R2Q4-3;Q8R2Q4-2;Q8R2Q4;Q3TML3;Q3TSU6;Q8C1C2;E0CY79	E9Q7N5;Q8R2Q4-3;Q8R2Q4-2;Q8R2Q4;Q3TML3;Q3TSU6;Q8C1C2	9;9;9;9;7;7;5;1	9;9;9;9;7;7;5;1	9;9;9;9;7;7;5;1	Ribosome-releasing factor 2, mitochondrial	Gfm2	>tr|E9Q7N5|E9Q7N5_MOUSE Ribosome-releasing factor 2, mitochondrial OS=Mus musculus GN=Gfm2 PE=2 SV=1;>sp|Q8R2Q4-3|RRF2M_MOUSE Isoform 3 of Ribosome-releasing factor 2, mitochondrial OS=Mus musculus GN=Gfm2;>sp|Q8R2Q4-2|RRF2M_MOUSE Isoform 2 of Ribosome-rel	8	9	9	9	9	9	9	19.7	19.7	19.7	82.025	741	741;752;777;779;682;724;543;244	4				11						11	6.4146E-50	0.91471	1.0436	24.244	11	0.97345	0.947	20.242	11	0.91308	0.92559	11.806	11	0.91471	1.0436	24.244	11	0.97345
E9Q7U2;Q8CGU1	E9Q7U2;Q8CGU1	7;7	7;7	7;7	Calcium-binding and coiled-coil domain-containing protein 1	Calcoco1	>tr|E9Q7U2|E9Q7U2_MOUSE Calcium-binding and coiled-coil domain-containing protein 1 OS=Mus musculus GN=Calcoco1 PE=2 SV=1;>sp|Q8CGU1|CACO1_MOUSE Calcium-binding and coiled-coil domain-containing protein 1 OS=Mus musculus GN=Calcoco1 PE=1 SV=2	2	7	7	7	7	7	7	15.6	15.6	15.6	70.932	633	633;691	4				7						7	6.8155E-72	0.16572	0.15434	151.62	5	0.13482	0.13978	101.42	5	0.8876	0.89557	67.835	5	0.16572	0.15434	151.62	5	0.13482
Q3U6F1;E9Q7W0;Q3UM17;P31266-2;P31266	Q3U6F1;E9Q7W0;Q3UM17;P31266-2;P31266	1;1;1;1;1	1;1;1;1;1	1;1;1;1;1	Recombining binding protein suppressor of hairless	Rbpj	>tr|Q3U6F1|Q3U6F1_MOUSE Putative uncharacterized protein OS=Mus musculus GN=Rbpj PE=2 SV=1;>tr|E9Q7W0|E9Q7W0_MOUSE Recombining-binding protein suppressor of hairless OS=Mus musculus GN=Rbpj PE=1 SV=1;>tr|Q3UM17|Q3UM17_MOUSE Putative uncharacterized protein	5	1	1	1	1	1	1	2.4	2.4	2.4	51.926	465	465;485;487;487;526	5					1					1	0.0011097	0.40279	0.45933	NaN	1	0.45086	0.55611	NaN	1	1.1194	1.1249	NaN	1	0.40279	0.45933	NaN	1	0.45086
F7AA45;Q0VGU9;Q8VH51-3;E9Q8F0;Q3UXT6;Q8VH51-2;Q3U313;Q8VH51;B7ZD61	F7AA45;Q0VGU9;Q8VH51-3;E9Q8F0;Q3UXT6;Q8VH51-2;Q3U313;Q8VH51;B7ZD61	2;2;2;2;2;2;2;2;1	2;2;2;2;2;2;2;2;1	2;2;2;2;2;2;2;2;1	RNA-binding protein 39	Rbm39	>tr|F7AA45|F7AA45_MOUSE RNA-binding protein 39 (Fragment) OS=Mus musculus GN=Rbm39 PE=4 SV=1;>tr|Q0VGU9|Q0VGU9_MOUSE Rbm39 protein OS=Mus musculus GN=Rbm39 PE=2 SV=1;>sp|Q8VH51-3|RBM39_MOUSE Isoform 3 of RNA-binding protein 39 OS=Mus musculus GN=Rbm39;>tr|	9	2	2	2	2	2	2	10.3	10.3	10.3	33.828	311	311;367;368;415;521;524;524;530;273	5					2					2	1.2614E-11	0.75979	0.80694	48.826	2	0.66232	0.70254	10.518	2	1.0192	0.92174	19.102	2	0.75979	0.80694	48.826	2	0.66232
E9Q8I7;Q8K263;Q9DAE1;Q3ULV1;Q8R217;E9Q3K1;E9PZN0	E9Q8I7;Q8K263;Q9DAE1;Q3ULV1;Q8R217;E9Q3K1;E9PZN0	2;1;1;1;1;1;1	2;1;1;1;1;1;1	2;1;1;1;1;1;1		Nfxl1	>tr|E9Q8I7|E9Q8I7_MOUSE Protein Nfxl1 OS=Mus musculus GN=Nfxl1 PE=2 SV=1;>tr|Q8K263|Q8K263_MOUSE Nfxl1 protein OS=Mus musculus GN=Nfxl1 PE=2 SV=1;>tr|Q9DAE1|Q9DAE1_MOUSE Putative uncharacterized protein OS=Mus musculus GN=Nfxl1 PE=2 SV=1;>tr|Q3ULV1|Q3ULV1_	7	2	2	2	2	2	2	3.2	3.2	3.2	101.51	918	918;82;223;223;245;346;500	4				4						4	6.6949E-07	1.1535	1.3552	34.945	4	1.5613	1.6278	24.775	4	1.3078	1.1628	13.262	4	1.1535	1.3552	34.945	4	1.5613
E9Q919;Q9Z0Y1	E9Q919;Q9Z0Y1	1;1	1;1	1;1	Dynactin subunit 3	Dctn3	>tr|E9Q919|E9Q919_MOUSE Dynactin subunit 3 OS=Mus musculus GN=Dctn3 PE=2 SV=1;>sp|Q9Z0Y1|DCTN3_MOUSE Dynactin subunit 3 OS=Mus musculus GN=Dctn3 PE=2 SV=2	2	1	1	1	1	1	1	5.7	5.7	5.7	17.982	159	159;186	9									1	1	0.0059085	0.81507	0.97687	NaN	1	0.52073	0.66846	NaN	1	0.45136	0.46207	NaN	1	0.81507	0.97687	NaN	1	0.52073
E9Q933;Q8BK08	E9Q933;Q8BK08	2;2	2;2	2;2	Transmembrane protein 11, mitochondrial	Tmem11	>tr|E9Q933|E9Q933_MOUSE Transmembrane protein 11, mitochondrial OS=Mus musculus GN=Tmem11 PE=2 SV=1;>sp|Q8BK08|TMM11_MOUSE Transmembrane protein 11, mitochondrial OS=Mus musculus GN=Tmem11 PE=2 SV=1	2	2	2	2	2	2	2	14.2	14.2	14.2	19.808	176	176;190	8.67								1	2	3	1.6397E-40	0.54532	0.62337	8.725	3	0.52089	0.66959	9.9018	3	0.94628	0.93719	11.849	3	0.54532	0.62337	8.725	3	0.52089
E9Q9E0;Q8VCX5;Q8VCX5-3;Q8VCX5-2	E9Q9E0;Q8VCX5;Q8VCX5-3;Q8VCX5-2	1;1;1;1	1;1;1;1	1;1;1;1	Calcium uptake protein 1, mitochondrial	Micu1	>tr|E9Q9E0|E9Q9E0_MOUSE Calcium uptake protein 1, mitochondrial (Fragment) OS=Mus musculus GN=Micu1 PE=2 SV=1;>sp|Q8VCX5|MICU1_MOUSE Calcium uptake protein 1, mitochondrial OS=Mus musculus GN=Micu1 PE=1 SV=1;>sp|Q8VCX5-3|MICU1_MOUSE Isoform 3 of Calcium up	4	1	1	1	1	1	1	5.6	5.6	5.6	26.718	234	234;477;481;483	4				1						1	0.00099749	0.74674	0.79325	NaN	1	1.3967	1.354	NaN	1	1.8703	1.6213	NaN	1	0.74674	0.79325	NaN	1	1.3967
Q3UP61;H7BWY4;Q811D0-2;Q811D0;E9Q9H0;Q811D0-3;D3Z3B8;S4R2T8;Q571K0;Q3TPP5;F6UDT8;D3YUZ8;Q91XM9-3;Q91XM9-6;Q91XM9-8;Q91XM9;Q91XM9-2;E9Q2L2;Q91XM9-4;Q91XM9-7;D3YWU0;E9PXG2;Q8CD64;B1AR31;Q6XVF4;Q6XVF5;Q6XVF6;Q91XM9-5;Q62108-3;Q62108;Q62108-2	Q3UP61;H7BWY4;Q811D0-2;Q811D0;E9Q9H0;Q811D0-3;D3Z3B8;S4R2T8;Q571K0	10;10;10;10;10;10;8;7;7;3;3;3;3;3;3;3;3;3;3;3;2;1;1;1;1;1;1;1;1;1;1	10;10;10;10;10;10;8;7;7;3;3;3;3;3;3;3;3;3;3;3;2;1;1;1;1;1;1;1;1;1;1	9;9;9;9;9;9;7;7;7;3;3;2;2;2;2;2;2;2;2;2;1;1;1;1;1;1;1;1;1;1;1	Disks large homolog 1	Dlg1	>tr|Q3UP61|Q3UP61_MOUSE Putative uncharacterized protein OS=Mus musculus GN=Dlg1 PE=2 SV=1;>tr|H7BWY4|H7BWY4_MOUSE Disks large homolog 1 OS=Mus musculus GN=Dlg1 PE=1 SV=1;>sp|Q811D0-2|DLG1_MOUSE Isoform 2 of Disks large homolog 1 OS=Mus musculus GN=Dlg1;>s	31	10	10	9	10	10	9	15.7	15.7	14.3	96.789	872	872;872;893;905;912;927;834;558;562;357;358;755;791;810;852;852;859;870;887;976;481;106;119;248;262;295;305;491;721;724;767	3.23			12			1				13	8.197E-31	1.3311	1.802	29.316	12	1.4978	1.6244	30.006	12	1.0241	0.96988	32.914	12	1.3311	1.802	29.316	12	1.4978
E9QA15;Q7TMN5	E9QA15	14;4	1;0	0;0		Cald1	>tr|E9QA15|E9QA15_MOUSE Protein Cald1 OS=Mus musculus GN=Cald1 PE=1 SV=1	2	14	1	0	14	1	0	19.1	1.4	0	89.272	768	768;187	3			1							1	2.847E-73	0.26437	0.28241	NaN	1	0.3651	0.38105	NaN	1	1.387	1.2036	NaN	1	0.26437	0.28241	NaN	1	0.3651
Q3UIA2-4;Q3UIA2-3;Q3UIA2-2;E9QAJ9;Q3UIA2	Q3UIA2-4;Q3UIA2-3;Q3UIA2-2;E9QAJ9;Q3UIA2	1;1;1;1;1	1;1;1;1;1	1;1;1;1;1	Rho GTPase-activating protein 17	Arhgap17	>sp|Q3UIA2-4|RHG17_MOUSE Isoform 4 of Rho GTPase-activating protein 17 OS=Mus musculus GN=Arhgap17;>sp|Q3UIA2-3|RHG17_MOUSE Isoform 3 of Rho GTPase-activating protein 17 OS=Mus musculus GN=Arhgap17;>sp|Q3UIA2-2|RHG17_MOUSE Isoform 2 of Rho GTPase-activatin	5	1	1	1	1	1	1	1.8	1.8	1.8	79.818	727	727;740;768;818;846	3			2							2	0.0042792	0.57296	0.65523	NaN	1	0.74347	0.86708	NaN	1	1.2976	1.2942	NaN	1	0.57296	0.65523	NaN	1	0.74347
Q9WV60;Q5KU03;E9QAQ5	Q9WV60;Q5KU03;E9QAQ5	1;1;1	1;1;1	1;1;1	Glycogen synthase kinase-3 beta	Gsk3b	>sp|Q9WV60|GSK3B_MOUSE Glycogen synthase kinase-3 beta OS=Mus musculus GN=Gsk3b PE=1 SV=2;>tr|Q5KU03|Q5KU03_MOUSE Glycogen synthase kinase 3 beta OS=Mus musculus GN=Gsk3b PE=2 SV=1;>tr|E9QAQ5|E9QAQ5_MOUSE Glycogen synthase kinase-3 beta OS=Mus musculus GN=	3	1	1	1	1	1	1	6.9	6.9	6.9	46.71	420	420;420;433	6						1				1	1.1159E-06	0.53074	0.67672	NaN	1	0.44732	0.52945	NaN	1	0.84283	0.83702	NaN	1	0.53074	0.67672	NaN	1	0.44732
E9QAS4;Q6PDQ2;E9QAS5;Q5DTP7;Q99JM0;E9PYU4;A2A8L1;E9PYL1;F6WR45;Q3U582;Q8BM83;Q8BL30;Q3UFM8;F7C528;E9Q614;B1AR17	E9QAS4;Q6PDQ2;E9QAS5;Q5DTP7;Q99JM0;E9PYU4;A2A8L1;E9PYL1	6;6;6;6;4;3;3;3;2;2;2;1;1;1;1;1	6;6;6;6;4;3;3;3;2;2;2;1;1;1;1;1	6;6;6;6;4;3;3;3;2;2;2;1;1;1;1;1	Chromodomain-helicase-DNA-binding protein 4	Chd4;Chd5	>tr|E9QAS4|E9QAS4_MOUSE Chromodomain-helicase-DNA-binding protein 4 OS=Mus musculus GN=Chd4 PE=1 SV=1;>sp|Q6PDQ2|CHD4_MOUSE Chromodomain-helicase-DNA-binding protein 4 OS=Mus musculus GN=Chd4 PE=1 SV=1;>tr|E9QAS5|E9QAS5_MOUSE Chromodomain-helicase-DNA-bind	16	6	6	6	6	6	6	4.4	4.4	4.4	216.37	1902	1902;1915;1922;1945;829;1915;1946;1952;444;895;1045;239;240;1886;2021;2055	2		11								11	5.985E-21	1.1279	1.3562	33.985	10	1.1891	1.5196	23.378	10	1.0445	1.0552	15.633	10	1.1279	1.3562	33.985	10	1.1891
E9QAX7;Q9ERK4;E9Q1T9;F6ZEW4	E9QAX7;Q9ERK4;E9Q1T9	5;5;3;2	5;5;3;2	5;5;3;2	Exportin-2	Cse1l	>tr|E9QAX7|E9QAX7_MOUSE Exportin-2 OS=Mus musculus GN=Cse1l PE=2 SV=1;>sp|Q9ERK4|XPO2_MOUSE Exportin-2 OS=Mus musculus GN=Cse1l PE=2 SV=1;>tr|E9Q1T9|E9Q1T9_MOUSE Exportin-2 OS=Mus musculus GN=Cse1l PE=2 SV=1	4	5	5	5	5	5	5	18.3	18.3	18.3	48.009	415	415;971;915;658	3.5			6	6						12	1.5287E-52	0.49838	0.54457	30.837	10	0.7017	0.66757	21.095	10	1.3103	1.1299	18.533	10	0.49838	0.54457	30.837	10	0.7017
Q9CZM2;Q5M8Q0;Q3U7D2;E9QAZ2;B8JKK2;E9Q1X1	Q9CZM2;Q5M8Q0;Q3U7D2;E9QAZ2;B8JKK2;E9Q1X1	4;4;4;4;2;2	4;4;4;4;2;2	4;4;4;4;2;2	60S ribosomal protein L15;Ribosomal protein L15	Rpl15;Gm10020;Gm8420	>sp|Q9CZM2|RL15_MOUSE 60S ribosomal protein L15 OS=Mus musculus GN=Rpl15 PE=2 SV=4;>tr|Q5M8Q0|Q5M8Q0_MOUSE Ribosomal protein L15 OS=Mus musculus GN=Rpl15 PE=2 SV=1;>tr|Q3U7D2|Q3U7D2_MOUSE Ribosomal protein L15 OS=Mus musculus GN=Rpl15 PE=2 SV=1;>tr|E9QAZ2|	6	4	4	4	4	4	4	22.5	22.5	22.5	24.146	204	204;204;204;204;107;204	7.14	1							5	1	7	2.2116E-15	0.86929	1.1261	19.872	7	0.8958	1.0645	9.526	7	1.001	0.94249	19.466	7	0.86929	1.1261	19.872	7	0.8958
Q68FL6;E9QB02;F6W0G8	Q68FL6;E9QB02	5;5;2	5;5;2	5;5;2	Methionine--tRNA ligase, cytoplasmic	Mars	>sp|Q68FL6|SYMC_MOUSE Methionine--tRNA ligase, cytoplasmic OS=Mus musculus GN=Mars PE=2 SV=1;>tr|E9QB02|E9QB02_MOUSE Methionine--tRNA ligase, cytoplasmic OS=Mus musculus GN=Mars PE=2 SV=1	3	5	5	5	5	5	5	9	9	9	101.43	902	902;910;184	3.71			2	5						7	5.3729E-15	1.0055	1.1517	36.884	7	0.91538	0.97153	22.044	7	1.0649	1.0662	33.538	7	1.0055	1.1517	36.884	7	0.91538
Q91VS7;Q53ZD4;E9QJW0;D3YU60;D3YVR3	Q91VS7;Q53ZD4;E9QJW0;D3YU60	4;4;4;3;1	4;4;4;3;1	4;4;4;3;1	Microsomal glutathione S-transferase 1	Mgst1	>sp|Q91VS7|MGST1_MOUSE Microsomal glutathione S-transferase 1 OS=Mus musculus GN=Mgst1 PE=1 SV=3;>tr|Q53ZD4|Q53ZD4_MOUSE Microsomal glutathione S-transferase 1 OS=Mus musculus GN=Mgst1 PE=2 SV=1;>tr|E9QJW0|E9QJW0_MOUSE Microsomal glutathione S-transferase	5	4	4	4	4	4	4	29.7	29.7	29.7	17.551	155	155;155;229;102;91	9									6	6	8.2809E-51	1.688	2.1017	55.295	6	2.0675	2.6662	15.306	6	1.0981	1.0908	55.027	6	1.688	2.1017	55.295	6	2.0675
P97798-5;Q7TQG5;P97798-2;P97798-3;P97798-4;E9QK04;P97798	P97798-5;Q7TQG5;P97798-2;P97798-3;P97798-4;E9QK04;P97798	3;3;3;3;3;3;3	3;3;3;3;3;3;3	3;3;3;3;3;3;3	Neogenin	Neo1	>sp|P97798-5|NEO1_MOUSE Isoform 5 of Neogenin OS=Mus musculus GN=Neo1;>tr|Q7TQG5|Q7TQG5_MOUSE Neogenin OS=Mus musculus GN=Neo1 PE=2 SV=1;>sp|P97798-2|NEO1_MOUSE Isoform 2 of Neogenin OS=Mus musculus GN=Neo1;>sp|P97798-3|NEO1_MOUSE Isoform 3 of Neogenin OS=	7	3	3	3	3	3	3	3.7	3.7	3.7	157.42	1440	1440;1465;1473;1477;1482;1492;1493	2		3								3	5.0963E-06	0.27888	0.36757	7.2044	3	0.35323	0.45068	23.48	3	1.1546	1.1885	12.956	3	0.27888	0.36757	7.2044	3	0.35323
E9QKE4;Q8BMG7;Q8BYZ6;Q8BMG7-2;Q3UEY3	E9QKE4;Q8BMG7	5;4;1;1;1	5;4;1;1;1	5;4;1;1;1	Rab3 GTPase-activating protein non-catalytic subunit	Rab3gap2	>tr|E9QKE4|E9QKE4_MOUSE Rab3 GTPase-activating protein non-catalytic subunit OS=Mus musculus GN=Rab3gap2 PE=1 SV=1;>sp|Q8BMG7|RBGPR_MOUSE Rab3 GTPase-activating protein non-catalytic subunit OS=Mus musculus GN=Rab3gap2 PE=1 SV=2	5	5	5	5	5	5	5	4.8	4.8	4.8	154.64	1387	1387;1366;183;298;468	2.8		1	4							5	1.3666E-12	0.96856	1.1614	37.952	5	1.3567	1.5315	19.951	5	1.1274	1.0008	85.371	5	0.96856	1.1614	37.952	5	1.3567
E9QKG3	E9QKG3	1	1	1		Trmt11	>tr|E9QKG3|E9QKG3_MOUSE tRNA (guanine(10)-N2)-methyltransferase homolog OS=Mus musculus GN=Trmt11 PE=4 SV=1	1	1	1	1	1	1	1	4.1	4.1	4.1	52.938	460	460	6						1				1	0.0037634	0.64244	0.68076	NaN	1	0.89058	0.90274	NaN	1	1.3862	1.1037	NaN	1	0.64244	0.68076	NaN	1	0.89058
Q4G0B8;E9QKZ2;Q91YE6;F6TLX3;Q69ZP1;E0CXB2;E0CY46;F6UT58	Q4G0B8;E9QKZ2;Q91YE6	8;8;8;3;3;3;2;1	8;8;8;3;3;3;2;1	8;8;8;3;3;3;2;1	Importin-9	Ipo9	>tr|Q4G0B8|Q4G0B8_MOUSE Importin 9 OS=Mus musculus GN=Ipo9 PE=2 SV=1;>tr|E9QKZ2|E9QKZ2_MOUSE Importin-9 OS=Mus musculus GN=Ipo9 PE=2 SV=1;>sp|Q91YE6|IPO9_MOUSE Importin-9 OS=Mus musculus GN=Ipo9 PE=1 SV=3	8	8	8	8	8	8	8	12.6	12.6	12.6	115.89	1040	1040;1040;1041;171;238;655;55;52	3			11							11	8.4105E-162	0.45921	0.50954	19.7	11	0.45642	0.53929	10.324	11	1.0274	1.0104	15.059	11	0.45921	0.50954	19.7	11	0.45642
E9QL13;Q8C2Q3-2;Q3U6A2;Q8C2Q3	E9QL13;Q8C2Q3-2;Q3U6A2;Q8C2Q3	1;1;1;1	1;1;1;1	1;1;1;1	RNA-binding protein 14	Rbm14	>tr|E9QL13|E9QL13_MOUSE MCG8382, isoform CRA_c OS=Mus musculus GN=Rbm14 PE=1 SV=2;>sp|Q8C2Q3-2|RBM14_MOUSE Isoform 2 of RNA-binding protein 14 OS=Mus musculus GN=Rbm14;>tr|Q3U6A2|Q3U6A2_MOUSE Putative uncharacterized protein OS=Mus musculus PE=2 SV=1;>sp|Q	4	1	1	1	1	1	1	3.9	3.9	3.9	62.674	614	614;618;636;669	4				1						1	3.8337E-08	1.0494	1.1513	NaN	1	0.56713	0.61664	NaN	1	0.54045	0.53914	NaN	1	1.0494	1.1513	NaN	1	0.56713
Q8R1E1;Q91YX5;E9QL80;Q6A0A4;Q3UZK0	Q8R1E1;Q91YX5;E9QL80;Q6A0A4;Q3UZK0	1;1;1;1;1	1;1;1;1;1	1;1;1;1;1	Acyl-CoA:lysophosphatidylglycerol acyltransferase 1	Lpgat1	>tr|Q8R1E1|Q8R1E1_MOUSE Lpgat1 protein (Fragment) OS=Mus musculus GN=Lpgat1 PE=2 SV=1;>sp|Q91YX5|LGAT1_MOUSE Acyl-CoA:lysophosphatidylglycerol acyltransferase 1 OS=Mus musculus GN=Lpgat1 PE=2 SV=1;>tr|E9QL80|E9QL80_MOUSE Acyl-CoA:lysophosphatidylglycerol a	5	1	1	1	1	1	1	3.7	3.7	3.7	31.565	270	270;370;409;429;440	7							1			1	0.0040504	0.62564	0.78635	NaN	1	0.6839	0.93382	NaN	1	1.0931	1.1381	NaN	1	0.62564	0.78635	NaN	1	0.6839
E9QLA5;Q0GNC1;Q0GNC1-3	E9QLA5;Q0GNC1;Q0GNC1-3	7;6;5	7;6;5	7;6;5	Inverted formin-2	Inf2	>tr|E9QLA5|E9QLA5_MOUSE Inverted formin-2 OS=Mus musculus GN=Inf2 PE=1 SV=1;>sp|Q0GNC1|INF2_MOUSE Inverted formin-2 OS=Mus musculus GN=Inf2 PE=1 SV=1;>sp|Q0GNC1-3|INF2_MOUSE Isoform 2 of Inverted formin-2 OS=Mus musculus GN=Inf2	3	7	7	7	7	7	7	8.5	8.5	8.5	138.36	1271	1271;1273;1264	2		7								7	5.2444E-100	0.66453	0.82531	18.797	7	0.61626	0.81647	18.634	7	0.97837	0.96015	8.9275	7	0.66453	0.82531	18.797	7	0.61626
Q8BUT2;Q8BZ98-2;Q8BZ98;E9QLL2;F2Z460;E0CXZ8	Q8BUT2;Q8BZ98-2;Q8BZ98;E9QLL2	3;3;3;3;1;1	1;1;1;1;1;1	1;1;1;1;1;1	Dynamin-3	Dnm3	>tr|Q8BUT2|Q8BUT2_MOUSE Putative uncharacterized protein OS=Mus musculus GN=Dnm3 PE=2 SV=1;>sp|Q8BZ98-2|DYN3_MOUSE Isoform 2 of Dynamin-3 OS=Mus musculus GN=Dnm3;>sp|Q8BZ98|DYN3_MOUSE Dynamin-3 OS=Mus musculus GN=Dnm3 PE=1 SV=1;>tr|E9QLL2|E9QLL2_MOUSE Dyna	6	3	1	1	3	1	1	4.9	1.3	1.3	92.862	819	819;859;863;863;319;319	3.5			1	1						2	1.2542E-09	0.9139	0.98879	24.751	2	1.0438	1.187	38.538	2	1.055	1.0512	6.393	2	0.9139	0.98879	24.751	2	1.0438
Q60961-2;Q9CRX2;Q8BG66;Q60961;E9QLR3	Q60961-2;Q9CRX2;Q8BG66;Q60961;E9QLR3	1;1;1;1;1	1;1;1;1;1	1;1;1;1;1	Lysosomal-associated transmembrane protein 4A	Laptm4a	>sp|Q60961-2|LAP4A_MOUSE Isoform Short of Lysosomal-associated transmembrane protein 4A OS=Mus musculus GN=Laptm4a;>tr|Q9CRX2|Q9CRX2_MOUSE Putative uncharacterized protein OS=Mus musculus GN=Laptm4a PE=2 SV=2;>tr|Q8BG66|Q8BG66_MOUSE Laptm4a protein OS=Mus	5	1	1	1	1	1	1	9	9	9	16.781	144	144;197;233;233;308	9									1	1	0.0054629	0.11065	0.12422	NaN	1	0.20869	0.21991	NaN	1	1.886	1.6211	NaN	1	0.11065	0.12422	NaN	1	0.20869
Q91WX5;O08734;Q8C264;E9QM21;F7CUQ1	Q91WX5;O08734;Q8C264;E9QM21;F7CUQ1	4;4;4;4;2	4;4;4;4;2	4;4;4;4;2	Bcl-2 homologous antagonist/killer	Bak1	>tr|Q91WX5|Q91WX5_MOUSE Bak1 protein OS=Mus musculus GN=Bak1 PE=2 SV=1;>sp|O08734|BAK_MOUSE Bcl-2 homologous antagonist/killer OS=Mus musculus GN=Bak1 PE=1 SV=2;>tr|Q8C264|Q8C264_MOUSE Putative uncharacterized protein OS=Mus musculus GN=Bak1 PE=2 SV=1;>tr|	5	4	4	4	4	4	4	39.1	39.1	39.1	16.402	151	151;208;209;209;95	8								5		5	1.0791E-173	1.6718	1.9655	18.325	5	1.7737	2.0093	17.657	5	0.99143	0.99216	2.6164	4	1.6718	1.9655	18.325	5	1.7737
Q9DBZ1;E9QMH7	Q9DBZ1;E9QMH7	6;6	6;6	5;5	Inhibitor of nuclear factor kappa-B kinase-interacting protein	Ikbip	>sp|Q9DBZ1|IKIP_MOUSE Inhibitor of nuclear factor kappa-B kinase-interacting protein OS=Mus musculus GN=Ikbip PE=2 SV=2;>tr|E9QMH7|E9QMH7_MOUSE Inhibitor of nuclear factor kappa-B kinase-interacting protein OS=Mus musculus GN=Ikbip PE=4 SV=1	2	6	6	5	6	6	5	18.5	18.5	14.5	42.532	373	373;373	6						7				7	4.1018E-50	1.2574	1.5334	23.207	6	1.7214	1.8541	22.15	6	1.2452	1.1589	10.532	6	1.2574	1.5334	23.207	6	1.7214
Q8BH86;E9QMK9;Q3U7K4;Q8BH86-2;F7CUW7	Q8BH86;E9QMK9;Q3U7K4;Q8BH86-2	16;16;15;15;1	16;16;15;15;1	16;16;15;15;1	UPF0317 protein C14orf159 homolog, mitochondrial	9030617O03Rik	>sp|Q8BH86|CN159_MOUSE UPF0317 protein C14orf159 homolog, mitochondrial OS=Mus musculus PE=1 SV=1;>tr|E9QMK9|E9QMK9_MOUSE Protein 9030617O03Rik OS=Mus musculus GN=9030617O03Rik PE=1 SV=1;>tr|Q3U7K4|Q3U7K4_MOUSE Putative uncharacterized protein (Fragment) O	5	16	16	16	16	16	16	36	36	36	66.365	617	617;647;558;570;72	5					18					18	1.3028E-103	0.57743	0.64827	43.312	17	0.61131	0.6517	43.006	17	1.0645	0.95143	21.958	17	0.57743	0.64827	43.312	17	0.61131
Q99KW3-1;E9QMQ3;Q99KW3-4;Q99KW3;Q99KW3-2;Q3U2M9;G5E8W1;J9JI90	Q99KW3-1;E9QMQ3;Q99KW3-4;Q99KW3;Q99KW3-2;Q3U2M9;G5E8W1	8;8;8;8;8;7;4;1	8;8;8;8;8;7;4;1	8;8;8;8;8;7;4;1	TRIO and F-actin-binding protein	Triobp	>sp|Q99KW3-1|TARA_MOUSE Isoform 1 of TRIO and F-actin-binding protein OS=Mus musculus GN=Triobp;>tr|E9QMQ3|E9QMQ3_MOUSE TRIO and F-actin-binding protein OS=Mus musculus GN=Triobp PE=1 SV=1;>sp|Q99KW3-4|TARA_MOUSE Isoform 4 of TRIO and F-actin-binding prote	8	8	8	8	8	8	8	17.2	17.2	17.2	66.979	580	580;627;1968;2014;2018;1330;360;98	5					10					10	1.0734E-29	0.60883	0.72994	13.888	9	0.64285	0.81717	23.599	9	1.0559	1.0515	20.532	9	0.60883	0.72994	13.888	9	0.64285
P05622;Q7TMR8;E9QPE2;E9QN12;Q3TZ27;Q003I5;Q3UYC9	P05622;Q7TMR8;E9QPE2;E9QN12;Q3TZ27;Q003I5;Q3UYC9	6;6;6;6;5;5;5	6;6;6;6;5;5;5	6;6;6;6;5;5;5	Platelet-derived growth factor receptor beta;Tyrosine-protein kinase receptor	Pdgfrb	>sp|P05622|PGFRB_MOUSE Platelet-derived growth factor receptor beta OS=Mus musculus GN=Pdgfrb PE=1 SV=1;>tr|Q7TMR8|Q7TMR8_MOUSE Tyrosine-protein kinase receptor OS=Mus musculus GN=Pdgfrb PE=2 SV=1;>tr|E9QPE2|E9QPE2_MOUSE Tyrosine-protein kinase receptor OS	7	6	6	6	6	6	6	7.1	7.1	7.1	122.8	1098	1098;1099;1099;1103;717;755;1103	2		7								7	1.6949E-18	2.0813	2.4973	23.028	6	1.4312	1.8835	18.256	6	0.7031	0.74214	15.602	6	2.0813	2.4973	23.028	6	1.4312
Q922K7;E9QN31;Q99KC3	Q922K7;E9QN31;Q99KC3	4;4;2	4;4;2	4;4;2	Putative ribosomal RNA methyltransferase NOP2	Nop2	>sp|Q922K7|NOP2_MOUSE Putative ribosomal RNA methyltransferase NOP2 OS=Mus musculus GN=Nop2 PE=1 SV=1;>tr|E9QN31|E9QN31_MOUSE Putative ribosomal RNA methyltransferase NOP2 OS=Mus musculus GN=Nop2 PE=4 SV=1;>tr|Q99KC3|Q99KC3_MOUSE Nop2 protein OS=Mus muscul	3	4	4	4	4	4	4	7.4	7.4	7.4	86.751	793	793;794;432	3			4							4	5.5742E-10	1.0163	1.1896	22.101	3	0.71547	0.84256	9.5114	3	0.8698	0.81131	10.481	3	1.0163	1.1896	22.101	3	0.71547
Q8CIM3;E9QN44	Q8CIM3;E9QN44	2;2	2;2	2;2	D-2-hydroxyglutarate dehydrogenase, mitochondrial	D2hgdh	>sp|Q8CIM3|D2HDH_MOUSE D-2-hydroxyglutarate dehydrogenase, mitochondrial OS=Mus musculus GN=D2hgdh PE=1 SV=3;>tr|E9QN44|E9QN44_MOUSE D-2-hydroxyglutarate dehydrogenase, mitochondrial OS=Mus musculus GN=D2hgdh PE=1 SV=1	2	2	2	2	2	2	2	6.9	6.9	6.9	58.575	535	535;557	6						3				3	2.3733E-11	0.46114	0.59259	14.426	2	0.45685	0.53912	4.175	2	1.0202	1.0347	28.126	2	0.46114	0.59259	14.426	2	0.45685
Q8C081;Q6PA06-2;E9QND8;Q6PA06	Q8C081;Q6PA06-2;E9QND8;Q6PA06	1;1;1;1	1;1;1;1	1;1;1;1	Atlastin-2	Atl2	>tr|Q8C081|Q8C081_MOUSE Putative uncharacterized protein OS=Mus musculus PE=2 SV=1;>sp|Q6PA06-2|ATLA2_MOUSE Isoform 2 of Atlastin-2 OS=Mus musculus GN=Atl2;>tr|E9QND8|E9QND8_MOUSE Atlastin-2 OS=Mus musculus GN=Atl2 PE=2 SV=1;>sp|Q6PA06|ATLA2_MOUSE Atlastin	4	1	1	1	1	1	1	5.7	5.7	5.7	23.428	210	210;388;412;583	5					2					2	0.0023265	2.0443	2.3036	2.9299	2	1.5176	1.7877	7.3242	2	0.74236	0.7323	3.8124	2	2.0443	2.3036	2.9299	2	1.5176
O70133;O70133-2;E9QNN1;O70133-3;Q3UR42;Q3TF92	O70133;O70133-2;E9QNN1;O70133-3;Q3UR42	12;12;12;11;9;2	12;12;12;11;9;2	12;12;12;11;9;2	ATP-dependent RNA helicase A	Dhx9	>sp|O70133|DHX9_MOUSE ATP-dependent RNA helicase A OS=Mus musculus GN=Dhx9 PE=1 SV=2;>sp|O70133-2|DHX9_MOUSE Isoform 2 of ATP-dependent RNA helicase A OS=Mus musculus GN=Dhx9;>tr|E9QNN1|E9QNN1_MOUSE ATP-dependent RNA helicase A OS=Mus musculus GN=Dhx9 PE=1	6	12	12	12	12	12	12	10.7	10.7	10.7	149.47	1380	1380;1381;1384;1164;735;392	2.85		2	11							13	3.9315E-55	0.58271	0.64914	24.515	11	0.46058	0.57823	35.923	11	0.8322	0.81829	33.492	11	0.58271	0.64914	24.515	11	0.46058
E9QP46;Q6ZWQ0;Q6PI66;F6W8R9;Q76KB5;Q6ZWQ0-3;Q6DFZ2	E9QP46;Q6ZWQ0	3;3;1;1;1;1;1	3;3;1;1;1;1;1	3;3;1;1;1;1;1	Nesprin-2	Syne2	>tr|E9QP46|E9QP46_MOUSE Nesprin-2 OS=Mus musculus GN=Syne2 PE=2 SV=1;>sp|Q6ZWQ0|SYNE2_MOUSE Nesprin-2 OS=Mus musculus GN=Syne2 PE=1 SV=2	7	3	3	3	3	3	3	0.5	0.5	0.5	782.13	6870	6870;6874;1217;1644;1666;1874;2152	3.67	2								1	3	2.2947E-06	0.69783	0.9986	32.711	3	0.87329	1.1559	36.705	3	1.1207	0.98534	8.7218	3	0.69783	0.9986	32.711	3	0.87329
G5E8R3;Q3TCQ3;Q3T9S7;E9QPD7;Q05920;Q3UFS6;Q8BP54;Q62043	G5E8R3;Q3TCQ3;Q3T9S7;E9QPD7;Q05920;Q3UFS6;Q8BP54;Q62043	14;14;14;14;13;12;8;7	14;14;14;14;13;12;8;7	14;14;14;14;13;12;8;7	Pyruvate carboxylase;Pyruvate carboxylase, mitochondrial	Pcx;Pc	>tr|G5E8R3|G5E8R3_MOUSE Pyruvate carboxylase OS=Mus musculus GN=Pcx PE=1 SV=1;>tr|Q3TCQ3|Q3TCQ3_MOUSE Pyruvate carboxylase OS=Mus musculus GN=Pcx PE=2 SV=1;>tr|Q3T9S7|Q3T9S7_MOUSE Pyruvate carboxylase OS=Mus musculus GN=Pcx PE=2 SV=1;>tr|E9QPD7|E9QPD7_MOUS	8	14	14	14	14	14	14	20	20	20	129.7	1178	1178;1179;1179;1179;1178;1179;828;935	3			17							17	7.7304E-129	0.40116	0.45645	32.686	17	0.55023	0.62162	13.67	17	1.2823	1.2125	34.692	17	0.40116	0.45645	32.686	17	0.55023
Q78TF3;E9QPW8;P27546-3;P27546-2;P27546	Q78TF3;E9QPW8;P27546-3;P27546-2;P27546	1;1;1;1;1	1;1;1;1;1	1;1;1;1;1	Microtubule-associated protein;Microtubule-associated protein 4	Map4	>tr|Q78TF3|Q78TF3_MOUSE Microtubule-associated protein 4 OS=Mus musculus GN=Map4 PE=4 SV=1;>tr|E9QPW8|E9QPW8_MOUSE Microtubule-associated protein OS=Mus musculus GN=Map4 PE=1 SV=2;>sp|P27546-3|MAP4_MOUSE Isoform 3 of Microtubule-associated protein 4 OS=Mus	5	1	1	1	1	1	1	22.2	22.2	22.2	10.648	99	99;1085;1086;1124;1125	2		1								1	0.0022836	0.42353	0.55643	NaN	1	0.50262	0.67288	NaN	1	1.1868	1.2568	NaN	1	0.42353	0.55643	NaN	1	0.50262
Q9CTT4;Q923F9;Q9CXZ1;E9QPX3	Q9CTT4;Q923F9;Q9CXZ1;E9QPX3	2;2;2;2	2;2;2;2	2;2;2;2	NADH dehydrogenase [ubiquinone] iron-sulfur protein 4, mitochondrial	Ndufs4	>tr|Q9CTT4|Q9CTT4_MOUSE Putative uncharacterized protein (Fragment) OS=Mus musculus GN=Ndufs4 PE=2 SV=3;>tr|Q923F9|Q923F9_MOUSE NADH dehydrogenase (Ubiquinone) Fe-S protein 4 OS=Mus musculus GN=Ndufs4 PE=2 SV=1;>sp|Q9CXZ1|NDUS4_MOUSE NADH dehydrogenase [ub	4	2	2	2	2	2	2	18.8	18.8	18.8	14.968	133	133;162;175;175	9									2	2	0.00016586	1.0336	1.1685	46.013	2	0.93271	0.99678	20.694	2	1.163	0.99916	10.08	2	1.0336	1.1685	46.013	2	0.93271
F2Z3X7;F2Z3U3;F2Z4B7;G5E867	F2Z3X7;F2Z3U3;F2Z4B7;G5E867	1;1;1;1	1;1;1;1	1;1;1;1		Raph1	>tr|F2Z3X7|F2Z3X7_MOUSE Protein Raph1 (Fragment) OS=Mus musculus GN=Raph1 PE=1 SV=1;>tr|F2Z3U3|F2Z3U3_MOUSE Protein Raph1 (Fragment) OS=Mus musculus GN=Raph1 PE=1 SV=1;>tr|F2Z4B7|F2Z4B7_MOUSE Protein Raph1 OS=Mus musculus GN=Raph1 PE=1 SV=1;>tr|G5E867|G5E8	4	1	1	1	1	1	1	6.1	6.1	6.1	23.421	213	213;593;645;679	2		1								1	0.00051315	0.86866	1.0493	NaN	1	1.0052	1.3438	NaN	1	1.2996	1.3617	NaN	1	0.86866	1.0493	NaN	1	1.0052
F2Z4A3;Q9QXA3;Q80XT9;Q497H5;Q80VA2	F2Z4A3;Q9QXA3	39;37;4;4;1	39;37;4;4;1	39;37;4;4;1		Fat1	>tr|F2Z4A3|F2Z4A3_MOUSE Protein Fat1 OS=Mus musculus GN=Fat1 PE=1 SV=1;>tr|Q9QXA3|Q9QXA3_MOUSE Fat 1 cadherin (Fragment) OS=Mus musculus GN=Fat1 PE=2 SV=1	5	39	39	39	39	39	39	13.3	13.3	13.3	506.26	4590	4590;4587;1209;1309;689	1	43									43	1.061E-165	1.0982	1.6025	29.517	42	1.1481	1.6537	23.887	43	1.0089	1.0027	28.915	41	1.0982	1.6025	29.517	42	1.1481
G4WMY1;F5CSM8	G4WMY1;F5CSM8	1;1	1;1	1;1		Clec2f	>tr|G4WMY1|G4WMY1_MOUSE Clr-C OS=Mus musculus GN=Clec2f PE=2 SV=1;>tr|F5CSM8|F5CSM8_MOUSE C-type lectin-domain family 2 member F OS=Mus musculus GN=Clec2f PE=2 SV=1	2	1	1	1	1	1	1	5.3	5.3	5.3	23.648	206	206;208	9									1	1	1.083E-05	0.18202	0.22354	NaN	1	0.1944	0.24177	NaN	1	1.068	1.058	NaN	1	0.18202	0.22354	NaN	1	0.1944
F6Q3W9;Q3UG37;Q9Z2V5;Q3U4Q5;Q8CGC3	F6Q3W9;Q3UG37;Q9Z2V5;Q3U4Q5;Q8CGC3	1;1;1;1;1	1;1;1;1;1	1;1;1;1;1	Histone deacetylase 6	Hdac6	>tr|F6Q3W9|F6Q3W9_MOUSE Histone deacetylase 6 (Fragment) OS=Mus musculus GN=Hdac6 PE=4 SV=1;>tr|Q3UG37|Q3UG37_MOUSE Putative uncharacterized protein (Fragment) OS=Mus musculus GN=Hdac6 PE=2 SV=1;>sp|Q9Z2V5|HDAC6_MOUSE Histone deacetylase 6 OS=Mus musculus	5	1	1	1	1	1	1	1.4	1.4	1.4	110.18	1008	1008;1009;1149;1149;1152	3			1							1	0.00087368	2.9489	3.1497	NaN	1	1.2314	1.241	NaN	1	0.41758	0.35832	NaN	1	2.9489	3.1497	NaN	1	1.2314
F6QAU7;Q9CSZ8;Q9D0Q7	F6QAU7;Q9CSZ8;Q9D0Q7	1;1;1	1;1;1	1;1;1	39S ribosomal protein L45, mitochondrial	Mrpl45	>tr|F6QAU7|F6QAU7_MOUSE 39S ribosomal protein L45, mitochondrial (Fragment) OS=Mus musculus GN=Mrpl45 PE=4 SV=1;>tr|Q9CSZ8|Q9CSZ8_MOUSE Putative uncharacterized protein (Fragment) OS=Mus musculus GN=Mrpl45 PE=2 SV=1;>sp|Q9D0Q7|RM45_MOUSE 39S ribosomal prot	3	1	1	1	1	1	1	19.4	19.4	19.4	14.766	129	129;284;306	7							2			2	7.5978E-06	0.63687	0.71712	5.3052	2	0.55387	0.71991	1.7685	2	0.86969	0.8926	7.0737	2	0.63687	0.71712	5.3052	2	0.55387
F6QKK2;Q8VEH3	F6QKK2;Q8VEH3	5;5	1;1	1;1	ADP-ribosylation factor-like protein 8A	Arl8a	>tr|F6QKK2|F6QKK2_MOUSE ADP-ribosylation factor-like protein 8A (Fragment) OS=Mus musculus GN=Arl8a PE=4 SV=1;>sp|Q8VEH3|ARL8A_MOUSE ADP-ribosylation factor-like protein 8A OS=Mus musculus GN=Arl8a PE=2 SV=1	2	5	1	1	5	1	1	34.5	8.5	8.5	18.756	165	165;186	8.5								1	1	2	2.4345E-35	0.37727	0.53506	2.8755	2	0.44384	0.58161	5.5403	2	1.1493	1.0968	6.4078	2	0.37727	0.53506	2.8755	2	0.44384
F6QTS1;Q14AI7;O88544;D3Z1R9;D3YV99;Q3TIJ1	F6QTS1;Q14AI7;O88544;D3Z1R9;D3YV99;Q3TIJ1	3;3;3;2;2;2	3;3;3;2;2;2	3;3;3;2;2;2	COP9 signalosome complex subunit 4	Cops4	>tr|F6QTS1|F6QTS1_MOUSE COP9 signalosome complex subunit 4 (Fragment) OS=Mus musculus GN=Cops4 PE=2 SV=1;>tr|Q14AI7|Q14AI7_MOUSE COP9 (Constitutive photomorphogenic) homolog, subunit 4 (Arabidopsis thaliana) OS=Mus musculus GN=Cops4 PE=2 SV=1;>sp|O88544|CS	6	3	3	3	3	3	3	19	19	19	29.167	253	253;406;406;206;244;406	6						3				3	5.6803E-15	0.52421	0.61333	33.512	2	0.5257	0.57642	8.9731	2	1.0029	0.90259	38.269	2	0.52421	0.61333	33.512	2	0.5257
F6QYF8;Q11011;E9Q039;E9Q6F4	F6QYF8;Q11011;E9Q039	4;4;2;1	4;4;2;1	4;4;2;1	Puromycin-sensitive aminopeptidase	Npepps	>tr|F6QYF8|F6QYF8_MOUSE Puromycin-sensitive aminopeptidase (Fragment) OS=Mus musculus GN=Npepps PE=1 SV=1;>sp|Q11011|PSA_MOUSE Puromycin-sensitive aminopeptidase OS=Mus musculus GN=Npepps PE=1 SV=2;>tr|E9Q039|E9Q039_MOUSE Puromycin-sensitive aminopeptidase	4	4	4	4	4	4	4	5.7	5.7	5.7	98.409	876	876;920;889;674	4				4						4	1.1062E-13	0.5841	0.65118	20.206	3	0.80247	0.89469	11.445	3	1.3276	1.1558	15.962	3	0.5841	0.65118	20.206	3	0.80247
F6R307;F6RT60;Q9JLZ3	F6R307;F6RT60;Q9JLZ3	2;2;2	2;2;2	2;2;2	Methylglutaconyl-CoA hydratase, mitochondrial	Auh	>tr|F6R307|F6R307_MOUSE Methylglutaconyl-CoA hydratase, mitochondrial (Fragment) OS=Mus musculus GN=Auh PE=1 SV=1;>tr|F6RT60|F6RT60_MOUSE Methylglutaconyl-CoA hydratase, mitochondrial (Fragment) OS=Mus musculus GN=Auh PE=1 SV=1;>sp|Q9JLZ3|AUHM_MOUSE Methyl	3	2	2	2	2	2	2	9.6	9.6	9.6	22.915	219	219;239;314	8								2		2	3.6701E-30	0.66439	0.80048	5.3485	2	1.0948	1.3038	11.908	2	1.6373	1.6221	12.02	2	0.66439	0.80048	5.3485	2	1.0948
F6R587;Q571A1;Q8C166;Q3U893;V9GXM6;B7ZCP4	F6R587;Q571A1;Q8C166;Q3U893;V9GXM6;B7ZCP4	2;2;2;2;1;1	2;2;2;2;1;1	2;2;2;2;1;1	Copine-1	Cpne1	>tr|F6R587|F6R587_MOUSE Copine-1 (Fragment) OS=Mus musculus GN=Cpne1 PE=4 SV=1;>tr|Q571A1|Q571A1_MOUSE MKIAA0765 splice variant 1 (Fragment) OS=Mus musculus GN=Cpne1 PE=2 SV=1;>sp|Q8C166|CPNE1_MOUSE Copine-1 OS=Mus musculus GN=Cpne1 PE=1 SV=1;>tr|Q3U893|Q3	6	2	2	2	2	2	2	8.5	8.5	8.5	22.387	211	211;409;536;536;197;480	5					2					2	0.00031959	0.51463	0.58288	1.0724	2	0.34171	0.4184	16.049	2	0.74276	0.74597	5.0342	2	0.51463	0.58288	1.0724	2	0.34171
Q0VDW5;F6R8U9;Q3TM08;Q8BPG6	Q0VDW5;F6R8U9;Q3TM08;Q8BPG6	1;1;1;1	1;1;1;1	1;1;1;1	Sulfatase-modifying factor 2	Sumf2	>tr|Q0VDW5|Q0VDW5_MOUSE Sumf2 protein OS=Mus musculus GN=Sumf2 PE=2 SV=1;>tr|F6R8U9|F6R8U9_MOUSE Sulfatase-modifying factor 2 (Fragment) OS=Mus musculus GN=Sumf2 PE=4 SV=1;>tr|Q3TM08|Q3TM08_MOUSE Putative uncharacterized protein (Fragment) OS=Mus musculus	4	1	1	1	1	1	1	7.9	7.9	7.9	21.302	190	190;226;303;308	7							1			1	0.046984	1.0231	1.1481	NaN	1	1.2528	1.4816	NaN	1	1.2245	1.2354	NaN	1	1.0231	1.1481	NaN	1	1.2528
F6RPJ9;Q8CGB9;Q9JHR7	F6RPJ9;Q8CGB9;Q9JHR7	2;2;1	2;2;1	2;2;1	Insulin-degrading enzyme	Ide	>tr|F6RPJ9|F6RPJ9_MOUSE Insulin-degrading enzyme (Fragment) OS=Mus musculus GN=Ide PE=1 SV=1;>tr|Q8CGB9|Q8CGB9_MOUSE Insulin degrading enzyme OS=Mus musculus GN=Ide PE=2 SV=1;>sp|Q9JHR7|IDE_MOUSE Insulin-degrading enzyme OS=Mus musculus GN=Ide PE=1 SV=1	3	2	2	2	2	2	2	3	3	3	114.15	987	987;1019;1019	3			2							2	3.8121E-05	0.54343	0.58836	NaN	1	0.80085	0.85015	NaN	1	2.1407	1.8554	NaN	1	0.54343	0.58836	NaN	1	0.80085
F6SFF5;Q8K1Z0	F6SFF5;Q8K1Z0	2;2	2;2	2;2	Ubiquinone biosynthesis protein COQ9, mitochondrial	Coq9	>tr|F6SFF5|F6SFF5_MOUSE Ubiquinone biosynthesis protein COQ9, mitochondrial (Fragment) OS=Mus musculus GN=Coq9 PE=1 SV=1;>sp|Q8K1Z0|COQ9_MOUSE Ubiquinone biosynthesis protein COQ9, mitochondrial OS=Mus musculus GN=Coq9 PE=1 SV=1	2	2	2	2	2	2	2	7.7	7.7	7.7	27.939	247	247;313	7.75							1	3		4	8.5176E-06	1.0814	1.1741	8.6555	4	1.1855	1.1874	18.25	4	1.1765	0.99722	11.255	4	1.0814	1.1741	8.6555	4	1.1855
F6SQH7;Q91VA6	F6SQH7;Q91VA6	4;4	4;4	4;4	Polymerase delta-interacting protein 2	Poldip2	>tr|F6SQH7|F6SQH7_MOUSE Polymerase delta-interacting protein 2 (Fragment) OS=Mus musculus GN=Poldip2 PE=4 SV=1;>sp|Q91VA6|PDIP2_MOUSE Polymerase delta-interacting protein 2 OS=Mus musculus GN=Poldip2 PE=2 SV=1	2	4	4	4	4	4	4	26.1	26.1	26.1	32.545	284	284;368	6.83						1	5			6	3.7185E-18	0.8179	0.91944	32.119	6	0.71008	0.79133	19.947	6	1.0249	0.85459	25.99	5	0.8179	0.91944	32.119	6	0.71008
Q8BR82;F6VSK8;Q3TWK2;Q8CC06;Q61739-2;Q6PEE8;Q61739;Q80ZI8	Q8BR82;F6VSK8;Q3TWK2;Q8CC06;Q61739-2;Q6PEE8;Q61739;Q80ZI8	2;2;2;2;2;2;2;2	2;2;2;2;2;2;2;2	2;2;2;2;2;2;2;2	Integrin alpha-6;Integrin alpha-6 heavy chain;Integrin alpha-6 light chain	Itga6	>tr|Q8BR82|Q8BR82_MOUSE Putative uncharacterized protein (Fragment) OS=Mus musculus PE=2 SV=1;>tr|F6VSK8|F6VSK8_MOUSE Integrin alpha-6 (Fragment) OS=Mus musculus GN=Itga6 PE=3 SV=1;>tr|Q3TWK2|Q3TWK2_MOUSE Putative uncharacterized protein (Fragment) OS=Mus	8	2	2	2	2	2	2	4.4	4.4	4.4	74.894	666	666;667;784;1073;1073;1091;1091;1132	3			2							2	1.7631E-08	0.89187	1.0097	3.3867	2	0.69665	0.8102	21.89	2	0.76507	0.71298	27.09	2	0.89187	1.0097	3.3867	2	0.69665
F6VT60;Q3V384	F6VT60;Q3V384	1;1	1;1	1;1	Lactation elevated protein 1	Lace1	>tr|F6VT60|F6VT60_MOUSE Lactation elevated protein 1 (Fragment) OS=Mus musculus GN=Lace1 PE=4 SV=1;>sp|Q3V384|LACE1_MOUSE Lactation elevated protein 1 OS=Mus musculus GN=Lace1 PE=2 SV=1	2	1	1	1	1	1	1	7.5	7.5	7.5	39.883	348	348;480	6						1				1	0.0019909	0.8823	1.0593	NaN	1	0.83309	1.0652	NaN	1	0.94422	0.93539	NaN	1	0.8823	1.0593	NaN	1	0.83309
F6W8Y8;Q99JB8;Q543N7	F6W8Y8;Q99JB8;Q543N7	1;1;1	1;1;1	1;1;1	Protein kinase C and casein kinase II substrate protein 3	Pacsin3	>tr|F6W8Y8|F6W8Y8_MOUSE Protein kinase C and casein kinase II substrate protein 3 (Fragment) OS=Mus musculus GN=Pacsin3 PE=1 SV=1;>sp|Q99JB8|PACN3_MOUSE Protein kinase C and casein kinase II substrate protein 3 OS=Mus musculus GN=Pacsin3 PE=1 SV=1;>tr|Q543	3	1	1	1	1	1	1	12	12	12	14.529	133	133;424;424	6						1				1	0.0021289	0.87281	1.112	NaN	1	1.063	1.258	NaN	1	1.2179	1.2109	NaN	1	0.87281	1.112	NaN	1	1.063
F7CDT0;F6WMC0;P61082;G5E919;Q8R352;F6YXS3	F7CDT0;F6WMC0;P61082;G5E919;Q8R352;F6YXS3	4;4;4;2;2;2	4;4;4;2;2;2	4;4;4;2;2;2	NEDD8-conjugating enzyme Ubc12	Ube2m	>tr|F7CDT0|F7CDT0_MOUSE NEDD8-conjugating enzyme Ubc12 (Fragment) OS=Mus musculus GN=Ube2m PE=2 SV=1;>tr|F6WMC0|F6WMC0_MOUSE NEDD8-conjugating enzyme Ubc12 (Fragment) OS=Mus musculus GN=Ube2m PE=3 SV=1;>sp|P61082|UBC12_MOUSE NEDD8-conjugating enzyme Ubc12	6	4	4	4	4	4	4	28.1	28.1	28.1	19.823	171	171;172;183;86;102;138	8.8								1	4	5	1.1479E-39	0.49979	0.57176	29.485	4	0.52031	0.62155	42.582	4	1.0263	0.96473	42.777	4	0.49979	0.57176	29.485	4	0.52031
Q8C0W8;Q0VGN4;Q8BVI5;F6X4N5	Q8C0W8;Q0VGN4;Q8BVI5;F6X4N5	1;1;1;1	1;1;1;1	1;1;1;1	Syntaxin-16	Stx16	>tr|Q8C0W8|Q8C0W8_MOUSE Stx16 protein OS=Mus musculus GN=Stx16 PE=2 SV=1;>tr|Q0VGN4|Q0VGN4_MOUSE Stx16 protein (Fragment) OS=Mus musculus GN=Stx16 PE=2 SV=1;>sp|Q8BVI5|STX16_MOUSE Syntaxin-16 OS=Mus musculus GN=Stx16 PE=1 SV=3;>tr|F6X4N5|F6X4N5_MOUSE Synta	4	1	1	1	1	1	1	5.1	5.1	5.1	31.147	273	273;308;326;327	7							1			1	0.0020115	0.93765	1.0624	NaN	1	1.146	1.3565	NaN	1	0.98861	0.9975	NaN	1	0.93765	1.0624	NaN	1	1.146
F6XWD4;Q3UMT1	F6XWD4;Q3UMT1	2;2	2;2	2;2	Protein phosphatase 1 regulatory subunit 12C	Ppp1r12c	>tr|F6XWD4|F6XWD4_MOUSE Protein phosphatase 1 regulatory subunit 12C (Fragment) OS=Mus musculus GN=Ppp1r12c PE=2 SV=1;>sp|Q3UMT1|PP12C_MOUSE Protein phosphatase 1 regulatory subunit 12C OS=Mus musculus GN=Ppp1r12c PE=1 SV=1	2	2	2	2	2	2	2	5.8	5.8	5.8	76.641	704	704;782	4				2						2	3.6636E-17	0.5162	0.52974	14.995	2	0.70474	0.74548	32.466	2	1.3652	1.3677	17.369	2	0.5162	0.52974	14.995	2	0.70474
F6YJY2;Q3U2A8	F6YJY2;Q3U2A8	1;1	1;1	1;1	Valine--tRNA ligase, mitochondrial	Vars2	>tr|F6YJY2|F6YJY2_MOUSE Valine--tRNA ligase, mitochondrial (Fragment) OS=Mus musculus GN=Vars2 PE=1 SV=1;>sp|Q3U2A8|SYVM_MOUSE Valine--tRNA ligase, mitochondrial OS=Mus musculus GN=Vars2 PE=1 SV=2	2	1	1	1	1	1	1	2.4	2.4	2.4	64.335	581	581;1060	3			1							1	0.004902	1.3506	1.4415	NaN	1	0.91112	0.95594	NaN	1	1.0643	0.92313	NaN	1	1.3506	1.4415	NaN	1	0.91112
F6YPR4;Q3TTM4;Q8CCF8;Q6PE80;Q00993	F6YPR4;Q3TTM4;Q8CCF8;Q6PE80;Q00993	1;1;1;1;1	1;1;1;1;1	1;1;1;1;1	Tyrosine-protein kinase receptor UFO	Axl	>tr|F6YPR4|F6YPR4_MOUSE Tyrosine-protein kinase receptor UFO (Fragment) OS=Mus musculus GN=Axl PE=4 SV=1;>tr|Q3TTM4|Q3TTM4_MOUSE Putative uncharacterized protein (Fragment) OS=Mus musculus GN=Axl PE=2 SV=1;>tr|Q8CCF8|Q8CCF8_MOUSE Putative uncharacterized p	5	1	1	1	1	1	1	5.9	5.9	5.9	21.204	188	188;530;755;879;888	6			1						1	2	0.0075008	0.45783	0.52278	73.963	2	3.0564	3.796	128.54	2	6.2734	6.2664	211.69	2	0.45783	0.52278	73.963	2	3.0564
Q561N5;Q3TW65;P62270;F6YVP7;S4R1N6	Q561N5;Q3TW65;P62270;F6YVP7;S4R1N6	10;10;10;10;9	10;10;10;10;9	9;9;9;9;8	40S ribosomal protein S18	Rps18;Gm10260	>tr|Q561N5|Q561N5_MOUSE MCG23000, isoform CRA_b OS=Mus musculus GN=Rps18 PE=2 SV=1;>tr|Q3TW65|Q3TW65_MOUSE Putative uncharacterized protein OS=Mus musculus GN=Rps18 PE=2 SV=1;>sp|P62270|RS18_MOUSE 40S ribosomal protein S18 OS=Mus musculus GN=Rps18 PE=1 SV=	5	10	10	9	9	9	9	42.8	42.8	38.2	17.718	152	152;152;152;152;107	8.92								1	11	12	1.3514E-35	0.6817	0.82916	19.656	12	0.70738	0.90559	21.855	12	0.98875	0.9722	12.121	12	0.6817	0.82916	19.656	12	0.70738
F6YXR3;Q8BHL5-2;Q8BHL5;Q8BHL5-3	F6YXR3;Q8BHL5-2;Q8BHL5;Q8BHL5-3	2;2;2;1	2;2;2;1	2;2;2;1	Engulfment and cell motility protein 2	Elmo2	>tr|F6YXR3|F6YXR3_MOUSE Engulfment and cell motility protein 2 (Fragment) OS=Mus musculus GN=Elmo2 PE=1 SV=1;>sp|Q8BHL5-2|ELMO2_MOUSE Isoform 2 of Engulfment and cell motility protein 2 OS=Mus musculus GN=Elmo2;>sp|Q8BHL5|ELMO2_MOUSE Engulfment and cell mo	4	2	2	2	2	2	2	14.1	14.1	14.1	33.868	290	290;720;732;798	4				3						3	4.5553E-74	0.61354	0.64665	11.273	2	0.60437	0.57364	26.403	2	0.98505	0.8485	36.555	2	0.61354	0.64665	11.273	2	0.60437
Q7M739;F6ZDS4;Q3V1L5;Q3TZB5;Q8K2T9;F6RX08;Q8BU18;Q05CS8;Q32P08;Q3UVR0	Q7M739;F6ZDS4;Q3V1L5;Q3TZB5	4;4;3;2;1;1;1;1;1;1	4;4;3;2;1;1;1;1;1;1	4;4;3;2;1;1;1;1;1;1	Nucleoprotein TPR	Tpr	>tr|Q7M739|Q7M739_MOUSE Nuclear pore complex-associated intranuclear coiled-coil protein TPR OS=Mus musculus GN=Tpr PE=1 SV=1;>sp|F6ZDS4|TPR_MOUSE Nucleoprotein TPR OS=Mus musculus GN=Tpr PE=1 SV=1;>tr|Q3V1L5|Q3V1L5_MOUSE Putative uncharacterized protein (	10	4	4	4	4	4	4	2.3	2.3	2.3	266.92	2357	2357;2431;1244;819;549;611;681;687;785;1006	2.75		3			1					4	4.7171E-09	0.73678	0.87464	18.883	4	0.60782	0.77439	18.418	4	0.84317	0.86101	2.0954	4	0.73678	0.87464	18.883	4	0.60782
F6ZFT1;F8WJ64;Q9CR21;Q569N0;Q3TJG2	F6ZFT1;F8WJ64;Q9CR21;Q569N0;Q3TJG2	3;3;3;3;3	3;3;3;3;3	3;3;3;3;3	Acyl carrier protein;Acyl carrier protein, mitochondrial	Ndufab1	>tr|F6ZFT1|F6ZFT1_MOUSE Acyl carrier protein (Fragment) OS=Mus musculus GN=Ndufab1 PE=1 SV=1;>tr|F8WJ64|F8WJ64_MOUSE Acyl carrier protein (Fragment) OS=Mus musculus GN=Ndufab1 PE=1 SV=1;>sp|Q9CR21|ACPM_MOUSE Acyl carrier protein, mitochondrial OS=Mus muscu	5	3	3	3	3	3	3	25.2	25.2	25.2	14.309	127	127;128;156;156;156	9									3	3	1.7967E-07	1.0204	1.304	7.3613	2	0.94691	1.1051	16.43	2	1.0993	0.99641	33.791	2	1.0204	1.304	7.3613	2	0.94691
F7A0H7;Q8CFZ5	F7A0H7;Q8CFZ5	1;1	1;1	1;1	Solute carrier family 22 member 12	Slc22a12	>tr|F7A0H7|F7A0H7_MOUSE Solute carrier family 22 member 12 (Fragment) OS=Mus musculus GN=Slc22a12 PE=4 SV=1;>sp|Q8CFZ5|S22AC_MOUSE Solute carrier family 22 member 12 OS=Mus musculus GN=Slc22a12 PE=1 SV=1	2	1	1	1	1	1	1	4.4	4.4	4.4	30.108	274	274;553	9									1	1	0.027645	3.532	4.1131	NaN	1	4.6424	5.6252	NaN	1	1.3144	1.2841	NaN	1	3.532	4.1131	NaN	1	4.6424
F7ACR9;F6Q750;Q3TRV6;F6RL59	F7ACR9;F6Q750	57;48;9;4	57;48;9;4	0;0;0;0		Macf1	>tr|F7ACR9|F7ACR9_MOUSE Microtubule-actin cross-linking factor 1 (Fragment) OS=Mus musculus GN=Macf1 PE=1 SV=1;>tr|F6Q750|F6Q750_MOUSE Microtubule-actin cross-linking factor 1 (Fragment) OS=Mus musculus GN=Macf1 PE=1 SV=1	4	57	57	0	57	57	0	14.2	14.2	0	608.23	5333	5333;4429;581;349	1.06	61				1					62	1.5298E-206	0.75635	1.0721	41.02	62	0.69359	0.93578	27.916	62	0.97395	0.95509	39.49	62	0.75635	1.0721	41.02	62	0.69359
Q9CWV0;F7ASG0	Q9CWV0;F7ASG0	1;1	1;1	1;1	Mitochondrial assembly of ribosomal large subunit protein 1	Malsu1	>sp|Q9CWV0|MASU1_MOUSE Mitochondrial assembly of ribosomal large subunit protein 1 OS=Mus musculus GN=Malsu1 PE=2 SV=1;>tr|F7ASG0|F7ASG0_MOUSE Mitochondrial assembly of ribosomal large subunit protein 1 OS=Mus musculus GN=Malsu1 PE=2 SV=1	2	1	1	1	1	1	1	6.1	6.1	6.1	26.02	228	228;235	9									1	1	9.7412E-05	1.025	1.2081	NaN	1	1.1449	1.479	NaN	1	1.2297	1.262	NaN	1	1.025	1.2081	NaN	1	1.1449
F7BA91;Q921U5;Q8BJY1	F7BA91;Q921U5;Q8BJY1	1;1;1	1;1;1	1;1;1	26S proteasome non-ATPase regulatory subunit 5	Psmd5	>tr|F7BA91|F7BA91_MOUSE 26S proteasome non-ATPase regulatory subunit 5 (Fragment) OS=Mus musculus GN=Psmd5 PE=4 SV=1;>tr|Q921U5|Q921U5_MOUSE Psmd5 protein (Fragment) OS=Mus musculus GN=Psmd5 PE=2 SV=1;>sp|Q8BJY1|PSMD5_MOUSE 26S proteasome non-ATPase regula	3	1	1	1	1	1	1	9.3	9.3	9.3	15.355	140	140;217;504	6						1				1	9.7241E-05	0.37289	0.45956	NaN	1	0.64801	0.8004	NaN	1	1.7378	1.7086	NaN	1	0.37289	0.45956	NaN	1	0.64801
F7CVJ5	F7CVJ5	9	1	1		Ahnak2	>tr|F7CVJ5|F7CVJ5_MOUSE Protein Ahnak2 (Fragment) OS=Mus musculus GN=Ahnak2 PE=1 SV=1	1	9	1	1	9	1	1	62.5	2.1	2.1	115.14	1126	1126	1	1									1	3.5593E-209	0.11261	0.12965	NaN	1	0.14464	0.15928	NaN	1	1.2844	1.1332	NaN	1	0.11261	0.12965	NaN	1	0.14464
F7D909;Q8R326-2;Q8R326	F7D909;Q8R326-2;Q8R326	1;1;1	1;1;1	1;1;1	Paraspeckle component 1	Pspc1	>tr|F7D909|F7D909_MOUSE Paraspeckle component 1 (Fragment) OS=Mus musculus GN=Pspc1 PE=4 SV=1;>sp|Q8R326-2|PSPC1_MOUSE Isoform 2 of Paraspeckle component 1 OS=Mus musculus GN=Pspc1;>sp|Q8R326|PSPC1_MOUSE Paraspeckle component 1 OS=Mus musculus GN=Pspc1 PE=	3	1	1	1	1	1	1	28.8	28.8	28.8	6.7765	59	59;466;523	5					1					1	0.00036336	0.64247	0.76332	NaN	1	0.65383	0.83339	NaN	1	1.0467	1.0533	NaN	1	0.64247	0.76332	NaN	1	0.65383
F7DBB3;Q3URZ6	F7DBB3	13;4	13;4	5;4		Ahnak2	>tr|F7DBB3|F7DBB3_MOUSE Protein Ahnak2 (Fragment) OS=Mus musculus GN=Ahnak2 PE=1 SV=1	2	13	13	5	13	13	5	25.9	25.9	3.9	166.49	1576	1576;770	1.45	25	9	4							38	5.3521E-230	0.15131	0.18737	79.928	32	0.13699	0.16854	59.724	32	1.0723	0.93866	74.769	32	0.15131	0.18737	79.928	32	0.13699
P70336;F8VPK5;P70336-2;Q6A035;Q3UMT5;Q3UEZ9;Q8CC95;Q3TR46;Q3TBE0;P70335-2;P70335	P70336;F8VPK5;P70336-2;Q6A035	9;9;9;7;4;3;3;2;1;1;1	9;9;9;7;4;3;3;2;1;1;1	9;9;9;7;4;3;3;2;1;1;1	Rho-associated protein kinase 2	Rock2	>sp|P70336|ROCK2_MOUSE Rho-associated protein kinase 2 OS=Mus musculus GN=Rock2 PE=1 SV=1;>tr|F8VPK5|F8VPK5_MOUSE Rho-associated protein kinase OS=Mus musculus GN=Rock2 PE=2 SV=1;>sp|P70336-2|ROCK2_MOUSE Isoform 2 of Rho-associated protein kinase 2 OS=Mus	11	9	9	9	9	9	9	10	10	10	160.58	1388	1388;1388;1444;777;825;261;432;436;516;1353;1354	2		9								9	1.7598E-33	0.56736	0.62012	39.332	7	0.5738	0.73872	24.468	7	1.1135	0.96463	38.784	7	0.56736	0.62012	39.332	7	0.5738
V9GXF0;V9GXP8;F8VPM7;V9GWT6;Q99MI1-2;V9GXH3;Q99MI1;Q99MI1-4;V9GX53	V9GXF0;V9GXP8;F8VPM7;V9GWT6;Q99MI1-2;V9GXH3;Q99MI1	5;5;5;4;4;4;4;2;2	5;5;5;4;4;4;4;2;2	5;5;5;4;4;4;4;2;2	ELKS/Rab6-interacting/CAST family member 1	Erc1	>tr|V9GXF0|V9GXF0_MOUSE ELKS/Rab6-interacting/CAST family member 1 OS=Mus musculus GN=Erc1 PE=1 SV=1;>tr|V9GXP8|V9GXP8_MOUSE ELKS/Rab6-interacting/CAST family member 1 OS=Mus musculus GN=Erc1 PE=1 SV=1;>tr|F8VPM7|F8VPM7_MOUSE ELKS/Rab6-interacting/CAST fam	9	5	5	5	5	5	5	6.9	6.9	6.9	124.86	1088	1088;1116;1120;948;976;992;1120;368;720	3.89			7				2			9	3.9961E-14	1.0596	1.2134	20.244	9	0.87175	1.0935	13.718	9	0.99052	0.97498	22.646	9	1.0596	1.2134	20.244	9	0.87175
F8VPU2;Q8K2R0;E9Q805;Q3UY58;Q80VF7;Q8R2X2;Q99KU3	F8VPU2;Q8K2R0	8;5;3;2;1;1;1	8;5;3;2;1;1;1	8;5;3;2;1;1;1	FERM, RhoGEF and pleckstrin domain-containing protein 1	Farp1	>sp|F8VPU2|FARP1_MOUSE FERM, RhoGEF and pleckstrin domain-containing protein 1 OS=Mus musculus GN=Farp1 PE=1 SV=1;>tr|Q8K2R0|Q8K2R0_MOUSE Farp1 protein (Fragment) OS=Mus musculus GN=Farp1 PE=2 SV=1	7	8	8	8	8	8	8	9.5	9.5	9.5	118.87	1048	1048;835;211;181;307;354;420	3			9							9	2.3528E-22	0.85038	0.8566	25.183	9	0.68009	0.82916	14.628	9	0.97782	0.87978	27.512	9	0.85038	0.8566	25.183	9	0.68009
Q61810-2;Q6KAT1;F8VQ06;Q61810	Q61810-2;Q6KAT1;F8VQ06;Q61810	1;1;1;1	1;1;1;1	1;1;1;1	Latent-transforming growth factor beta-binding protein 3	Ltbp3	>sp|Q61810-2|LTBP3_MOUSE Isoform 2 of Latent-transforming growth factor beta-binding protein 3 OS=Mus musculus GN=Ltbp3;>tr|Q6KAT1|Q6KAT1_MOUSE MFLJ00070 protein (Fragment) OS=Mus musculus GN=mFLJ00070 PE=4 SV=1;>tr|F8VQ06|F8VQ06_MOUSE Latent-transforming	4	1	1	1	1	1	1	1.9	1.9	1.9	93.354	882	882;1167;1253;1268	3			1							1	0.00042504	1.0993	1.2581	NaN	1	0.86952	1.0228	NaN	1	1.1215	1.1191	NaN	1	1.0993	1.2581	NaN	1	0.86952
F8VQC1;Q3UZL8;A0JLN1;E9Q740;A0PJ97;Q3UU23;Q9CS54	F8VQC1;Q3UZL8;A0JLN1;E9Q740;A0PJ97;Q3UU23	9;8;8;8;7;5;3	9;8;8;8;7;5;3	9;8;8;8;7;5;3	Signal recognition particle subunit SRP72	Srp72	>tr|F8VQC1|F8VQC1_MOUSE Signal recognition particle subunit SRP72 OS=Mus musculus GN=Srp72 PE=1 SV=1;>tr|Q3UZL8|Q3UZL8_MOUSE Putative uncharacterized protein (Fragment) OS=Mus musculus GN=Srp72 PE=2 SV=1;>tr|A0JLN1|A0JLN1_MOUSE Srp72 protein (Fragment) OS=	7	9	9	9	9	9	9	19.2	19.2	19.2	74.656	671	671;553;559;610;559;282;197	4				10						10	2.5055E-52	0.85085	0.94447	26.355	10	0.99131	0.99569	22.206	10	1.1353	1.052	29.384	10	0.85085	0.94447	26.355	10	0.99131
F8VQC7;Q61595-5;Q61595;Q61595-6;Q61595-9;Q61595-15;Q61595-3;Q61595-10;Q61595-7;Q61595-11;Q61595-2;Q61595-12;Q61595-16;Q61595-14;Q61595-4;Q61595-8;Q61595-13;Q6A0E9	F8VQC7;Q61595-5;Q61595;Q61595-6;Q61595-9;Q61595-15;Q61595-3;Q61595-10;Q61595-7;Q61595-11;Q61595-2;Q61595-12;Q61595-16;Q61595-14;Q61595-4;Q61595-8;Q61595-13	35;33;33;32;32;32;31;31;31;31;30;30;30;30;30;30;30;10	35;33;33;32;32;32;31;31;31;31;30;30;30;30;30;30;30;10	35;33;33;32;32;32;31;31;31;31;30;30;30;30;30;30;30;10	Kinectin	Ktn1	>tr|F8VQC7|F8VQC7_MOUSE Kinectin OS=Mus musculus GN=Ktn1 PE=4 SV=1;>sp|Q61595-5|KTN1_MOUSE Isoform 5 of Kinectin OS=Mus musculus GN=Ktn1;>sp|Q61595|KTN1_MOUSE Kinectin OS=Mus musculus GN=Ktn1 PE=2 SV=1;>sp|Q61595-6|KTN1_MOUSE Isoform 6 of Kinectin OS=Mus m	18	35	35	35	35	35	35	33.3	33.3	33.3	152.54	1327	1327;1275;1327;1247;1252;1275;1228;1275;1280;1304;1200;1223;1224;1229;1247;1252;1253;368	2.62		24	39							63	2.2131E-183	1.0522	1.2085	47.293	61	1.2592	1.3857	22.315	61	1.1998	1.1131	47.665	60	1.0522	1.2085	47.293	61	1.2592
Q05909;F8VQD7;Q3UND4;E9Q6E7;D3Z2S6	Q05909;F8VQD7;Q3UND4;E9Q6E7	5;5;4;4;1	5;5;4;4;1	5;5;4;4;1	Receptor-type tyrosine-protein phosphatase gamma	Ptprg	>sp|Q05909|PTPRG_MOUSE Receptor-type tyrosine-protein phosphatase gamma OS=Mus musculus GN=Ptprg PE=1 SV=1;>tr|F8VQD7|F8VQD7_MOUSE Receptor-type tyrosine-protein phosphatase gamma OS=Mus musculus GN=Ptprg PE=2 SV=1;>tr|Q3UND4|Q3UND4_MOUSE Putative uncharac	5	5	5	5	5	5	5	5.3	5.3	5.3	161.24	1442	1442;1442;667;667;128	2		5								5	2.7259E-12	0.71662	0.80976	29.685	5	0.77235	0.88009	14.048	5	1.1066	0.94165	19.533	5	0.71662	0.80976	29.685	5	0.77235
F8VQJ3;P02468;Q3URV4;Q3UNG0;Q3TRH4;Q3UFZ9;F6SFQ3;F6TLW1;Q6PHM1	F8VQJ3;P02468	15;13;7;7;6;5;2;2;2	15;13;7;7;6;5;2;2;2	15;13;7;7;6;5;2;2;2	Laminin subunit gamma-1	Lamc1	>tr|F8VQJ3|F8VQJ3_MOUSE Laminin subunit gamma-1 OS=Mus musculus GN=Lamc1 PE=2 SV=1;>sp|P02468|LAMC1_MOUSE Laminin subunit gamma-1 OS=Mus musculus GN=Lamc1 PE=1 SV=2	9	15	15	15	15	15	15	12.3	12.3	12.3	177.19	1607	1607;1607;529;790;446;391;104;125;220	2		18								18	3.056E-103	0.77971	0.88315	34.861	18	0.84349	1.0664	27.863	18	1.1473	1.1595	35.061	18	0.77971	0.88315	34.861	18	0.84349
F8WGG5;Q5ND42;Q3UE53;P53810;J3QQ30;J3QPW1;Q3TGI6;Q3TIQ3	F8WGG5;Q5ND42;Q3UE53;P53810;J3QQ30;J3QPW1;Q3TGI6;Q3TIQ3	1;1;1;1;1;1;1;1	1;1;1;1;1;1;1;1	1;1;1;1;1;1;1;1	Phosphatidylinositol transfer protein alpha isoform	Pitpna	>tr|F8WGG5|F8WGG5_MOUSE Phosphatidylinositol transfer protein alpha isoform OS=Mus musculus GN=Pitpna PE=2 SV=1;>tr|Q5ND42|Q5ND42_MOUSE Putative uncharacterized protein OS=Mus musculus GN=Pitpna PE=2 SV=1;>tr|Q3UE53|Q3UE53_MOUSE Putative uncharacterized pr	8	1	1	1	1	1	1	23.2	23.2	23.2	11.118	99	99;271;271;271;271;272;347;350	7							1			1	0.00097548	0.28743	0.33926	NaN	1	0.46213	0.44609	NaN	1	1.6078	1.358	NaN	1	0.28743	0.33926	NaN	1	0.46213
Q99J48;Q64324;Q548T0;F8WGM5	Q99J48;Q64324;Q548T0;F8WGM5	6;6;6;6	6;6;6;6	6;6;6;6	Syntaxin-binding protein 2	Stxbp2	>tr|Q99J48|Q99J48_MOUSE Stxbp2 protein (Fragment) OS=Mus musculus GN=Stxbp2 PE=2 SV=1;>sp|Q64324|STXB2_MOUSE Syntaxin-binding protein 2 OS=Mus musculus GN=Stxbp2 PE=2 SV=1;>tr|Q548T0|Q548T0_MOUSE Syntaxin binding protein 2, isoform CRA_e OS=Mus musculus GN	4	6	6	6	6	6	6	17.4	17.4	17.4	66.313	593	593;593;593;594	5					6					6	2.3653E-55	0.66969	0.78555	29.164	6	0.62418	0.7458	11.52	6	0.92484	0.92398	36.464	6	0.66969	0.78555	29.164	6	0.62418
F8WHM5;Q61543;Q53WR6;F6RSH1;Q8BQH1;E9PWD8	F8WHM5;Q61543;Q53WR6;F6RSH1	18;18;18;10;3;2	18;18;18;10;3;2	18;18;18;10;3;2	Golgi apparatus protein 1	Glg1	>tr|F8WHM5|F8WHM5_MOUSE Golgi apparatus protein 1 (Fragment) OS=Mus musculus GN=Glg1 PE=2 SV=1;>sp|Q61543|GSLG1_MOUSE Golgi apparatus protein 1 OS=Mus musculus GN=Glg1 PE=1 SV=1;>tr|Q53WR6|Q53WR6_MOUSE E-selectin ligand 1 OS=Mus musculus GN=Glg1 PE=4 SV=1;	6	18	18	18	18	18	18	21.7	21.7	21.7	132.35	1163	1163;1175;1175;591;180;302	2.75		7	21							28	3.2466E-161	1.1456	1.3597	25.494	27	1.3208	1.5611	21.974	27	1.1054	1.0775	22.191	27	1.1456	1.3597	25.494	27	1.3208
Q4VA53-2;Q4VA53;Q4VA53-3;F8WHU5	Q4VA53-2;Q4VA53;Q4VA53-3;F8WHU5	1;1;1;1	1;1;1;1	1;1;1;1	Sister chromatid cohesion protein PDS5 homolog B	Pds5b	>sp|Q4VA53-2|PDS5B_MOUSE Isoform 2 of Sister chromatid cohesion protein PDS5 homolog B OS=Mus musculus GN=Pds5b;>sp|Q4VA53|PDS5B_MOUSE Sister chromatid cohesion protein PDS5 homolog B OS=Mus musculus GN=Pds5b PE=1 SV=1;>sp|Q4VA53-3|PDS5B_MOUSE Isoform 3 of	4	1	1	1	1	1	1	2.9	2.9	2.9	78.714	701	701;1446;1448;1449	2		1								1	0.0018721	0.88347	1.0353	NaN	1	0.74037	0.88339	NaN	1	0.83802	0.86071	NaN	1	0.88347	1.0353	NaN	1	0.74037
F8WI55;Q8VE70	F8WI55;Q8VE70	1;1	1;1	1;1	Programmed cell death protein 10	Pdcd10	>tr|F8WI55|F8WI55_MOUSE Programmed cell death protein 10 OS=Mus musculus GN=Pdcd10 PE=2 SV=2;>sp|Q8VE70|PDC10_MOUSE Programmed cell death protein 10 OS=Mus musculus GN=Pdcd10 PE=1 SV=1	2	1	1	1	1	1	1	8.7	8.7	8.7	17.548	149	149;212	8								1		1	1.9977E-09	1.4484	1.517	NaN	1	1.2336	1.2148	NaN	1	1.1323	0.9671	NaN	1	1.4484	1.517	NaN	1	1.2336
F8WIE5;Q3TEJ5;Q05BY9;Q3T9S4;Q3U5E1;Q69ZR2	F8WIE5;Q3TEJ5;Q05BY9;Q3T9S4;Q3U5E1;Q69ZR2	2;1;1;1;1;1	2;1;1;1;1;1	2;1;1;1;1;1	E3 ubiquitin-protein ligase HECTD1	Hectd1	>tr|F8WIE5|F8WIE5_MOUSE E3 ubiquitin-protein ligase HECTD1 OS=Mus musculus GN=Hectd1 PE=1 SV=1;>tr|Q3TEJ5|Q3TEJ5_MOUSE Putative uncharacterized protein (Fragment) OS=Mus musculus GN=Hectd1 PE=2 SV=1;>tr|Q05BY9|Q05BY9_MOUSE Hectd1 protein (Fragment) OS=Mus	6	2	2	2	2	2	2	1.4	1.4	1.4	289.23	2610	2610;494;499;642;763;2618	2		2								2	2.2059E-05	0.29785	0.35592	38.42	2	0.46114	0.55465	25.278	2	1.5483	1.6355	8.2977	2	0.29785	0.35592	38.42	2	0.46114
Q3TPD4;Q9JIS8;Q6NXV2;Q3U9N0;Q3U689;Q3TWZ6;Q3TWV2;Q3TLV0;Q3TJM8;Q3TJG5;Q3UDQ8;F8WIJ0;F6TQE2	Q3TPD4;Q9JIS8;Q6NXV2;Q3U9N0;Q3U689;Q3TWZ6;Q3TWV2;Q3TLV0;Q3TJM8;Q3TJG5;Q3UDQ8;F8WIJ0	3;3;3;3;3;3;3;3;3;3;3;3;1	3;3;3;3;3;3;3;3;3;3;3;3;1	3;3;3;3;3;3;3;3;3;3;3;3;1	Solute carrier family 12 member 4	Slc12a4	>tr|Q3TPD4|Q3TPD4_MOUSE Putative uncharacterized protein OS=Mus musculus GN=Slc12a4 PE=2 SV=1;>sp|Q9JIS8|S12A4_MOUSE Solute carrier family 12 member 4 OS=Mus musculus GN=Slc12a4 PE=1 SV=2;>tr|Q6NXV2|Q6NXV2_MOUSE Solute carrier family 12, member 4 OS=Mus mu	13	3	3	3	3	3	3	3.2	3.2	3.2	114.29	1031	1031;1085;1085;1085;1085;1085;1085;1085;1085;1085;1087;1087;171	3			3							3	2.9527E-06	0.83766	0.84822	10.656	3	0.78708	0.73724	5.9998	3	0.93961	0.8043	5.5614	3	0.83766	0.84822	10.656	3	0.78708
Q3TUI1;F8WIT2;Q3UI56;P14824;Q3V2Z4;Q99JX6;Q3UDK4;Q8CEX0	Q3TUI1;F8WIT2;Q3UI56;P14824;Q3V2Z4;Q99JX6;Q3UDK4;Q8CEX0	10;10;10;10;9;9;9;8	10;10;10;10;9;9;9;8	10;10;10;10;9;9;9;8	Annexin;Annexin A6	Anxa6	>tr|Q3TUI1|Q3TUI1_MOUSE Annexin OS=Mus musculus GN=Anxa6 PE=2 SV=1;>tr|F8WIT2|F8WIT2_MOUSE Annexin OS=Mus musculus GN=Anxa6 PE=1 SV=1;>tr|Q3UI56|Q3UI56_MOUSE Annexin OS=Mus musculus GN=Anxa6 PE=2 SV=1;>sp|P14824|ANXA6_MOUSE Annexin A6 OS=Mus musculus GN=An	8	10	10	10	10	10	10	21.7	21.7	21.7	75.272	667	667;667;673;673;556;667;673;476	5					12					12	3.4098E-44	0.554	0.62049	45.208	10	0.70689	0.86468	7.8134	10	1.3153	1.3224	52.661	10	0.554	0.62049	45.208	10	0.70689
H7BXB9;Q9D1K7;F8WIU1	H7BXB9;Q9D1K7;F8WIU1	1;1;1	1;1;1	1;1;1	UPF0687 protein C20orf27 homolog	1700037H04Rik	>tr|H7BXB9|H7BXB9_MOUSE Protein 1700037H04Rik (Fragment) OS=Mus musculus GN=1700037H04Rik PE=2 SV=1;>sp|Q9D1K7|CT027_MOUSE UPF0687 protein C20orf27 homolog OS=Mus musculus PE=2 SV=3;>tr|F8WIU1|F8WIU1_MOUSE Protein 1700037H04Rik OS=Mus musculus GN=1700037H0	3	1	1	1	1	1	1	9.9	9.9	9.9	15.773	141	141;174;177	9									1	1	0.0038462	0.4355	0.49362	NaN	1	0.25222	0.26578	NaN	1	0.57914	0.4901	NaN	1	0.4355	0.49362	NaN	1	0.25222
F8WJ30;O70591	F8WJ30;O70591	1;1	1;1	1;1	Prefoldin subunit 2	Pfdn2	>tr|F8WJ30|F8WJ30_MOUSE Prefoldin subunit 2 (Fragment) OS=Mus musculus GN=Pfdn2 PE=2 SV=1;>sp|O70591|PFD2_MOUSE Prefoldin subunit 2 OS=Mus musculus GN=Pfdn2 PE=2 SV=2	2	1	1	1	1	1	1	10.9	10.9	10.9	14.31	129	129;154	9									1	1	0.0031521	0.59897	0.72393	NaN	1	0.52227	0.66828	NaN	1	0.66572	0.67942	NaN	1	0.59897	0.72393	NaN	1	0.52227
F8WJ41;Q5M9M4;P62245;D3Z712;D3YVB4	F8WJ41;Q5M9M4;P62245;D3Z712;D3YVB4	3;3;3;2;2	3;3;3;2;2	3;3;3;2;2	40S ribosomal protein S15a	Rps15a	>tr|F8WJ41|F8WJ41_MOUSE 40S ribosomal protein S15a (Fragment) OS=Mus musculus GN=Rps15a PE=1 SV=1;>tr|Q5M9M4|Q5M9M4_MOUSE Ribosomal protein S15A OS=Mus musculus GN=Rps15a PE=2 SV=1;>sp|P62245|RS15A_MOUSE 40S ribosomal protein S15a OS=Mus musculus GN=Rps15a	5	3	3	3	3	3	3	30.6	30.6	30.6	12.31	108	108;130;130;69;71	9									5	5	1.4606E-07	0.85534	0.99672	26.745	4	0.75116	0.93168	24.611	4	0.89167	0.90205	7.9626	4	0.85534	0.99672	26.745	4	0.75116
F8WJI3;Q8R3Q6;E9Q4B5	F8WJI3;Q8R3Q6;E9Q4B5	2;2;1	2;2;1	2;2;1	Coiled-coil domain-containing protein 58	Ccdc58	>tr|F8WJI3|F8WJI3_MOUSE Coiled-coil domain-containing protein 58 OS=Mus musculus GN=Ccdc58 PE=2 SV=1;>sp|Q8R3Q6|CCD58_MOUSE Coiled-coil domain-containing protein 58 OS=Mus musculus GN=Ccdc58 PE=2 SV=1;>tr|E9Q4B5|E9Q4B5_MOUSE Coiled-coil domain-containing p	3	2	2	2	2	2	2	20.9	20.9	20.9	15.601	134	134;144;102	9									2	2	4.8916E-05	2.6881	3.0546	7.3061	2	2.5207	2.6804	31.061	2	1.0741	0.9185	3.2905	2	2.6881	3.0546	7.3061	2	2.5207
F8WJK8;Q99L47;Q3U9V1;Q3U8D2;Q3U3N7;E9Q1V0;Q3TGW8	F8WJK8;Q99L47;Q3U9V1;Q3U8D2;Q3U3N7;E9Q1V0;Q3TGW8	4;4;4;4;3;2;2	4;4;4;4;3;2;2	4;4;4;4;3;2;2	Hsc70-interacting protein	St13	>tr|F8WJK8|F8WJK8_MOUSE Hsc70-interacting protein OS=Mus musculus GN=St13 PE=1 SV=1;>sp|Q99L47|F10A1_MOUSE Hsc70-interacting protein OS=Mus musculus GN=St13 PE=1 SV=1;>tr|Q3U9V1|Q3U9V1_MOUSE Putative uncharacterized protein OS=Mus musculus GN=St13 PE=2 SV=	7	4	4	4	4	4	4	12.4	12.4	12.4	40.538	362	362;371;371;371;371;129;245	6						4				4	2.4893E-09	0.61622	0.70534	10.177	3	0.63297	0.61474	12.547	3	0.95688	0.79764	22.23	3	0.61622	0.70534	10.177	3	0.63297
G3CE24;G3CE68;G3CE17;G3CDY6;Q9CRC0;G3CE70;G3BKB2	G3CE24;G3CE68;G3CE17;G3CDY6;Q9CRC0;G3CE70;G3BKB2	1;1;1;1;1;1;1	1;1;1;1;1;1;1	1;1;1;1;1;1;1	Vitamin K epoxide reductase complex subunit 1	Vkorc1	>tr|G3CE24|G3CE24_MOUSE Vitamin K epoxide reductase complex subunit 1 (Fragment) OS=Mus musculus domesticus GN=Vkorc1 PE=4 SV=1;>tr|G3CE68|G3CE68_MOUSE Vitamin K epoxide reductase complex subunit 1 (Fragment) OS=Mus musculus domesticus GN=Vkorc1 PE=4 SV=1;	7	1	1	1	1	1	1	22.8	22.8	22.8	6.1131	57	57;58;58;58;161;161;161	8.5								1	1	2	2.4884E-13	1.1897	1.3295	NaN	1	1.3208	1.6275	NaN	1	1.0892	1.1083	NaN	1	1.1897	1.3295	NaN	1	1.3208
Q9CWQ3;G3UW46	Q9CWQ3;G3UW46	1;1	1;1	1;1	Mitochondrial inner membrane protease ATP23 homolog	Xrcc6bp1	>sp|Q9CWQ3|ATP23_MOUSE Mitochondrial inner membrane protease ATP23 homolog OS=Mus musculus GN=Xrcc6bp1 PE=2 SV=1;>tr|G3UW46|G3UW46_MOUSE Mitochondrial inner membrane protease ATP23 homolog OS=Mus musculus GN=Xrcc6bp1 PE=4 SV=1	2	1	1	1	1	1	1	8	8	8	21.709	201	201;246	8								1		1	9.0622E-05	0.8722	1.036	NaN	1	1.0649	1.3265	NaN	1	1.1765	1.1733	NaN	1	0.8722	1.036	NaN	1	1.0649
Q9D1L9;G3UW70	Q9D1L9;G3UW70	2;2	2;2	2;2	Ragulator complex protein LAMTOR5	Lamtor5	>sp|Q9D1L9|LTOR5_MOUSE Ragulator complex protein LAMTOR5 OS=Mus musculus GN=Lamtor5 PE=2 SV=1;>tr|G3UW70|G3UW70_MOUSE MCG21719 OS=Mus musculus GN=Lamtor5 PE=4 SV=1	2	2	2	2	2	2	2	33	33	33	9.6418	91	91;145	9									3	3	4.5027E-17	0.65068	0.73633	9.8867	3	0.90462	1.024	10.925	3	1.2114	1.2178	2.1171	3	0.65068	0.73633	9.8867	3	0.90462
G3UWE1;Q9CY27;Q52L67;Q9CWN2;Q14C44;Q3TAN8	G3UWE1;Q9CY27;Q52L67;Q9CWN2	4;4;4;3;1;1	4;4;4;3;1;1	4;4;4;3;1;1	Very-long-chain enoyl-CoA reductase	Tecr	>tr|G3UWE1|G3UWE1_MOUSE MCG11048, isoform CRA_c OS=Mus musculus GN=Tecr PE=1 SV=1;>sp|Q9CY27|TECR_MOUSE Very-long-chain enoyl-CoA reductase OS=Mus musculus GN=Tecr PE=1 SV=1;>tr|Q52L67|Q52L67_MOUSE Gpsn2 protein OS=Mus musculus GN=Tecr PE=1 SV=1;>tr|Q9CWN2	6	4	4	4	4	4	4	16.7	16.7	16.7	34.244	293	293;308;362;293;31;177	7.67							2	4		6	9.7342E-09	1.6593	2.1046	20.452	4	1.6256	2.1856	7.4934	4	0.95818	0.95402	4.9529	4	1.6593	2.1046	20.452	4	1.6256
Q56A15;P62897;G3UWG1	Q56A15;P62897;G3UWG1	2;2;2	2;2;2	2;2;2	Cytochrome c, somatic	Cycs;Gm10108	>tr|Q56A15|Q56A15_MOUSE Cytochrome c OS=Mus musculus GN=Cycs PE=2 SV=1;>sp|P62897|CYC_MOUSE Cytochrome c, somatic OS=Mus musculus GN=Cycs PE=1 SV=2;>tr|G3UWG1|G3UWG1_MOUSE MCG115977 OS=Mus musculus GN=Gm10108 PE=3 SV=1	3	2	2	2	2	2	2	14.3	14.3	14.3	11.605	105	105;105;105	9									4	4	2.1813E-18	1.3329	1.9089	18.174	4	1.1307	1.4581	2.3668	4	0.95882	0.92283	12.637	4	1.3329	1.9089	18.174	4	1.1307
G3UWR2;G3UYG6;Q6Y7W8;Q6Y7W8-2;Q8C585;G3UYR9	G3UWR2;G3UYG6;Q6Y7W8;Q6Y7W8-2;Q8C585;G3UYR9	2;2;2;1;1;1	2;2;2;1;1;1	2;2;2;1;1;1	PERQ amino acid-rich with GYF domain-containing protein 2	Gigyf2	>tr|G3UWR2|G3UWR2_MOUSE PERQ amino acid-rich with GYF domain-containing protein 2 OS=Mus musculus GN=Gigyf2 PE=1 SV=1;>tr|G3UYG6|G3UYG6_MOUSE PERQ amino acid-rich with GYF domain-containing protein 2 (Fragment) OS=Mus musculus GN=Gigyf2 PE=1 SV=1;>sp|Q6Y7W	6	2	2	2	2	2	2	2.5	2.5	2.5	129.64	1122	1122;1285;1291;424;768;877	2		2								2	3.3191E-05	0.60651	0.73234	8.7938	2	0.51173	0.65299	83.214	2	0.78259	0.84129	54.525	2	0.60651	0.73234	8.7938	2	0.51173
Q8R569;Q8R0K1;Q3UI73;Q3URH5;G3UX35;Q3TKT4;Q3TKT4-2	Q8R569;Q8R0K1;Q3UI73;Q3URH5;G3UX35;Q3TKT4;Q3TKT4-2	1;1;1;1;1;1;1	1;1;1;1;1;1;1	1;1;1;1;1;1;1	Transcription activator BRG1	Smarca4	>tr|Q8R569|Q8R569_MOUSE Smarca4 protein (Fragment) OS=Mus musculus GN=Smarca4 PE=2 SV=1;>tr|Q8R0K1|Q8R0K1_MOUSE Smarca4 protein (Fragment) OS=Mus musculus GN=Smarca4 PE=2 SV=1;>tr|Q3UI73|Q3UI73_MOUSE Putative uncharacterized protein (Fragment) OS=Mus muscu	7	1	1	1	1	1	1	2.7	2.7	2.7	65.392	563	563;749;806;1261;1267;1613;1614	2		1								1	7.0163E-06	0.60824	0.72287	NaN	1	0.76926	0.98871	NaN	1	0.47951	0.49597	NaN	1	0.60824	0.72287	NaN	1	0.76926
G3UX43;G3UZ47;O70251;M0QWK5;M0QWH8	G3UX43;G3UZ47;O70251;M0QWK5;M0QWH8	2;2;2;1;1	2;2;2;1;1	2;2;2;1;1	Elongation factor 1-beta	Eef1b2;Eef1b	>tr|G3UX43|G3UX43_MOUSE Elongation factor 1-beta OS=Mus musculus GN=Eef1b2 PE=4 SV=1;>tr|G3UZ47|G3UZ47_MOUSE Elongation factor 1-beta (Fragment) OS=Mus musculus GN=Eef1b2 PE=4 SV=1;>sp|O70251|EF1B_MOUSE Elongation factor 1-beta OS=Mus musculus GN=Eef1b PE=	5	2	2	2	2	2	2	69.1	69.1	69.1	7.5424	68	68;94;225;43;48	8							1	3	1	5	1.3869E-125	0.88116	0.96588	48.248	5	1.0154	0.98097	29.797	5	1.1806	0.99625	25.322	4	0.88116	0.96588	48.248	5	1.0154
G3UZA4;N0E462;G3UXG7;G3UXU2;G3UZJ5;P67871;N0E4C0;N0E4C5;N0E463;G3UZX4	G3UZA4;N0E462;G3UXG7;G3UXU2;G3UZJ5;P67871;N0E4C0;N0E4C5;N0E463;G3UZX4	1;1;1;1;1;1;1;1;1;1	1;1;1;1;1;1;1;1;1;1	1;1;1;1;1;1;1;1;1;1	Casein kinase II subunit beta	Csnk2b	>tr|G3UZA4|G3UZA4_MOUSE Casein kinase II subunit beta (Fragment) OS=Mus musculus GN=Csnk2b PE=2 SV=2;>tr|N0E462|N0E462_MOUSE Casein kinase II, beta subunit, isoform CRA_b OS=Mus musculus GN=Csnk2b PE=2 SV=1;>tr|G3UXG7|G3UXG7_MOUSE Casein kinase II subunit	10	1	1	1	1	1	1	9	9	9	14.279	122	122;125;164;180;206;215;215;217;227;257	8								1		1	0.00013929	0.40707	0.49618	NaN	1	0.40278	0.48115	NaN	1	1.0217	1.0186	NaN	1	0.40707	0.49618	NaN	1	0.40278
Q8BWW9-3;G3UXH4;Q8BWW9-2;Q8BWW9;G3UZM9	Q8BWW9-3;G3UXH4;Q8BWW9-2;Q8BWW9;G3UZM9	3;3;3;3;2	3;3;3;3;2	3;3;3;3;2	Serine/threonine-protein kinase N2	Pkn2	>sp|Q8BWW9-3|PKN2_MOUSE Isoform 3 of Serine/threonine-protein kinase N2 OS=Mus musculus GN=Pkn2;>tr|G3UXH4|G3UXH4_MOUSE Serine/threonine-protein kinase N2 OS=Mus musculus GN=Pkn2 PE=1 SV=1;>sp|Q8BWW9-2|PKN2_MOUSE Isoform 2 of Serine/threonine-protein kinas	5	3	3	3	3	3	3	6.9	6.9	6.9	88.96	787	787;935;972;983;967	3			3							3	3.6904E-06	0.59333	0.63391	39.069	3	0.48218	0.63575	29.001	3	0.88492	0.89713	17.097	3	0.59333	0.63391	39.069	3	0.48218
G3UYD0;Q9ESZ8-5;Q9ESZ8-4;Q9ESZ8-3;Q3UHU8;Q9ESZ8-6;Q9ESZ8-2;Q9ESZ8;G3UYJ6;G3UWV2	G3UYD0;Q9ESZ8-5;Q9ESZ8-4;Q9ESZ8-3;Q3UHU8;Q9ESZ8-6;Q9ESZ8-2;Q9ESZ8;G3UYJ6	4;4;4;4;4;4;4;4;2;1	4;4;4;4;4;4;4;4;2;1	4;4;4;4;4;4;4;4;2;1	General transcription factor II-I	Gtf2i	>tr|G3UYD0|G3UYD0_MOUSE General transcription factor II-I OS=Mus musculus GN=Gtf2i PE=1 SV=1;>sp|Q9ESZ8-5|GTF2I_MOUSE Isoform 5 of General transcription factor II-I OS=Mus musculus GN=Gtf2i;>sp|Q9ESZ8-4|GTF2I_MOUSE Isoform 4 of General transcription factor	10	4	4	4	4	4	4	8.5	8.5	8.5	103.08	913	913;939;958;960;962;977;979;998;357;169	3			4							4	8.7416E-14	1.2638	1.7812	24.628	3	1.303	1.6391	5.7392	3	0.95311	0.93324	1.7055	2	1.2638	1.7812	24.628	3	1.303
G3UYV7;Q059I1;P62858;J3QNN8	G3UYV7;Q059I1;P62858;J3QNN8	3;3;3;2	3;3;3;2	3;3;3;2	40S ribosomal protein S28	Rps28;Gm10263	>tr|G3UYV7|G3UYV7_MOUSE 40S ribosomal protein S28 (Fragment) OS=Mus musculus GN=Rps28 PE=4 SV=1;>tr|Q059I1|Q059I1_MOUSE MCG22987, isoform CRA_a OS=Mus musculus GN=Rps28 PE=3 SV=1;>sp|P62858|RS28_MOUSE 40S ribosomal protein S28 OS=Mus musculus GN=Rps28 PE=2	4	3	3	3	3	3	3	57.1	57.1	57.1	6.3442	56	56;69;69;69	9									4	4	1.5392E-07	0.83129	0.95596	24.947	4	0.70021	0.90103	9.9122	4	0.79711	0.81843	23.221	4	0.83129	0.95596	24.947	4	0.70021
G3UZI2;Q7TMK9-2;G3V018;Q7TMK9;G3UWM1;G3UXJ6;G3UZ48;G3XA76;Q3TRV3;Q9CT37;F7B5B5;Q99KG1;Q3UZI0;Q3UKV5;Q8VHM5;Q3UMT8;Q3U8W9	G3UZI2;Q7TMK9-2;G3V018;Q7TMK9;G3UWM1;G3UXJ6;G3UZ48	5;5;5;5;3;3;3;2;1;1;1;1;1;1;1;1;1	5;5;5;5;3;3;3;2;1;1;1;1;1;1;1;1;1	5;5;5;5;3;3;3;2;1;1;1;1;1;1;1;1;1	Heterogeneous nuclear ribonucleoprotein Q	Syncrip	>tr|G3UZI2|G3UZI2_MOUSE Heterogeneous nuclear ribonucleoprotein Q OS=Mus musculus GN=Syncrip PE=2 SV=1;>sp|Q7TMK9-2|HNRPQ_MOUSE Isoform 2 of Heterogeneous nuclear ribonucleoprotein Q OS=Mus musculus GN=Syncrip;>tr|G3V018|G3V018_MOUSE Heterogeneous nuclear	17	5	5	5	5	5	5	14.8	14.8	14.8	58.751	527	527;562;588;623;196;448;464;94;368;381;531;601;604;610;632;632;632	5					5					5	4.4658E-27	0.59857	0.60827	21.268	5	0.56464	0.70221	21.667	5	1.1087	0.98389	37.171	5	0.59857	0.60827	21.268	5	0.56464
G3UZY2;P97493	G3UZY2;P97493	2;2	2;2	2;2	Thioredoxin;Thioredoxin, mitochondrial	Txn2	>tr|G3UZY2|G3UZY2_MOUSE Thioredoxin (Fragment) OS=Mus musculus GN=Txn2 PE=1 SV=1;>sp|P97493|THIOM_MOUSE Thioredoxin, mitochondrial OS=Mus musculus GN=Txn2 PE=1 SV=1	2	2	2	2	2	2	2	31.5	31.5	31.5	14.099	130	130;166	9									2	2	7.6076E-06	0.96435	1.3233	5.0228	2	1.3168	1.667	11.458	2	1.6863	1.5036	32.551	2	0.96435	1.3233	5.0228	2	1.3168
Q9CQG4;Q921E4;Q5QGU0;G3X8R0;Q60870	Q9CQG4;Q921E4;Q5QGU0;G3X8R0	5;5;5;5;2	5;5;5;5;2	5;5;5;5;2		Reep5	>tr|Q9CQG4|Q9CQG4_MOUSE Putative uncharacterized protein OS=Mus musculus GN=Reep5 PE=2 SV=1;>tr|Q921E4|Q921E4_MOUSE Receptor accessory protein 5 OS=Mus musculus GN=Reep5 PE=2 SV=1;>tr|Q5QGU0|Q5QGU0_MOUSE Receptor expression enhancing protein 5 OS=Mus muscu	5	5	5	5	5	5	5	16.2	16.2	16.2	21.086	185	185;185;189;189;185	8.9								1	9	10	1.8362E-21	0.88872	1.1935	17.667	10	1.2403	1.4524	16.415	10	1.3754	1.2634	5.6166	10	0.88872	1.1935	17.667	10	1.2403
Q9D2D1;Q544R6;P16675;G3X8T3	Q9D2D1;Q544R6;P16675;G3X8T3	6;6;6;6	6;6;6;6	6;6;6;6	Lysosomal protective protein;Lysosomal protective protein 32 kDa chain;Lysosomal protective protein 20 kDa chain	Ctsa	>tr|Q9D2D1|Q9D2D1_MOUSE Putative uncharacterized protein OS=Mus musculus GN=Ctsa PE=2 SV=1;>tr|Q544R6|Q544R6_MOUSE Protective protein for beta-galactosidase, isoform CRA_a OS=Mus musculus GN=Ctsa PE=2 SV=1;>sp|P16675|PPGB_MOUSE Lysosomal protective protein	4	6	6	6	6	6	6	16.9	16.9	16.9	53.829	474	474;474;474;492	8.17					1			1	4	6	3.7514E-18	1.2765	1.5231	70.428	5	1.6747	1.786	15.537	5	1.3119	1.185	65.683	5	1.2765	1.5231	70.428	5	1.6747
Q920Q4-2;Q920Q4;Q8BWV2;G3X8X7;Q8C016	Q920Q4-2;Q920Q4;Q8BWV2;G3X8X7;Q8C016	2;2;2;2;1	2;2;2;2;1	2;2;2;2;1	Vacuolar protein sorting-associated protein 16 homolog	Vps16	>sp|Q920Q4-2|VPS16_MOUSE Isoform 2 of Vacuolar protein sorting-associated protein 16 homolog OS=Mus musculus GN=Vps16;>sp|Q920Q4|VPS16_MOUSE Vacuolar protein sorting-associated protein 16 homolog OS=Mus musculus GN=Vps16 PE=1 SV=3;>tr|Q8BWV2|Q8BWV2_MOUSE P	5	2	2	2	2	2	2	6.7	6.7	6.7	47.914	419	419;839;839;839;424	4				2						2	4.3914E-12	3.2396	3.0352	NaN	1	1.0728	0.95331	NaN	1	0.45282	0.39434	NaN	1	3.2396	3.0352	NaN	1	1.0728
Q80UM3;G3X8Y3	Q80UM3;G3X8Y3	1;1	1;1	1;1	N-alpha-acetyltransferase 15, NatA auxiliary subunit	Naa15	>sp|Q80UM3|NAA15_MOUSE N-alpha-acetyltransferase 15, NatA auxiliary subunit OS=Mus musculus GN=Naa15 PE=1 SV=1;>tr|G3X8Y3|G3X8Y3_MOUSE N-alpha-acetyltransferase 15, NatA auxiliary subunit OS=Mus musculus GN=Naa15 PE=1 SV=1	2	1	1	1	1	1	1	1.3	1.3	1.3	100.96	865	865;865	4				1						1	0.0041319	0.69577	0.73526	NaN	1	0.6118	0.57496	NaN	1	0.87931	0.752	NaN	1	0.69577	0.73526	NaN	1	0.6118
G3X922;D4AFX7;Q3UX52;Q3UQJ7;Q8CHD7;Q8BNL1;Q3TNE7	G3X922;D4AFX7	31;30;14;14;14;12;9	31;30;14;14;14;12;9	31;30;14;14;14;12;9		Dnajc13	>tr|G3X922|G3X922_MOUSE MCG115602 OS=Mus musculus GN=Dnajc13 PE=4 SV=1;>tr|D4AFX7|D4AFX7_MOUSE Receptor mediated endocytosis-8 OS=Mus musculus GN=Dnajc13 PE=2 SV=1	7	31	31	31	31	31	31	20.1	20.1	20.1	254.44	2243	2243;2248;933;950;966;715;479	2		39								39	9.7841E-268	0.90633	1.104	30.396	38	0.95799	1.2666	20.824	38	1.0732	1.1113	24.523	38	0.90633	1.104	30.396	38	0.95799
Q920B9;G3X956	Q920B9;G3X956	1;1	1;1	1;1	FACT complex subunit SPT16	Supt16h;Supt16	>sp|Q920B9|SP16H_MOUSE FACT complex subunit SPT16 OS=Mus musculus GN=Supt16h PE=1 SV=2;>tr|G3X956|G3X956_MOUSE FACT complex subunit SPT16 OS=Mus musculus GN=Supt16 PE=1 SV=1	2	1	1	1	1	1	1	1.9	1.9	1.9	119.82	1047	1047;1047	3			1							1	0.0019609	0.7823	0.91729	NaN	1	0.55872	0.73376	NaN	1	0.71419	0.72407	NaN	1	0.7823	0.91729	NaN	1	0.55872
Q3V222;Q80U83;Q8CGF4;G3X972;Q8R2V9	Q3V222;Q80U83;Q8CGF4;G3X972;Q8R2V9	4;4;4;4;3	4;4;4;4;3	4;4;4;4;3		Sec24c	>tr|Q3V222|Q3V222_MOUSE Putative uncharacterized protein (Fragment) OS=Mus musculus GN=Sec24c PE=2 SV=1;>tr|Q80U83|Q80U83_MOUSE MKIAA0079 protein (Fragment) OS=Mus musculus GN=Sec24c PE=2 SV=1;>tr|Q8CGF4|Q8CGF4_MOUSE Sec24 related gene family, member C (S.	5	4	4	4	4	4	4	7.1	7.1	7.1	89.316	803	803;1028;1096;1096;436	3			4							4	1.2985E-09	1.1608	1.2963	59.622	4	1.1624	1.3255	20.372	4	0.84994	0.84046	61.309	4	1.1608	1.2963	59.622	4	1.1624
G3X9B1;Q3TMK0;Q3TNE1;Q3UNW7;Q8BLJ4;Q3T9I0;Q3V1X6	G3X9B1;Q3TMK0;Q3TNE1;Q3UNW7;Q8BLJ4;Q3T9I0	4;3;3;3;2;2;1	4;3;3;3;2;2;1	4;3;3;3;2;2;1		Heatr1	>tr|G3X9B1|G3X9B1_MOUSE HEAT repeat containing 1 OS=Mus musculus GN=Heatr1 PE=4 SV=1;>tr|Q3TMK0|Q3TMK0_MOUSE Putative uncharacterized protein (Fragment) OS=Mus musculus GN=Heatr1 PE=2 SV=1;>tr|Q3TNE1|Q3TNE1_MOUSE Putative uncharacterized protein (Fragment)	7	4	4	4	4	4	4	2.4	2.4	2.4	242.07	2143	2143;984;1090;1180;733;733;743	2		5								5	5.0464E-12	1.2755	1.5383	9.9833	4	1.0497	1.3725	14.261	4	0.80798	0.83788	5.5577	4	1.2755	1.5383	9.9833	4	1.0497
G3X9K3;Q8R3I7;D3YYK9	G3X9K3;Q8R3I7	5;3;1	5;3;1	4;3;1	Brefeldin A-inhibited guanine nucleotide-exchange protein 1	Arfgef1	>sp|G3X9K3|BIG1_MOUSE Brefeldin A-inhibited guanine nucleotide-exchange protein 1 OS=Mus musculus GN=Arfgef1 PE=2 SV=1;>tr|Q8R3I7|Q8R3I7_MOUSE Arfgef1 protein (Fragment) OS=Mus musculus GN=Arfgef1 PE=2 SV=1	3	5	5	4	5	5	4	3.4	3.4	2.4	208.5	1846	1846;285;1054	2		5								5	2.4015E-23	0.75225	0.84416	90.971	4	0.59248	0.72572	125.28	4	1.0741	1.103	30.82	4	0.75225	0.84416	90.971	4	0.59248
G3X9L6;Q9DCX2;B1ASE2;D3Z1B2	G3X9L6;Q9DCX2;B1ASE2	11;11;9;1	11;11;9;1	11;11;9;1	ATP synthase subunit d, mitochondrial	Gm10250;Atp5h	>tr|G3X9L6|G3X9L6_MOUSE MCG55033 OS=Mus musculus GN=Gm10250 PE=4 SV=1;>sp|Q9DCX2|ATP5H_MOUSE ATP synthase subunit d, mitochondrial OS=Mus musculus GN=Atp5h PE=1 SV=3;>tr|B1ASE2|B1ASE2_MOUSE ATP synthase subunit d, mitochondrial (Fragment) OS=Mus musculus G	4	11	11	11	11	11	11	81.2	81.2	81.2	18.621	160	160;161;138;161	8.47								16	14	30	3.5319E-204	0.7714	1.0159	15.884	28	0.83403	1.0963	16.368	28	1.0907	1.0352	19.183	28	0.7714	1.0159	15.884	28	0.83403
Q9ER88;G3X9M0;Q9ER88-2;G3UWM7;G3UWZ6;G3UWR5;G3UWJ4;G3UZC0;G3UYM6	Q9ER88;G3X9M0;Q9ER88-2;G3UWM7;G3UWZ6	7;7;6;4;4;2;2;2;1	7;7;6;4;4;2;2;2;1	7;7;6;4;4;2;2;2;1	28S ribosomal protein S29, mitochondrial	Dap3	>sp|Q9ER88|RT29_MOUSE 28S ribosomal protein S29, mitochondrial OS=Mus musculus GN=Dap3 PE=2 SV=1;>tr|G3X9M0|G3X9M0_MOUSE 28S ribosomal protein S29, mitochondrial OS=Mus musculus GN=Dap3 PE=2 SV=1;>sp|Q9ER88-2|RT29_MOUSE Isoform 2 of 28S ribosomal protein S	9	7	7	7	7	7	7	23.3	23.3	23.3	44.699	391	391;396;361;217;255;165;200;212;133	6.73					1	1	9			11	6.8817E-44	0.89544	0.96078	31.686	11	0.88528	1.01	23.198	11	0.99645	0.96564	30.262	11	0.89544	0.96078	31.686	11	0.88528
Q01097;G3X9V4	Q01097;G3X9V4	1;1	1;1	1;1	Glutamate receptor ionotropic, NMDA 2B	Grin2b	>sp|Q01097|NMDE2_MOUSE Glutamate receptor ionotropic, NMDA 2B OS=Mus musculus GN=Grin2b PE=1 SV=3;>tr|G3X9V4|G3X9V4_MOUSE Glutamate receptor ionotropic, NMDA 2B OS=Mus musculus GN=Grin2b PE=1 SV=1	2	1	1	1	1	1	1	0.7	0.7	0.7	165.96	1482	1482;1482	4				1						1	0.0040438	6.2473	6.3229	NaN	1	0.85229	0.86111	NaN	1	0.13643	0.13519	NaN	1	6.2473	6.3229	NaN	1	0.85229
G3XA10;Q8VEK3;Q8C290;Q3ULH5;Q3TXW2;Q3TVV6;O88568;Q3TWN5;Q3TGN5;Q3TS50;Q9R205	G3XA10;Q8VEK3;Q8C290;Q3ULH5;Q3TXW2;Q3TVV6;O88568;Q3TWN5;Q3TGN5	11;11;11;11;11;11;10;10;7;5;1	11;11;11;11;11;11;10;10;7;5;1	11;11;11;11;11;11;10;10;7;5;1	Heterogeneous nuclear ribonucleoprotein U	Hnrnpu	>tr|G3XA10|G3XA10_MOUSE Heterogeneous nuclear ribonucleoprotein U OS=Mus musculus GN=Hnrnpu PE=1 SV=1;>sp|Q8VEK3|HNRPU_MOUSE Heterogeneous nuclear ribonucleoprotein U OS=Mus musculus GN=Hnrnpu PE=1 SV=1;>tr|Q8C290|Q8C290_MOUSE Putative uncharacterized prot	11	11	11	11	11	11	11	20.6	20.6	20.6	86.805	793	793;800;800;800;800;800;798;800;686;533;61	3.38			13	8						21	5.3404E-148	0.51758	0.63055	22.284	21	0.46721	0.58506	19.928	21	0.91541	0.9217	20.787	21	0.51758	0.63055	22.284	21	0.46721
Q9D8B4;G5E814	Q9D8B4;G5E814	1;1	1;1	1;1	NADH dehydrogenase [ubiquinone] 1 alpha subcomplex subunit 11	Ndufa11	>sp|Q9D8B4|NDUAB_MOUSE NADH dehydrogenase [ubiquinone] 1 alpha subcomplex subunit 11 OS=Mus musculus GN=Ndufa11 PE=2 SV=2;>tr|G5E814|G5E814_MOUSE MCG5603 OS=Mus musculus GN=Ndufa11 PE=4 SV=1	2	1	1	1	1	1	1	16.3	16.3	16.3	14.982	141	141;143	9									1	1	1.0519E-05	0.99589	1.3191	NaN	1	0.88718	1.2345	NaN	1	0.99279	1.017	NaN	1	0.99589	1.3191	NaN	1	0.88718
G5E829;Q8K314;Q3TC38;Q3TDJ2;Q05CJ5;Q32ME1;F7AAP4;D1FNM8;H2BL43;E9Q828;Q6Q477;D1FNM9;Q8C048;A2ALL9;Q3UHH0;Q9R0K7;Q3UHJ3;Q0VF55;F8WHB1;S4R1C4;D5L240;Q0VF54;Q3TSK3;Q3UPA8;Q6PG79	G5E829;Q8K314	19;12;7;7;7;7;7;7;7;7;7;7;6;6;6;6;6;6;6;5;5;4;3;3;3	19;12;7;7;7;7;7;7;7;7;7;7;6;6;6;6;6;6;6;5;5;4;3;3;3	19;12;7;7;7;7;7;7;7;7;7;7;6;6;6;6;6;6;6;5;5;4;3;3;3		Atp2b1	>tr|G5E829|G5E829_MOUSE MCG13663, isoform CRA_a OS=Mus musculus GN=Atp2b1 PE=1 SV=1;>tr|Q8K314|Q8K314_MOUSE Atp2b1 protein (Fragment) OS=Mus musculus GN=Atp2b1 PE=2 SV=1	25	19	19	19	19	19	19	21.3	21.3	21.3	134.75	1220	1220;914;304;306;313;1107;1166;1166;1172;1172;1205;1205;1144;1173;1194;1198;1198;1220;1243;1154;1243;1109;290;297;372	2.91		2	21							23	4.9357E-102	0.64646	0.76226	47.011	20	0.56728	0.70972	25.82	21	0.89142	0.85009	33.197	20	0.64646	0.76226	47.011	20	0.56728
G5E850;Q544Z9;P56395;E0CY88	G5E850;Q544Z9;P56395	5;5;5;2	5;5;5;2	5;5;5;2	Cytochrome b5	Cyb5;Cyb5a	>tr|G5E850|G5E850_MOUSE Cytochrome b-5, isoform CRA_a OS=Mus musculus GN=Cyb5 PE=1 SV=1;>tr|Q544Z9|Q544Z9_MOUSE Cytochrome b-5, isoform CRA_d OS=Mus musculus GN=Cyb5 PE=2 SV=1;>sp|P56395|CYB5_MOUSE Cytochrome b5 OS=Mus musculus GN=Cyb5a PE=1 SV=2	4	5	5	5	5	5	5	65.3	65.3	65.3	11.142	98	98;134;134;110	8.18	1							1	9	11	0	1.2203	1.3812	29.124	11	2.9451	3.4331	16.832	11	2.2373	2.2982	30.581	11	1.2203	1.3812	29.124	11	2.9451
Q99NB9;G5E866;Q3US00;Q3TB51;A0JLN0;Q3UIB4	Q99NB9;G5E866;Q3US00	3;3;2;1;1;1	3;3;2;1;1;1	3;3;2;1;1;1	Splicing factor 3B subunit 1	Sf3b1	>sp|Q99NB9|SF3B1_MOUSE Splicing factor 3B subunit 1 OS=Mus musculus GN=Sf3b1 PE=1 SV=1;>tr|G5E866|G5E866_MOUSE Splicing factor 3B subunit 1 OS=Mus musculus GN=Sf3b1 PE=1 SV=1;>tr|Q3US00|Q3US00_MOUSE Putative uncharacterized protein (Fragment) OS=Mus muscul	6	3	3	3	3	3	3	3	3	3	145.81	1304	1304;1304;781;185;496;497	3			3							3	4.6364E-07	0.74189	0.87135	45.589	3	0.48423	0.64138	50.815	3	0.89127	0.87831	10.719	3	0.74189	0.87135	45.589	3	0.48423
G5E870	G5E870	3	3	3	E3 ubiquitin-protein ligase TRIP12	Trip12	>sp|G5E870|TRIPC_MOUSE E3 ubiquitin-protein ligase TRIP12 OS=Mus musculus GN=Trip12 PE=1 SV=1	1	3	3	3	3	3	3	1.9	1.9	1.9	224.13	2025	2025	2		3								3	7.9005E-07	0.66303	0.77705	86.039	3	0.52474	0.67079	5.9039	3	1.022	1.053	39.489	2	0.66303	0.77705	86.039	3	0.52474
Q3TUH1;G5E881;G3UYJ1;D6RGT1;G3UWL8;Q3TUH1-2	Q3TUH1;G5E881	3;3;1;1;1;1	3;3;1;1;1;1	3;3;1;1;1;1	Mitochondrial translocator assembly and maintenance protein 41 homolog	Tamm41	>sp|Q3TUH1|TAM41_MOUSE Mitochondrial translocator assembly and maintenance protein 41 homolog OS=Mus musculus GN=Tamm41 PE=2 SV=2;>tr|G5E881|G5E881_MOUSE Mitochondrial translocator assembly and maintenance protein 41 homolog OS=Mus musculus GN=Tamm41 PE=4	6	3	3	3	3	3	3	14.2	14.2	14.2	37.827	337	337;337;124;149;221;239	6.75						1	3			4	1.6318E-11	0.81477	0.9781	11.499	4	0.90458	1.1868	39.907	4	1.3418	1.3778	47.022	4	0.81477	0.9781	11.499	4	0.90458
G5E898;Q9R269;Q8CEH5;Q6PG96	G5E898;Q9R269;Q8CEH5;Q6PG96	2;2;1;1	2;2;1;1	2;2;1;1	Periplakin	Ppl	>tr|G5E898|G5E898_MOUSE Periplakin OS=Mus musculus GN=Ppl PE=1 SV=1;>sp|Q9R269|PEPL_MOUSE Periplakin OS=Mus musculus GN=Ppl PE=1 SV=1;>tr|Q8CEH5|Q8CEH5_MOUSE Putative uncharacterized protein (Fragment) OS=Mus musculus GN=Ppl PE=2 SV=1;>tr|Q6PG96|Q6PG96_MOU	4	2	2	2	2	2	2	1.4	1.4	1.4	203.78	1754	1754;1755;510;767	2		2								2	0.00018954	0.68356	0.82082	3.6688	2	0.58192	0.76916	7.4006	2	0.85131	0.88738	3.7137	2	0.68356	0.82082	3.6688	2	0.58192
Q8BHL4;G5E8C3	Q8BHL4;G5E8C3	2;2	2;2	2;2	Retinoic acid-induced protein 3	Gprc5a	>sp|Q8BHL4|RAI3_MOUSE Retinoic acid-induced protein 3 OS=Mus musculus GN=Gprc5a PE=1 SV=1;>tr|G5E8C3|G5E8C3_MOUSE G protein-coupled receptor, family C, group 5, member A OS=Mus musculus GN=Gprc5a PE=1 SV=1	2	2	2	2	2	2	2	7.6	7.6	7.6	40.1	356	356;356	7.5						1	1	1	1	4	5.7657E-06	0.59558	0.72577	28.92	4	1.0141	1.2636	142.72	4	1.5445	1.5096	144.71	4	0.59558	0.72577	28.92	4	1.0141
Q8BRH0;G5E8C4;Q8BRH0-2	Q8BRH0;G5E8C4	5;5;1	5;5;1	5;5;1	Transmembrane and TPR repeat-containing protein 3	Tmtc3	>sp|Q8BRH0|TMTC3_MOUSE Transmembrane and TPR repeat-containing protein 3 OS=Mus musculus GN=Tmtc3 PE=2 SV=2;>tr|G5E8C4|G5E8C4_MOUSE MCG142017, isoform CRA_a OS=Mus musculus GN=Tmtc3 PE=4 SV=1	3	5	5	5	5	5	5	8.5	8.5	8.5	104.2	920	920;920;658	4				5						5	1.9384E-26	0.56811	0.59715	94.634	4	0.43979	0.45931	69.96	4	0.77414	0.76902	39.055	4	0.56811	0.59715	94.634	4	0.43979
Q8K1X1;G5E8J3;Q3TDR2	Q8K1X1;G5E8J3;Q3TDR2	3;3;2	3;3;2	3;3;2	WD repeat-containing protein 11	Wdr11	>sp|Q8K1X1|WDR11_MOUSE WD repeat-containing protein 11 OS=Mus musculus GN=Wdr11 PE=2 SV=1;>tr|G5E8J3|G5E8J3_MOUSE Bromodomain and WD repeat domain containing 2, isoform CRA_a OS=Mus musculus GN=Wdr11 PE=4 SV=1;>tr|Q3TDR2|Q3TDR2_MOUSE Putative uncharacteriz	3	3	3	3	3	3	3	3.4	3.4	3.4	135.94	1223	1223;1223;518	3			4							4	2.0274E-07	0.84577	0.93969	29.914	4	0.78058	0.92722	38.769	4	1.0299	1.0247	22.566	4	0.84577	0.93969	29.914	4	0.78058
G5E8K5-2;S4R1S2;G5E8K5-3;G5E8K2;G5E8K3;G5E8K5;S4R2S8;W6PPA1;S4R2K9;W6PPR4;Q9QXH1;G3X971;S4R1X7;G5E8K5-6;S4R2C1;S4R187;S4R2F5;G5E8K5-5;G5E8K5-4;S4R2J6;S4R165;S4R236;Q8CCD5;S4R278;S4R208	G5E8K5-2;S4R1S2;G5E8K5-3;G5E8K2;G5E8K3;G5E8K5;S4R2S8;W6PPA1;S4R2K9;W6PPR4;Q9QXH1;G3X971;S4R1X7;G5E8K5-6;S4R2C1;S4R187;S4R2F5;G5E8K5-5;G5E8K5-4;S4R2J6;S4R165;S4R236	3;3;3;3;3;3;3;3;3;3;2;2;2;2;2;2;2;2;2;2;2;2;1;1;1	3;3;3;3;3;3;3;3;3;3;2;2;2;2;2;2;2;2;2;2;2;2;1;1;1	3;3;3;3;3;3;3;3;3;3;2;2;2;2;2;2;2;2;2;2;2;2;1;1;1	Ankyrin-3	Ank3	>sp|G5E8K5-2|ANK3_MOUSE Isoform 2 of Ankyrin-3 OS=Mus musculus GN=Ank3;>tr|S4R1S2|S4R1S2_MOUSE Ankyrin-3 OS=Mus musculus GN=Ank3 PE=4 SV=1;>sp|G5E8K5-3|ANK3_MOUSE Isoform 3 of Ankyrin-3 OS=Mus musculus GN=Ank3;>tr|G5E8K2|G5E8K2_MOUSE Ankyrin 3, epithelial,	25	3	3	3	3	3	3	2.1	2.1	2.1	188.25	1726	1726;1807;1922;1940;1943;1961;1985;2622;2622;4332;838;838;881;898;961;978;1001;1093;1094;1157;1174;1181;408;459;556	2		3								3	9.6673E-10	0.51972	0.62784	14.441	3	0.46489	0.62066	24.295	3	0.8945	0.93625	25.135	3	0.51972	0.62784	14.441	3	0.46489
Q8BZ07;G5E8T3;Q9D104	Q8BZ07;G5E8T3;Q9D104	1;1;1	1;1;1	1;1;1		Srp19	>tr|Q8BZ07|Q8BZ07_MOUSE Signal recognition particle 19, isoform CRA_c OS=Mus musculus GN=Srp19 PE=4 SV=1;>tr|G5E8T3|G5E8T3_MOUSE Signal recognition particle 19 kDa protein OS=Mus musculus GN=Srp19 PE=4 SV=1;>tr|Q9D104|Q9D104_MOUSE Signal recognition partic	3	1	1	1	1	1	1	13.3	13.3	13.3	12.751	113	113;120;144	9									1	1	0.0020743	1.0629	1.2034	NaN	1	1.0073	1.0598	NaN	1	0.94769	0.80245	NaN	1	1.0629	1.2034	NaN	1	1.0073
Q8R081;G5E924;Q3UMT7;Q8BI42;G3UY38;Q9CVU5;G3UYY3;G3UY56	Q8R081;G5E924;Q3UMT7;Q8BI42;G3UY38	5;5;4;3;3;2;1;1	5;5;4;3;3;2;1;1	5;5;4;3;3;2;1;1	Heterogeneous nuclear ribonucleoprotein L	Hnrnpl	>sp|Q8R081|HNRPL_MOUSE Heterogeneous nuclear ribonucleoprotein L OS=Mus musculus GN=Hnrnpl PE=1 SV=2;>tr|G5E924|G5E924_MOUSE Heterogeneous nuclear ribonucleoprotein L (Fragment) OS=Mus musculus GN=Hnrnpl PE=4 SV=1;>tr|Q3UMT7|Q3UMT7_MOUSE Putative uncharact	8	5	5	5	5	5	5	8.9	8.9	8.9	63.963	586	586;615;592;329;456;61;112;201	5					6					6	1.0511E-11	0.61498	0.69408	45.545	5	0.55056	0.64395	36.022	5	0.8498	0.85271	10.731	5	0.61498	0.69408	45.545	5	0.55056
H3BIX4;Z4YLB7;P97300-3;P97300-1;P97300	H3BIX4;Z4YLB7;P97300-3;P97300-1;P97300	1;1;1;1;1	1;1;1;1;1	1;1;1;1;1	Neuroplastin	Nptn	>tr|H3BIX4|H3BIX4_MOUSE Neuroplastin (Fragment) OS=Mus musculus GN=Nptn PE=4 SV=1;>tr|Z4YLB7|Z4YLB7_MOUSE Neuroplastin OS=Mus musculus GN=Nptn PE=4 SV=1;>sp|P97300-3|NPTN_MOUSE Isoform 3 of Neuroplastin OS=Mus musculus GN=Nptn;>sp|P97300-1|NPTN_MOUSE Isofo	5	1	1	1	1	1	1	8.1	8.1	8.1	24.293	221	221;277;277;281;397	5					1					1	9.1585E-08	0.8205	0.79656	NaN	1	0.7352	0.70201	NaN	1	1.3689	1.13	NaN	1	0.8205	0.79656	NaN	1	0.7352
H3BKW0;Q6NVF9;H3BJ30;H3BJW3	H3BKW0;Q6NVF9;H3BJ30;H3BJW3	1;1;1;1	1;1;1;1	1;1;1;1	Cleavage and polyadenylation specificity factor subunit 6	Cpsf6	>tr|H3BKW0|H3BKW0_MOUSE Cleavage and polyadenylation-specificity factor subunit 6 (Fragment) OS=Mus musculus GN=Cpsf6 PE=2 SV=1;>sp|Q6NVF9|CPSF6_MOUSE Cleavage and polyadenylation specificity factor subunit 6 OS=Mus musculus GN=Cpsf6 PE=2 SV=1;>tr|H3BJ30|H	4	1	1	1	1	1	1	8.8	8.8	8.8	21.248	182	182;551;552;588	5					1					1	1.1547E-08	0.97025	0.93144	NaN	1	0.89398	0.86731	NaN	1	1.4085	1.1639	NaN	1	0.97025	0.93144	NaN	1	0.89398
H3BJ49;Q9D6K9-2;Q9D6K9;H3BJH5;H3BJQ0;Q3UK15	H3BJ49;Q9D6K9-2;Q9D6K9;H3BJH5	3;3;3;2;1;1	3;3;3;2;1;1	3;3;3;2;1;1	Ceramide synthase 5	Cers5	>tr|H3BJ49|H3BJ49_MOUSE Ceramide synthase 5 (Fragment) OS=Mus musculus GN=Cers5 PE=2 SV=1;>sp|Q9D6K9-2|CERS5_MOUSE Isoform 2 of Ceramide synthase 5 OS=Mus musculus GN=Cers5;>sp|Q9D6K9|CERS5_MOUSE Ceramide synthase 5 OS=Mus musculus GN=Cers5 PE=1 SV=1;>tr|H	6	3	3	3	3	3	3	16.2	16.2	16.2	28.851	241	241;387;414;94;134;213	6						3				3	4.8373E-22	0.95699	1.3366	19.584	3	1.2949	1.5806	13.923	3	1.4081	1.2221	22.257	3	0.95699	1.3366	19.584	3	1.2949
Q4FJX7;H3BJ97;Q99JR5	Q4FJX7;H3BJ97;Q99JR5	3;3;3	3;3;3	3;3;3	Tubulointerstitial nephritis antigen-like	Tinagl1	>tr|Q4FJX7|Q4FJX7_MOUSE Lcn7 protein OS=Mus musculus GN=Tinagl1 PE=2 SV=1;>tr|H3BJ97|H3BJ97_MOUSE Tubulointerstitial nephritis antigen-like OS=Mus musculus GN=Tinagl1 PE=2 SV=1;>sp|Q99JR5|TINAL_MOUSE Tubulointerstitial nephritis antigen-like OS=Mus musculu	3	3	3	3	3	3	3	9.6	9.6	9.6	46.848	415	415;435;466	6						4				4	1.6521E-12	0.9048	1.0944	8.635	4	0.40284	0.4852	14.4	4	0.47176	0.48048	20.103	4	0.9048	1.0944	8.635	4	0.40284
H3BJI7;Q9D7S5;Q5K4Q9;Q8C6B0;Q76I24;Q5I0W6;Q1XG79;Q76I26;G3X9G9	H3BJI7;Q9D7S5;Q5K4Q9;Q8C6B0;Q76I24;Q5I0W6;Q1XG79;Q76I26;G3X9G9	2;2;2;2;2;2;2;2;1	2;2;2;2;2;2;2;2;1	2;2;2;2;2;2;2;2;1		AB099516;Mettl7a1;Mettl7a2;Ubie;Mettl7a2-Higd1c;Mettl7a3	>tr|H3BJI7|H3BJI7_MOUSE Protein Mettl7a2Higd1c OS=Mus musculus GN=Mettl7a2Higd1c PE=4 SV=1;>tr|Q9D7S5|Q9D7S5_MOUSE MCG20149, isoform CRA_d OS=Mus musculus GN=mCG_20149 PE=2 SV=1;>tr|Q5K4Q9|Q5K4Q9_MOUSE AAM-B protein OS=Mus musculus GN=Mettl7a1 PE=2 SV=1;>t	9	2	2	2	2	2	2	14.9	14.9	14.9	20.613	181	181;200;242;244;244;244;246;264;244	8								2		2	8.0443E-06	3.1305	3.3689	2.8732	2	1.4179	1.4125	8.7725	2	0.489	0.41544	5.1786	2	3.1305	3.3689	2.8732	2	1.4179
Q6AXG1;H3BKT0;P70403;H3BJN3;Q9JJB6;H3BJL7;P70381;H3BLJ7;H3BJ26;P53564-4;H3BKF6;P53564-2;Q5BL05;E9QKE9;P53564-3;H3BK24;H3BLS0;P53564;H3BJQ9;Q9CVV0;H3BL09;Q3UMF6	Q6AXG1;H3BKT0;P70403;H3BJN3;Q9JJB6;H3BJL7;P70381;H3BLJ7;H3BJ26;P53564-4;H3BKF6;P53564-2;Q5BL05;E9QKE9;P53564-3;H3BK24;H3BLS0;P53564;H3BJQ9	3;3;3;3;3;2;2;2;2;2;2;2;2;2;2;2;2;2;2;1;1;1	3;3;3;3;3;2;2;2;2;2;2;2;2;2;2;2;2;2;2;1;1;1	3;3;3;3;3;2;2;2;2;2;2;2;2;2;2;2;2;2;2;1;1;1	Protein CASP;Homeobox protein cut-like 1	Cux1	>tr|Q6AXG1|Q6AXG1_MOUSE Cux1 protein OS=Mus musculus GN=Cux1 PE=2 SV=1;>tr|H3BKT0|H3BKT0_MOUSE Homeobox protein cut-like 1 OS=Mus musculus GN=Cux1 PE=2 SV=1;>sp|P70403|CASP_MOUSE Protein CASP OS=Mus musculus GN=Cux1 PE=2 SV=2;>tr|H3BJN3|H3BJN3_MOUSE Homeob	22	3	3	3	3	3	3	4.3	4.3	4.3	75.889	667	667;676;678;678;762;268;318;472;543;1332;1389;1413;1426;1426;1504;1504;1509;1515;1517;192;199;445	4				4						4	1.0009E-20	0.80591	0.86348	20.127	2	1.2969	1.3064	26.24	2	1.6092	1.5095	54.524	2	0.80591	0.86348	20.127	2	1.2969
Q80ZL3;P42567;H3BK65;F6W2Q5;Q5JC28;P42567-2;H3BJB8	Q80ZL3;P42567;H3BK65;F6W2Q5;Q5JC28;P42567-2	6;6;6;5;5;3;1	6;6;6;5;5;3;1	6;6;6;5;5;3;1	Epidermal growth factor receptor substrate 15	Eps15	>tr|Q80ZL3|Q80ZL3_MOUSE Epidermal growth factor receptor pathway substrate 15 OS=Mus musculus GN=Eps15 PE=2 SV=2;>sp|P42567|EPS15_MOUSE Epidermal growth factor receptor substrate 15 OS=Mus musculus GN=Eps15 PE=1 SV=1;>tr|H3BK65|H3BK65_MOUSE Epidermal growt	7	6	6	6	6	6	6	11	11	11	98.47	897	897;897;933;764;793;582;103	3			7							7	2.369E-27	1.3047	1.524	28.795	6	2.0691	2.3246	15.013	6	1.5795	1.3799	27.599	6	1.3047	1.524	28.795	6	2.0691
Q8BT54;P0C7W3;H3BK73;Q8R1J9	Q8BT54;P0C7W3;H3BK73;Q8R1J9	1;1;1;1	1;1;1;1	1;1;1;1	Prosalusin;Salusin-beta;Torsin-2A	Tor2a	>tr|Q8BT54|Q8BT54_MOUSE Putative uncharacterized protein (Fragment) OS=Mus musculus GN=Tor2a PE=2 SV=1;>sp|P0C7W3|TOR2X_MOUSE Prosalusin OS=Mus musculus GN=Tor2a PE=2 SV=1;>tr|H3BK73|H3BK73_MOUSE Torsin-2A (Fragment) OS=Mus musculus GN=Tor2a PE=4 SV=1;>sp|	4	1	1	1	1	1	1	11.7	11.7	11.7	12	111	111;231;268;321	7							1			1	0.00021802	0.87277	1.0542	NaN	1	0.91224	1.0791	NaN	1	1.2073	1.225	NaN	1	0.87277	1.0542	NaN	1	0.91224
H3BKY1;H9H9R4;Q9JHJ3	H3BKY1;H9H9R4;Q9JHJ3	1;1;1	1;1;1	1;1;1	Lysosomal protein NCU-G1	0610031J06Rik	>tr|H3BKY1|H3BKY1_MOUSE Protein 0610031J06Rik OS=Mus musculus GN=0610031J06Rik PE=2 SV=1;>tr|H9H9R4|H9H9R4_MOUSE Protein 0610031J06Rik OS=Mus musculus GN=0610031J06Rik PE=2 SV=1;>sp|Q9JHJ3|NCUG1_MOUSE Lysosomal protein NCU-G1 OS=Mus musculus PE=1 SV=1	3	1	1	1	1	1	1	6.3	6.3	6.3	34.764	319	319;338;404	4.5				1	1					2	1.5048E-15	0.77316	0.87172	8.8692	2	0.71134	0.8205	12.687	2	0.91152	0.91884	14.742	2	0.77316	0.87172	8.8692	2	0.71134
V9GX00;Q6PDI9;Q00560;H6WCS3;V9GXT4;V9GXA2;Q3UQA0	V9GX00;Q6PDI9;Q00560;H6WCS3;V9GXT4;V9GXA2;Q3UQA0	2;2;2;2;1;1;1	2;2;2;2;1;1;1	2;2;2;2;1;1;1	Interleukin-6 receptor subunit beta	Il6st;il6st	>tr|V9GX00|V9GX00_MOUSE Interleukin-6 receptor subunit beta OS=Mus musculus GN=Il6st PE=1 SV=1;>tr|Q6PDI9|Q6PDI9_MOUSE Interleukin 6 signal transducer OS=Mus musculus GN=Il6st PE=2 SV=1;>sp|Q00560|IL6RB_MOUSE Interleukin-6 receptor subunit beta OS=Mus musc	7	2	2	2	2	2	2	3.2	3.2	3.2	95.371	856	856;917;917;917;327;346;498	3			2							2	0.00022642	0.42406	0.47051	8.723	2	0.60827	0.69175	5.1448	2	1.4009	1.2978	5.4022	2	0.42406	0.47051	8.723	2	0.60827
Q3TF08;Q00724;H7BWY6	Q3TF08;Q00724;H7BWY6	4;4;4	4;4;4	4;4;4	Retinol-binding protein 4	Rbp4	>tr|Q3TF08|Q3TF08_MOUSE Putative uncharacterized protein (Fragment) OS=Mus musculus GN=Rbp4 PE=2 SV=1;>sp|Q00724|RET4_MOUSE Retinol-binding protein 4 OS=Mus musculus GN=Rbp4 PE=2 SV=2;>tr|H7BWY6|H7BWY6_MOUSE Retinol-binding protein 4 OS=Mus musculus GN=Rbp	3	4	4	4	4	4	4	34.5	34.5	34.5	20.2	174	174;201;245	8.38								5	3	8	6.0592E-59	3.2672	3.8704	70.877	8	10.138	12.407	90.157	8	2.9885	3.0283	29.375	8	3.2672	3.8704	70.877	8	10.138
P58281;H7BX01;P58281-2;Q80TX7;E0CXD1;Q8BK99;F6U775	P58281;H7BX01;P58281-2;Q80TX7;E0CXD1	12;12;12;10;7;5;4	12;12;12;10;7;5;4	12;12;12;10;7;5;4	Dynamin-like 120 kDa protein, mitochondrial;Dynamin-like 120 kDa protein, form S1	Opa1	>sp|P58281|OPA1_MOUSE Dynamin-like 120 kDa protein, mitochondrial OS=Mus musculus GN=Opa1 PE=1 SV=1;>tr|H7BX01|H7BX01_MOUSE Dynamin-like 120 kDa protein, mitochondrial OS=Mus musculus GN=Opa1 PE=2 SV=1;>sp|P58281-2|OPA1_MOUSE Isoform 2 of Dynamin-like 120	7	12	12	12	12	12	12	19.9	19.9	19.9	111.34	960	960;978;997;953;692;567;296	3.92			1	12						13	3.1832E-60	0.75645	0.82215	21.07	12	0.76891	0.8072	17.841	12	1.0055	1.007	14.931	12	0.75645	0.82215	21.07	12	0.76891
Q6A065-3;H7BX26;Q6A065	Q6A065-3;H7BX26;Q6A065	1;1;1	1;1;1	1;1;1	Centrosomal protein of 170 kDa	Cep170	>sp|Q6A065-3|CE170_MOUSE Isoform 3 of Centrosomal protein of 170 kDa OS=Mus musculus GN=Cep170;>tr|H7BX26|H7BX26_MOUSE Centrosomal protein of 170 kDa OS=Mus musculus GN=Cep170 PE=1 SV=1;>sp|Q6A065|CE170_MOUSE Centrosomal protein of 170 kDa OS=Mus musculus	3	1	1	1	1	1	1	4.4	4.4	4.4	35.531	321	321;1578;1588	2		1								1	0.0031938	NaN	NaN	NaN	0	NaN	NaN	NaN	0	NaN	NaN	NaN	0	NaN	NaN	NaN	0	NaN
Q6PDM2;H7BX95;F7AI47;Q6PDM2-3;Q6PDM2-2	Q6PDM2;H7BX95;F7AI47;Q6PDM2-3;Q6PDM2-2	2;2;1;1;1	2;2;1;1;1	2;2;1;1;1	Serine/arginine-rich splicing factor 1	Srsf1	>sp|Q6PDM2|SRSF1_MOUSE Serine/arginine-rich splicing factor 1 OS=Mus musculus GN=Srsf1 PE=1 SV=3;>tr|H7BX95|H7BX95_MOUSE Serine/arginine-rich-splicing factor 1 OS=Mus musculus GN=Srsf1 PE=1 SV=1;>tr|F7AI47|F7AI47_MOUSE Serine/arginine-rich-splicing factor	5	2	2	2	2	2	2	8.9	8.9	8.9	27.744	248	248;253;106;196;201	7.33							2	1		3	9.5384E-06	0.72549	0.86939	33.656	3	0.64255	0.76496	15.866	3	0.87841	0.89345	23.455	3	0.72549	0.86939	33.656	3	0.64255
S4R1L5;H9KUX8;O88738-3;S4R2P8;O88738-2;O88738;S4R268;S4R1R8;S4R2N7;Q8CBU9;Q3UYZ6;J3QP64	S4R1L5;H9KUX8;O88738-3;S4R2P8;O88738-2;O88738	14;14;14;14;14;14;2;1;1;1;1;1	14;14;14;14;14;14;2;1;1;1;1;1	14;14;14;14;14;14;2;1;1;1;1;1	Baculoviral IAP repeat-containing protein 6	Birc6	>tr|S4R1L5|S4R1L5_MOUSE Baculoviral IAP repeat-containing protein 6 OS=Mus musculus GN=Birc6 PE=1 SV=1;>tr|H9KUX8|H9KUX8_MOUSE Baculoviral IAP repeat-containing protein 6 OS=Mus musculus GN=Birc6 PE=1 SV=1;>sp|O88738-3|BIRC6_MOUSE Isoform 3 of Baculoviral	12	14	14	14	14	14	14	5	5	5	529.32	4853	4853;4854;4867;4869;4873;4882;597;343;437;437;972;973	1	15									15	1.4847E-46	0.77101	1.114	59.486	14	0.99944	1.3344	19.031	14	1.1887	1.1485	57.118	14	0.77101	1.114	59.486	14	0.99944
Q9D924;I3ITR1	Q9D924;I3ITR1	2;2	2;2	2;2	Iron-sulfur cluster assembly 1 homolog, mitochondrial	Isca1;AK157302	>sp|Q9D924|ISCA1_MOUSE Iron-sulfur cluster assembly 1 homolog, mitochondrial OS=Mus musculus GN=Isca1 PE=2 SV=1;>tr|I3ITR1|I3ITR1_MOUSE MCG50313 OS=Mus musculus GN=AK157302 PE=4 SV=1	2	2	2	2	2	2	2	21.7	21.7	21.7	14.188	129	129;129	9									2	2	1.0296E-07	1.4418	1.7681	21.454	2	1.0823	1.313	25.69	2	0.82444	0.76995	20.952	2	1.4418	1.7681	21.454	2	1.0823
Q3UJU3;Q9DBH0;I3RSH5	Q3UJU3;Q9DBH0;I3RSH5	2;2;2	1;1;1	1;1;1	E3 ubiquitin-protein ligase;NEDD4-like E3 ubiquitin-protein ligase WWP2	Wwp2	>tr|Q3UJU3|Q3UJU3_MOUSE E3 ubiquitin-protein ligase OS=Mus musculus GN=Wwp2 PE=2 SV=1;>sp|Q9DBH0|WWP2_MOUSE NEDD4-like E3 ubiquitin-protein ligase WWP2 OS=Mus musculus GN=Wwp2 PE=1 SV=1;>tr|I3RSH5|I3RSH5_MOUSE E3 ubiquitin-protein ligase OS=Mus musculus GN	3	2	1	1	2	1	1	2.3	1.1	1.1	94.099	824	824;870;870	3			1							1	1.581E-05	0.8841	1.0134	NaN	1	0.49415	0.59109	NaN	1	0.55893	0.55826	NaN	1	0.8841	1.0134	NaN	1	0.49415
I6L974;Q8BYH7;Q3U5C0;Q3UDU6	I6L974;Q8BYH7;Q3U5C0;Q3UDU6	1;1;1;1	1;1;1;1	1;1;1;1	TBC1 domain family member 17	Tbc1d17	>tr|I6L974|I6L974_MOUSE TBC1 domain family member 17 OS=Mus musculus GN=Tbc1d17 PE=2 SV=1;>sp|Q8BYH7|TBC17_MOUSE TBC1 domain family member 17 OS=Mus musculus GN=Tbc1d17 PE=2 SV=2;>tr|Q3U5C0|Q3U5C0_MOUSE Putative uncharacterized protein OS=Mus musculus GN=T	4	1	1	1	1	1	1	2.7	2.7	2.7	62.096	546	546;645;645;652	4				1						1	0.0016668	NaN	NaN	NaN	0	NaN	NaN	NaN	0	NaN	NaN	NaN	0	NaN	NaN	NaN	0	NaN
Z4YKT6;Q99J47-2;Q99J47;I7DM66	Z4YKT6;Q99J47-2;Q99J47;I7DM66	1;1;1;1	1;1;1;1	1;1;1;1	Dehydrogenase/reductase SDR family member 7B	Dhrs7b	>tr|Z4YKT6|Z4YKT6_MOUSE Dehydrogenase/reductase SDR family member 7B OS=Mus musculus GN=Dhrs7b PE=4 SV=1;>sp|Q99J47-2|DRS7B_MOUSE Isoform 2 of Dehydrogenase/reductase SDR family member 7B OS=Mus musculus GN=Dhrs7b;>sp|Q99J47|DRS7B_MOUSE Dehydrogenase/reduc	4	1	1	1	1	1	1	4.9	4.9	4.9	33.225	308	308;314;323;323	8								1		1	0.001738	NaN	NaN	NaN	0	NaN	NaN	NaN	0	NaN	NaN	NaN	0	NaN	NaN	NaN	0	NaN
I7HJS1;O08579;Q3THM8;B7FAU5	I7HJS1;O08579;Q3THM8;B7FAU5	5;5;3;3	5;5;3;3	5;5;3;3	Emerin	Emd	>tr|I7HJS1|I7HJS1_MOUSE Emerin OS=Mus musculus GN=Emd PE=1 SV=1;>sp|O08579|EMD_MOUSE Emerin OS=Mus musculus GN=Emd PE=1 SV=1;>tr|Q3THM8|Q3THM8_MOUSE Emerin OS=Mus musculus GN=Emd PE=2 SV=1;>tr|B7FAU5|B7FAU5_MOUSE Emerin OS=Mus musculus GN=Emd PE=4 SV=1	4	5	5	5	5	5	5	33.2	33.2	33.2	25.134	223	223;259;158;170	7							6			6	8.9558E-37	0.86002	1.0271	76.557	6	0.99194	1.2685	11.122	6	1.2388	1.1525	65.752	6	0.86002	1.0271	76.557	6	0.99194
I7HLV2;Q6ZWV3;Q3THJ6;P86048;F6RUE0;B7FAU6;O89059	I7HLV2;Q6ZWV3;Q3THJ6;P86048	7;7;7;6;3;3;2	7;7;7;6;3;3;2	7;7;7;6;3;3;2	60S ribosomal protein L10;60S ribosomal protein L10-like	Rpl10;Rpl10l	>tr|I7HLV2|I7HLV2_MOUSE 60S ribosomal protein L10 (Fragment) OS=Mus musculus GN=Rpl10 PE=4 SV=1;>sp|Q6ZWV3|RL10_MOUSE 60S ribosomal protein L10 OS=Mus musculus GN=Rpl10 PE=1 SV=3;>tr|Q3THJ6|Q3THJ6_MOUSE Putative uncharacterized protein OS=Mus musculus PE=2	7	7	7	7	7	7	7	41.3	41.3	41.3	23.072	201	201;214;214;214;166;167;135	8								10		10	3.1476E-47	0.74413	0.9076	20.857	10	0.64864	0.7657	12.949	10	0.88611	0.86953	8.8489	10	0.74413	0.9076	20.857	10	0.64864
J3KMG3;Q8BI84-2	J3KMG3;Q8BI84-2	20;15	1;0	0;0		Mia3	>tr|J3KMG3|J3KMG3_MOUSE Melanoma inhibitory activity protein 3 OS=Mus musculus GN=Mia3 PE=1 SV=1;>sp|Q8BI84-2|MIA3_MOUSE Isoform 2 of Melanoma inhibitory activity protein 3 OS=Mus musculus GN=Mia3	2	20	1	0	20	1	0	17.3	0.6	0	174.31	1565	1565;1239	2		1								1	2.2917E-90	1.9077	1.9158	NaN	1	2.3829	2.6473	NaN	1	1.2491	1.0371	NaN	1	1.9077	1.9158	NaN	1	2.3829
Q69ZS7-3;Q69ZS7-2;Q5U477;L7N209;J3KMK0;Q3TGM7;Q69ZS7	Q69ZS7-3;Q69ZS7-2;Q5U477;L7N209;J3KMK0;Q3TGM7;Q69ZS7	1;1;1;1;1;1;1	1;1;1;1;1;1;1	1;1;1;1;1;1;1	HBS1-like protein	Hbs1l	>sp|Q69ZS7-3|HBS1L_MOUSE Isoform 3 of HBS1-like protein OS=Mus musculus GN=Hbs1l;>sp|Q69ZS7-2|HBS1L_MOUSE Isoform 2 of HBS1-like protein OS=Mus musculus GN=Hbs1l;>tr|Q5U477|Q5U477_MOUSE Hbs1l protein OS=Mus musculus GN=Hbs1l PE=2 SV=1;>tr|L7N209|L7N209_MOU	7	1	1	1	1	1	1	10.8	10.8	10.8	19.077	167	167;599;612;612;612;679;682	4				1						1	0.00085056	NaN	NaN	NaN	0	NaN	NaN	NaN	0	NaN	NaN	NaN	0	NaN	NaN	NaN	0	NaN
J3KMM6;Q9QZH6	J3KMM6;Q9QZH6	1;1	1;1	1;1	Evolutionarily conserved signaling intermediate in Toll pathway, mitochondrial	Ecsit	>tr|J3KMM6|J3KMM6_MOUSE Evolutionarily conserved-signaling intermediate in Toll pathway, mitochondrial (Fragment) OS=Mus musculus GN=Ecsit PE=2 SV=1;>sp|Q9QZH6|ECSIT_MOUSE Evolutionarily conserved signaling intermediate in Toll pathway, mitochondrial OS=Mu	2	1	1	1	1	1	1	6.3	6.3	6.3	25.797	223	223;435	6						1				1	0.00041337	1.4512	1.6007	NaN	1	1.2046	1.181	NaN	1	1.2767	1.0461	NaN	1	1.4512	1.6007	NaN	1	1.2046
Q3TT70;Q9Z2G6-2;Q6GTY4;J3QJX3;Q9Z2G6;Q5DTL8;Q80YC0;Q9DAT4	Q3TT70;Q9Z2G6-2;Q6GTY4;J3QJX3;Q9Z2G6;Q5DTL8;Q80YC0	4;4;4;4;4;4;2;1	4;4;4;4;4;4;2;1	4;4;4;4;4;4;2;1	Protein sel-1 homolog 1	Sel1l	>tr|Q3TT70|Q3TT70_MOUSE Putative uncharacterized protein (Fragment) OS=Mus musculus GN=Sel1l PE=2 SV=1;>sp|Q9Z2G6-2|SE1L1_MOUSE Isoform 2 of Protein sel-1 homolog 1 OS=Mus musculus GN=Sel1l;>tr|Q6GTY4|Q6GTY4_MOUSE Sel-1 suppressor of lin-12-like (C. elegan	8	4	4	4	4	4	4	17.1	17.1	17.1	48.18	434	434;740;740;740;790;832;569;125	4				6						6	3.3131E-16	1.2167	1.4486	32.636	5	2.1878	2.0306	48.973	5	1.1729	1.0692	20.427	5	1.2167	1.4486	32.636	5	2.1878
Q3U7F3;Q3TIK8;P49312;J3QK72;Q5EBP8;Q3UK83;Q3TFB1;P49312-2;B7ZWG9;V9GXF8	Q3U7F3;Q3TIK8;P49312;J3QK72;Q5EBP8;Q3UK83;Q3TFB1;P49312-2	10;10;10;10;10;10;9;7;3;1	10;10;10;10;10;10;9;7;3;1	10;10;10;10;10;10;9;7;3;1	Heterogeneous nuclear ribonucleoprotein A1	Hnrnpa1;Gm7729	>tr|Q3U7F3|Q3U7F3_MOUSE Putative uncharacterized protein OS=Mus musculus GN=Hnrnpa1 PE=2 SV=1;>tr|Q3TIK8|Q3TIK8_MOUSE Putative uncharacterized protein OS=Mus musculus GN=Hnrnpa1 PE=2 SV=1;>sp|P49312|ROA1_MOUSE Heterogeneous nuclear ribonucleoprotein A1 OS=	10	10	10	10	10	10	10	34.4	34.4	34.4	34.238	320	320;320;320;320;373;373;320;268;275;45	6.87						2	13			15	9.4446E-44	0.63552	0.78107	15.56	15	0.62381	0.76352	16.477	15	0.95269	0.92259	18.868	15	0.63552	0.78107	15.56	15	0.62381
J3QN06;Q9CZ42-2;Q9CZ42-3;J3QMM7;Q9CZ42;K3W4M4	J3QN06;Q9CZ42-2;Q9CZ42-3;J3QMM7;Q9CZ42;K3W4M4	2;2;2;2;2;2	2;2;2;2;2;2	2;2;2;2;2;2	ATP-dependent (S)-NAD(P)H-hydrate dehydratase	Carkd	>tr|J3QN06|J3QN06_MOUSE ATP-dependent (S)-NAD(P)H-hydrate dehydratase OS=Mus musculus GN=Carkd PE=1 SV=1;>sp|Q9CZ42-2|NNRD_MOUSE Isoform 2 of ATP-dependent (S)-NAD(P)H-hydrate dehydratase OS=Mus musculus GN=Carkd;>sp|Q9CZ42-3|NNRD_MOUSE Isoform 3 of ATP-de	6	2	2	2	2	2	2	12.1	12.1	12.1	29.133	272	272;298;327;327;343;365	7							2			2	0.0001841	0.86576	1.0094	17.503	2	0.72619	0.90058	37.567	2	0.74877	0.7642	13.379	2	0.86576	1.0094	17.503	2	0.72619
Q80SZ7;Q3UKC8;J3QPM9	Q80SZ7;Q3UKC8;J3QPM9	1;1;1	1;1;1	1;1;1	Guanine nucleotide-binding protein G(I)/G(S)/G(O) subunit gamma-5;Guanine nucleotide-binding protein subunit gamma	Gng5;Gm3150	>sp|Q80SZ7|GBG5_MOUSE Guanine nucleotide-binding protein G(I)/G(S)/G(O) subunit gamma-5 OS=Mus musculus GN=Gng5 PE=3 SV=2;>tr|Q3UKC8|Q3UKC8_MOUSE Guanine nucleotide-binding protein subunit gamma OS=Mus musculus GN=Gng5 PE=2 SV=1;>tr|J3QPM9|J3QPM9_MOUSE Gua	3	1	1	1	1	1	1	13.2	13.2	13.2	7.3184	68	68;68;68	9									1	1	0.0013749	0.61219	0.708	NaN	1	0.82863	0.90178	NaN	1	1.2833	1.0933	NaN	1	0.61219	0.708	NaN	1	0.82863
Q9JLR9;Q1XG81;J3QPX3;Q8R472	Q9JLR9;Q1XG81;J3QPX3;Q8R472	1;1;1;1	1;1;1;1	1;1;1;1	HIG1 domain family member 1A, mitochondrial	Higd1a;Gm9790	>sp|Q9JLR9|HIG1A_MOUSE HIG1 domain family member 1A, mitochondrial OS=Mus musculus GN=Higd1a PE=2 SV=1;>tr|Q1XG81|Q1XG81_MOUSE HIG1 domain family, member 1A OS=Mus musculus GN=Higd1a PE=4 SV=1;>tr|J3QPX3|J3QPX3_MOUSE MCG1125 OS=Mus musculus GN=Gm9790 PE=4	4	1	1	1	1	1	1	18.9	18.9	18.9	10.425	95	95;95;95;99	9									2	2	0.0025498	1.0423	1.1884	25.783	2	1.1375	1.1992	8.7828	2	1.5905	1.3533	18.544	2	1.0423	1.1884	25.783	2	1.1375
Q5NCB5;V9PVS1;U5NJN6;Q60766-2;J7NUP1;Q60766	Q5NCB5;V9PVS1;U5NJN6;Q60766-2;J7NUP1;Q60766	3;3;3;3;3;2	3;3;3;3;3;2	3;3;3;3;3;2	Immunity-related GTPase family M protein 1	Irgm1;Ifggd3	>tr|Q5NCB5|Q5NCB5_MOUSE Immunity-related GTPase family M protein 1 (Fragment) OS=Mus musculus GN=Irgm1 PE=1 SV=1;>tr|V9PVS1|V9PVS1_MUSMC Immunity related GTPase m1 OS=Mus musculus castaneus GN=Irgm1 PE=2 SV=1;>tr|U5NJN6|U5NJN6_MUSMM Immunity-related GTPase	6	3	3	3	3	3	3	17.7	17.7	17.7	32.341	288	288;393;393;393;393;409	6.75						1	3			4	1.8829E-13	0.71153	0.87315	11.978	4	0.89624	1.0728	6.7047	4	1.1216	1.137	5.6514	4	0.71153	0.87315	11.978	4	0.89624
Q9ET53;Q8C306;Q9ET54-3;Q9ET54-5;Q9ET54-4;K0BWC3;Q9ET54-2;Q9ET54-6;Q9ET54	Q9ET53;Q8C306;Q9ET54-3;Q9ET54-5;Q9ET54-4;K0BWC3;Q9ET54-2;Q9ET54-6;Q9ET54	1;1;1;1;1;1;1;1;1	1;1;1;1;1;1;1;1;1	1;1;1;1;1;1;1;1;1	Palladin	Palld	>tr|Q9ET53|Q9ET53_MOUSE 90 kDa actin-associated protein palladin (Fragment) OS=Mus musculus GN=Palld PE=2 SV=1;>tr|Q8C306|Q8C306_MOUSE Putative uncharacterized protein (Fragment) OS=Mus musculus PE=2 SV=1;>sp|Q9ET54-3|PALLD_MOUSE Isoform 3 of Palladin OS=M	9	1	1	1	1	1	1	3.4	3.4	3.4	33.389	323	323;442;663;670;1002;1002;1113;1391;1408	4				1						1	0.0011887	0.4032	0.42876	NaN	1	0.3837	0.37108	NaN	1	0.98801	0.85494	NaN	1	0.4032	0.42876	NaN	1	0.3837
K3W4Q8;O55108;P18572-2;O55107;P18572;J3QP71	K3W4Q8;O55108;P18572-2;O55107;P18572;J3QP71	6;6;6;6;6;5	6;6;6;6;6;5	6;6;6;6;6;5	Basigin	Bsg	>tr|K3W4Q8|K3W4Q8_MOUSE Basigin OS=Mus musculus GN=Bsg PE=1 SV=1;>tr|O55108|O55108_MOUSE Basigin (Fragment) OS=Mus musculus GN=Bsg PE=1 SV=1;>sp|P18572-2|BASI_MOUSE Isoform 2 of Basigin OS=Mus musculus GN=Bsg;>tr|O55107|O55107_MOUSE Basigin (Fragment) OS=M	6	6	6	6	6	6	6	36.7	36.7	36.7	24.116	218	218;257;273;275;389;197	6.06					5	7	3		1	16	4.0707E-83	1.1039	1.2272	42.509	16	1.0298	1.0732	38.198	16	0.98885	0.88671	11.703	16	1.1039	1.2272	42.509	16	1.0298
Q3TY98;Q9Z1G4-3;Q6NXX6;Q3TXT5;Q9Z1G4-2;K3W4T3;Q9Z1G4;Q99M55	Q3TY98;Q9Z1G4-3;Q6NXX6;Q3TXT5;Q9Z1G4-2;K3W4T3;Q9Z1G4;Q99M55	2;2;2;2;2;2;2;1	2;2;2;2;2;2;2;1	2;2;2;2;2;2;2;1	V-type proton ATPase 116 kDa subunit a isoform 1	Atp6v0a1	>tr|Q3TY98|Q3TY98_MOUSE Putative uncharacterized protein OS=Mus musculus GN=Atp6v0a1 PE=2 SV=1;>sp|Q9Z1G4-3|VPP1_MOUSE Isoform A1-III of V-type proton ATPase 116 kDa subunit a isoform 1 OS=Mus musculus GN=Atp6v0a1;>tr|Q6NXX6|Q6NXX6_MOUSE Atp6v0a1 protein O	8	2	2	2	2	2	2	3.1	3.1	3.1	89.435	779	779;832;832;832;838;838;839;239	4				3						3	2.4369E-12	1.0842	1.2144	21.762	3	1.2642	1.5395	35.914	3	1.0166	1.0153	13.899	3	1.0842	1.2144	21.762	3	1.2642
Q8C4N8;Q9D859;Q8BPG5;P63001;K7Q7T7;Q3TLP8;A2AC13;Q14A12;P60764;Q05144;Q8QZS2	Q8C4N8;Q9D859;Q8BPG5;P63001;K7Q7T7;Q3TLP8	5;5;5;5;5;5;2;2;2;2;2	5;5;5;5;5;5;2;2;2;2;2	5;5;5;5;5;5;2;2;2;2;2	Ras-related C3 botulinum toxin substrate 1	Rac1	>tr|Q8C4N8|Q8C4N8_MOUSE Putative uncharacterized protein (Fragment) OS=Mus musculus GN=Rac1 PE=2 SV=1;>tr|Q9D859|Q9D859_MOUSE Putative uncharacterized protein OS=Mus musculus GN=Rac1 PE=2 SV=1;>tr|Q8BPG5|Q8BPG5_MOUSE Putative uncharacterized protein OS=Mus	11	5	5	5	5	5	5	60	60	60	11.409	100	100;192;192;192;192;211;185;192;192;192;195	8.54								6	7	13	2.9083E-18	0.65593	0.86728	23.274	13	0.66671	0.80631	20.006	13	0.95568	0.9471	20.408	13	0.65593	0.86728	23.274	13	0.66671
Q3UUK3;O08530;K7XUH1	Q3UUK3;O08530;K7XUH1	1;1;1	1;1;1	1;1;1	Sphingosine 1-phosphate receptor 1	S1pr1	>tr|Q3UUK3|Q3UUK3_MOUSE Putative uncharacterized protein OS=Mus musculus GN=S1pr1 PE=2 SV=1;>sp|O08530|S1PR1_MOUSE Sphingosine 1-phosphate receptor 1 OS=Mus musculus GN=S1pr1 PE=1 SV=3;>tr|K7XUH1|K7XUH1_MOUSE Sphingosine 1-phosphate receptor 1 OS=Mus muscu	3	1	1	1	1	1	1	3.7	3.7	3.7	42.655	382	382;382;382	6						1				1	0.0014612	2.2979	2.9232	NaN	1	1.6765	1.9835	NaN	1	0.72955	0.72705	NaN	1	2.2979	2.9232	NaN	1	1.6765
[truncated: 1,757 more rows]
[truncated: 28 more columns]
