# Supplementary material for: AHR-dependent changes in the mitochondrial proteome in response to 2,3,7,8-tetrachlorodibenzo-p-dioxin
Source: Data Brief. 2016 May 20;8:191–5. doi: 10.1016/j.dib.2016.05.023 (PMC4898910; doi:10.1016/j.dib.2016.05.023)
Supplement: Supplementary file 1 — Supplementary material [file mmc1.zip › Rep4_proteinGroups.txt]

Protein IDs	Majority protein IDs	Peptide counts (all)	Peptide counts (razor+unique)	Peptide counts (unique)	Protein names	Gene names	Fasta headers	Number of proteins	Peptides	Razor + unique peptides	Unique peptides	Peptides Rep4	Razor + unique peptides Rep4	Unique peptides Rep4	Sequence coverage [%]	Unique + razor sequence coverage [%]	Unique sequence coverage [%]	Mol. weight [kDa]	Sequence length	Sequence lengths	Fraction average	Fraction 1	Fraction 2	Fraction 3	Fraction 4	Fraction 5	Fraction 6	Fraction 7	Fraction 8	Fraction 9	Experiment Rep4	PEP	Ratio M/L	Ratio M/L normalized	Ratio M/L variability [%]	Ratio M/L count	Ratio H/L	Ratio H/L normalized	Ratio H/L variability [%]	Ratio H/L count	Ratio H/M	Ratio H/M normalized	Ratio H/M variability [%]	Ratio H/M count	Ratio M/L Rep4	Ratio M/L normalized Rep4	Ratio M/L variability [%] Rep4	Ratio M/L count Rep4	Ratio H/L Rep4
A0AUN0;Q6NZC7;Q4G0C0;G3X928	A0AUN0;Q6NZC7;Q4G0C0;G3X928	1;1;1;1	1;1;1;1	1;1;1;1	SEC23-interacting protein	Sec23ip	>tr|A0AUN0|A0AUN0_MOUSE Sec23ip protein (Fragment) OS=Mus musculus GN=Sec23ip PE=2 SV=1;>sp|Q6NZC7|S23IP_MOUSE SEC23-interacting protein OS=Mus musculus GN=Sec23ip PE=2 SV=2;>tr|Q4G0C0|Q4G0C0_MOUSE Sec23 interacting protein OS=Mus musculus GN=Sec23ip PE=2	4	1	1	1	1	1	1	1.2	1.2	1.2	95.116	842	842;998;998;998	3			1							1	0.0082189	1.1055	1.1976	NaN	1	1.7119	1.3683	NaN	1	1.5184	1.2095	NaN	1	1.1055	1.1976	NaN	1	1.7119
F8WIX8;A0AUV1;Q8CGP6;A3KPD0;Q8R1M2;Q8CGP4;Q64523;Q149V4;Q8CGP7;Q8CGP5;Q8BFU2;Q6GSS7;P22752;B2RWH3;B2RVF0;A2AB79;Q64426;Q61668	F8WIX8;A0AUV1;Q8CGP6;A3KPD0;Q8R1M2;Q8CGP4;Q64523;Q149V4;Q8CGP7;Q8CGP5;Q8BFU2;Q6GSS7;P22752;B2RWH3;B2RVF0;A2AB79;Q64426	4;4;4;4;4;4;4;4;4;4;4;4;4;4;4;4;4;1	4;4;4;4;4;4;4;4;4;4;4;4;4;4;4;4;4;1	1;1;1;1;1;1;1;1;1;1;1;1;1;1;1;1;1;1	Histone H2A;Histone H2A type 1-H;Histone H2A.J;Histone H2A type 2-C;Histone H2A type 1-K;Histone H2A type 1-F;Histone H2A type 3;Histone H2A type 2-A;Histone H2A type 1	Hist1h2al;Hist1h2ah;H2afj;Hist1h2aa;Hist2h2ac;Hist1h2ak;Hist1h2af;Hist3h2a;Hist2h2aa1;Hist1h2ab;Hist1h2ad	>tr|F8WIX8|F8WIX8_MOUSE Histone H2A OS=Mus musculus GN=Hist1h2al PE=3 SV=1;>tr|A0AUV1|A0AUV1_MOUSE Histone H2A (Fragment) OS=Mus musculus GN=Hist1h2ah PE=2 SV=1;>sp|Q8CGP6|H2A1H_MOUSE Histone H2A type 1-H OS=Mus musculus GN=Hist1h2ah PE=1 SV=3;>tr|A3KPD0|A	18	4	4	1	4	4	1	33.6	33.6	15.2	13.607	125	125;127;128;128;129;129;129;129;130;130;130;130;130;130;130;130;137;37	8.56								4	5	9	1.2172E-123	1.4333	1.8291	55.318	9	3.0837	2.2073	15.685	9	1.8212	1.276	63.487	9	1.4333	1.8291	55.318	9	3.0837
A0JLV3;Q8CGP2;Q8CGP1;Q6ZWY9;Q64525;Q64478;Q64475;P10854;P10853;B2RVD5;B2RTK3;Q8CBB6;Q921L4;Q8CGP2-2;Q8VEE3;G3X9D5;Q9D2U9;Q8CGP0;Q64524;P70696;A0JNS9;Q8C622	A0JLV3;Q8CGP2;Q8CGP1;Q6ZWY9;Q64525;Q64478;Q64475;P10854;P10853;B2RVD5;B2RTK3;Q8CBB6;Q921L4;Q8CGP2-2;Q8VEE3;G3X9D5;Q9D2U9;Q8CGP0;Q64524;P70696;A0JNS9	5;5;5;5;5;5;5;5;5;5;5;5;5;5;3;3;3;3;3;3;3;1	5;5;5;5;5;5;5;5;5;5;5;5;5;5;3;3;3;3;3;3;3;1	5;5;5;5;5;5;5;5;5;5;5;5;5;5;3;3;3;3;3;3;3;1	Histone H2B;Histone H2B type 1-P;Histone H2B type 1-K;Histone H2B type 1-C/E/G;Histone H2B type 2-B;Histone H2B type 1-H;Histone H2B type 1-B;Histone H2B type 1-M;Histone H2B type 1-F/J/L;Histone H2B type 3-A;Histone H2B type 3-B;Histone H2B type 2-E;Histone H2B type 1-A	Hist1h2bj;Hist1h2bp;Hist1h2bk;Hist1h2bc;Hist2h2bb;Hist1h2bh;Hist1h2bb;Hist1h2bm;Hist1h2bf;Gm13646;Hist3h2ba;Hist3h2bb;Hist2h2be;Hist1h2ba	>tr|A0JLV3|A0JLV3_MOUSE Histone H2B (Fragment) OS=Mus musculus GN=Hist1h2bj PE=2 SV=1;>sp|Q8CGP2|H2B1P_MOUSE Histone H2B type 1-P OS=Mus musculus GN=Hist1h2bp PE=1 SV=3;>sp|Q8CGP1|H2B1K_MOUSE Histone H2B type 1-K OS=Mus musculus GN=Hist1h2bk PE=1 SV=3;>sp|	22	5	5	5	5	5	5	42.3	42.3	42.3	13.579	123	123;126;126;126;126;126;126;126;126;126;126;134;135;138;120;120;126;126;126;127;127;145	8.78								5	18	23	1.4137E-77	0.64002	0.86843	62.571	23	2.7459	2.3155	12.755	23	4.3965	3.0884	69.937	23	0.64002	0.86843	62.571	23	2.7459
Q62448;G3XA17;A0JNY7;Q62448-2;F7CBP1;F7CHS2;F7DAB1;F6TW20;Q3URI0;Q3U9U9	Q62448;G3XA17;A0JNY7;Q62448-2;F7CBP1	3;3;3;2;2;1;1;1;1;1	3;3;3;2;2;1;1;1;1;1	3;3;3;2;2;1;1;1;1;1	Eukaryotic translation initiation factor 4 gamma 2	Eif4g2	>sp|Q62448|IF4G2_MOUSE Eukaryotic translation initiation factor 4 gamma 2 OS=Mus musculus GN=Eif4g2 PE=1 SV=2;>tr|G3XA17|G3XA17_MOUSE Eukaryotic translation initiation factor 4 gamma 2 OS=Mus musculus GN=Eif4g2 PE=1 SV=1;>tr|A0JNY7|A0JNY7_MOUSE Eukaryotic	10	3	3	3	3	3	3	4.7	4.7	4.7	102.1	906	906;906;906;868;868;29;102;161;327;532	3			3							3	4.1584E-05	0.8516	0.96167	40.85	3	2.1217	1.7186	39.54	3	1.6214	1.1624	32.129	3	0.8516	0.96167	40.85	3	2.1217
Q8BKW0;Q8BVQ0;Q9ERF3;A0MNP4	Q8BKW0;Q8BVQ0;Q9ERF3;A0MNP4	1;1;1;1	1;1;1;1	1;1;1;1	WD repeat-containing protein 61	Wdr61	>tr|Q8BKW0|Q8BKW0_MOUSE Putative uncharacterized protein (Fragment) OS=Mus musculus GN=Wdr61 PE=2 SV=2;>tr|Q8BVQ0|Q8BVQ0_MOUSE WD repeat-containing protein 61 OS=Mus musculus GN=Wdr61 PE=2 SV=1;>sp|Q9ERF3|WDR61_MOUSE WD repeat-containing protein 61 OS=Mus	4	1	1	1	1	1	1	11.6	11.6	11.6	15.505	138	138;279;305;305	7							1			1	2.5058E-12	1.2678	1.2547	NaN	1	1.096	0.84866	NaN	1	NaN	NaN	NaN	0	1.2678	1.2547	NaN	1	1.096
E9Q1J7;Q3UYS0;A0PJE6;Q99MN9;Q8CFZ3;Q7TMF4;Q9CT71;D3YZC1	E9Q1J7;Q3UYS0;A0PJE6;Q99MN9;Q8CFZ3;Q7TMF4	3;3;3;3;3;3;1;1	3;3;3;3;3;3;1;1	3;3;3;3;3;3;1;1	Propionyl-CoA carboxylase beta chain, mitochondrial	Pccb	>tr|E9Q1J7|E9Q1J7_MOUSE Propionyl-CoA carboxylase beta chain, mitochondrial OS=Mus musculus GN=Pccb PE=1 SV=1;>tr|Q3UYS0|Q3UYS0_MOUSE Putative uncharacterized protein OS=Mus musculus GN=Pccb PE=2 SV=1;>tr|A0PJE6|A0PJE6_MOUSE Pccb protein (Fragment) OS=Mus	8	3	3	3	3	3	3	8.5	8.5	8.5	54.613	504	504;505;539;541;541;541;84;256	5					3					3	4.2179E-10	1.377	1.3338	36.339	3	1.2589	0.85643	12.798	3	1.0855	0.80445	10.698	3	1.377	1.3338	36.339	3	1.2589
B7ZN52;F6TFN2;F6VG99;E9PYF4;A0T1J8;E9PYI7;Q6ZQ32;Q3UPW3	B7ZN52;F6TFN2;F6VG99;E9PYF4;A0T1J8;E9PYI7;Q6ZQ32	5;5;5;5;5;4;4;1	5;5;5;5;5;4;4;1	5;5;5;5;5;4;4;1		Lmo7	>tr|B7ZN52|B7ZN52_MOUSE Lmo7 protein OS=Mus musculus GN=Lmo7 PE=2 SV=1;>tr|F6TFN2|F6TFN2_MOUSE Protein Lmo7 (Fragment) OS=Mus musculus GN=Lmo7 PE=1 SV=1;>tr|F6VG99|F6VG99_MOUSE Protein Lmo7 (Fragment) OS=Mus musculus GN=Lmo7 PE=1 SV=1;>tr|E9PYF4|E9PYF4_MOU	8	5	5	5	5	5	5	4.9	4.9	4.9	130.7	1159	1159;1189;1604;1699;1699;1453;1625;471	3			8							8	2.3434E-15	1.9228	2.0825	24.624	6	2.5028	2.0161	37.283	6	1.2309	0.90383	17.848	6	1.9228	2.0825	24.624	6	2.5028
A0ZNJ2	A0ZNJ2	7	1	1		Hibadh	>tr|A0ZNJ2|A0ZNJ2_MOUSE 3-hydroxyisobutyrate dehydrogenase OS=Mus musculus GN=Hibadh PE=2 SV=1	1	7	1	1	7	1	1	32.3	5.1	5.1	35.523	334	334	9									1	1	1.623E-189	0.68398	1.0127	NaN	1	1.1513	1.1114	NaN	1	1.4298	1.0261	NaN	1	0.68398	1.0127	NaN	1	1.1513
E9QAE3;A0ZVB6	E9QAE3;A0ZVB6	4;4	4;4	4;4		Btaf1	>tr|E9QAE3|E9QAE3_MOUSE Protein Btaf1 OS=Mus musculus GN=Btaf1 PE=4 SV=1;>tr|A0ZVB6|A0ZVB6_MOUSE TBP-associated factor 170 OS=Mus musculus GN=Btaf1 PE=2 SV=1	2	4	4	4	4	4	4	3.2	3.2	3.2	207.05	1848	1848;1848	2		4								4	1.3429E-14	0.84303	0.99023	76.497	3	1.2565	1.0715	47.871	3	1.4905	1.0939	47.687	3	0.84303	0.99023	76.497	3	1.2565
Q8BX10-2;Q8BX10;B7ZNW0;A1A4A7;F6YJC6	Q8BX10-2;Q8BX10;B7ZNW0;A1A4A7	3;3;3;3;1	3;3;3;3;1	3;3;3;3;1	Serine/threonine-protein phosphatase PGAM5, mitochondrial	Pgam5	>sp|Q8BX10-2|PGAM5_MOUSE Isoform 2 of Serine/threonine-protein phosphatase PGAM5, mitochondrial OS=Mus musculus GN=Pgam5;>sp|Q8BX10|PGAM5_MOUSE Serine/threonine-protein phosphatase PGAM5, mitochondrial OS=Mus musculus GN=Pgam5 PE=2 SV=1;>tr|B7ZNW0|B7ZNW0_M	5	3	3	3	3	3	3	11.5	11.5	11.5	31.866	287	287;288;288;291;116	7.67							2	4		6	4.1091E-16	0.8183	0.9304	29.018	6	1.1725	0.90372	10.931	6	1.5263	1.1321	15.53	6	0.8183	0.9304	29.018	6	1.1725
Q8BHN3;Q8BHN3-2;A1A4T2;Q3UE86;Q8BHN3-3	Q8BHN3;Q8BHN3-2;A1A4T2;Q3UE86;Q8BHN3-3	19;19;19;13;12	19;19;19;13;12	19;19;19;13;12	Neutral alpha-glucosidase AB	Ganab	>sp|Q8BHN3|GANAB_MOUSE Neutral alpha-glucosidase AB OS=Mus musculus GN=Ganab PE=1 SV=1;>sp|Q8BHN3-2|GANAB_MOUSE Isoform 2 of Neutral alpha-glucosidase AB OS=Mus musculus GN=Ganab;>tr|A1A4T2|A1A4T2_MOUSE Alpha glucosidase 2 alpha neutral subunit OS=Mus musc	5	19	19	19	19	19	19	24.9	24.9	24.9	106.91	944	944;966;966;702;692	3.19			25	6						31	2.1092E-149	1.7136	1.6884	21.276	31	2.0069	1.6647	19.084	31	1.2494	0.9612	20.863	31	1.7136	1.6884	21.276	31	2.0069
A1A596;Q8R538;Q8BU03;Q2M1K2	A1A596;Q8R538;Q8BU03;Q2M1K2	1;1;1;1	1;1;1;1	1;1;1;1	Periodic tryptophan protein 2 homolog	Pwp2	>tr|A1A596|A1A596_MOUSE Pwp2 protein OS=Mus musculus GN=Pwp2 PE=2 SV=1;>tr|Q8R538|Q8R538_MOUSE WD-repeat protein p103 OS=Mus musculus GN=Pwp2 PE=2 SV=1;>sp|Q8BU03|PWP2_MOUSE Periodic tryptophan protein 2 homolog OS=Mus musculus GN=Pwp2 PE=1 SV=1;>tr|Q2M1K2	4	1	1	1	1	1	1	2.2	2.2	2.2	98.57	877	877;919;919;919	3			1							1	1.3713E-05	1.0423	1.3883	NaN	1	2.2865	2.5335	NaN	1	2.1938	2.1189	NaN	1	1.0423	1.3883	NaN	1	2.2865
A1BN54;Q7TPR4;Q99LJ3	A1BN54;Q7TPR4;Q99LJ3	12;12;8	7;7;5	7;7;5	Alpha-actinin-1	Actn1	>tr|A1BN54|A1BN54_MOUSE Alpha actinin 1a OS=Mus musculus GN=Actn1 PE=2 SV=1;>sp|Q7TPR4|ACTN1_MOUSE Alpha-actinin-1 OS=Mus musculus GN=Actn1 PE=1 SV=1;>tr|Q99LJ3|Q99LJ3_MOUSE Actn1 protein (Fragment) OS=Mus musculus GN=Actn1 PE=2 SV=1	3	12	7	7	12	7	7	18.6	11.2	11.2	102.72	887	887;892;400	3.12			7	1						8	2.3659E-147	0.81518	0.77991	30.44	8	0.83719	0.65018	28.32	8	1.0496	0.76183	22.079	8	0.81518	0.77991	30.44	8	0.83719
Q8BX70-3;Q8BX70;A1ILG8;Q8BX70-2;A1ILH1;A1ILH0;A1ILH3;A1ILG9	Q8BX70-3;Q8BX70;A1ILG8;Q8BX70-2	9;9;9;8;1;1;1;1	9;9;9;8;1;1;1;1	9;9;9;8;1;1;1;1	Vacuolar protein sorting-associated protein 13C	Vps13c	>sp|Q8BX70-3|VP13C_MOUSE Isoform 3 of Vacuolar protein sorting-associated protein 13C OS=Mus musculus GN=Vps13c;>sp|Q8BX70|VP13C_MOUSE Vacuolar protein sorting-associated protein 13C OS=Mus musculus GN=Vps13c PE=1 SV=2;>tr|A1ILG8|A1ILG8_MOUSE Chorein OS=Mu	8	9	9	9	9	9	9	3.1	3.1	3.1	415.3	3708	3708;3748;3748;3623;172;193;200;215	1	9									9	7.5347E-16	0.63583	0.76516	42.672	9	0.94874	0.72764	12.496	9	1.4866	0.90475	29.167	8	0.63583	0.76516	42.672	9	0.94874
A1L0U3;P84228;B9EI85;F8WI35;E0CYN1;E0CYR7	A1L0U3;P84228;B9EI85;F8WI35	4;4;4;3;1;1	1;1;1;0;0;0	1;1;1;0;0;0	Histone H3;Histone H3.2	Hist1h3e;Hist1h3b;Hist2h3b;H3f3a	>tr|A1L0U3|A1L0U3_MOUSE Histone H3 (Fragment) OS=Mus musculus GN=Hist1h3e PE=2 SV=1;>sp|P84228|H32_MOUSE Histone H3.2 OS=Mus musculus GN=Hist1h3b PE=1 SV=2;>tr|B9EI85|B9EI85_MOUSE Histone H3 OS=Mus musculus GN=Hist2h3b PE=2 SV=1;>tr|F8WI35|F8WI35_MOUSE His	6	4	1	1	4	1	1	44.4	24.1	24.1	15.029	133	133;136;136;135;52;55	9									2	2	4.0888E-154	1.3664	1.677	4.5869	2	3.0696	2.4666	2.1613	2	2.2465	1.5851	7.9596	2	1.3664	1.677	4.5869	2	3.0696
P28660;A1L0U6;A2AS98;P28660-2	P28660;A1L0U6;A2AS98;P28660-2	8;8;8;7	8;8;8;7	8;8;8;7	Nck-associated protein 1	Nckap1	>sp|P28660|NCKP1_MOUSE Nck-associated protein 1 OS=Mus musculus GN=Nckap1 PE=1 SV=2;>tr|A1L0U6|A1L0U6_MOUSE Nckap1 protein (Fragment) OS=Mus musculus GN=Nckap1 PE=2 SV=1;>tr|A2AS98|A2AS98_MOUSE Nck-associated protein 1 OS=Mus musculus GN=Nckap1 PE=2 SV=1;>	4	8	8	8	8	8	8	10.2	10.2	10.2	128.78	1128	1128;1133;1134;1037	3			10							10	8.6511E-37	0.88012	0.95376	34.94	9	1.0764	0.78987	14.383	9	1.2767	0.89757	70.987	9	0.88012	0.95376	34.94	9	1.0764
A1L0V4;P68433	A1L0V4;P68433	4;4	4;4	1;1	Histone H3;Histone H3.1	Hist1h3i;Hist1h3a	>tr|A1L0V4|A1L0V4_MOUSE Histone H3 (Fragment) OS=Mus musculus GN=Hist1h3i PE=2 SV=1;>sp|P68433|H31_MOUSE Histone H3.1 OS=Mus musculus GN=Hist1h3a PE=1 SV=2	2	4	4	1	4	4	1	43.7	43.7	23.7	15.273	135	135;136	7.11	2							1	6	9	0	0.55687	0.76468	56.104	5	3.367	2.7665	69.867	5	4.4897	3.4368	99.116	5	0.55687	0.76468	56.104	5	3.367
Q8C7X2-2;Z4YJW0;Q8C7X2;A1L2Z3;Q8C7X2-3	Q8C7X2-2;Z4YJW0;Q8C7X2;A1L2Z3	10;10;10;10;3	10;10;10;10;3	10;10;10;10;3	ER membrane protein complex subunit 1	Emc1	>sp|Q8C7X2-2|EMC1_MOUSE Isoform 2 of ER membrane protein complex subunit 1 OS=Mus musculus GN=Emc1;>tr|Z4YJW0|Z4YJW0_MOUSE ER membrane protein complex subunit 1 OS=Mus musculus GN=Emc1 PE=4 SV=1;>sp|Q8C7X2|EMC1_MOUSE ER membrane protein complex subunit 1 O	5	10	10	10	10	10	10	12.1	12.1	12.1	111.29	994	994;997;997;997;362	3			13							13	1.4097E-88	1.1702	1.2002	58.24	12	1.9686	1.4339	23.864	12	1.3537	1.0739	55.933	12	1.1702	1.2002	58.24	12	1.9686
F6S397;Q05BC8;A2A4N5;Q6ZQK3;A2A4N8;A2A4N7;P97432;K3W4P1;A1L329	F6S397;Q05BC8;A2A4N5;Q6ZQK3;A2A4N8;A2A4N7;P97432;K3W4P1;A1L329	1;1;1;1;1;1;1;1;1	1;1;1;1;1;1;1;1;1	1;1;1;1;1;1;1;1;1	Next to BRCA1 gene 1 protein	Nbr1	>tr|F6S397|F6S397_MOUSE Next to BRCA1 gene 1 protein (Fragment) OS=Mus musculus GN=Nbr1 PE=4 SV=1;>tr|Q05BC8|Q05BC8_MOUSE Nbr1 protein OS=Mus musculus GN=Nbr1 PE=2 SV=1;>tr|A2A4N5|A2A4N5_MOUSE Next to BRCA1 gene 1 protein OS=Mus musculus GN=Nbr1 PE=2 SV=1;	9	1	1	1	1	1	1	2.5	2.5	2.5	78.691	712	712;888;906;915;951;963;988;988;988	3			1							1	0.0054162	0.39116	0.40724	NaN	1	0.28519	0.24127	NaN	1	0.72908	0.56405	NaN	1	0.39116	0.40724	NaN	1	0.28519
Q61656;Q8BTS0;Q3UXW3;A1L333;Q5U222;Q3V0Z8;S4R1I6;B1ARB9;Q9CSD9;B1ARC0;O35662;B1ARB8;Q501J6-2;Q3TU25;S4R1E3	Q61656;Q8BTS0;Q3UXW3;A1L333;Q5U222;Q3V0Z8;S4R1I6	9;9;9;9;9;9;6;4;4;3;3;2;2;2;1	9;9;9;9;9;9;6;4;4;3;3;2;2;2;1	7;7;7;7;7;7;4;3;3;3;3;2;0;0;1	Probable ATP-dependent RNA helicase DDX5	Ddx5	>sp|Q61656|DDX5_MOUSE Probable ATP-dependent RNA helicase DDX5 OS=Mus musculus GN=Ddx5 PE=1 SV=2;>tr|Q8BTS0|Q8BTS0_MOUSE DEAD (Asp-Glu-Ala-Asp) box polypeptide 5 OS=Mus musculus GN=Ddx5 PE=1 SV=1;>tr|Q3UXW3|Q3UXW3_MOUSE Putative uncharacterized protein OS=	15	9	9	7	9	9	7	19.7	19.7	15.6	69.289	614	614;615;615;615;648;690;406;182;304;167;169;91;407;418;71	4.92				1	11					12	2.1295E-147	0.73981	0.80291	48.274	11	1.6809	1.3456	57.356	11	1.9927	1.4715	29.245	11	0.73981	0.80291	48.274	11	1.6809
Q6ZQJ6;Q3UTE4;Q61550;Q3TG35;A1L367;A1L366	Q6ZQJ6;Q3UTE4;Q61550;Q3TG35;A1L367;A1L366	2;2;2;2;2;2	2;2;2;2;2;2	2;2;2;2;2;2	Double-strand-break repair protein rad21 homolog	Rad21	>tr|Q6ZQJ6|Q6ZQJ6_MOUSE MKIAA0078 protein (Fragment) OS=Mus musculus GN=Rad21 PE=2 SV=1;>tr|Q3UTE4|Q3UTE4_MOUSE Putative uncharacterized protein (Fragment) OS=Mus musculus GN=Rad21 PE=2 SV=1;>sp|Q61550|RAD21_MOUSE Double-strand-break repair protein rad21 h	6	2	2	2	2	2	2	6.1	6.1	6.1	48.181	426	426;601;635;635;635;635	3			2							2	2.1057E-12	0.63349	0.70477	7.5884	2	2.0635	1.6661	4.9852	2	3.5718	2.7981	26.203	2	0.63349	0.70477	7.5884	2	2.0635
P26516;A1L3B8	P26516;A1L3B8	3;3	3;3	3;3	26S proteasome non-ATPase regulatory subunit 7	Psmd7	>sp|P26516|PSMD7_MOUSE 26S proteasome non-ATPase regulatory subunit 7 OS=Mus musculus GN=Psmd7 PE=1 SV=2;>tr|A1L3B8|A1L3B8_MOUSE Proteasome (Prosome, macropain) 26S subunit, non-ATPase, 7 OS=Mus musculus GN=Psmd7 PE=2 SV=1	2	3	3	3	3	3	3	14	14	14	36.539	321	321;321	7							3			3	1.6173E-26	0.82848	0.93165	14.747	3	1.1521	0.86486	1.7213	3	1.3263	1.0846	17.91	3	0.82848	0.93165	14.747	3	1.1521
Q9JM99-5;A1L3C5;Q9JM99-4;E9QQ18;Q9JM99-3;E9QQ17;Q9JM99-2;Q9JM99;E0CZ58	Q9JM99-5;A1L3C5;Q9JM99-4;E9QQ18;Q9JM99-3;E9QQ17;Q9JM99-2;Q9JM99;E0CZ58	3;3;3;3;3;3;3;3;3	3;3;3;3;3;3;3;3;3	3;3;3;3;3;3;3;3;3	Proteoglycan 4;Proteoglycan 4 C-terminal part	Prg4	>sp|Q9JM99-5|PRG4_MOUSE Isoform E of Proteoglycan 4 OS=Mus musculus GN=Prg4;>tr|A1L3C5|A1L3C5_MOUSE Prg4 protein OS=Mus musculus GN=Prg4 PE=2 SV=1;>sp|Q9JM99-4|PRG4_MOUSE Isoform D of Proteoglycan 4 OS=Mus musculus GN=Prg4;>tr|E9QQ18|E9QQ18_MOUSE Proteogly	9	3	3	3	3	3	3	9.9	9.9	9.9	47.988	423	423;423;925;965;966;1012;1013;1054;1221	2		3								3	6.9267E-06	0.93337	0.97588	49.429	2	2.4703	2.2465	9.2742	2	2.8768	2.1305	16.754	2	0.93337	0.97588	49.429	2	2.4703
A2A4J1;Q4FK54;P61290	A2A4J1;Q4FK54;P61290	1;1;1	1;1;1	1;1;1	Proteasome activator complex subunit 3	Psme3	>tr|A2A4J1|A2A4J1_MOUSE Proteasome activator complex subunit 3 (Fragment) OS=Mus musculus GN=Psme3 PE=2 SV=1;>tr|Q4FK54|Q4FK54_MOUSE Proteaseome (Prosome, macropain) 28 subunit, 3 OS=Mus musculus GN=Psme3 PE=2 SV=1;>sp|P61290|PSME3_MOUSE Proteasome activat	3	1	1	1	1	1	1	7.4	7.4	7.4	23.406	203	203;254;254	7							1			1	3.655E-09	0.42576	0.4839	NaN	1	1.5136	1.3475	NaN	1	3.8202	3.1233	NaN	1	0.42576	0.4839	NaN	1	1.5136
A8XY17;Q9CQ80;A2A4J8	A8XY17;Q9CQ80;A2A4J8	2;2;2	2;2;2	2;2;2	Vacuolar protein-sorting-associated protein 25	Vps25	>tr|A8XY17|A8XY17_MOUSE Vacuolar protein-sorting-associated protein 25 OS=Mus musculus GN=Vps25 PE=2 SV=1;>sp|Q9CQ80|VPS25_MOUSE Vacuolar protein-sorting-associated protein 25 OS=Mus musculus GN=Vps25 PE=2 SV=1;>tr|A2A4J8|A2A4J8_MOUSE Vacuolar protein-sort	3	2	2	2	2	2	2	15.6	15.6	15.6	14.957	128	128;176;184	8.67								1	2	3	0.0001264	0.99057	1.1896	59.219	3	1.5755	1.254	3.3982	3	1.5905	1.1128	43.085	3	0.99057	1.1896	59.219	3	1.5755
A2A547;Q5I0T8;P84099	A2A547;Q5I0T8;P84099	2;2;2	2;2;2	2;2;2	Ribosomal protein L19;60S ribosomal protein L19	Rpl19	>tr|A2A547|A2A547_MOUSE Ribosomal protein L19 OS=Mus musculus GN=Rpl19 PE=3 SV=1;>tr|Q5I0T8|Q5I0T8_MOUSE Ribosomal protein L19 OS=Mus musculus GN=Rpl19 PE=2 SV=1;>sp|P84099|RL19_MOUSE 60S ribosomal protein L19 OS=Mus musculus GN=Rpl19 PE=1 SV=1	3	2	2	2	2	2	2	8.8	8.8	8.8	23.247	194	194;196;196	5.67	1							2		3	1.378E-05	0.8737	1.2655	16.724	3	1.4511	1.2134	7.7006	3	1.5822	1.0517	22.901	3	0.8737	1.2655	16.724	3	1.4511
Q9CQV8-2;Q9CQV8;A2A5N2;A2A5N1	Q9CQV8-2;Q9CQV8;A2A5N2;A2A5N1	8;8;8;5	5;5;5;4	5;5;5;4	14-3-3 protein beta/alpha;14-3-3 protein beta/alpha, N-terminally processed	Ywhab	>sp|Q9CQV8-2|1433B_MOUSE Isoform Short of 14-3-3 protein beta/alpha OS=Mus musculus GN=Ywhab;>sp|Q9CQV8|1433B_MOUSE 14-3-3 protein beta/alpha OS=Mus musculus GN=Ywhab PE=1 SV=3;>tr|A2A5N2|A2A5N2_MOUSE Tyrosine 3-monooxygenase/tryptophan 5-monooxygenase act	4	8	5	5	8	5	5	41.8	30.7	30.7	27.854	244	244;246;246;159	8								6		6	5.269E-161	0.94993	1.0089	58.785	6	0.81198	0.57727	11.36	6	1.2337	0.87824	67.844	6	0.94993	1.0089	58.785	6	0.81198
A2A5R2;Q3U5C3;F6YCJ0;Q3U2F2	A2A5R2;Q3U5C3	12;8;4;4	12;8;4;4	11;7;3;4	Brefeldin A-inhibited guanine nucleotide-exchange protein 2	Arfgef2	>sp|A2A5R2|BIG2_MOUSE Brefeldin A-inhibited guanine nucleotide-exchange protein 2 OS=Mus musculus GN=Arfgef2 PE=1 SV=1;>tr|Q3U5C3|Q3U5C3_MOUSE Putative uncharacterized protein (Fragment) OS=Mus musculus GN=Arfgef2 PE=2 SV=1	4	12	12	11	12	12	11	8.4	8.4	7.8	202.24	1792	1792;794;283;1050	2		13								13	1.7746E-31	0.37183	0.45235	23.418	12	0.86254	0.74106	14.984	12	1.8491	1.2865	28.558	12	0.37183	0.45235	23.418	12	0.86254
E5D6T0;E9Q6A7;A2A655;A2A654;A2A653;Q8K092;Q8CFX5;Q3UPA6;Q6P9L3	E5D6T0;E9Q6A7;A2A655;A2A654;A2A653;Q8K092;Q8CFX5;Q3UPA6;Q6P9L3	2;2;2;2;1;1;1;1;1	2;2;2;2;1;1;1;1;1	2;2;2;2;1;1;1;1;1		Bptf	>tr|E5D6T0|E5D6T0_MOUSE Bromodomain PHD finger transcription factor splice variant OS=Mus musculus GN=Bptf PE=2 SV=1;>tr|E9Q6A7|E9Q6A7_MOUSE Protein Bptf OS=Mus musculus GN=Bptf PE=2 SV=1;>tr|A2A655|A2A655_MOUSE Protein Bptf OS=Mus musculus GN=Bptf PE=2 SV	9	2	2	2	2	2	2	1.1	1.1	1.1	291.86	2640	2640;2921;2973;3036;289;803;826;1018;1114	3.5	1					1				2	3.4629E-05	1.6579	1.91	20.967	2	1.9625	1.5038	117.28	2	1.1608	0.76608	154.55	2	1.6579	1.91	20.967	2	1.9625
A2A6G9;A2A6H0;Q61792;Q543N3;A2A6G6;A2A6G7;A2A6G8;A2A6H1;A2A6G5;E9Q0N6;A2A6G4;Q9DC07	A2A6G9;A2A6H0;Q61792;Q543N3;A2A6G6;A2A6G7;A2A6G8;A2A6H1;A2A6G5;E9Q0N6	6;6;6;6;4;4;4;3;3;3;1;1	6;6;6;6;4;4;4;3;3;3;1;1	6;6;6;6;4;4;4;3;3;3;1;1	LIM and SH3 domain protein 1	Lasp1	>tr|A2A6G9|A2A6G9_MOUSE LIM and SH3 domain protein 1 (Fragment) OS=Mus musculus GN=Lasp1 PE=1 SV=1;>tr|A2A6H0|A2A6H0_MOUSE LIM and SH3 domain protein 1 (Fragment) OS=Mus musculus GN=Lasp1 PE=1 SV=1;>sp|Q61792|LASP1_MOUSE LIM and SH3 domain protein 1 OS=Mus	12	6	6	6	6	6	6	50.4	50.4	50.4	15.153	129	129;186;263;263;89;99;103;56;69;70;47;270	7.11							8	1		9	3.1497E-23	0.65356	0.75873	18.184	9	0.53497	0.48287	25.224	9	0.80907	0.63968	22.913	9	0.65356	0.75873	18.184	9	0.53497
A2A6M1;Q9CZ28	A2A6M1;Q9CZ28	1;1	1;1	1;1	Vacuolar-sorting protein SNF8	Snf8	>tr|A2A6M1|A2A6M1_MOUSE Vacuolar-sorting protein SNF8 OS=Mus musculus GN=Snf8 PE=4 SV=1;>sp|Q9CZ28|SNF8_MOUSE Vacuolar-sorting protein SNF8 OS=Mus musculus GN=Snf8 PE=2 SV=1	2	1	1	1	1	1	1	5.2	5.2	5.2	25.968	233	233;258	8								1		1	2.9102E-12	0.8038	0.91325	NaN	1	0.95191	0.80778	NaN	1	1.2279	0.92664	NaN	1	0.8038	0.91325	NaN	1	0.95191
Q8R035-2;A2A6T4;Q8R035	Q8R035-2;A2A6T4;Q8R035	1;1;1	1;1;1	1;1;1	Peptidyl-tRNA hydrolase ICT1, mitochondrial	Ict1	>sp|Q8R035-2|ICT1_MOUSE Isoform 2 of Peptidyl-tRNA hydrolase ICT1, mitochondrial OS=Mus musculus GN=Ict1;>tr|A2A6T4|A2A6T4_MOUSE Immature colon carcinoma transcript 1, isoform CRA_c OS=Mus musculus GN=Ict1 PE=4 SV=1;>sp|Q8R035|ICT1_MOUSE Peptidyl-tRNA hydr	3	1	1	1	1	1	1	6.8	6.8	6.8	20.277	177	177;186;206	8								1		1	4.471E-12	1.1592	1.3159	NaN	1	1.4079	1.187	NaN	1	1.3252	1.0114	NaN	1	1.1592	1.3159	NaN	1	1.4079
Q8CFX1;A2A7A7;A2A7A8	Q8CFX1;A2A7A7	3;3;1	3;3;1	3;3;1	GDH/6PGL endoplasmic bifunctional protein;Glucose 1-dehydrogenase;6-phosphogluconolactonase	H6pd	>sp|Q8CFX1|G6PE_MOUSE GDH/6PGL endoplasmic bifunctional protein OS=Mus musculus GN=H6pd PE=1 SV=2;>tr|A2A7A7|A2A7A7_MOUSE GDH/6PGL endoplasmic bifunctional protein OS=Mus musculus GN=H6pd PE=1 SV=1	3	3	3	3	3	3	3	5.4	5.4	5.4	88.927	789	789;797;171	4				4						4	1.0361E-13	0.58697	0.59017	4.0392	4	1.152	0.96521	9.6912	4	1.955	1.575	7.6624	4	0.58697	0.59017	4.0392	4	1.152
Q3V1T4-3;Q3V1T4;A6PW84;A2A7Q5;Q3V1T4-2	Q3V1T4-3;Q3V1T4;A6PW84;A2A7Q5	5;5;5;5;2	5;5;5;5;2	5;5;5;5;2	Prolyl 3-hydroxylase 1	Lepre1	>sp|Q3V1T4-3|P3H1_MOUSE Isoform 3 of Prolyl 3-hydroxylase 1 OS=Mus musculus GN=Lepre1;>sp|Q3V1T4|P3H1_MOUSE Prolyl 3-hydroxylase 1 OS=Mus musculus GN=Lepre1 PE=2 SV=2;>tr|A6PW84|A6PW84_MOUSE Prolyl 3-hydroxylase 1 OS=Mus musculus GN=Lepre1 PE=2 SV=1;>tr|A2	5	5	5	5	5	5	5	10.5	10.5	10.5	64.101	560	560;739;746;748;543	4				5						5	3.151E-27	1.6347	1.5867	96.564	5	1.6612	1.2877	30.562	5	1.3603	1.0831	97.715	5	1.6347	1.5867	96.564	5	1.6612
A2A7R5;E9PV73;P84075;P62748	A2A7R5;E9PV73;P84075;P62748	1;1;1;1	1;1;1;1	1;1;1;1	Neuron-specific calcium-binding protein hippocalcin;Hippocalcin-like protein 1	Hpca;Hpcal1	>tr|A2A7R5|A2A7R5_MOUSE Neuron-specific calcium-binding protein hippocalcin (Fragment) OS=Mus musculus GN=Hpca PE=4 SV=1;>tr|E9PV73|E9PV73_MOUSE Neuron-specific calcium-binding protein hippocalcin (Fragment) OS=Mus musculus GN=Hpca PE=4 SV=1;>sp|P84075|HPC	4	1	1	1	1	1	1	8.1	8.1	8.1	18.965	161	161;187;193;193	8								1		1	0.001203	0.65372	0.75643	NaN	1	1.1653	0.81892	NaN	1	1.7825	1.2891	NaN	1	0.65372	0.75643	NaN	1	1.1653
A2A815;A2A813;Q99LX0;D3K2X3;A2A817;A2A816	A2A815;A2A813;Q99LX0;D3K2X3;A2A817;A2A816	5;5;5;3;3;3	5;5;5;3;3;3	5;5;5;3;3;3	Protein DJ-1	Park7	>tr|A2A815|A2A815_MOUSE Protein DJ-1 (Fragment) OS=Mus musculus GN=Park7 PE=2 SV=2;>tr|A2A813|A2A813_MOUSE Protein DJ-1 OS=Mus musculus GN=Park7 PE=1 SV=1;>sp|Q99LX0|PARK7_MOUSE Protein DJ-1 OS=Mus musculus GN=Park7 PE=1 SV=1;>tr|D3K2X3|D3K2X3_MOUSE Trunca	6	5	5	5	5	5	5	57	57	57	14.243	135	135;175;189;73;84;125	8								5		5	3.0958E-20	0.52312	0.6086	33.437	5	0.54213	0.47015	38.481	5	1.0363	0.78511	22.21	5	0.52312	0.6086	33.437	5	0.54213
A2A934;A2A935-2;A2A930;A2A931;A2A935;A2A935-3;A2A933	A2A934;A2A935-2;A2A930;A2A931;A2A935;A2A935-3;A2A933	1;1;1;1;1;1;1	1;1;1;1;1;1;1	1;1;1;1;1;1;1	PR domain zinc finger protein 16	Prdm16	>tr|A2A934|A2A934_MOUSE PR domain zinc finger protein 16 OS=Mus musculus GN=Prdm16 PE=4 SV=1;>sp|A2A935-2|PRD16_MOUSE Isoform 2 of PR domain zinc finger protein 16 OS=Mus musculus GN=Prdm16;>tr|A2A930|A2A930_MOUSE PR domain zinc finger protein 16 OS=Mus mu	7	1	1	1	1	1	1	0.8	0.8	0.8	130.34	1177	1177;1178;1257;1274;1275;1276;1276	6.67					1	1			1	3	0.0076809	0.59402	0.50009	34.521	3	1.0939	0.79433	79.225	3	1.8194	1.2931	37.1	3	0.59402	0.50009	34.521	3	1.0939
Q6A071;A8Y5H7;Q99J07;Q9DBQ0;A2A9B9	Q6A071;A8Y5H7;Q99J07;Q9DBQ0;A2A9B9	1;1;1;1;1	1;1;1;1;1	1;1;1;1;1		Sec14l1	>tr|Q6A071|Q6A071_MOUSE MKIAA4251 protein (Fragment) OS=Mus musculus GN=Sec14l1 PE=2 SV=1;>tr|A8Y5H7|A8Y5H7_MOUSE Protein Sec14l1 OS=Mus musculus GN=Sec14l1 PE=2 SV=1;>tr|Q99J07|Q99J07_MOUSE Protein Sec14l1 OS=Mus musculus GN=Sec14l1 PE=2 SV=1;>tr|Q9DBQ0|Q	5	1	1	1	1	1	1	2.4	2.4	2.4	71.293	630	630;715;716;719;719	4				1						1	0.0085384	1.0485	1.1376	NaN	1	1.6324	1.4935	NaN	1	1.5569	1.2694	NaN	1	1.0485	1.1376	NaN	1	1.6324
A2A9C3-2;A2A9C3;Q6ZQA5	A2A9C3-2;A2A9C3;Q6ZQA5	2;2;1	2;2;1	2;2;1	Protein SZT2	Szt2	>sp|A2A9C3-2|SZT2_MOUSE Isoform 2 of Protein SZT2 OS=Mus musculus GN=Szt2;>sp|A2A9C3|SZT2_MOUSE Protein SZT2 OS=Mus musculus GN=Szt2 PE=1 SV=1;>tr|Q6ZQA5|Q6ZQA5_MOUSE MKIAA0467 protein (Fragment) OS=Mus musculus GN=mKIAA0467 PE=4 SV=2	3	2	2	2	2	2	2	1.2	1.2	1.2	377.52	3430	3430;3431;1520	4		1				1				2	0.00018538	1.8779	2.0264	141.97	2	0.92461	0.74145	159.45	2	0.49235	0.35585	23.138	2	1.8779	2.0264	141.97	2	0.92461
E9PX48;Q8R1A4-2;A2A9M5;Q8R1A4;A2A9M4;Q3U806;Q7TPP0;A2AW79;F6ZJ55;Q8C147;B9EJ70	E9PX48;Q8R1A4-2;A2A9M5;Q8R1A4	18;18;18;18;5;4;3;2;2;1;1	18;18;18;18;5;4;3;2;2;1;1	18;18;18;18;5;4;3;2;2;1;1	Dedicator of cytokinesis protein 7	Dock7	>tr|E9PX48|E9PX48_MOUSE Dedicator of cytokinesis protein 7 OS=Mus musculus GN=Dock7 PE=1 SV=1;>sp|Q8R1A4-2|DOCK7_MOUSE Isoform 2 of Dedicator of cytokinesis protein 7 OS=Mus musculus GN=Dock7;>tr|A2A9M5|A2A9M5_MOUSE Dedicator of cytokinesis protein 7 OS=Mu	11	18	18	18	18	18	18	10.2	10.2	10.2	238.09	2098	2098;2128;2128;2130;727;581;314;241;255;2100;2100	2		20								20	2.2194E-81	1.3204	1.4661	26.502	18	1.6236	1.4849	16.623	18	1.3677	0.97307	22.618	18	1.3204	1.4661	26.502	18	1.6236
A4FUV5;A2AA71;Q3U2P1	A4FUV5;A2AA71;Q3U2P1	2;2;2	2;2;2	2;2;2	Protein transport protein Sec24A	Sec24a	>tr|A4FUV5|A4FUV5_MOUSE Sec24a protein (Fragment) OS=Mus musculus GN=Sec24a PE=2 SV=1;>tr|A2AA71|A2AA71_MOUSE Protein transport protein Sec24A OS=Mus musculus GN=Sec24a PE=1 SV=1;>sp|Q3U2P1|SC24A_MOUSE Protein transport protein Sec24A OS=Mus musculus GN=Se	3	2	2	2	2	2	2	12	12	12	27.987	250	250;1089;1090	3			2							2	2.8368E-05	0.73292	0.76664	22.174	2	1.2635	1.0705	13.727	2	1.6996	1.3098	10.245	2	0.73292	0.76664	22.174	2	1.2635
Q8K258;A2AAN2;Q8BMA6	Q8K258;A2AAN2;Q8BMA6	2;2;2	2;2;2	2;2;2	Signal recognition particle subunit SRP68	Srp68	>tr|Q8K258|Q8K258_MOUSE Srp68 protein OS=Mus musculus GN=Srp68 PE=2 SV=1;>tr|A2AAN2|A2AAN2_MOUSE Signal recognition particle subunit SRP68 OS=Mus musculus GN=Srp68 PE=2 SV=1;>sp|Q8BMA6|SRP68_MOUSE Signal recognition particle subunit SRP68 OS=Mus musculus G	3	2	2	2	2	2	2	11.1	11.1	11.1	38.049	334	334;587;625	5					2					2	1.4602E-31	1.229	1.3559	47.83	2	1.4373	1.1474	11.45	2	1.6929	1.2627	11.641	2	1.229	1.3559	47.83	2	1.4373
B9EJ37;A2AAY5	B9EJ37;A2AAY5	2;2	2;2	2;2	SH3 and PX domain-containing protein 2B	Sh3pxd2b	>tr|B9EJ37|B9EJ37_MOUSE SH3 and PX domains 2B OS=Mus musculus GN=Sh3pxd2b PE=2 SV=1;>sp|A2AAY5|SPD2B_MOUSE SH3 and PX domain-containing protein 2B OS=Mus musculus GN=Sh3pxd2b PE=1 SV=1	2	2	2	2	2	2	2	4.3	4.3	4.3	101.5	908	908;908	3			2							2	0.001724	1.1944	1.3295	4.6655	2	1.6343	1.3193	16.66	2	1.1297	0.90259	26.211	2	1.1944	1.3295	4.6655	2	1.6343
A2AC65;Q61805	A2AC65;Q61805	3;3	3;3	3;3	Lipopolysaccharide-binding protein	Lbp	>tr|A2AC65|A2AC65_MOUSE Lipopolysaccharide-binding protein OS=Mus musculus GN=Lbp PE=2 SV=1;>sp|Q61805|LBP_MOUSE Lipopolysaccharide-binding protein OS=Mus musculus GN=Lbp PE=1 SV=2	2	3	3	3	3	3	3	37.4	37.4	37.4	13.134	123	123;481	5					3					3	2.6226E-08	1.0911	1.1497	108.79	3	1.669	1.1614	16.48	3	1.3323	0.9958	102.13	3	1.0911	1.1497	108.79	3	1.669
Q8BQZ4;F8WHN4;A2ACC6;E9Q0J2;B2RRF1;Q8BQZ4-2;A2ACC7	Q8BQZ4;F8WHN4;A2ACC6;E9Q0J2;B2RRF1;Q8BQZ4-2;A2ACC7	2;2;2;2;2;1;1	2;2;2;2;2;1;1	2;2;2;2;2;1;1	Ral GTPase-activating protein subunit beta	Ralgapb	>sp|Q8BQZ4|RLGPB_MOUSE Ral GTPase-activating protein subunit beta OS=Mus musculus GN=Ralgapb PE=1 SV=2;>tr|F8WHN4|F8WHN4_MOUSE Ral GTPase-activating protein subunit beta OS=Mus musculus GN=Ralgapb PE=2 SV=1;>tr|A2ACC6|A2ACC6_MOUSE Ral GTPase-activating pro	7	2	2	2	2	2	2	2.4	2.4	2.4	165.2	1484	1484;1491;1495;1507;1507;490;1173	2		2								2	1.0122E-14	1.0643	1.1941	30.023	2	1.2629	1.16	11.283	2	1.1866	0.86807	23.908	2	1.0643	1.1941	30.023	2	1.2629
A2ADA5;A2ADA5-2;A2ADA5-3	A2ADA5;A2ADA5-2	3;2;1	3;2;1	3;2;1	tRNA pseudouridine synthase-like 1	Pusl1	>sp|A2ADA5|PUSL1_MOUSE tRNA pseudouridine synthase-like 1 OS=Mus musculus GN=Pusl1 PE=2 SV=1;>sp|A2ADA5-2|PUSL1_MOUSE Isoform 2 of tRNA pseudouridine synthase-like 1 OS=Mus musculus GN=Pusl1	3	3	3	3	3	3	3	14.4	14.4	14.4	31.992	291	291;280;219	8								3		3	5.3807E-07	0.60667	0.66222	60.105	3	0.54976	0.38646	35.67	3	0.51566	0.39146	58.938	3	0.60667	0.66222	60.105	3	0.54976
Q9CQY5-2;Q9CQY5-3;F6TBV1;Q9CQY5;F6WHL0;A2ADH1	Q9CQY5-2;Q9CQY5-3;F6TBV1;Q9CQY5;F6WHL0;A2ADH1	1;1;1;1;1;1	1;1;1;1;1;1	1;1;1;1;1;1	Magnesium transporter protein 1	Magt1	>sp|Q9CQY5-2|MAGT1_MOUSE Isoform 2 of Magnesium transporter protein 1 OS=Mus musculus GN=Magt1;>sp|Q9CQY5-3|MAGT1_MOUSE Isoform 3 of Magnesium transporter protein 1 OS=Mus musculus GN=Magt1;>tr|F6TBV1|F6TBV1_MOUSE Magnesium transporter protein 1 (Fragment)	6	1	1	1	1	1	1	2.9	2.9	2.9	34.568	306	306;312;312;335;343;368	8								1		1	0.00046888	0.96175	1.0916	NaN	1	1.4599	1.2305	NaN	1	1.4932	1.1395	NaN	1	0.96175	1.0916	NaN	1	1.4599
A2AE03;Q9QZD9;Q3T9Y8	A2AE03;Q9QZD9;Q3T9Y8	1;1;1	1;1;1	1;1;1	Eukaryotic translation initiation factor 3 subunit I	Eif3i	>tr|A2AE03|A2AE03_MOUSE Eukaryotic translation initiation factor 3 subunit I (Fragment) OS=Mus musculus GN=Eif3i PE=2 SV=1;>sp|Q9QZD9|EIF3I_MOUSE Eukaryotic translation initiation factor 3 subunit I OS=Mus musculus GN=Eif3i PE=1 SV=1;>tr|Q3T9Y8|Q3T9Y8_MOUS	3	1	1	1	1	1	1	7.3	7.3	7.3	18.228	165	165;325;325	7							1			1	0.00023559	0.6846	0.7772	NaN	1	1.0337	0.9105	NaN	1	1.5291	1.2568	NaN	1	0.6846	0.7772	NaN	1	1.0337
Q99LI2;A2AEM2	Q99LI2;A2AEM2	1;1	1;1	1;1	Chloride channel CLIC-like protein 1	Clcc1	>sp|Q99LI2|CLCC1_MOUSE Chloride channel CLIC-like protein 1 OS=Mus musculus GN=Clcc1 PE=1 SV=1;>tr|A2AEM2|A2AEM2_MOUSE Chloride channel CLIC-like 1, isoform CRA_a OS=Mus musculus GN=Clcc1 PE=1 SV=1	2	1	1	1	1	1	1	2.8	2.8	2.8	60.621	539	539;544	5					1					1	0.011474	1.0189	0.87703	NaN	1	1.5249	1.0387	NaN	1	1.4966	0.99215	NaN	1	1.0189	0.87703	NaN	1	1.5249
O35638;A2AFF6	O35638;A2AFF6	3;3	3;3	3;3	Cohesin subunit SA-2	Stag2	>sp|O35638|STAG2_MOUSE Cohesin subunit SA-2 OS=Mus musculus GN=Stag2 PE=1 SV=3;>tr|A2AFF6|A2AFF6_MOUSE Cohesin subunit SA-2 OS=Mus musculus GN=Stag2 PE=1 SV=1	2	3	3	3	3	3	3	3.2	3.2	3.2	141.28	1231	1231;1268	3			4							4	6.0639E-16	1.927	2.012	52.812	4	3.0046	2.2815	12.219	4	1.5065	1.0341	51.244	4	1.927	2.012	52.812	4	3.0046
Q7TMY8-4;Q7TMY8-3;Q7TMY8;Q4JG03;A2AFQ0;Q7TMY8-2;Q8BKX3;Q3TNP1;F6XP90;F6UYC1;Q3TL29;Q3TMX4;Q8C0G8	Q7TMY8-4;Q7TMY8-3;Q7TMY8;Q4JG03;A2AFQ0;Q7TMY8-2	7;7;7;7;7;6;3;2;2;1;1;1;1	7;7;7;7;7;6;3;2;2;1;1;1;1	7;7;7;7;7;6;3;2;2;1;1;1;1	E3 ubiquitin-protein ligase HUWE1	Huwe1	>sp|Q7TMY8-4|HUWE1_MOUSE Isoform 4 of E3 ubiquitin-protein ligase HUWE1 OS=Mus musculus GN=Huwe1;>sp|Q7TMY8-3|HUWE1_MOUSE Isoform 3 of E3 ubiquitin-protein ligase HUWE1 OS=Mus musculus GN=Huwe1;>sp|Q7TMY8|HUWE1_MOUSE E3 ubiquitin-protein ligase HUWE1 OS=Mu	13	7	7	7	7	7	7	2.3	2.3	2.3	419.49	3832	3832;4362;4377;4378;4378;3364;1411;914;1176;150;168;617;762	1	7									7	3.0407E-13	0.70803	1.032	46.517	7	1.1938	0.97486	58.701	7	1.8706	1.0648	47.553	7	0.70803	1.032	46.517	7	1.1938
A2AFQ7;Q9D8X5	A2AFQ7;Q9D8X5	1;1	1;1	1;1	CCR4-NOT transcription complex subunit 8	Cnot8	>tr|A2AFQ7|A2AFQ7_MOUSE CCR4-NOT transcription complex subunit 8 (Fragment) OS=Mus musculus GN=Cnot8 PE=2 SV=1;>sp|Q9D8X5|CNOT8_MOUSE CCR4-NOT transcription complex subunit 8 OS=Mus musculus GN=Cnot8 PE=2 SV=1	2	1	1	1	1	1	1	14.7	14.7	14.7	8.697	75	75;292	8								1		1	0.0093974	0.77554	0.86456	NaN	1	1.0954	0.95349	NaN	1	1.4124	1.0731	NaN	1	0.77554	0.86456	NaN	1	1.0954
Z4YL78;A2AGT5-2;A2AGT5-3;K3W4R5;A2AGT5;Q4V782;Q8K250;Q6PB55;Q80U79	Z4YL78;A2AGT5-2;A2AGT5-3;K3W4R5;A2AGT5	5;5;5;5;5;2;2;2;2	5;5;5;5;5;2;2;2;2	5;5;5;5;5;2;2;2;2	Cytoskeleton-associated protein 5	Ckap5	>tr|Z4YL78|Z4YL78_MOUSE Cytoskeleton-associated protein 5 OS=Mus musculus GN=Ckap5 PE=4 SV=1;>sp|A2AGT5-2|CKAP5_MOUSE Isoform 2 of Cytoskeleton-associated protein 5 OS=Mus musculus GN=Ckap5;>sp|A2AGT5-3|CKAP5_MOUSE Isoform 3 of Cytoskeleton-associated prot	9	5	5	5	5	5	5	3.5	3.5	3.5	218.71	1972	1972;1972;2011;2032;2032;771;838;852;1711	2		5								5	1.0411E-40	0.58568	0.68949	85.62	5	1.3837	1.1051	16.576	5	2.0907	1.4785	22.337	4	0.58568	0.68949	85.62	5	1.3837
Q5FWK3;Q8BQW4;A2AH25	Q5FWK3;Q8BQW4;A2AH25	1;1;1	1;1;1	1;1;1	Rho GTPase-activating protein 1	Arhgap1	>sp|Q5FWK3|RHG01_MOUSE Rho GTPase-activating protein 1 OS=Mus musculus GN=Arhgap1 PE=1 SV=1;>tr|Q8BQW4|Q8BQW4_MOUSE Putative uncharacterized protein OS=Mus musculus GN=Arhgap1 PE=2 SV=1;>tr|A2AH25|A2AH25_MOUSE Rho GTPase-activating protein 1 OS=Mus musculu	3	1	1	1	1	1	1	3.2	3.2	3.2	50.41	439	439;479;479	6						2				2	0.0040583	0.40682	0.45917	NaN	1	0.84742	0.80393	NaN	1	1.7854	1.4329	NaN	1	0.40682	0.45917	NaN	1	0.84742
G3UZ34;Q7TMX4;Q543F1;Q3U5Q3;Q3TMY8;O08810;A2AH85;Q6A0E3;G3UXK8	G3UZ34;Q7TMX4;Q543F1;Q3U5Q3;Q3TMY8;O08810;A2AH85;Q6A0E3	9;9;9;9;9;9;9;9;2	9;9;9;9;9;9;9;9;2	9;9;9;9;9;9;9;9;2	116 kDa U5 small nuclear ribonucleoprotein component	Eftud2	>tr|G3UZ34|G3UZ34_MOUSE 116 kDa U5 small nuclear ribonucleoprotein component OS=Mus musculus GN=Eftud2 PE=2 SV=1;>tr|Q7TMX4|Q7TMX4_MOUSE Elongation factor Tu GTP binding domain containing 2 OS=Mus musculus GN=Eftud2 PE=2 SV=1;>tr|Q543F1|Q543F1_MOUSE Putati	9	9	9	9	9	9	9	12.7	12.7	12.7	108.34	962	962;971;971;971;971;971;972;976;85	3			10							10	1.5265E-32	1.3248	1.2317	42.06	10	1.9301	1.5346	19.039	10	1.6055	1.0991	60.337	10	1.3248	1.2317	42.06	10	1.9301
A2AHX9;Q64373-2;Q9QWX2;Q64373-3;Q64373-4;Q99N35;Q99N36;Q64373;Q5HZH3;Q3T9W4;O35843;A2AHX7;A2AHX8	A2AHX9;Q64373-2;Q9QWX2;Q64373-3;Q64373-4;Q99N35;Q99N36;Q64373;Q5HZH3;Q3T9W4;O35843;A2AHX7;A2AHX8	2;2;2;2;2;2;2;2;2;2;2;1;1	2;2;2;2;2;2;2;2;2;2;2;1;1	2;2;2;2;2;2;2;2;2;2;2;1;1	Bcl-2-like protein 1	Bcl2l1	>tr|A2AHX9|A2AHX9_MOUSE Bcl-2-like protein 1 (Fragment) OS=Mus musculus GN=Bcl2l1 PE=2 SV=1;>sp|Q64373-2|B2CL1_MOUSE Isoform Bcl-X(S) of Bcl-2-like protein 1 OS=Mus musculus GN=Bcl2l1;>tr|Q9QWX2|Q9QWX2_MOUSE Bcl-2-like protein 1 (Fragment) OS=Mus musculus	13	2	2	2	2	2	2	13	13	13	17.127	154	154;170;188;209;214;217;219;233;233;233;235;78;96	8								2		2	5.8226E-05	0.77533	0.8692	10.146	2	0.83035	0.71037	8.1974	2	1.1658	0.88726	6.0619	2	0.77533	0.8692	10.146	2	0.83035
Q8BK51;A2AIW9;Q3UDE0;Q3TY06;Q9DC61;Q3TTM6	Q8BK51;A2AIW9;Q3UDE0;Q3TY06;Q9DC61;Q3TTM6	9;9;9;9;9;8	9;9;9;9;9;8	9;9;9;9;9;8	Mitochondrial-processing peptidase subunit alpha	Pmpca	>tr|Q8BK51|Q8BK51_MOUSE Putative uncharacterized protein OS=Mus musculus GN=Pmpca PE=2 SV=1;>tr|A2AIW9|A2AIW9_MOUSE Mitochondrial-processing peptidase subunit alpha OS=Mus musculus GN=Pmpca PE=1 SV=1;>tr|Q3UDE0|Q3UDE0_MOUSE Putative uncharacterized protein	6	9	9	9	9	9	9	24.3	24.3	24.3	48.454	441	441;441;464;519;524;524	6						9				9	2.9141E-38	1.0865	1.2391	62.815	8	1.2739	1.0894	14.524	8	1.1473	0.9358	50.9	8	1.0865	1.2391	62.815	8	1.2739
A2AJ72;Q3TIX6;Q3ULP9;F7AM43;A2AJ71	A2AJ72;Q3TIX6;Q3ULP9;F7AM43	4;4;3;2;1	3;3;2;2;1	3;3;2;2;1		Fubp3	>tr|A2AJ72|A2AJ72_MOUSE MCG130458 OS=Mus musculus GN=Fubp3 PE=4 SV=1;>tr|Q3TIX6|Q3TIX6_MOUSE Protein Fubp3 OS=Mus musculus GN=Fubp3 PE=2 SV=1;>tr|Q3ULP9|Q3ULP9_MOUSE Putative uncharacterized protein OS=Mus musculus GN=Fubp3 PE=2 SV=1;>tr|F7AM43|F7AM43_MOUS	5	4	3	3	4	3	3	10.4	9	9	61.447	569	569;575;575;264;97	5					6					6	1.1614E-25	0.71776	0.76664	24.732	6	1.367	0.96737	15.67	6	1.9241	1.4395	28.467	6	0.71776	0.76664	24.732	6	1.367
A2AJI1;A2AJI0-2;A8Y5P4;A2AJI0	A2AJI1;A2AJI0-2;A8Y5P4;A2AJI0	1;1;1;1	1;1;1;1	1;1;1;1	MAP7 domain-containing protein 1	Map7d1	>tr|A2AJI1|A2AJI1_MOUSE MAP7 domain-containing protein 1 OS=Mus musculus GN=Map7d1 PE=1 SV=1;>sp|A2AJI0-2|MA7D1_MOUSE Isoform 2 of MAP7 domain-containing protein 1 OS=Mus musculus GN=Map7d1;>tr|A8Y5P4|A8Y5P4_MOUSE MAP7 domain-containing protein 1 OS=Mus mu	4	1	1	1	1	1	1	1.8	1.8	1.8	85.763	774	774;809;814;846	3			1							1	0.00079286	0.98596	1.0282	NaN	1	1.1203	0.9421	NaN	1	1.308	1.0139	NaN	1	0.98596	1.0282	NaN	1	1.1203
A2AK70;P48760-2;P48760-5;P48760-4;P48760;P48760-3	A2AK70;P48760-2;P48760-5;P48760-4;P48760;P48760-3	1;1;1;1;1;1	1;1;1;1;1;1	1;1;1;1;1;1	Folylpolyglutamate synthase, mitochondrial	Fpgs	>tr|A2AK70|A2AK70_MOUSE Folylpolyglutamate synthase, mitochondrial (Fragment) OS=Mus musculus GN=Fpgs PE=2 SV=1;>sp|P48760-2|FOLC_MOUSE Isoform 2 of Folylpolyglutamate synthase, mitochondrial OS=Mus musculus GN=Fpgs;>sp|P48760-5|FOLC_MOUSE Isoform 5 of Fol	6	1	1	1	1	1	1	7	7	7	27.613	243	243;545;560;583;587;591	5					1					1	1.1191E-08	0.91082	1.0665	NaN	1	0.84471	0.7482	NaN	1	0.83007	0.67075	NaN	1	0.91082	1.0665	NaN	1	0.84471
O09044;A2AKH4;Q9D3L3;B0R029;E9Q8A1;B0R030;P60879	O09044;A2AKH4;Q9D3L3;B0R029;E9Q8A1;B0R030	6;6;6;5;5;5;1	6;6;6;5;5;5;1	6;6;6;5;5;5;1	Synaptosomal-associated protein 23;Synaptosomal-associated protein	Snap23	>sp|O09044|SNP23_MOUSE Synaptosomal-associated protein 23 OS=Mus musculus GN=Snap23 PE=1 SV=1;>tr|A2AKH4|A2AKH4_MOUSE Synaptosomal-associated protein OS=Mus musculus GN=Snap23 PE=2 SV=1;>tr|Q9D3L3|Q9D3L3_MOUSE Synaptosomal-associated protein OS=Mus musculu	7	6	6	6	6	6	6	36.7	36.7	36.7	23.261	210	210;210;221;85;98;161;206	8								9		9	3.7007E-104	1.3681	1.459	30.607	9	1.6155	1.2451	15.354	9	1.1888	0.91907	9.8464	9	1.3681	1.459	30.607	9	1.6155
A2AKH7;Q9D1G5;Q8JZX5;Q9CSK4;Q9CTX7	A2AKH7;Q9D1G5;Q8JZX5;Q9CSK4	3;3;3;3;1	3;3;3;3;1	3;3;3;3;1	Leucine-rich repeat-containing protein 57	Lrrc57	>tr|A2AKH7|A2AKH7_MOUSE Leucine-rich repeat-containing protein 57 (Fragment) OS=Mus musculus GN=Lrrc57 PE=2 SV=2;>sp|Q9D1G5|LRC57_MOUSE Leucine-rich repeat-containing protein 57 OS=Mus musculus GN=Lrrc57 PE=2 SV=1;>tr|Q8JZX5|Q8JZX5_MOUSE Leucine rich repea	5	3	3	3	3	3	3	16.5	16.5	16.5	24.132	218	218;239;239;289;264	8								3		3	1.5219E-07	3.192	3.3737	63.285	3	1.1071	0.78181	19.71	3	0.4156	0.2961	74.389	3	3.192	3.3737	63.285	3	1.1071
A2AKI5;P43406;Q3U4C8;Q80Y67	A2AKI5;P43406;Q3U4C8	9;9;5;1	9;9;5;1	9;9;5;1	Integrin alpha-V;Integrin alpha-V heavy chain;Integrin alpha-V light chain	Itgav	>tr|A2AKI5|A2AKI5_MOUSE Integrin alpha-V light chain OS=Mus musculus GN=Itgav PE=2 SV=1;>sp|P43406|ITAV_MOUSE Integrin alpha-V OS=Mus musculus GN=Itgav PE=1 SV=2;>tr|Q3U4C8|Q3U4C8_MOUSE Putative uncharacterized protein (Fragment) OS=Mus musculus GN=Itgav P	4	9	9	9	9	9	9	12.2	12.2	12.2	111.51	1008	1008;1044;622;175	3.5			9					1		10	6.5253E-25	1.4028	1.5853	19.695	8	1.1395	0.9613	20.987	8	0.94204	0.73212	17.455	8	1.4028	1.5853	19.695	8	1.1395
G3UYJ3;A2AKV9;Q5HZI9;A2AKW0	G3UYJ3;A2AKV9;Q5HZI9;A2AKW0	1;1;1;1	1;1;1;1	1;1;1;1	Solute carrier family 25 member 51	Slc25a51	>tr|G3UYJ3|G3UYJ3_MOUSE Solute carrier family 25 member 51 (Fragment) OS=Mus musculus GN=Slc25a51 PE=2 SV=2;>tr|A2AKV9|A2AKV9_MOUSE Solute carrier family 25 member 51 (Fragment) OS=Mus musculus GN=Slc25a51 PE=2 SV=2;>sp|Q5HZI9|S2551_MOUSE Solute carrier fa	4	1	1	1	1	1	1	9.7	9.7	9.7	22.072	195	195;205;298;315	7							2			2	3.2916E-15	0.79536	0.86861	11.516	2	1.1036	0.94568	7.3539	2	1.3298	1.059	5.5829	2	0.79536	0.86861	11.516	2	1.1036
Q6P6I7;A2AL12;Q8BG05;Q5FB19;Q3UZG3;Q5U3M2;Q58E39;A2AL13;V9GX38	Q6P6I7;A2AL12;Q8BG05;Q5FB19;Q3UZG3;Q5U3M2;Q58E39	12;12;12;12;12;10;8;3;2	1;1;1;1;1;0;0;0;0	1;1;1;1;1;0;0;0;0	Heterogeneous nuclear ribonucleoprotein A3	Hnrnpa3	>tr|Q6P6I7|Q6P6I7_MOUSE Hnrpa3 protein OS=Mus musculus GN=Hnrnpa3 PE=2 SV=1;>tr|A2AL12|A2AL12_MOUSE Heterogeneous nuclear ribonucleoprotein A3 OS=Mus musculus GN=Hnrnpa3 PE=2 SV=1;>sp|Q8BG05|ROA3_MOUSE Heterogeneous nuclear ribonucleoprotein A3 OS=Mus musc	9	12	1	1	12	1	1	39.6	4.7	4.7	34.376	318	318;318;379;379;379;313;263;194;357	6						1				1	5.5262E-139	0.72011	0.83955	NaN	1	2.044	2.2901	NaN	1	2.8397	2.898	NaN	1	0.72011	0.83955	NaN	1	2.044
Q8C0I1;A2AL50;H3BKN2;A2AL49;Q8BKC4;Q3TNW8;H3BIY5	Q8C0I1;A2AL50;H3BKN2;A2AL49;Q8BKC4	13;13;11;9;7;4;1	13;13;11;9;7;4;1	13;13;11;9;7;4;1	Alkyldihydroxyacetonephosphate synthase, peroxisomal	Agps	>sp|Q8C0I1|ADAS_MOUSE Alkyldihydroxyacetonephosphate synthase, peroxisomal OS=Mus musculus GN=Agps PE=1 SV=1;>tr|A2AL50|A2AL50_MOUSE Alkyldihydroxyacetonephosphate synthase, peroxisomal OS=Mus musculus GN=Agps PE=1 SV=1;>tr|H3BKN2|H3BKN2_MOUSE Alkyldihydro	7	13	13	13	13	13	13	27.4	27.4	27.4	71.683	645	645;671;568;508;405;177;57	5					15					15	6.9567E-110	1.2104	1.3159	28.217	14	1.4596	1.1126	25.817	14	1.1839	0.87294	19.484	14	1.2104	1.3159	28.217	14	1.4596
Q8CBM2;Q9EQ66;A2AL85;Q8BSY0;Q8BQK0;A2AL71;Q9EQ63;Q9EQ62;A2AL77;A2AL83;A2AL79;Q9EQ64;Q9CR06;Q9D7J8;Q6P8S1;Q920F7;A2AL74;Q8CH79;A2AL78;Q9EQ67;Q920F8;A2AL76;Q920F9;A2AL75;Q91WG6;Q3TU40;Q9EQ65;A2AL81	Q8CBM2;Q9EQ66;A2AL85;Q8BSY0;Q8BQK0	8;8;8;8;7;1;1;1;1;1;1;1;1;1;1;1;1;1;1;1;1;1;1;1;1;1;1;1	8;8;8;8;7;1;1;1;1;1;1;1;1;1;1;1;1;1;1;1;1;1;1;1;1;1;1;1	8;8;8;8;7;1;1;1;1;1;1;1;1;1;1;1;1;1;1;1;1;1;1;1;1;1;1;1	Aspartyl/asparaginyl beta-hydroxylase	Asph	>tr|Q8CBM2|Q8CBM2_MOUSE Aspartyl/asparaginyl beta-hydroxylase OS=Mus musculus GN=Asph PE=2 SV=1;>tr|Q9EQ66|Q9EQ66_MOUSE Aspartly beta-hydroxylase OS=Mus musculus GN=ASPH PE=4 SV=1;>tr|A2AL85|A2AL85_MOUSE Aspartyl/asparaginyl beta-hydroxylase OS=Mus musculu	28	8	8	8	8	8	8	17	17	17	75.127	658	658;689;725;741;725;73;133;147;149;163;197;207;207;212;212;215;215;245;245;258;259;261;270;272;292;294;308;310	3.45			8	2		1				11	3.7394E-58	1.5778	1.5979	54.33	10	2.5701	1.9626	27.318	10	1.6324	1.1117	34.705	11	1.5778	1.5979	54.33	10	2.5701
I6L9E0;P09925;Q3U3J6;A2ALA6;V9GXE6	I6L9E0;P09925;Q3U3J6;A2ALA6;V9GXE6	3;3;3;3;2	3;3;3;3;2	3;3;3;3;2	Surfeit locus protein 1	Surf1	>tr|I6L9E0|I6L9E0_MOUSE Surf1 protein OS=Mus musculus GN=Surf1 PE=2 SV=1;>sp|P09925|SURF1_MOUSE Surfeit locus protein 1 OS=Mus musculus GN=Surf1 PE=2 SV=3;>tr|Q3U3J6|Q3U3J6_MOUSE Putative uncharacterized protein OS=Mus musculus GN=Surf1 PE=2 SV=1;>tr|A2ALA	5	3	3	3	3	3	3	17.1	17.1	17.1	29.966	263	263;306;308;338;248	8								4		4	4.9789E-78	1.0288	1.1707	15.933	4	0.90014	0.75008	30.443	4	0.988	0.74953	21.979	4	1.0288	1.1707	15.933	4	0.90014
Q8C048;A2ALL9;Q0VF55;Q0VF54;S4R1C4	Q8C048;A2ALL9;Q0VF55;Q0VF54;S4R1C4	5;5;5;3;3	1;1;1;1;0	1;1;1;1;0		Atp2b3	>tr|Q8C048|Q8C048_MOUSE Protein Atp2b3 OS=Mus musculus GN=Atp2b3 PE=2 SV=1;>tr|A2ALL9|A2ALL9_MOUSE Protein Atp2b3 OS=Mus musculus GN=Atp2b3 PE=1 SV=1;>tr|Q0VF55|Q0VF55_MOUSE ATPase, Ca++ transporting, plasma membrane 3 OS=Mus musculus GN=Atp2b3 PE=2 SV=1;>	5	5	1	1	5	1	1	6.2	0.8	0.8	125.71	1144	1144;1173;1220;1109;1154	3			1							1	8.2593E-28	0.60246	0.70855	NaN	1	0.66215	0.54368	NaN	1	1.0375	0.76431	NaN	1	0.60246	0.70855	NaN	1	0.66215
Q3V0C5-4;Q3V0C5-3;A2ALR8;A2ALR9;Q3V0C5;Q3V0C5-5;Q3V0C5-2	Q3V0C5-4;Q3V0C5-3;A2ALR8;A2ALR9;Q3V0C5;Q3V0C5-5;Q3V0C5-2	1;1;1;1;1;1;1	1;1;1;1;1;1;1	1;1;1;1;1;1;1	Ubiquitin carboxyl-terminal hydrolase 48	Usp48	>sp|Q3V0C5-4|UBP48_MOUSE Isoform 4 of Ubiquitin carboxyl-terminal hydrolase 48 OS=Mus musculus GN=Usp48;>sp|Q3V0C5-3|UBP48_MOUSE Isoform 3 of Ubiquitin carboxyl-terminal hydrolase 48 OS=Mus musculus GN=Usp48;>tr|A2ALR8|A2ALR8_MOUSE Ubiquitin carboxyl-termi	7	1	1	1	1	1	1	2.5	2.5	2.5	55.884	484	484;485;631;1036;1052;1053;1080	9									2	2	0.00086487	0.78614	1.1195	1.6689	2	1.1761	0.98301	0.12275	2	1.5419	1.0871	0.14783	2	0.78614	1.1195	1.6689	2	1.1761
A2ALU4;A7TU71	A2ALU4;A7TU71	1;1	1;1	1;1	Protein Shroom2	Shroom2	>sp|A2ALU4|SHRM2_MOUSE Protein Shroom2 OS=Mus musculus GN=Shroom2 PE=1 SV=1;>tr|A7TU71|A7TU71_MOUSE Protein Shroom2 OS=Mus musculus GN=Shroom2 PE=1 SV=1	2	1	1	1	1	1	1	0.9	0.9	0.9	164.7	1481	1481;1487	2		1								1	0.0098664	NaN	NaN	NaN	0	NaN	NaN	NaN	0	NaN	NaN	NaN	0	NaN	NaN	NaN	0	NaN
A2ALV5	A2ALV5	1	1	1		AI481877	>tr|A2ALV5|A2ALV5_MOUSE Protein AI481877 OS=Mus musculus GN=AI481877 PE=4 SV=1	1	1	1	1	1	1	1	0.9	0.9	0.9	168.06	1481	1481	6						1				1	0.0059507	3.0727	3.1483	NaN	1	1.7197	1.2534	NaN	1	0.52308	0.36429	NaN	1	3.0727	3.1483	NaN	1	1.7197
A2AMH8;A2AMH3;Q6X893;A2AMH5;Q6X893-2;A2AMH4	A2AMH8;A2AMH3;Q6X893;A2AMH5;Q6X893-2;A2AMH4	1;1;1;1;1;1	1;1;1;1;1;1	1;1;1;1;1;1	Choline transporter-like protein 1	Slc44a1	>tr|A2AMH8|A2AMH8_MOUSE Choline transporter-like protein 1 OS=Mus musculus GN=Slc44a1 PE=2 SV=1;>tr|A2AMH3|A2AMH3_MOUSE Choline transporter-like protein 1 OS=Mus musculus GN=Slc44a1 PE=2 SV=1;>sp|Q6X893|CTL1_MOUSE Choline transporter-like protein 1 OS=Mus	6	1	1	1	1	1	1	2.9	2.9	2.9	50.569	446	446;526;653;656;718;718	8								1		1	0.0077899	0.3989	0.46211	NaN	1	0.59388	0.51292	NaN	1	1.5398	1.1785	NaN	1	0.3989	0.46211	NaN	1	0.59388
Q80XI3-2;Z4YKC4;Q80XI3-4;Q80XI3;A2AMI2;Q80XI3-3;Q6DI78;A2AMI7;Q3V075	Q80XI3-2;Z4YKC4;Q80XI3-4;Q80XI3;A2AMI2;Q80XI3-3;Q6DI78;A2AMI7	5;5;5;5;5;5;4;4;1	4;4;4;4;4;4;3;3;1	4;4;4;4;4;4;3;3;1	Eukaryotic translation initiation factor 4 gamma 3	Eif4g3	>sp|Q80XI3-2|IF4G3_MOUSE Isoform 2 of Eukaryotic translation initiation factor 4 gamma 3 OS=Mus musculus GN=Eif4g3;>tr|Z4YKC4|Z4YKC4_MOUSE Eukaryotic translation initiation factor 4 gamma 3 OS=Mus musculus GN=Eif4g3 PE=4 SV=1;>sp|Q80XI3-4|IF4G3_MOUSE Isofo	9	5	4	4	5	4	4	3.5	2.8	2.8	172.86	1560	1560;1567;1578;1579;1579;1590;925;1002;591	3		4					1			5	2.3971E-20	1.074	1.3448	12.166	5	2.2141	1.7663	34.795	5	1.5298	1.2563	56.053	5	1.074	1.3448	12.166	5	2.2141
F6S4G2;Q8BX08;A2AMQ5;Q99L43	F6S4G2;Q8BX08;A2AMQ5;Q99L43	2;2;2;2	2;2;2;2	2;2;2;2	Phosphatidate cytidylyltransferase;Phosphatidate cytidylyltransferase 2	Cds2	>tr|F6S4G2|F6S4G2_MOUSE Phosphatidate cytidylyltransferase (Fragment) OS=Mus musculus GN=Cds2 PE=3 SV=1;>tr|Q8BX08|Q8BX08_MOUSE Phosphatidate cytidylyltransferase OS=Mus musculus GN=Cds2 PE=2 SV=1;>tr|A2AMQ5|A2AMQ5_MOUSE Phosphatidate cytidylyltransferase	4	2	2	2	2	2	2	16	16	16	21.633	194	194;367;427;444	5.5					1	1				2	0.00013419	1.0381	1.1751	NaN	1	1.6067	1.4914	NaN	1	1.5477	1.2121	NaN	1	1.0381	1.1751	NaN	1	1.6067
B7ZJH8;B7ZJH9;B7ZJH7;O55242-2;A2AMS0;O55242	B7ZJH8;B7ZJH9;B7ZJH7;O55242-2;A2AMS0;O55242	1;1;1;1;1;1	1;1;1;1;1;1	1;1;1;1;1;1	Sigma non-opioid intracellular receptor 1	Oprs1;Sigmar1	>tr|B7ZJH8|B7ZJH8_MOUSE Sigma 1 receptor variant SR-1D OS=Mus musculus GN=Sigmar1 PE=4 SV=1;>tr|B7ZJH9|B7ZJH9_MOUSE Sigma 1 receptor variant SR-1E OS=Mus musculus GN=Sigmar1 PE=2 SV=1;>tr|B7ZJH7|B7ZJH7_MOUSE Sigma 1 receptor variant SR-1C OS=Mus musculus G	6	1	1	1	1	1	1	10.5	10.5	10.5	13.002	114	114;156;185;192;192;223	8								1		1	3.0974E-07	NaN	NaN	NaN	0	NaN	NaN	NaN	0	NaN	NaN	NaN	0	NaN	NaN	NaN	0	NaN
A2AMV1;Q9D0I8;A2AMU9;D6RCI7;Q9QYY3	A2AMV1;Q9D0I8;A2AMU9;D6RCI7;Q9QYY3	2;2;2;1;1	2;2;2;1;1	2;2;2;1;1	mRNA turnover protein 4 homolog	Mrto4;2610012O22Rik	>tr|A2AMV1|A2AMV1_MOUSE RIKEN cDNA 2610012O22, isoform CRA_a OS=Mus musculus GN=Mrto4 PE=3 SV=1;>sp|Q9D0I8|MRT4_MOUSE mRNA turnover protein 4 homolog OS=Mus musculus GN=Mrto4 PE=2 SV=1;>tr|A2AMU9|A2AMU9_MOUSE Mrto4 protein OS=Mus musculus GN=Mrto4 PE=2 SV=	5	2	2	2	2	2	2	11.8	11.8	11.8	27.417	238	238;239;239;61;207	8								2		2	3.7251E-14	1.1848	1.447	63.331	2	1.6565	1.2996	5.4882	2	2.0751	1.454	NaN	1	1.1848	1.447	63.331	2	1.6565
Q3TRH8;A2AMW0;Q923G3;Q3TVK4;P47757-2;P47757-4;P47757;F6YHZ8;F7CAZ6;P97856;Q9D9A5	Q3TRH8;A2AMW0;Q923G3;Q3TVK4;P47757-2;P47757-4;P47757;F6YHZ8;F7CAZ6;P97856	6;6;6;6;6;6;5;4;4;3;1	6;6;6;6;6;6;5;4;4;3;1	6;6;6;6;6;6;5;4;4;3;1	F-actin-capping protein subunit beta	Capzb	>tr|Q3TRH8|Q3TRH8_MOUSE Putative uncharacterized protein OS=Mus musculus GN=Capzb PE=2 SV=1;>tr|A2AMW0|A2AMW0_MOUSE Capping protein (Actin filament) muscle Z-line, beta, isoform CRA_a OS=Mus musculus GN=Capzb PE=1 SV=1;>tr|Q923G3|Q923G3_MOUSE Capping prote	11	6	6	6	6	6	6	28.8	28.8	28.8	29.196	260	260;260;272;272;272;301;277;188;204;90;132	7							6			6	2.8498E-73	0.63185	0.71141	13.704	6	0.75681	0.64349	31.917	6	1.2141	0.92057	35.611	6	0.63185	0.71141	13.704	6	0.75681
A2AN08-3;A2AN08;A2AN08-5;F6SSP6;A2AN08-2;Z4YMA7;A2AN08-4;A2VCS3	A2AN08-3;A2AN08;A2AN08-5	33;33;33;14;13;10;5;2	33;33;33;14;13;10;5;2	33;33;33;14;13;10;5;2	E3 ubiquitin-protein ligase UBR4	Ubr4	>sp|A2AN08-3|UBR4_MOUSE Isoform 3 of E3 ubiquitin-protein ligase UBR4 OS=Mus musculus GN=Ubr4;>sp|A2AN08|UBR4_MOUSE E3 ubiquitin-protein ligase UBR4 OS=Mus musculus GN=Ubr4 PE=1 SV=1;>sp|A2AN08-5|UBR4_MOUSE Isoform 5 of E3 ubiquitin-protein ligase UBR4 OS=	8	33	33	33	33	33	33	8.8	8.8	8.8	570.29	5156	5156;5180;5208;2065;2021;1301;474;469	1	34									34	1.4681E-103	0.51264	0.74317	39.629	33	0.97118	0.76803	16.138	33	1.7853	0.99276	46.092	32	0.51264	0.74317	39.629	33	0.97118
J3QMC5;A2ANY6;Q3TPE2	J3QMC5;A2ANY6	4;4;1	4;4;1	4;4;1	Midasin	Mdn1	>tr|J3QMC5|J3QMC5_MOUSE Midasin OS=Mus musculus GN=Mdn1 PE=1 SV=1;>tr|A2ANY6|A2ANY6_MOUSE Midasin OS=Mus musculus GN=Mdn1 PE=1 SV=1	3	4	4	4	4	4	4	0.8	0.8	0.8	629.58	5582	5582;5589;585	1	4									4	7.0711E-09	0.44925	0.54641	55.489	4	1.4586	1.1148	41.068	4	3.0061	1.7856	38.802	4	0.44925	0.54641	55.489	4	1.4586
X2D841;P43006-3;A2APL7;A2APL5;P43006-2;A2APL8;Q3UYK6;Q3USU5;P43006	X2D841;P43006-3;A2APL7;A2APL5;P43006-2;A2APL8;Q3UYK6;Q3USU5;P43006	1;1;1;1;1;1;1;1;1	1;1;1;1;1;1;1;1;1	1;1;1;1;1;1;1;1;1	Excitatory amino acid transporter 2	Slc1a2	>tr|X2D841|X2D841_MOUSE Glutamate transporter 1c OS=Mus musculus PE=2 SV=1;>sp|P43006-3|EAA2_MOUSE Isoform Glt-1B of Excitatory amino acid transporter 2 OS=Mus musculus GN=Slc1a2;>tr|A2APL7|A2APL7_MOUSE Solute carrier family 1 (Glial high affinity glutamat	9	1	1	1	1	1	1	2.7	2.7	2.7	60.633	557	557;558;558;561;569;569;572;572;572	5					1					1	0.00051413	10.773	11.438	NaN	1	6.0604	4.8399	NaN	1	0.56257	0.40998	NaN	1	10.773	11.438	NaN	1	6.0604
P15379-2;Q3UNN2;Q3U8S1;Q3U468;A2APM5;P15379-3;A2APM3;P15379-6;A2APM4;P15379-11;P15379-5;E9QKM8;Q80X37;P15379-10;P15379-9;P15379-4;A2APM1;P15379-8;P15379-7;P15379;A2APM2;Q3TLT9;P15379-12;P15379-13	P15379-2;Q3UNN2;Q3U8S1;Q3U468;A2APM5;P15379-3;A2APM3;P15379-6;A2APM4;P15379-11;P15379-5;E9QKM8;Q80X37;P15379-10;P15379-9;P15379-4;A2APM1;P15379-8;P15379-7;P15379;A2APM2;Q3TLT9	3;3;3;3;3;3;3;3;3;3;3;3;3;3;3;3;3;3;3;3;3;2;1;1	3;3;3;3;3;3;3;3;3;3;3;3;3;3;3;3;3;3;3;3;3;2;1;1	2;2;2;2;2;2;2;2;2;2;2;2;2;2;2;2;2;2;2;2;2;2;1;1	CD44 antigen	Cd44	>sp|P15379-2|CD44_MOUSE Isoform 13 of CD44 antigen OS=Mus musculus GN=Cd44;>tr|Q3UNN2|Q3UNN2_MOUSE Putative uncharacterized protein OS=Mus musculus GN=Cd44 PE=2 SV=1;>tr|Q3U8S1|Q3U8S1_MOUSE CD44 antigen OS=Mus musculus GN=Cd44 PE=1 SV=1;>tr|Q3U468|Q3U468_M	24	3	3	2	2	2	2	9.1	9.1	6.9	39.998	363	363;365;365;365;434;461;464;496;498;575;576;577;580;616;617;654;657;697;736;778;780;345;580;592	5			1	1	1			1		4	3.3865E-07	1.4337	1.4654	50.644	4	1.146	0.88939	59.999	4	0.83005	0.65708	18.664	4	1.4337	1.4654	50.644	4	1.146
A2APV2-2;E9PXE6;F8VPR2;A2APV2;A2APV2-3;F6XR20;A2AQW2;Q6P247;Q8BI52;Q8K364;Q6ZPF4-2;D3Z7A7;Q6ZPF4	A2APV2-2;E9PXE6;F8VPR2;A2APV2;A2APV2-3;F6XR20;A2AQW2;Q6P247	4;4;4;4;4;3;2;2;1;1;1;1;1	4;4;4;4;4;3;2;2;1;1;1;1;1	4;4;4;4;4;3;2;2;1;1;1;1;1	Formin-like protein 2	Fmnl2	>sp|A2APV2-2|FMNL2_MOUSE Isoform 2 of Formin-like protein 2 OS=Mus musculus GN=Fmnl2;>tr|E9PXE6|E9PXE6_MOUSE Formin-like protein 2 OS=Mus musculus GN=Fmnl2 PE=2 SV=2;>tr|F8VPR2|F8VPR2_MOUSE Formin-like protein 2 OS=Mus musculus GN=Fmnl2 PE=2 SV=1;>sp|A2APV	13	4	4	4	4	4	4	5.5	5.5	5.5	117.71	1032	1032;1034;1083;1086;1091;510;233;235;175;319;976;1027;1028	3			4							4	5.0794E-12	1.753	1.7411	81.717	4	0.99213	0.70954	18.197	4	0.52935	0.40132	73.496	4	1.753	1.7411	81.717	4	0.99213
Q9CWX2;A2AQ17	Q9CWX2;A2AQ17	3;3	3;3	3;3	Complex I intermediate-associated protein 30, mitochondrial	Ndufaf1	>sp|Q9CWX2|CIA30_MOUSE Complex I intermediate-associated protein 30, mitochondrial OS=Mus musculus GN=Ndufaf1 PE=2 SV=2;>tr|A2AQ17|A2AQ17_MOUSE Complex I intermediate-associated protein 30, mitochondrial OS=Mus musculus GN=Ndufaf1 PE=4 SV=1	2	3	3	3	3	3	3	13.1	13.1	13.1	37.809	328	328;328	5	1						2			3	2.743E-08	1.101	1.2438	28.746	2	1.2883	1.1706	29.249	2	1.1461	0.94712	1.8	2	1.101	1.2438	28.746	2	1.2883
Q922B9-2;Q922B9-3;A2AQD6;A2AQD5;Q922B9	Q922B9-2;Q922B9-3;A2AQD6;A2AQD5;Q922B9	1;1;1;1;1	1;1;1;1;1	1;1;1;1;1	Sperm-specific antigen 2 homolog	Ssfa2	>sp|Q922B9-2|SSFA2_MOUSE Isoform 2 of Sperm-specific antigen 2 homolog OS=Mus musculus GN=Ssfa2;>sp|Q922B9-3|SSFA2_MOUSE Isoform 3 of Sperm-specific antigen 2 homolog OS=Mus musculus GN=Ssfa2;>tr|A2AQD6|A2AQD6_MOUSE Sperm-specific antigen 2 homolog OS=Mus	5	1	1	1	1	1	1	6.3	6.3	6.3	20.23	189	189;1101;1219;1230;1252	2		1								1	2.8157E-05	1.1008	1.2959	NaN	1	1.7606	1.5035	NaN	1	1.5994	1.177	NaN	1	1.1008	1.2959	NaN	1	1.7606
Q8BKH7-2;A2AR12;Q8BKH7	Q8BKH7-2;A2AR12;Q8BKH7	1;1;1	1;1;1	1;1;1	Target of rapamycin complex 2 subunit MAPKAP1	Mapkap1	>sp|Q8BKH7-2|SIN1_MOUSE Isoform 2 of Target of rapamycin complex 2 subunit MAPKAP1 OS=Mus musculus GN=Mapkap1;>tr|A2AR12|A2AR12_MOUSE Target of rapamycin complex 2 subunit MAPKAP1 (Fragment) OS=Mus musculus GN=Mapkap1 PE=2 SV=1;>sp|Q8BKH7|SIN1_MOUSE Target	3	1	1	1	1	1	1	2.9	2.9	2.9	54.801	486	486;518;522	5					1					1	0.00075459	0.56112	0.59578	NaN	1	0.60308	0.48162	NaN	1	1.2418	0.9049	NaN	1	0.56112	0.59578	NaN	1	0.60308
A2ARI0;Q8C0L0;Q0P5W2	A2ARI0;Q8C0L0;Q0P5W2	1;1;1	1;1;1	1;1;1	Thioredoxin-related transmembrane protein 4	Tmx4	>tr|A2ARI0|A2ARI0_MOUSE Thioredoxin-related transmembrane protein 4 OS=Mus musculus GN=Tmx4 PE=4 SV=1;>sp|Q8C0L0|TMX4_MOUSE Thioredoxin-related transmembrane protein 4 OS=Mus musculus GN=Tmx4 PE=2 SV=2;>tr|Q0P5W2|Q0P5W2_MOUSE MCG129075 OS=Mus musculus GN=T	3	1	1	1	1	1	1	6.6	6.6	6.6	20.522	183	183;335;335	6						1				1	0.0065629	0.65416	0.74841	NaN	1	1.1733	1.0707	NaN	1	1.7936	1.4661	NaN	1	0.65416	0.74841	NaN	1	1.1733
Q8R4I8;A2ARZ3	Q8R4I8;A2ARZ3	1;1	1;1	1;1	Fibrous sheath-interacting protein 2	Fsip2	>tr|Q8R4I8|Q8R4I8_MOUSE Fibrous sheath-interacting protein 2 (Fragment) OS=Mus musculus GN=Fsip2 PE=2 SV=1;>sp|A2ARZ3|FSIP2_MOUSE Fibrous sheath-interacting protein 2 OS=Mus musculus GN=Fsip2 PE=4 SV=3	2	1	1	1	1	1	1	1.7	1.7	1.7	74.418	665	665;6995	3			1							1	0.056925	2.2581	2.3548	NaN	1	1.932	1.4377	NaN	1	0.85557	0.59085	NaN	1	2.2581	2.3548	NaN	1	1.932
Q6PCM6;A2ASQ1-3;Z4YK85;A2ASQ1-2;A2ASQ1;M0QWP1;Q5EBX5;Z4YJS5	Q6PCM6;A2ASQ1-3;Z4YK85;A2ASQ1-2;A2ASQ1;M0QWP1;Q5EBX5;Z4YJS5	2;2;2;2;2;2;1;1	2;2;2;2;2;2;1;1	2;2;2;2;2;2;1;1	Agrin;Agrin N-terminal 110 kDa subunit;Agrin C-terminal 110 kDa subunit;Agrin C-terminal 90 kDa fragment;Agrin C-terminal 22 kDa fragment	Agrn	>tr|Q6PCM6|Q6PCM6_MOUSE Agrn protein (Fragment) OS=Mus musculus GN=Agrn PE=2 SV=1;>sp|A2ASQ1-3|AGRIN_MOUSE Isoform 3 of Agrin OS=Mus musculus GN=Agrn;>tr|Z4YK85|Z4YK85_MOUSE Agrin OS=Mus musculus GN=Agrn PE=4 SV=1;>sp|A2ASQ1-2|AGRIN_MOUSE Isoform 2 of Agri	8	2	2	2	2	2	2	1.8	1.8	1.8	126.96	1194	1194;1867;1927;1928;1950;2034;961;1151	1.5	1	1								2	8.4921E-05	0.72157	0.92226	68.638	2	1.0898	0.91812	80.404	2	1.6776	1.1285	17.503	2	0.72157	0.92226	68.638	2	1.0898
F7CR78;E9Q8N1;E9Q8K5;A2ASS6;A2AT70	F7CR78;E9Q8N1;E9Q8K5;A2ASS6;A2AT70	2;2;2;2;1	2;2;2;2;1	2;2;2;2;1	Titin	Ttn	>tr|F7CR78|F7CR78_MOUSE Titin (Fragment) OS=Mus musculus GN=Ttn PE=1 SV=1;>tr|E9Q8N1|E9Q8N1_MOUSE Titin OS=Mus musculus GN=Ttn PE=1 SV=1;>tr|E9Q8K5|E9Q8K5_MOUSE Titin OS=Mus musculus GN=Ttn PE=1 SV=1;>sp|A2ASS6|TITIN_MOUSE Titin OS=Mus musculus GN=Ttn PE=1	5	2	2	2	2	2	2	0.3	0.3	0.3	913.99	8272	8272;33467;33467;35213;3409	3		1		1						2	0.0010658	0.28113	0.3006	83.88	2	0.29066	0.23805	24.345	2	2.2887	1.7505	54.762	2	0.28113	0.3006	83.88	2	0.29066
Q99JX3-2;Q3TG07;A2ATI9;Q99JX3;Q3TX06;Q3TIK1;Q922I9;Q3V458;A2ATI8;A2ATI6	Q99JX3-2;Q3TG07;A2ATI9;Q99JX3;Q3TX06;Q3TIK1;Q922I9;Q3V458;A2ATI8;A2ATI6	2;2;2;2;2;2;1;1;1;1	2;2;2;2;2;2;1;1;1;1	2;2;2;2;2;2;1;1;1;1	Golgi reassembly-stacking protein 2	Gorasp2	>sp|Q99JX3-2|GORS2_MOUSE Isoform 2 of Golgi reassembly-stacking protein 2 OS=Mus musculus GN=Gorasp2;>tr|Q3TG07|Q3TG07_MOUSE Putative uncharacterized protein OS=Mus musculus GN=Gorasp2 PE=2 SV=1;>tr|A2ATI9|A2ATI9_MOUSE Golgi reassembly stacking protein 2,	10	2	2	2	2	2	2	7.3	7.3	7.3	39.661	383	383;431;431;451;451;451;91;283;317;351	5.67					1	2				3	1.5755E-12	1.1875	1.2257	30.103	2	2.0508	1.6697	5.0627	2	1.5709	1.1539	13.353	2	1.1875	1.2257	30.103	2	2.0508
A2AU60;A2AU61;Q64012-2;Q3U3F6;Q3TGD3;A2AU62;Q64012	A2AU60;A2AU61;Q64012-2;Q3U3F6;Q3TGD3;A2AU62;Q64012	1;1;1;1;1;1;1	1;1;1;1;1;1;1	1;1;1;1;1;1;1	RNA-binding protein Raly	Raly	>tr|A2AU60|A2AU60_MOUSE RNA-binding protein Raly (Fragment) OS=Mus musculus GN=Raly PE=1 SV=1;>tr|A2AU61|A2AU61_MOUSE RNA-binding protein Raly (Fragment) OS=Mus musculus GN=Raly PE=1 SV=1;>sp|Q64012-2|RALY_MOUSE Isoform 1 of RNA-binding protein Raly OS=Mus	7	1	1	1	1	1	1	7.8	7.8	7.8	15.57	141	141;211;296;296;296;298;312	7							1			1	0.0051482	0.61545	0.686	NaN	1	2.8916	2.5501	NaN	1	4.2396	3.4232	NaN	1	0.61545	0.686	NaN	1	2.8916
Q8C0U1;P70399-2;P70399-3;A2AU89;P70399;A2AU91;Q8BZ87;Q3V1P7	Q8C0U1;P70399-2;P70399-3;A2AU89;P70399;A2AU91;Q8BZ87;Q3V1P7	3;3;3;3;3;3;2;2	3;3;3;3;3;3;2;2	3;3;3;3;3;3;2;2	Tumor suppressor p53-binding protein 1	Trp53bp1;Tp53bp1	>tr|Q8C0U1|Q8C0U1_MOUSE Putative uncharacterized protein OS=Mus musculus GN=Trp53bp1 PE=2 SV=1;>sp|P70399-2|TP53B_MOUSE Isoform 2 of Tumor suppressor p53-binding protein 1 OS=Mus musculus GN=Tp53bp1;>sp|P70399-3|TP53B_MOUSE Isoform 3 of Tumor suppressor p5	8	3	3	3	3	3	3	5.3	5.3	5.3	77.143	714	714;1014;1913;1919;1957;1969;613;689	2		3								3	1.1233E-05	2.371	2.6096	185.59	2	1.0231	0.8928	27.678	2	0.43151	0.30083	216.76	2	2.371	2.6096	185.59	2	1.0231
Q3TAI4;Q9CZ22;Q9CYZ2;A2AUD5;V9GWU5;Q3TUJ9;Q8BKP1;F6VQ81	Q3TAI4;Q9CZ22;Q9CYZ2;A2AUD5;V9GWU5;Q3TUJ9;Q8BKP1;F6VQ81	6;6;6;6;5;5;5;4	6;6;6;6;5;5;5;4	6;6;6;6;5;5;5;4	Tumor protein D54	Tpd52l2	>tr|Q3TAI4|Q3TAI4_MOUSE Tumor protein D52-like 2, isoform CRA_c OS=Mus musculus GN=Tpd52l2 PE=1 SV=1;>tr|Q9CZ22|Q9CZ22_MOUSE Putative uncharacterized protein OS=Mus musculus GN=Tpd52l2 PE=2 SV=1;>sp|Q9CYZ2|TPD54_MOUSE Tumor protein D54 OS=Mus musculus GN=T	8	6	6	6	6	6	6	33	33	33	22.466	206	206;218;220;229;169;186;200;161	8								6		6	5.8176E-92	0.55723	0.69186	28.346	6	0.82711	0.70803	28.333	6	1.2941	0.981	13.845	6	0.55723	0.69186	28.346	6	0.82711
A2AUR7;Q9D031;Q01730;Q9CSE4;Q3TFN7;B1AYQ0;Q9CUS2	A2AUR7;Q9D031;Q01730;Q9CSE4;Q3TFN7	3;3;3;2;2;1;1	3;3;3;2;2;1;1	3;3;3;2;2;1;1	Ras suppressor protein 1	Rsu1	>tr|A2AUR7|A2AUR7_MOUSE Ras suppressor protein 1 OS=Mus musculus GN=Rsu1 PE=4 SV=1;>tr|Q9D031|Q9D031_MOUSE Ras suppressor protein 1 OS=Mus musculus GN=Rsu1 PE=2 SV=1;>sp|Q01730|RSU1_MOUSE Ras suppressor protein 1 OS=Mus musculus GN=Rsu1 PE=2 SV=3;>tr|Q9CSE	7	3	3	3	3	3	3	22.7	22.7	22.7	29.543	260	260;277;277;173;248;112;131	7.8							1	4		5	5.4168E-10	0.66995	0.73375	22.301	5	1.2005	0.89395	15.277	5	1.8061	1.2576	20.883	5	0.66995	0.73375	22.301	5	1.2005
A2AVJ7;Q99PL5;Q6ZPS0;Q8C7E8;Q99PL5-12;Q99PL5-11;Q99PL5-10;Q99PL5-9;Q99PL5-8;Q99PL5-7;Q99PL5-6;Q99PL5-5;Q99PL5-4;Q99PL5-3;Q99PL5-2;Q3ULC0;Q8CAB9	A2AVJ7;Q99PL5;Q6ZPS0	39;39;30;6;4;4;4;4;4;4;4;4;4;4;4;2;1	39;39;30;6;4;4;4;4;4;4;4;4;4;4;4;2;1	39;39;30;6;4;4;4;4;4;4;4;4;4;4;4;2;1	Ribosome-binding protein 1	Rrbp1	>tr|A2AVJ7|A2AVJ7_MOUSE Ribosome-binding protein 1 OS=Mus musculus GN=Rrbp1 PE=1 SV=1;>sp|Q99PL5|RRBP1_MOUSE Ribosome-binding protein 1 OS=Mus musculus GN=Rrbp1 PE=1 SV=2;>tr|Q6ZPS0|Q6ZPS0_MOUSE MKIAA1398 protein (Fragment) OS=Mus musculus GN=Rrbp1 PE=2 SV	17	39	39	39	39	39	39	29.3	29.3	29.3	158.39	1464	1464;1605;804;167;209;229;250;284;330;380;380;398;641;701;842;172;138	2.35	8	56	20	5		1		1		91	0	1.7353	1.8519	59.615	90	3.9387	3.2807	61.416	90	1.7962	1.1646	54.977	90	1.7353	1.8519	59.615	90	3.9387
A2AW05;Q05DR5;Q08943;Q08943-2	A2AW05;Q05DR5;Q08943;Q08943-2	1;1;1;1	1;1;1;1	1;1;1;1	FACT complex subunit SSRP1	Ssrp1	>tr|A2AW05|A2AW05_MOUSE FACT complex subunit SSRP1 (Fragment) OS=Mus musculus GN=Ssrp1 PE=1 SV=1;>tr|Q05DR5|Q05DR5_MOUSE Ssrp1 protein (Fragment) OS=Mus musculus GN=Ssrp1 PE=2 SV=1;>sp|Q08943|SSRP1_MOUSE FACT complex subunit SSRP1 OS=Mus musculus GN=Ssrp1	4	1	1	1	1	1	1	2.2	2.2	2.2	71.527	623	623;633;708;713	4				1						1	0.0086054	0.68962	0.6862	NaN	1	1.7002	1.2569	NaN	1	2.4654	1.6637	NaN	1	0.68962	0.6862	NaN	1	1.7002
Q60767;A2AW86;Q3TZE4;Q3UMG1	Q60767;A2AW86	8;8;3;2	8;8;3;2	8;8;3;2	Lymphocyte antigen 75	Ly75	>sp|Q60767|LY75_MOUSE Lymphocyte antigen 75 OS=Mus musculus GN=Ly75 PE=1 SV=2;>tr|A2AW86|A2AW86_MOUSE Lymphocyte antigen 75 OS=Mus musculus GN=Ly75 PE=2 SV=1	4	8	8	8	8	8	8	6.8	6.8	6.8	197.35	1723	1723;1723;795;867	2		9								9	2.1348E-54	1.2483	1.1585	15.912	8	1.2298	1.0514	22.311	8	1.0071	0.7326	14.114	8	1.2483	1.1585	15.912	8	1.2298
A2AWA9-2;B2RRC5;A2AWA9;A2AWB0;A2AWA9-3;A2AWA7	A2AWA9-2;B2RRC5;A2AWA9;A2AWB0;A2AWA9-3;A2AWA7	2;2;2;1;1;1	2;2;2;1;1;1	2;2;2;1;1;1	Rab GTPase-activating protein 1	Rabgap1	>sp|A2AWA9-2|RBGP1_MOUSE Isoform 2 of Rab GTPase-activating protein 1 OS=Mus musculus GN=Rabgap1;>tr|B2RRC5|B2RRC5_MOUSE RAB GTPase activating protein 1 OS=Mus musculus GN=Rabgap1 PE=2 SV=1;>sp|A2AWA9|RBGP1_MOUSE Rab GTPase-activating protein 1 OS=Mus musc	6	2	2	2	2	2	2	2.8	2.8	2.8	91.082	809	809;1064;1064;147;366;455	3			2							2	4.7075E-06	0.5927	0.67341	24.678	2	0.74366	0.60498	4.6865	2	1.3033	1.0445	24.762	2	0.5927	0.67341	24.678	2	0.74366
Q5BL11;Q6ZQ47;Q3UYC8;A2BDX0;Q9Z103;Q5RKY4	Q5BL11;Q6ZQ47;Q3UYC8;A2BDX0;Q9Z103;Q5RKY4	3;3;3;3;2;2	3;3;3;3;2;2	3;3;3;3;2;2	Activity-dependent neuroprotector homeobox protein	Adnp	>tr|Q5BL11|Q5BL11_MOUSE Adnp protein (Fragment) OS=Mus musculus GN=Adnp PE=2 SV=1;>tr|Q6ZQ47|Q6ZQ47_MOUSE MKIAA0784 protein (Fragment) OS=Mus musculus GN=Adnp PE=2 SV=1;>tr|Q3UYC8|Q3UYC8_MOUSE Putative uncharacterized protein OS=Mus musculus GN=Adnp PE=2 S	6	3	3	3	3	3	3	3.6	3.6	3.6	111.97	1004	1004;1089;1108;1108;828;922	3			3							3	1.3443E-06	1.0051	1.0772	180.02	3	4.4119	3.6482	103.27	3	4.3895	3.3776	89.302	3	1.0051	1.0772	180.02	3	4.4119
A2BE92;A2BE93;Q9EQU5-2;Q9EQU5;Q5U445;Q3T9S3	A2BE92;A2BE93;Q9EQU5-2;Q9EQU5;Q5U445;Q3T9S3	1;1;1;1;1;1	1;1;1;1;1;1	1;1;1;1;1;1	Protein SET	Set;BC085271	>tr|A2BE92|A2BE92_MOUSE Protein SET (Fragment) OS=Mus musculus GN=Set PE=1 SV=1;>tr|A2BE93|A2BE93_MOUSE Protein SET (Fragment) OS=Mus musculus GN=Set PE=1 SV=1;>sp|Q9EQU5-2|SET_MOUSE Isoform 2 of Protein SET OS=Mus musculus GN=Set;>sp|Q9EQU5|SET_MOUSE Prot	6	1	1	1	1	1	1	9.3	9.3	9.3	17.584	151	151;215;277;289;289;289	7							1			1	1.32E-09	1.2986	1.2852	NaN	1	2.0063	1.5607	NaN	1	1.545	1.0871	NaN	1	1.2986	1.2852	NaN	1	2.0063
A2BEF2;Q52KF7;A2BEE9;P70175;Q80TH1	A2BEF2;Q52KF7;A2BEE9;P70175;Q80TH1	1;1;1;1;1	1;1;1;1;1	1;1;1;1;1	Disks large homolog 3	Dlg3	>tr|A2BEF2|A2BEF2_MOUSE Disks large homolog 3 OS=Mus musculus GN=Dlg3 PE=1 SV=1;>tr|Q52KF7|Q52KF7_MOUSE Disks large homolog 3 OS=Mus musculus GN=Dlg3 PE=1 SV=1;>tr|A2BEE9|A2BEE9_MOUSE Disks large homolog 3 OS=Mus musculus GN=Dlg3 PE=1 SV=1;>sp|P70175|DLG3_	5	1	1	1	1	1	1	3.1	3.1	3.1	57.905	512	512;817;835;849;950	6						1				1	0.00080884	1.5874	1.9285	NaN	1	2.0081	1.7306	NaN	1	1.2279	0.99842	NaN	1	1.5874	1.9285	NaN	1	2.0081
A2BFF8;O88487;A2BFF7;D6Q0F7;Q3TPJ8;A2BFF5;A2BFF9;D6Q0F6;D6Q0F5;Q3UDA2	A2BFF8;O88487;A2BFF7;D6Q0F7;Q3TPJ8;A2BFF5;A2BFF9;D6Q0F6;D6Q0F5;Q3UDA2	5;5;5;5;5;5;5;5;5;4	5;5;5;5;5;5;5;5;5;4	5;5;5;5;5;5;5;5;5;4	Cytoplasmic dynein 1 intermediate chain 2	Dync1i2	>tr|A2BFF8|A2BFF8_MOUSE Cytoplasmic dynein 1 intermediate chain 2 OS=Mus musculus GN=Dync1i2 PE=1 SV=1;>sp|O88487|DC1I2_MOUSE Cytoplasmic dynein 1 intermediate chain 2 OS=Mus musculus GN=Dync1i2 PE=1 SV=1;>tr|A2BFF7|A2BFF7_MOUSE Dynein cytoplasmic 1 interm	10	5	5	5	5	5	5	12.8	12.8	12.8	68.265	611	611;612;612;618;632;637;638;650;655;536	4				5						5	5.3171E-74	0.65556	0.66182	14.493	5	1.1158	0.93738	13.051	5	1.8502	1.3195	7.2749	5	0.65556	0.66182	14.493	5	1.1158
Q9D8X0;A2BGN7	Q9D8X0;A2BGN7	1;1	1;1	1;1	Protein MANBAL	Manbal	>sp|Q9D8X0|MANBL_MOUSE Protein MANBAL OS=Mus musculus GN=Manbal PE=2 SV=2;>tr|A2BGN7|A2BGN7_MOUSE Protein MANBAL OS=Mus musculus GN=Manbal PE=4 SV=1	2	1	1	1	1	1	1	14.1	14.1	14.1	9.3398	85	85;85	9									1	1	0.0024889	0.80486	1.0307	NaN	1	0.97967	0.88451	NaN	1	1.335	0.99174	NaN	1	0.80486	1.0307	NaN	1	0.97967
P35283;A2CG35	P35283;A2CG35	3;3	3;3	3;3	Ras-related protein Rab-12	Rab12	>sp|P35283|RAB12_MOUSE Ras-related protein Rab-12 OS=Mus musculus GN=Rab12 PE=1 SV=3;>tr|A2CG35|A2CG35_MOUSE Ras-related protein Rab-12 OS=Mus musculus GN=Rab12 PE=1 SV=1	2	3	3	3	3	3	3	16.9	16.9	16.9	27.328	243	243;291	8								4		4	1.4849E-22	1.312	1.4223	18.429	3	1.9328	1.376	15.479	3	1.4315	1.0152	17.944	3	1.312	1.4223	18.429	3	1.9328
F7BUP2;Q05CN3;A2CG44;E9Q5P9;Q3V3E0;Q8BUN5;Q0VER3;Q9JIW5;Q3UVC6;E9Q3M0;Q62432-2;Q62432	F7BUP2;Q05CN3;A2CG44;E9Q5P9;Q3V3E0;Q8BUN5;Q0VER3;Q9JIW5;Q3UVC6;E9Q3M0;Q62432-2;Q62432	1;1;1;1;1;1;1;1;1;1;1;1	1;1;1;1;1;1;1;1;1;1;1;1	1;1;1;1;1;1;1;1;1;1;1;1	Mothers against decapentaplegic homolog 3;Mothers against decapentaplegic homolog 9;Mothers against decapentaplegic homolog 2	Smad3;Smad2;Smad9	>tr|F7BUP2|F7BUP2_MOUSE Mothers against decapentaplegic homolog 3 (Fragment) OS=Mus musculus GN=Smad3 PE=4 SV=1;>tr|Q05CN3|Q05CN3_MOUSE Smad3 protein (Fragment) OS=Mus musculus GN=Smad3 PE=2 SV=1;>tr|A2CG44|A2CG44_MOUSE Mothers against decapentaplegic homo	12	1	1	1	1	1	1	9.1	9.1	9.1	16.447	143	143;209;233;244;371;425;428;430;430;434;437;467	5					1					1	0.0040052	1.0568	1.1275	NaN	1	0.50206	0.4062	NaN	1	0.46772	0.35074	NaN	1	1.0568	1.1275	NaN	1	0.50206
D3Z560;D3Z559;A2CG49-5;A2CG49-9;A2CG49-8;F6QYT9;A2CG49-2;A2CG49;A2CG49-7;B1B1A7	D3Z560;D3Z559;A2CG49-5;A2CG49-9;A2CG49-8;F6QYT9;A2CG49-2;A2CG49;A2CG49-7;B1B1A7	2;2;2;2;2;2;2;2;2;1	1;1;1;1;1;1;1;1;1;1	1;1;1;1;1;1;1;1;1;1	Kalirin	Kalrn	>tr|D3Z560|D3Z560_MOUSE Kalirin OS=Mus musculus GN=Kalrn PE=2 SV=1;>tr|D3Z559|D3Z559_MOUSE Kalirin OS=Mus musculus GN=Kalrn PE=2 SV=1;>sp|A2CG49-5|KALRN_MOUSE Isoform 5 of Kalirin OS=Mus musculus GN=Kalrn;>sp|A2CG49-9|KALRN_MOUSE Isoform 9 of Kalirin OS=Mu	10	2	1	1	2	1	1	3.3	2.1	2.1	95.641	823	823;1013;1022;1654;1663;2371;2375;2964;2984;1403	4.33				2	1					3	5.0877E-07	1.0567	1.0424	6.8341	3	1.253	1.0099	5.4584	3	1.1237	0.8898	10.871	3	1.0567	1.0424	6.8341	3	1.253
Q924C1;A2RRJ4;Q924C1-3	Q924C1;A2RRJ4;Q924C1-3	6;6;3	6;6;3	6;6;3	Exportin-5	Xpo5	>sp|Q924C1|XPO5_MOUSE Exportin-5 OS=Mus musculus GN=Xpo5 PE=2 SV=1;>tr|A2RRJ4|A2RRJ4_MOUSE Exportin 5 OS=Mus musculus GN=Xpo5 PE=2 SV=1;>sp|Q924C1-3|XPO5_MOUSE Isoform 3 of Exportin-5 OS=Mus musculus GN=Xpo5	3	6	6	6	6	6	6	7	7	7	136.97	1204	1204;1204;208	3			10							10	1.0748E-52	0.46672	0.51968	45.893	9	0.89873	0.7776	27.665	9	2.2272	1.5515	29.5	9	0.46672	0.51968	45.893	9	0.89873
O54988-2;A2RRK3;O54988	O54988-2;A2RRK3;O54988	4;4;4	4;4;4	4;4;4	STE20-like serine/threonine-protein kinase	Slk	>sp|O54988-2|SLK_MOUSE Isoform 2 of STE20-like serine/threonine-protein kinase OS=Mus musculus GN=Slk;>tr|A2RRK3|A2RRK3_MOUSE Slk protein OS=Mus musculus GN=Slk PE=2 SV=1;>sp|O54988|SLK_MOUSE STE20-like serine/threonine-protein kinase OS=Mus musculus GN=Sl	3	4	4	4	4	4	4	4.5	4.5	4.5	137.71	1202	1202;1202;1233	2		4								4	5.0288E-19	0.7347	0.76941	26.592	4	0.92882	0.76564	18.463	4	1.2636	0.80216	19.97	4	0.7347	0.76941	26.592	4	0.92882
A2RRR3;Q8BRT1;E9Q8N5;Q08EB6;Q08EB5;F7DCH5;B9EJA4	A2RRR3;Q8BRT1;E9Q8N5;Q08EB6;Q08EB5;F7DCH5;B9EJA4	2;2;2;2;2;2;2	2;2;2;2;2;2;2	2;2;2;2;2;2;2	CLIP-associating protein 2	Clasp2	>tr|A2RRR3|A2RRR3_MOUSE Clasp2 protein OS=Mus musculus GN=Clasp2 PE=2 SV=1;>sp|Q8BRT1|CLAP2_MOUSE CLIP-associating protein 2 OS=Mus musculus GN=Clasp2 PE=1 SV=1;>tr|E9Q8N5|E9Q8N5_MOUSE CLIP-associating protein 2 OS=Mus musculus GN=Clasp2 PE=1 SV=1;>tr|Q08E	7	2	2	2	2	2	2	4	4	4	119.47	1089	1089;1286;1286;1287;1304;1307;1308	3		1		1						2	4.9949E-05	0.68242	0.77971	NaN	1	1.0293	0.88796	NaN	1	1.3859	1.003	NaN	1	0.68242	0.77971	NaN	1	1.0293
Q9WUM3;A2RS22;D3YUG6	Q9WUM3;A2RS22;D3YUG6	2;2;1	2;2;1	2;2;1	Coronin-1B;Coronin	Coro1b	>sp|Q9WUM3|COR1B_MOUSE Coronin-1B OS=Mus musculus GN=Coro1b PE=1 SV=1;>tr|A2RS22|A2RS22_MOUSE Coronin OS=Mus musculus GN=Coro1b PE=2 SV=1;>tr|D3YUG6|D3YUG6_MOUSE Coronin (Fragment) OS=Mus musculus GN=Coro1b PE=2 SV=1	3	2	2	2	2	2	2	7	7	7	53.912	484	484;484;173	5					2					2	6.0457E-11	1.0447	1.0663	16.049	2	1.1755	0.85803	8.8946	2	1.08	0.76512	8.6422	2	1.0447	1.0663	16.049	2	1.1755
Q8C1Z9;F6V6T4;Q9R0Q3;A2RS53;Q3THL1;Q8BPI2;Q3U9H7	Q8C1Z9;F6V6T4;Q9R0Q3;A2RS53;Q3THL1;Q8BPI2;Q3U9H7	3;3;3;3;2;2;2	3;3;3;3;2;2;2	3;3;3;3;2;2;2	Transmembrane emp24 domain-containing protein 2	Tmed2	>tr|Q8C1Z9|Q8C1Z9_MOUSE Putative uncharacterized protein OS=Mus musculus PE=2 SV=1;>tr|F6V6T4|F6V6T4_MOUSE Transmembrane emp24 domain-containing protein 2 (Fragment) OS=Mus musculus GN=Tmed2 PE=3 SV=1;>sp|Q9R0Q3|TMED2_MOUSE Transmembrane emp24 domain-conta	7	3	3	3	3	3	3	21.4	21.4	21.4	18.262	159	159;176;201;201;104;112;120	9									4	4	3.6606E-09	0.92178	1.1845	73.603	4	1.4317	1.1753	5.0467	4	1.5514	1.1247	82.864	4	0.92178	1.1845	73.603	4	1.4317
Q9CXE7;Q8VCE7;A2RS96	Q9CXE7;Q8VCE7;A2RS96	1;1;1	1;1;1	1;1;1	Transmembrane emp24 domain-containing protein 5	Tmed5	>sp|Q9CXE7|TMED5_MOUSE Transmembrane emp24 domain-containing protein 5 OS=Mus musculus GN=Tmed5 PE=2 SV=1;>tr|Q8VCE7|Q8VCE7_MOUSE Transmembrane emp24 protein transport domain containing 5 OS=Mus musculus GN=Tmed5 PE=2 SV=1;>tr|A2RS96|A2RS96_MOUSE Transmemb	3	1	1	1	1	1	1	5.2	5.2	5.2	26.172	229	229;229;229	8								1		1	8.6237E-12	4.821	5.2399	NaN	1	1.5306	1.0957	NaN	1	0.33516	0.2364	NaN	1	4.821	5.2399	NaN	1	1.5306
G8JL54;Q3UGT3;Q8K4M5;A2RSF1;Q8VI86	G8JL54;Q3UGT3;Q8K4M5;A2RSF1;Q8VI86	1;1;1;1;1	1;1;1;1;1	1;1;1;1;1	COMM domain-containing protein 1	Commd1	>tr|G8JL54|G8JL54_MOUSE COMM domain-containing protein 1 (Fragment) OS=Mus musculus GN=Commd1 PE=2 SV=1;>tr|Q3UGT3|Q3UGT3_MOUSE Putative uncharacterized protein OS=Mus musculus GN=Commd1 PE=2 SV=1;>sp|Q8K4M5|COMD1_MOUSE COMM domain-containing protein 1 OS=	5	1	1	1	1	1	1	10.8	10.8	10.8	10.311	93	93;135;188;188;243	8								1		1	0.00054133	1.0737	1.2202	NaN	1	1.1776	0.99877	NaN	1	0.93272	0.70379	NaN	1	1.0737	1.2202	NaN	1	1.1776
Q64191;A2RSS6;B7ZNK6	Q64191;A2RSS6;B7ZNK6	6;6;5	6;6;5	6;6;5	N(4)-(beta-N-acetylglucosaminyl)-L-asparaginase;Glycosylasparaginase alpha chain;Glycosylasparaginase beta chain	Aga	>sp|Q64191|ASPG_MOUSE N(4)-(beta-N-acetylglucosaminyl)-L-asparaginase OS=Mus musculus GN=Aga PE=2 SV=1;>tr|A2RSS6|A2RSS6_MOUSE Aspartylglucosaminidase OS=Mus musculus GN=Aga PE=2 SV=1;>tr|B7ZNK6|B7ZNK6_MOUSE Aga protein OS=Mus musculus GN=Aga PE=2 SV=1	3	6	6	6	6	6	6	27.2	27.2	27.2	37.022	346	346;346;336	8.43								4	3	7	7.3092E-126	1.0969	1.2583	31.515	6	0.84433	0.69685	34.806	6	0.81081	0.5891	34.599	6	1.0969	1.2583	31.515	6	0.84433
P19783;A2RSV8;M0QWX7	P19783;A2RSV8	5;5;1	5;5;1	5;5;1	Cytochrome c oxidase subunit 4 isoform 1, mitochondrial	Cox4i1	>sp|P19783|COX41_MOUSE Cytochrome c oxidase subunit 4 isoform 1, mitochondrial OS=Mus musculus GN=Cox4i1 PE=1 SV=2;>tr|A2RSV8|A2RSV8_MOUSE Cytochrome c oxidase subunit IV isoform 1 OS=Mus musculus GN=Cox4i1 PE=2 SV=1	3	5	5	5	5	5	5	32	32	32	19.53	169	169;169;92	9									7	7	4.6791E-115	0.75786	1.0978	81.858	7	0.96409	0.97872	18.611	7	1.2834	0.907	68.655	7	0.75786	1.0978	81.858	7	0.96409
A2RSX9;E9Q3G5;G5E8V9;Q3TVE1;E9QAY5	A2RSX9;E9Q3G5;G5E8V9;Q3TVE1;E9QAY5	2;2;2;1;1	2;2;2;1;1	2;2;2;1;1		Arfip1	>tr|A2RSX9|A2RSX9_MOUSE Arfip1 protein OS=Mus musculus GN=Arfip1 PE=2 SV=1;>tr|E9Q3G5|E9Q3G5_MOUSE Protein Arfip1 OS=Mus musculus GN=Arfip1 PE=4 SV=1;>tr|G5E8V9|G5E8V9_MOUSE MCG18094 (Fragment) OS=Mus musculus GN=Arfip1 PE=4 SV=1;>tr|Q3TVE1|Q3TVE1_MOUSE Pu	5	2	2	2	2	2	2	10	10	10	38.416	341	341;366;373;223;252	6						2				2	7.4315E-83	0.99418	1.0804	5.4668	2	1.0061	0.8272	12.484	2	1.1356	0.85514	19.372	2	0.99418	1.0804	5.4668	2	1.0061
Q499X9;A2RT28	Q499X9;A2RT28	3;3	3;3	3;3	Methionine--tRNA ligase, mitochondrial	Mars2	>sp|Q499X9|SYMM_MOUSE Methionine--tRNA ligase, mitochondrial OS=Mus musculus GN=Mars2 PE=2 SV=2;>tr|A2RT28|A2RT28_MOUSE Methionine-tRNA synthetase 2 (Mitochondrial) OS=Mus musculus GN=Mars2 PE=2 SV=1	2	3	3	3	3	3	3	6.3	6.3	6.3	65.804	586	586;586	5					4					4	1.7315E-18	1.1874	1.22	41.523	4	1.3453	1.0036	44.266	4	1.1448	0.82943	4.9104	4	1.1874	1.22	41.523	4	1.3453
Q3KNM2;A2RTC8;F6W8T3	Q3KNM2;A2RTC8	5;5;1	5;5;1	5;5;1	E3 ubiquitin-protein ligase MARCH5	March5	>sp|Q3KNM2|MARH5_MOUSE E3 ubiquitin-protein ligase MARCH5 OS=Mus musculus GN=March5 PE=2 SV=1;>tr|A2RTC8|A2RTC8_MOUSE MCG13921, isoform CRA_b OS=Mus musculus GN=March5 PE=2 SV=1	3	5	5	5	5	5	5	28.4	28.4	28.4	31.231	278	278;278;187	8								7		7	1.8681E-21	0.96874	1.1236	62.609	7	1.1709	0.98371	18.25	7	1.2404	0.93756	43.94	7	0.96874	1.1236	62.609	7	1.1709
Q3UE99;O89017;A2RTI3	Q3UE99;O89017;A2RTI3	3;3;3	3;3;3	3;3;3	Legumain	Lgmn	>tr|Q3UE99|Q3UE99_MOUSE Putative uncharacterized protein (Fragment) OS=Mus musculus GN=Lgmn PE=2 SV=1;>sp|O89017|LGMN_MOUSE Legumain OS=Mus musculus GN=Lgmn PE=1 SV=1;>tr|A2RTI3|A2RTI3_MOUSE Legumain OS=Mus musculus GN=Lgmn PE=2 SV=1	3	3	3	3	3	3	3	17.7	17.7	17.7	27.228	243	243;435;435	7							3			3	2.4415E-68	0.96075	1.0749	8.8916	3	0.69883	0.61479	10.739	3	0.73854	0.60729	6.3629	3	0.96075	1.0749	8.8916	3	0.69883
P61089;A2RTT4	P61089;A2RTT4	4;4	4;4	4;4	Ubiquitin-conjugating enzyme E2 N	Ube2n	>sp|P61089|UBE2N_MOUSE Ubiquitin-conjugating enzyme E2 N OS=Mus musculus GN=Ube2n PE=1 SV=1;>tr|A2RTT4|A2RTT4_MOUSE MCG4297 OS=Mus musculus GN=Ube2n PE=2 SV=1	2	4	4	4	4	4	4	35.5	35.5	35.5	17.138	152	152;152	9									5	5	2.3773E-53	1.1677	1.487	46.379	5	0.96919	0.79764	4.9476	5	0.75066	0.53032	52.654	5	1.1677	1.487	46.379	5	0.96919
A2VCS1;Q8JZS9;E9QPQ8	A2VCS1;Q8JZS9;E9QPQ8	1;1;1	1;1;1	1;1;1	39S ribosomal protein L48, mitochondrial	Mrpl48	>tr|A2VCS1|A2VCS1_MOUSE MCG2852, isoform CRA_a OS=Mus musculus GN=Mrpl48 PE=4 SV=1;>sp|Q8JZS9|RM48_MOUSE 39S ribosomal protein L48, mitochondrial OS=Mus musculus GN=Mrpl48 PE=1 SV=1;>tr|E9QPQ8|E9QPQ8_MOUSE 39S ribosomal protein L48, mitochondrial OS=Mus mu	3	1	1	1	1	1	1	8.8	8.8	8.8	12.94	113	113;211;211	9									1	1	9.1117E-05	0.96759	1.3068	NaN	1	1.3391	1.3234	NaN	1	1.2587	0.99659	NaN	1	0.96759	1.3068	NaN	1	1.3391
Q9MQW4;Q7JCX7;Q7JCA9;Q5GA78;P00416;K7XK11;G3EBA9;B9V188;A3R458;A3R3W7;A3E4B3	Q9MQW4;Q7JCX7;Q7JCA9;Q5GA78;P00416;K7XK11;G3EBA9;B9V188;A3R458;A3R3W7;A3E4B3	1;1;1;1;1;1;1;1;1;1;1	1;1;1;1;1;1;1;1;1;1;1	1;1;1;1;1;1;1;1;1;1;1	Cytochrome c oxidase subunit 3	COX3;mt-Co3;Mtco3;COXIII;Co3	>tr|Q9MQW4|Q9MQW4_MOUSE Cytochrome c oxidase subunit 3 OS=Mus musculus domesticus GN=COX3 PE=3 SV=1;>tr|Q7JCX7|Q7JCX7_MOUSE Cytochrome c oxidase subunit 3 OS=Mus musculus GN=mt-Co3 PE=2 SV=1;>tr|Q7JCA9|Q7JCA9_MOUSE Cytochrome c oxidase subunit 3 OS=Mus mus	11	1	1	1	1	1	1	5.4	5.4	5.4	29.922	261	261;261;261;261;261;261;261;261;261;261;261	7.67							1	2		3	0.00066798	1.1974	1.3323	48.943	3	0.93575	0.65735	35.852	3	1.4515	1.0441	83.299	3	1.1974	1.3323	48.943	3	0.93575
Q9D898;A3KGQ6	Q9D898;A3KGQ6	1;1	1;1	1;1	Actin-related protein 2/3 complex subunit 5-like protein	Arpc5l	>sp|Q9D898|ARP5L_MOUSE Actin-related protein 2/3 complex subunit 5-like protein OS=Mus musculus GN=Arpc5l PE=1 SV=1;>tr|A3KGQ6|A3KGQ6_MOUSE Actin-related protein 2/3 complex subunit 5 OS=Mus musculus GN=Arpc5l PE=2 SV=1	2	1	1	1	1	1	1	8.5	8.5	8.5	16.98	153	153;153	9									1	1	0.0078566	0.77679	0.96512	NaN	1	0.708	0.59024	NaN	1	0.93165	0.68311	NaN	1	0.77679	0.96512	NaN	1	0.708
B2RX86;F7CGP0;A3KGS3-2;A3KGS3	B2RX86;F7CGP0;A3KGS3-2;A3KGS3	1;1;1;1	1;1;1;1	1;1;1;1	Ral GTPase-activating protein subunit alpha-2	Ralgapa2	>tr|B2RX86|B2RX86_MOUSE A230067G21Rik protein OS=Mus musculus GN=Ralgapa2 PE=2 SV=1;>tr|F7CGP0|F7CGP0_MOUSE Ral GTPase-activating protein subunit alpha-2 (Fragment) OS=Mus musculus GN=Ralgapa2 PE=1 SV=1;>sp|A3KGS3-2|RGPA2_MOUSE Isoform 2 of Ral GTPase-acti	4	1	1	1	1	1	1	2.1	2.1	2.1	64.558	563	563;1567;1807;1872	2		1								1	0.0033427	1.7369	1.5825	NaN	1	2.2078	1.7818	NaN	1	1.2711	0.86779	NaN	1	1.7369	1.5825	NaN	1	2.2078
A3KGU5;E9Q447;B7ZWK3;B9EKJ1;A3KGU7;B2RXX6;Q3V1V5;Q3URW8;Q3TYI8;Q6PA04;Q58ES7;A3KGU9;A3KGU4;Q3TNY2;REV__Q6PD42;REV__Q3UZD9;REV__E9Q770;REV__E9PVC6;REV__Q6NZJ6-2;REV__E9Q9E1;REV__E9PVC5;REV__Q6NZJ6	A3KGU5;E9Q447;B7ZWK3;B9EKJ1;A3KGU7;B2RXX6	92;92;91;91;91;90;39;35;26;15;15;14;6;2;1;1;1;1;1;1;1;1	1;1;1;1;1;1;0;0;0;0;0;0;0;0;0;0;0;0;0;0;0;0	1;1;1;1;1;1;0;0;0;0;0;0;0;0;0;0;0;0;0;0;0;0		Sptan1	>tr|A3KGU5|A3KGU5_MOUSE Spectrin alpha chain, non-erythrocytic 1 OS=Mus musculus GN=Sptan1 PE=1 SV=1;>tr|E9Q447|E9Q447_MOUSE Spectrin alpha chain, non-erythrocytic 1 OS=Mus musculus GN=Sptan1 PE=1 SV=1;>tr|B7ZWK3|B7ZWK3_MOUSE Spna2 protein OS=Mus musculus	22	92	1	1	92	1	1	45.1	0.8	0.8	282.89	2457	2457;2478;2457;2477;2477;2477;988;844;808;488;514;477;136;132;823;958;958;1553;1586;1593;1594;1600	2		1								1	0	3.038	3.8578	NaN	1	5.398	5.0316	NaN	1	1.7768	1.0386	NaN	1	3.038	3.8578	NaN	1	5.398
P68254-2;P68254;A3KML3;F6YY69;F6VW30	P68254-2;P68254;A3KML3;F6YY69;F6VW30	10;10;10;10;10	7;7;7;7;7	7;7;7;7;7	14-3-3 protein theta	Ywhaq	>sp|P68254-2|1433T_MOUSE Isoform 2 of 14-3-3 protein theta OS=Mus musculus GN=Ywhaq;>sp|P68254|1433T_MOUSE 14-3-3 protein theta OS=Mus musculus GN=Ywhaq PE=1 SV=1;>tr|A3KML3|A3KML3_MOUSE MCG126220 OS=Mus musculus GN=Ywhaq PE=2 SV=1;>tr|F6YY69|F6YY69_MOUSE	5	10	7	7	10	7	7	50.6	39.5	39.5	27.7	243	243;245;245;285;303	8								11		11	3.6368E-110	0.57913	0.65648	20.743	11	0.63158	0.47319	12.295	11	1.0616	0.79014	19.187	11	0.57913	0.65648	20.743	11	0.63158
D3Z3B2;E9Q9C5;Q8C1D9;Q3UK60;P63082;A3KML5;Q80YP7	D3Z3B2;E9Q9C5;Q8C1D9;Q3UK60;P63082;A3KML5;Q80YP7	1;1;1;1;1;1;1	1;1;1;1;1;1;1	1;1;1;1;1;1;1	V-type proton ATPase 16 kDa proteolipid subunit	Atp6v0c	>tr|D3Z3B2|D3Z3B2_MOUSE V-type proton ATPase 16 kDa proteolipid subunit (Fragment) OS=Mus musculus GN=Atp6v0c PE=3 SV=1;>tr|E9Q9C5|E9Q9C5_MOUSE V-type proton ATPase 16 kDa proteolipid subunit (Fragment) OS=Mus musculus GN=Atp6v0c PE=3 SV=1;>tr|Q8C1D9|Q8C1D	7	1	1	1	1	1	1	15.5	15.5	15.5	11.896	116	116;150;155;155;155;155;188	9									1	1	0.043852	1.2581	1.7199	NaN	1	1.2734	1.2742	NaN	1	0.94334	0.74692	NaN	1	1.2581	1.7199	NaN	1	1.2734
Q7M6W1;A3QM89;Q4FZ95;Q8K0T0;Q4FJL2	Q7M6W1;A3QM89;Q4FZ95;Q8K0T0;Q4FJL2	1;1;1;1;1	1;1;1;1;1	1;1;1;1;1	Reticulon-1	Rtn1	>tr|Q7M6W1|Q7M6W1_MOUSE Reticulon OS=Mus musculus GN=Rtn1 PE=2 SV=1;>tr|A3QM89|A3QM89_MOUSE Reticulon (Fragment) OS=Mus musculus GN=Rtn1 PE=2 SV=1;>tr|Q4FZ95|Q4FZ95_MOUSE Reticulon OS=Mus musculus GN=Rtn1 PE=2 SV=1;>sp|Q8K0T0|RTN1_MOUSE Reticulon-1 OS=Mus	5	1	1	1	1	1	1	3.8	3.8	3.8	23.557	208	208;253;268;780;780	8								1		1	0.0059515	0.97474	1.0325	NaN	1	1.713	1.2253	NaN	1	1.7773	1.2466	NaN	1	0.97474	1.0325	NaN	1	1.713
Q7JD03;Q7JCZ1;Q5GA81;P00405;K7XKA7;K7XK22;A3R481;A3R455;A3E4B0	Q7JD03;Q7JCZ1;Q5GA81;P00405;K7XKA7;K7XK22;A3R481;A3R455	3;3;3;3;3;3;3;3;1	3;3;3;3;3;3;3;3;1	3;3;3;3;3;3;3;3;1	Cytochrome c oxidase subunit 2	COX2;mt-Co2;Mtco2;COXII	>tr|Q7JD03|Q7JD03_MOUSE Cytochrome c oxidase subunit 2 OS=Mus musculus domesticus GN=COX2 PE=3 SV=1;>tr|Q7JCZ1|Q7JCZ1_MOUSE Cytochrome c oxidase subunit 2 OS=Mus musculus GN=mt-Co2 PE=2 SV=1;>tr|Q5GA81|Q5GA81_MUSMM Cytochrome c oxidase subunit 2 OS=Mus mus	9	3	3	3	3	3	3	21.6	21.6	21.6	25.976	227	227;227;227;227;227;227;227;227;227	8								4		4	2.1581E-11	0.63864	0.7207	19.961	4	0.73345	0.61511	26.603	4	1.1605	0.88329	21.813	4	0.63864	0.7207	19.961	4	0.73345
H3BLE1;M1VQI8;M1V1V1;Q924K8-2;Q3UKM9;Q3U3A7;E9Q794;A4FTZ3;Q6ZPV1;Q3TY62;Q3UII8;Q924K8;M1VB37;M1VHG3;F8WHY8;M1VHG6;Q2KHS8;E9PX23;Q8K4B0;M1VHG1;M1VMF6	H3BLE1;M1VQI8;M1V1V1;Q924K8-2;Q3UKM9;Q3U3A7;E9Q794;A4FTZ3;Q6ZPV1;Q3TY62;Q3UII8;Q924K8;M1VB37;M1VHG3;F8WHY8;M1VHG6;Q2KHS8;E9PX23;Q8K4B0;M1VHG1;M1VMF6	1;1;1;1;1;1;1;1;1;1;1;1;1;1;1;1;1;1;1;1;1	1;1;1;1;1;1;1;1;1;1;1;1;1;1;1;1;1;1;1;1;1	1;1;1;1;1;1;1;1;1;1;1;1;1;1;1;1;1;1;1;1;1	Metastasis-associated protein MTA3;Metastasis-associated protein MTA1	Mta3;Mta1	>tr|H3BLE1|H3BLE1_MOUSE Metastasis-associated protein MTA3 (Fragment) OS=Mus musculus GN=Mta3 PE=2 SV=1;>tr|M1VQI8|M1VQI8_MOUSE Metastasis-associated protein MTA1 isoform 5 OS=Mus musculus GN=Mta1 PE=2 SV=1;>tr|M1V1V1|M1V1V1_MOUSE Metastasis-associated pro	21	1	1	1	1	1	1	3.3	3.3	3.3	30.458	271	271;413;430;512;513;513;514;514;522;580;586;591;627;686;698;702;703;703;715;715;730	5					1					1	0.0026836	1.1269	1.1918	NaN	1	4.5794	3.6909	NaN	1	4.3247	3.1649	NaN	1	1.1269	1.1918	NaN	1	4.5794
P14131;A4FUS1;Q641N3;Q5CZY9	P14131;A4FUS1;Q641N3;Q5CZY9	1;1;1;1	1;1;1;1	1;1;1;1	40S ribosomal protein S16	Rps16	>sp|P14131|RS16_MOUSE 40S ribosomal protein S16 OS=Mus musculus GN=Rps16 PE=2 SV=4;>tr|A4FUS1|A4FUS1_MOUSE MCG123443 OS=Mus musculus GN=Rps16 PE=2 SV=1;>tr|Q641N3|Q641N3_MOUSE Rps16 protein (Fragment) OS=Mus musculus GN=Rps16 PE=2 SV=1;>tr|Q5CZY9|Q5CZY9_MO	4	1	1	1	1	1	1	8.2	8.2	8.2	16.445	146	146;146;157;172	9									1	1	1.0148E-05	0.7675	1.0455	NaN	1	1.2289	1.026	NaN	1	1.5662	1.1147	NaN	1	0.7675	1.0455	NaN	1	1.2289
E0CYB6;E0CXD3;Q8BPQ6;Q8BPQ4;E9PYJ2;Q99NH2-3;E0CX45;F6TSJ9;E0CXR8;E0CZE2;Q99NH2-2;E0CZ83;E0CY24;E0CXL4;B2RUK1;B7ZNY3;F6S7Z1;Q99NH2;G3XA13;A5D6P2	E0CYB6;E0CXD3;Q8BPQ6;Q8BPQ4;E9PYJ2;Q99NH2-3;E0CX45;F6TSJ9;E0CXR8;E0CZE2;Q99NH2-2;E0CZ83;E0CY24;E0CXL4;B2RUK1;B7ZNY3;F6S7Z1;Q99NH2;G3XA13;A5D6P2	1;1;1;1;1;1;1;1;1;1;1;1;1;1;1;1;1;1;1;1	1;1;1;1;1;1;1;1;1;1;1;1;1;1;1;1;1;1;1;1	1;1;1;1;1;1;1;1;1;1;1;1;1;1;1;1;1;1;1;1	Partitioning defective 3 homolog	Pard3	>tr|E0CYB6|E0CYB6_MOUSE Partitioning defective 3 homolog OS=Mus musculus GN=Pard3 PE=2 SV=1;>tr|E0CXD3|E0CXD3_MOUSE Partitioning defective 3 homolog OS=Mus musculus GN=Pard3 PE=2 SV=1;>tr|Q8BPQ6|Q8BPQ6_MOUSE Putative uncharacterized protein OS=Mus musculus	20	1	1	1	1	1	1	25	25	25	4.961	44	44;59;721;741;741;744;943;984;990;1024;1029;1094;1247;1289;1304;1319;1324;1333;1333;1334	2		1								1	0.0062717	3.9109	4.6037	NaN	1	5.3964	4.6064	NaN	1	1.1635	0.85639	NaN	1	3.9109	4.6037	NaN	1	5.3964
B2RY22;J3QP81;A5D6Q8;E9Q6L0;Q80TV8-2;E9QNY9;Q80TV8;E9QKH0	B2RY22;J3QP81;A5D6Q8;E9Q6L0;Q80TV8-2;E9QNY9;Q80TV8;E9QKH0	2;2;2;2;2;2;2;2	2;2;2;2;2;2;2;2	2;2;2;2;2;2;2;2	CLIP-associating protein 1	Clasp1	>tr|B2RY22|B2RY22_MOUSE Clasp1 protein OS=Mus musculus GN=Clasp1 PE=2 SV=1;>tr|J3QP81|J3QP81_MOUSE CLIP-associating protein 1 OS=Mus musculus GN=Clasp1 PE=1 SV=1;>tr|A5D6Q8|A5D6Q8_MOUSE Clasp1 protein OS=Mus musculus GN=Clasp1 PE=2 SV=1;>tr|E9Q6L0|E9Q6L0_M	8	2	2	2	2	2	2	1.7	1.7	1.7	160.25	1452	1452;1459;1460;1468;1525;1526;1535;1536	2.5		1	1							2	0.0012517	1.0159	1.0415	27.126	2	1.7091	1.3053	44.064	2	1.4642	0.98013	13.348	2	1.0159	1.0415	27.126	2	1.7091
Q80TY4;Q148A0;A5LFV3	Q80TY4;Q148A0;A5LFV3	2;2;2	2;2;2	2;2;2	Suppression of tumorigenicity 18 protein	St18	>sp|Q80TY4|ST18_MOUSE Suppression of tumorigenicity 18 protein OS=Mus musculus GN=St18 PE=2 SV=2;>tr|Q148A0|Q148A0_MOUSE St18 protein OS=Mus musculus GN=St18 PE=2 SV=1;>tr|A5LFV3|A5LFV3_MOUSE Neural zinc finger protein NZF-3 OS=Mus musculus GN=St18 PE=2 SV	3	2	2	2	2	2	2	2.7	2.7	2.7	114.75	1045	1045;1045;1045	3.5		1			1					2	0.0015235	2.1725	1.9708	26.8	2	1.5061	1.0849	24.838	2	0.91717	0.62292	60.565	2	2.1725	1.9708	26.8	2	1.5061
E9Q449;A6H8H2;A6H8H2-2	E9Q449;A6H8H2;A6H8H2-2	2;2;2	2;2;2	2;2;2	DENN domain-containing protein 4C	Dennd4c	>tr|E9Q449|E9Q449_MOUSE DENN domain-containing protein 4C OS=Mus musculus GN=Dennd4c PE=1 SV=1;>sp|A6H8H2|DEN4C_MOUSE DENN domain-containing protein 4C OS=Mus musculus GN=Dennd4c PE=1 SV=1;>sp|A6H8H2-2|DEN4C_MOUSE Isoform 2 of DENN domain-containing protei	3	2	2	2	2	2	2	2	2	2	178.67	1615	1615;1906;1955	2		2								2	0.0026384	0.9721	1.0888	9.4435	2	0.99239	0.86081	37.098	2	1.0209	0.7458	17.22	2	0.9721	1.0888	9.4435	2	0.99239
Q8R422;A6MDD3	Q8R422;A6MDD3	13;13	13;13	13;13	CD109 antigen	Cd109	>sp|Q8R422|CD109_MOUSE CD109 antigen OS=Mus musculus GN=Cd109 PE=2 SV=1;>tr|A6MDD3|A6MDD3_MOUSE CD109 antigen OS=Mus musculus GN=Cd109 PE=2 SV=1	2	13	13	13	13	13	13	13.1	13.1	13.1	161.66	1442	1442;1442	2.06		17	1							18	7.8198E-256	1.9917	2.0683	85.618	17	4.6535	3.6836	51.33	17	1.6585	1.1977	61.325	17	1.9917	2.0683	85.618	17	4.6535
F6V305;A6PWX9;Q9CWU6;D6RJ83;A6PWX5;A6PWX7;A6PWX8	F6V305;A6PWX9;Q9CWU6;D6RJ83;A6PWX5;A6PWX7;A6PWX8	2;2;2;1;1;1;1	2;2;2;1;1;1;1	2;2;2;1;1;1;1	Ubiquinol-cytochrome c reductase complex chaperone CBP3 homolog	Uqcc	>tr|F6V305|F6V305_MOUSE Ubiquinol-cytochrome-c reductase complex assembly factor 1 (Fragment) OS=Mus musculus GN=Uqcc1 PE=4 SV=1;>tr|A6PWX9|A6PWX9_MOUSE Ubiquinol-cytochrome-c reductase complex assembly factor 1 OS=Mus musculus GN=Uqcc1 PE=2 SV=1;>sp|Q9CWU	7	2	2	2	2	2	2	8.6	8.6	8.6	28.362	243	243;269;295;120;215;227;262	8								2		2	3.4911E-07	3.1258	3.431	100.02	2	2.0207	1.5699	15.5	2	0.62623	0.45922	121.61	2	3.1258	3.431	100.02	2	2.0207
Q9CQI3;A7VJ98;Q80X87;D3YY93	Q9CQI3;A7VJ98;Q80X87;D3YY93	2;2;2;1	2;2;2;1	2;2;2;1	Glia maturation factor beta	Gmfb	>sp|Q9CQI3|GMFB_MOUSE Glia maturation factor beta OS=Mus musculus GN=Gmfb PE=1 SV=3;>tr|A7VJ98|A7VJ98_MOUSE Glia maturation factor beta OS=Mus musculus GN=Gmfb PE=2 SV=1;>tr|Q80X87|Q80X87_MOUSE Glia maturation factor, beta OS=Mus musculus GN=Gmfb PE=2 SV=1	4	2	2	2	2	2	2	27.5	27.5	27.5	16.723	142	142;142;143;80	9									2	2	6.8921E-16	0.54873	0.69676	39.133	2	0.4695	0.41561	31.492	2	1.0213	0.76122	15.759	2	0.54873	0.69676	39.133	2	0.4695
Q9JLJ2;Q3TMT4;Q3THE7;A7VL18;Q3V1N7;Q3U367;Q3TG52;Q3UDG0	Q9JLJ2;Q3TMT4;Q3THE7;A7VL18;Q3V1N7;Q3U367;Q3TG52;Q3UDG0	4;4;4;4;4;4;4;3	4;4;4;4;4;4;4;3	4;4;4;4;4;4;4;3	4-trimethylaminobutyraldehyde dehydrogenase	Aldh9a1	>sp|Q9JLJ2|AL9A1_MOUSE 4-trimethylaminobutyraldehyde dehydrogenase OS=Mus musculus GN=Aldh9a1 PE=1 SV=1;>tr|Q3TMT4|Q3TMT4_MOUSE Putative uncharacterized protein OS=Mus musculus GN=Aldh9a1 PE=2 SV=1;>tr|Q3THE7|Q3THE7_MOUSE Putative uncharacterized protein O	8	4	4	4	4	4	4	13.2	13.2	13.2	53.514	494	494;494;494;494;518;518;518;494	5.75					1	3				4	4.5507E-10	0.72131	0.73829	9.7129	3	1.0297	0.77572	23.873	3	1.4662	1.0362	26.218	3	0.72131	0.73829	9.7129	3	1.0297
Q7TQD5;Q3UGT1;P97742;A8ASF5	Q7TQD5;Q3UGT1;P97742;A8ASF5	1;1;1;1	1;1;1;1	1;1;1;1	Carnitine O-palmitoyltransferase 1, liver isoform	Cpt1a	>tr|Q7TQD5|Q7TQD5_MOUSE Carnitine palmitoyltransferase 1a, liver OS=Mus musculus GN=Cpt1a PE=2 SV=1;>tr|Q3UGT1|Q3UGT1_MOUSE Putative uncharacterized protein OS=Mus musculus GN=Cpt1a PE=2 SV=1;>sp|P97742|CPT1A_MOUSE Carnitine O-palmitoyltransferase 1, liver	4	1	1	1	1	1	1	2.3	2.3	2.3	88.25	773	773;773;773;773	4				1						1	0.00068924	0.29212	0.28996	NaN	1	0.88943	0.65902	NaN	1	3.0447	2.0678	NaN	1	0.29212	0.28996	NaN	1	0.88943
Q80ZP8;A8C1V1;Q3TMX5;F6USD5;F6T4L3;E0CXA8;Q9CXI5	Q80ZP8;A8C1V1;Q3TMX5;F6USD5;F6T4L3;E0CXA8;Q9CXI5	3;3;3;2;2;2;2	3;3;3;2;2;2;2	3;3;3;2;2;2;2	Mesencephalic astrocyte-derived neurotrophic factor	Manf	>tr|Q80ZP8|Q80ZP8_MOUSE Armet protein OS=Mus musculus GN=Manf PE=1 SV=1;>tr|A8C1V1|A8C1V1_MOUSE Putative uncharacterized protein (Fragment) OS=Mus musculus GN=Manf PE=2 SV=1;>tr|Q3TMX5|Q3TMX5_MOUSE Arginine-rich, mutated in early stage tumors, isoform CRA_	7	3	3	3	3	3	3	20	20	20	19.012	165	165;170;179;121;128;137;179	9									3	3	1.1847E-16	1.0408	1.4113	78.802	3	1.7723	1.5166	18.316	3	1.3725	0.98504	76.014	3	1.0408	1.4113	78.802	3	1.7723
Q99JW4;A8CVP4;A8CVP1;Q4ZJB3;E9QP62;Q9D7B2	Q99JW4;A8CVP4;A8CVP1;Q4ZJB3;E9QP62;Q9D7B2	1;1;1;1;1;1	1;1;1;1;1;1	1;1;1;1;1;1	LIM and senescent cell antigen-like-containing domain protein 1	Lims1	>sp|Q99JW4|LIMS1_MOUSE LIM and senescent cell antigen-like-containing domain protein 1 OS=Mus musculus GN=Lims1 PE=1 SV=3;>tr|A8CVP4|A8CVP4_MOUSE LIM and senescent cell antigen-like domains 1 isoform B OS=Mus musculus GN=Lims1 PE=2 SV=1;>tr|A8CVP1|A8CVP1_M	6	1	1	1	1	1	1	4.9	4.9	4.9	37.24	325	325;325;362;387;387;396	7							1			1	0.0016454	2.3628	2.3394	NaN	1	1.3055	0.96858	NaN	1	0.69003	0.49133	NaN	1	2.3628	2.3394	NaN	1	1.3055
P61982;A8IP69	P61982;A8IP69	12;12	10;10	10;10	14-3-3 protein gamma;14-3-3 protein gamma, N-terminally processed	Ywhag	>sp|P61982|1433G_MOUSE 14-3-3 protein gamma OS=Mus musculus GN=Ywhag PE=1 SV=2;>tr|A8IP69|A8IP69_MOUSE 14-3-3 protein gamma subtype OS=Mus musculus GN=Ywhag PE=2 SV=1	2	12	10	10	12	10	10	58.7	51.4	51.4	28.302	247	247;247	8								17		17	5.3042E-229	0.58711	0.63111	19.311	17	0.69425	0.50233	13.273	17	1.1813	0.82647	21.958	17	0.58711	0.63111	19.311	17	0.69425
A8Y5D4;Q5NCM6;Q8CHU3-2;Q5NCM7;Q8CHU3;Q5NCM5;J3QNT7;Q69ZS5	A8Y5D4;Q5NCM6;Q8CHU3-2;Q5NCM7;Q8CHU3;Q5NCM5;J3QNT7;Q69ZS5	1;1;1;1;1;1;1;1	1;1;1;1;1;1;1;1	1;1;1;1;1;1;1;1	Epsin-2	Epn2	>tr|A8Y5D4|A8Y5D4_MOUSE Epsin-2 (Fragment) OS=Mus musculus GN=Epn2 PE=2 SV=2;>tr|Q5NCM6|Q5NCM6_MOUSE Epsin-2 OS=Mus musculus GN=Epn2 PE=1 SV=1;>sp|Q8CHU3-2|EPN2_MOUSE Isoform 2 of Epsin-2 OS=Mus musculus GN=Epn2;>tr|Q5NCM7|Q5NCM7_MOUSE Putative uncharacter	8	1	1	1	1	1	1	15.2	15.2	15.2	9.1503	79	79;577;583;583;595;634;640;658	5					1					1	3.2145E-05	1.5563	1.502	NaN	1	1.8194	1.189	NaN	1	1.169	0.78795	NaN	1	1.5563	1.502	NaN	1	1.8194
Q8C5F9;Q9QZI8;A9CLV6	Q8C5F9;Q9QZI8;A9CLV6	1;1;1	1;1;1	1;1;1	Serine incorporator 1	Serinc1	>tr|Q8C5F9|Q8C5F9_MOUSE Putative uncharacterized protein (Fragment) OS=Mus musculus GN=Serinc1 PE=2 SV=1;>sp|Q9QZI8|SERC1_MOUSE Serine incorporator 1 OS=Mus musculus GN=Serinc1 PE=1 SV=1;>tr|A9CLV6|A9CLV6_MOUSE Axotomy induced glycoprotein 2 OS=Mus musculu	3	1	1	1	1	1	1	8.8	8.8	8.8	16.903	147	147;453;453	7.83						1	2		3	6	1.2077E-19	0.39268	0.46356	41.83	6	0.53484	0.46019	62.389	6	1.2246	0.91552	20.516	6	0.39268	0.46356	41.83	6	0.53484
B0LAA8;Q5NC82;Q01768;E9PZF0	B0LAA8;Q5NC82;Q01768;E9PZF0	3;3;3;3	3;3;3;3	1;1;1;1	Nucleoside diphosphate kinase;Nucleoside diphosphate kinase B	Nme2;Gm20390	>tr|B0LAA8|B0LAA8_MOUSE Nucleoside diphosphate kinase (Fragment) OS=Mus musculus GN=Nme2 PE=2 SV=1;>tr|Q5NC82|Q5NC82_MOUSE Nucleoside diphosphate kinase OS=Mus musculus GN=Nme2 PE=2 SV=1;>sp|Q01768|NDKB_MOUSE Nucleoside diphosphate kinase B OS=Mus musculus	4	3	3	1	3	3	1	29.9	29.9	9.7	16.356	144	144;152;152;267	9									5	5	4.9294E-83	0.4371	0.59119	29.67	5	0.30854	0.30921	23.315	5	0.75679	0.59921	25.332	5	0.4371	0.59119	29.67	5	0.30854
B0QZM2;Q6P073;B1ASK8	B0QZM2;Q6P073;B1ASK8	1;1;1	1;1;1	1;1;1	Ubiquitin-conjugating enzyme E2 J2	Ube2j2	>tr|B0QZM2|B0QZM2_MOUSE Ubiquitin-conjugating enzyme E2 J2 (Fragment) OS=Mus musculus GN=Ube2j2 PE=4 SV=1;>sp|Q6P073|UB2J2_MOUSE Ubiquitin-conjugating enzyme E2 J2 OS=Mus musculus GN=Ube2j2 PE=1 SV=1;>tr|B1ASK8|B1ASK8_MOUSE Ubiquitin-conjugating enzyme E2	3	1	1	1	1	1	1	11.7	11.7	11.7	13.756	120	120;259;271	8								1		1	0.0059409	1.6349	1.9074	NaN	1	1.8782	1.3565	NaN	1	1.1488	0.81957	NaN	1	1.6349	1.9074	NaN	1	1.8782
H3BJY1;H3BKF4;H3BIZ8;B0QZP8;O55101;H3BJ78	H3BJY1;H3BKF4;H3BIZ8;B0QZP8;O55101;H3BJ78	2;2;2;2;2;1	2;2;2;2;2;1	2;2;2;2;2;1	Synaptogyrin-2	Syngr2;Gm20708	>tr|H3BJY1|H3BJY1_MOUSE Synaptogyrin-2 OS=Mus musculus GN=Syngr2 PE=2 SV=1;>tr|H3BKF4|H3BKF4_MOUSE Protein Gm20708 OS=Mus musculus GN=Gm20708 PE=4 SV=1;>tr|H3BIZ8|H3BIZ8_MOUSE Synaptogyrin 2, isoform CRA_b OS=Mus musculus GN=Syngr2 PE=4 SV=1;>tr|B0QZP8|B0Q	6	2	2	2	2	2	2	60.9	60.9	60.9	4.6893	46	46;155;177;194;224;147	8.33								2	1	3	1.0079E-18	1.7075	1.9329	30.838	3	1.2443	1.0838	42.874	3	0.76037	0.57977	8.552	3	1.7075	1.9329	30.838	3	1.2443
B0R091;P61022	B0R091;P61022	5;5	5;5	5;5	Calcineurin B homologous protein 1	Chp1	>tr|B0R091|B0R091_MOUSE Calcineurin B homologous protein 1 OS=Mus musculus GN=Chp1 PE=2 SV=1;>sp|P61022|CHP1_MOUSE Calcineurin B homologous protein 1 OS=Mus musculus GN=Chp1 PE=1 SV=2	2	5	5	5	5	5	5	38.7	38.7	38.7	21.997	191	191;195	8								6		6	1.453E-67	1.0613	1.2006	19.444	6	1.4134	1.1511	19.764	6	1.4958	1.1568	27.432	6	1.0613	1.2006	19.444	6	1.4134
B0R1E3;P70349	B0R1E3;P70349	1;1	1;1	1;1	Histidine triad nucleotide-binding protein 1	Hint1	>tr|B0R1E3|B0R1E3_MOUSE Histidine triad nucleotide-binding protein 1 OS=Mus musculus GN=Hint1 PE=1 SV=1;>sp|P70349|HINT1_MOUSE Histidine triad nucleotide-binding protein 1 OS=Mus musculus GN=Hint1 PE=1 SV=3	2	1	1	1	1	1	1	11.8	11.8	11.8	13.438	119	119;126	9									1	1	9.8453E-07	0.41822	0.53629	NaN	1	0.50238	0.41353	NaN	1	1.2012	0.85023	NaN	1	0.41822	0.53629	NaN	1	0.50238
Q61414;CON__A2A4G1;B1AQ77;P08730;CON__P08730-1;Q9Z2K1;Q3SYP5;CON__Q9Z2K1;Q3ZAW8;Q9EQD7;Q9EQD6;CON__Q3ZAW8;Q61782;CON__Q61782;Q9CWC9;CON__P35900;Q8CCX5-2;Q8CCX5;CON__Q8N1A0;P08730-2;Q8VCW2;Q9Z320;B2RU72;CON__Q7Z3Z0;CON__Q7Z3Y8;CON__Q148H6;CON__Q7Z3Y9;CON__Q99456	Q61414;CON__A2A4G1;B1AQ77;P08730;CON__P08730-1;Q9Z2K1;Q3SYP5;CON__Q9Z2K1;Q3ZAW8;Q9EQD7;Q9EQD6;CON__Q3ZAW8	5;5;5;3;3;3;3;3;3;3;3;3;2;2;2;2;1;1;1;1;1;1;1;1;1;1;1;1	1;1;1;0;0;0;0;0;0;0;0;0;0;0;0;0;0;0;0;0;0;0;0;0;0;0;0;0	1;1;1;0;0;0;0;0;0;0;0;0;0;0;0;0;0;0;0;0;0;0;0;0;0;0;0;0	Keratin, type I cytoskeletal 15;Keratin, type I cytoskeletal 13;Keratin, type I cytoskeletal 16	Krt15;Krt13;Krt16	>sp|Q61414|K1C15_MOUSE Keratin, type I cytoskeletal 15 OS=Mus musculus GN=Krt15 PE=1 SV=2;>A2A4G1 TREMBL:A2A4G1 Tax_Id=10090 Gene_Symbol=Krt15 Keratin complex 1, acidic, gene 15;>tr|B1AQ77|B1AQ77_MOUSE Keratin 15, isoform CRA_a OS=Mus musculus GN=Krt15 PE=	28	5	1	1	5	1	1	8	2	2	49.137	452	452;456;456;437;437;469;469;469;470;473;474;474;93;93;232;424;254;294;295;311;446;448;448;450;459;464;468;494	4				1						1	3.3677E-09	0.58753	0.57486	NaN	1	0.97454	0.77589	NaN	1	1.7107	1.3665	NaN	1	0.58753	0.57486	NaN	1	0.97454
P19001;CON__P19001;B1AQ78;CON__P08727	P19001;CON__P19001;B1AQ78	7;7;7;3	4;4;4;0	4;4;4;0	Keratin, type I cytoskeletal 19	Krt19	>sp|P19001|K1C19_MOUSE Keratin, type I cytoskeletal 19 OS=Mus musculus GN=Krt19 PE=1 SV=1;>P19001 SWISS-PROT:P19001 Tax_Id=10090 Gene_Symbol=Krt19 Keratin, type I cytoskeletal 19;>tr|B1AQ78|B1AQ78_MOUSE Keratin 19 OS=Mus musculus GN=Krt19 PE=2 SV=1	4	7	4	4	7	4	4	18.6	12.4	12.4	44.541	403	403;403;403;400	6						4				4	1.5537E-14	1.2567	1.427	142.94	4	2.4028	2.019	136.01	4	1.55	1.2103	30.707	4	1.2567	1.427	142.94	4	2.4028
B1AQD3;Q64008;Q0PD20;Q3TV85;F7BE32;B1AQD4	B1AQD3;Q64008;Q0PD20;Q3TV85;F7BE32;B1AQD4	2;2;2;2;1;1	2;2;2;2;1;1	2;2;2;2;1;1	Ras-related protein Rab-34	Rab34	>tr|B1AQD3|B1AQD3_MOUSE Ras-related protein Rab-34 OS=Mus musculus GN=Rab34 PE=1 SV=1;>sp|Q64008|RAB34_MOUSE Ras-related protein Rab-34 OS=Mus musculus GN=Rab34 PE=1 SV=2;>tr|Q0PD20|Q0PD20_MOUSE Rab34 OS=Mus musculus GN=Rab34 PE=1 SV=1;>tr|Q3TV85|Q3TV85_MO	6	2	2	2	2	2	2	10	10	10	28.313	251	251;259;259;445;199;265	8								2		2	0.00079997	0.60165	0.80514	6.6418	2	0.74771	0.65709	11.869	2	1.2799	0.89266	14.943	2	0.60165	0.80514	6.6418	2	0.74771
Q99L83;O08573-2;B1AQR8;O08573;G3X9T7	Q99L83;O08573-2;B1AQR8;O08573;G3X9T7	1;1;1;1;1	1;1;1;1;1	1;1;1;1;1	Galectin-9	Lgals9	>tr|Q99L83|Q99L83_MOUSE Galectin OS=Mus musculus GN=Lgals9 PE=1 SV=1;>sp|O08573-2|LEG9_MOUSE Isoform Short of Galectin-9 OS=Mus musculus GN=Lgals9;>tr|B1AQR8|B1AQR8_MOUSE Galectin OS=Mus musculus GN=Lgals9 PE=2 SV=1;>sp|O08573|LEG9_MOUSE Galectin-9 OS=Mus	5	1	1	1	1	1	1	3.7	3.7	3.7	36.544	322	322;322;352;353;353	7							1			1	0.0026809	4.6211	4.5791	NaN	1	1.6033	1.1579	NaN	1	0.32901	0.23096	NaN	1	4.6211	4.5791	NaN	1	1.6033
Q8CHH9;Q8CHH9-2;B7ZC46;B1AQY9;B1AQZ0;E0CYM4;Q9R1T4-2;Q3UUU4;Q9R1T4-3;Q9R1T4	Q8CHH9;Q8CHH9-2;B7ZC46;B1AQY9;B1AQZ0	9;9;9;9;9;1;1;1;1;1	9;9;9;9;9;1;1;1;1;1	8;8;8;8;8;1;0;0;0;0	Septin-8	Sept8	>sp|Q8CHH9|SEPT8_MOUSE Septin-8 OS=Mus musculus GN=Sept8 PE=1 SV=4;>sp|Q8CHH9-2|SEPT8_MOUSE Isoform 2 of Septin-8 OS=Mus musculus GN=Sept8;>tr|B7ZC46|B7ZC46_MOUSE Septin-8 OS=Mus musculus GN=Sept8 PE=1 SV=1;>tr|B1AQY9|B1AQY9_MOUSE Septin-8 OS=Mus musculus	10	9	9	8	9	9	8	31.7	31.7	30.1	49.812	429	429;430;440;442;484;51;427;427;429;434	5.65					6	11				17	1.6403E-111	1.1661	1.3181	15.951	15	1.0287	0.87694	37.663	16	0.83688	0.67353	43.116	16	1.1661	1.3181	15.951	15	1.0287
Z4YKM2;B2RWE3;B1AR13;B3DFI8	Z4YKM2;B2RWE3;B1AR13;B3DFI8	2;2;2;2	2;2;2;2	2;2;2;2	CDGSH iron-sulfur domain-containing protein 3, mitochondrial	Cisd3	>tr|Z4YKM2|Z4YKM2_MOUSE CDGSH iron-sulfur domain-containing protein 3, mitochondrial OS=Mus musculus GN=Cisd3 PE=4 SV=1;>tr|B2RWE3|B2RWE3_MOUSE CDGSH iron sulfur domain 3 OS=Mus musculus GN=Cisd3 PE=1 SV=1;>sp|B1AR13|CISD3_MOUSE CDGSH iron-sulfur domain-co	4	2	2	2	2	2	2	17.4	17.4	17.4	13.155	115	115;134;137;199	9									2	2	5.5611E-12	0.80335	1.0042	NaN	1	1.0972	0.92832	NaN	1	1.2797	0.94465	NaN	1	0.80335	1.0042	NaN	1	1.0972
Q3U8P8;Q3URU8;P52332;B1ASP2;Q3UZ30;Q8CFX4;Q8K0I7	Q3U8P8;Q3URU8;P52332;B1ASP2;Q3UZ30;Q8CFX4;Q8K0I7	2;2;2;2;1;1;1	2;2;2;2;1;1;1	2;2;2;2;1;1;1	Tyrosine-protein kinase;Tyrosine-protein kinase JAK1	Jak1	>tr|Q3U8P8|Q3U8P8_MOUSE Tyrosine-protein kinase OS=Mus musculus GN=Jak1 PE=2 SV=1;>tr|Q3URU8|Q3URU8_MOUSE Tyrosine-protein kinase OS=Mus musculus GN=Jak1 PE=2 SV=1;>sp|P52332|JAK1_MOUSE Tyrosine-protein kinase JAK1 OS=Mus musculus GN=Jak1 PE=1 SV=1;>tr|B1A	7	2	2	2	2	2	2	2.6	2.6	2.6	129.98	1126	1126;1153;1153;1153;333;338;632	3			3							3	0.0016999	1.0222	0.97993	1.1525	3	1.5628	1.1542	4.3636	3	1.5284	1.0663	0.61185	3	1.0222	0.97993	1.1525	3	1.5628
Q9D186;Q3KNM9;B1ASQ2;Q9DCZ4	Q9D186;Q3KNM9;B1ASQ2;Q9DCZ4	2;2;2;2	2;2;2;2	2;2;2;2	Apolipoprotein O	Apoo	>tr|Q9D186|Q9D186_MOUSE Apolipoprotein O OS=Mus musculus GN=Apoo PE=2 SV=1;>tr|Q3KNM9|Q3KNM9_MOUSE Apoo protein OS=Mus musculus GN=Apoo PE=2 SV=1;>tr|B1ASQ2|B1ASQ2_MOUSE Apolipoprotein O OS=Mus musculus GN=Apoo PE=4 SV=1;>sp|Q9DCZ4|APOO_MOUSE Apolipoprotei	4	2	2	2	2	2	2	15.9	15.9	15.9	18.798	164	164;164;198;212	9									2	2	1.9531E-15	1.7617	2.3345	91.069	2	1.3692	1.1338	16.918	2	0.80988	0.57314	82.555	2	1.7617	2.3345	91.069	2	1.3692
B1AT03;P97386-2;Q3UC82;Q3U1F0;Q80ZH7;P97386;K4DI59;Q3TJN5	B1AT03;P97386-2;Q3UC82;Q3U1F0;Q80ZH7;P97386;K4DI59;Q3TJN5	2;2;2;2;2;2;2;1	2;2;2;2;2;2;2;1	2;2;2;2;2;2;2;1	DNA ligase;DNA ligase 3	Lig3	>tr|B1AT03|B1AT03_MOUSE DNA ligase OS=Mus musculus GN=Lig3 PE=1 SV=1;>sp|P97386-2|DNLI3_MOUSE Isoform Beta of DNA ligase 3 OS=Mus musculus GN=Lig3;>tr|Q3UC82|Q3UC82_MOUSE DNA ligase OS=Mus musculus GN=Lig3 PE=1 SV=1;>tr|Q3U1F0|Q3U1F0_MOUSE DNA ligase OS=Mu	8	2	2	2	2	2	2	2.7	2.7	2.7	106.14	953	953;956;1011;1011;1012;1015;1016;431	3			2							2	1.9149E-09	1.4909	1.7057	34.742	2	1.7068	1.4638	28.337	2	1.1514	0.93981	32.748	2	1.4909	1.7057	34.742	2	1.7068
Q60631-2;B1AT92;Q60631;Q3U5I5;Q3U1Q4;B1AT95	Q60631-2;B1AT92;Q60631;Q3U5I5;Q3U1Q4;B1AT95	2;2;2;2;2;1	2;2;2;2;2;1	2;2;2;2;2;1	Growth factor receptor-bound protein 2	Grb2	>sp|Q60631-2|GRB2_MOUSE Isoform 2 of Growth factor receptor-bound protein 2 OS=Mus musculus GN=Grb2;>tr|B1AT92|B1AT92_MOUSE Growth factor receptor-bound protein 2 OS=Mus musculus GN=Grb2 PE=2 SV=1;>sp|Q60631|GRB2_MOUSE Growth factor receptor-bound protein	6	2	2	2	2	2	2	12.5	12.5	12.5	20.589	176	176;203;217;217;217;71	8								2		2	1.9196E-06	4.824	5.3802	NaN	1	1.1368	0.81182	NaN	1	0.23703	0.16761	NaN	1	4.824	5.3802	NaN	1	1.1368
Q8C3C9;P47740;Q8BQ93;B1AV77;B1ATI0;Q8C5J1;Q99PH3;Q3U7B5;Q99PH4;Q3UNF5;P47739;B7ZN13	Q8C3C9;P47740;Q8BQ93;B1AV77;B1ATI0;Q8C5J1;Q99PH3;Q3U7B5;Q99PH4	8;8;8;8;8;7;7;7;7;1;1;1	8;8;8;8;8;7;7;7;7;1;1;1	8;8;8;8;8;7;7;7;7;1;1;1	Aldehyde dehydrogenase;Fatty aldehyde dehydrogenase	Aldh3a2	>tr|Q8C3C9|Q8C3C9_MOUSE Aldehyde dehydrogenase OS=Mus musculus GN=Aldh3a2 PE=2 SV=1;>sp|P47740|AL3A2_MOUSE Fatty aldehyde dehydrogenase OS=Mus musculus GN=Aldh3a2 PE=2 SV=2;>tr|Q8BQ93|Q8BQ93_MOUSE Aldehyde dehydrogenase OS=Mus musculus PE=2 SV=1;>tr|B1AV77	12	8	8	8	8	8	8	21.5	21.5	21.5	53.998	484	484;484;487;487;532;426;484;484;507;453;453;454	5.91					1	10				11	9.0608E-35	1.4354	1.5317	38.047	11	2.1196	1.6466	33.928	11	1.5507	1.1673	21.009	11	1.4354	1.5317	38.047	11	2.1196
B1ATP7;Q80Y81-2;Q80Y81;Q3U0M8	B1ATP7;Q80Y81-2;Q80Y81;Q3U0M8	1;1;1;1	1;1;1;1	1;1;1;1	Zinc phosphodiesterase ELAC protein 2	Elac2	>tr|B1ATP7|B1ATP7_MOUSE Zinc phosphodiesterase ELAC protein 2 OS=Mus musculus GN=Elac2 PE=1 SV=1;>sp|Q80Y81-2|RNZ2_MOUSE Isoform 2 of Zinc phosphodiesterase ELAC protein 2 OS=Mus musculus GN=Elac2;>sp|Q80Y81|RNZ2_MOUSE Zinc phosphodiesterase ELAC protein 2	4	1	1	1	1	1	1	2.7	2.7	2.7	91.946	823	823;824;831;831	4				1						1	0.0047321	0.74146	0.7363	NaN	1	1.3935	1.0321	NaN	1	1.8794	1.2749	NaN	1	0.74146	0.7363	NaN	1	1.3935
B1ATZ0;B1ATZ1;Q3TLL4;Q99LI8;Q3UMA3	B1ATZ0;B1ATZ1;Q3TLL4;Q99LI8;Q3UMA3	1;1;1;1;1	1;1;1;1;1	1;1;1;1;1	Hepatocyte growth factor-regulated tyrosine kinase substrate	Hgs	>tr|B1ATZ0|B1ATZ0_MOUSE Hepatocyte growth factor-regulated tyrosine kinase substrate OS=Mus musculus GN=Hgs PE=1 SV=1;>tr|B1ATZ1|B1ATZ1_MOUSE Hepatocyte growth factor-regulated tyrosine kinase substrate OS=Mus musculus GN=Hgs PE=1 SV=1;>tr|Q3TLL4|Q3TLL4_MO	5	1	1	1	1	1	1	1.6	1.6	1.6	85.778	766	766;767;771;775;776	3			2							2	3.2174E-05	0.94565	1.0636	2.852	2	1.1713	0.9535	3.0342	2	1.2387	1.0053	0.11412	2	0.94565	1.0636	2.852	2	1.1713
B1AU25;Q9Z0X1;Q2QKE3;Q1L6K5	B1AU25;Q9Z0X1;Q2QKE3	15;15;8;6	15;15;8;6	15;15;8;6	Apoptosis-inducing factor 1, mitochondrial	Aifm1	>tr|B1AU25|B1AU25_MOUSE Apoptosis-inducing factor 1, mitochondrial OS=Mus musculus GN=Aifm1 PE=1 SV=1;>sp|Q9Z0X1|AIFM1_MOUSE Apoptosis-inducing factor 1, mitochondrial OS=Mus musculus GN=Aifm1 PE=1 SV=1;>tr|Q2QKE3|Q2QKE3_MOUSE Apoptosis-inducing factor sho	4	15	15	15	15	15	15	32.1	32.1	32.1	66.113	608	608;612;261;324	4.88				3	21					24	0	1.6451	1.7783	55.611	24	1.8227	1.4107	31.273	24	1.1699	0.86842	41.021	24	1.6451	1.7783	55.611	24	1.8227
Q9CWP6-4;Q3U0U1;Q9CWP6-2;Q9CWP6-3;Q9CWP6;B1AU74	Q9CWP6-4;Q3U0U1;Q9CWP6-2;Q9CWP6-3;Q9CWP6;B1AU74	1;1;1;1;1;1	1;1;1;1;1;1	1;1;1;1;1;1	Motile sperm domain-containing protein 2	Mospd2	>sp|Q9CWP6-4|MSPD2_MOUSE Isoform 4 of Motile sperm domain-containing protein 2 OS=Mus musculus GN=Mospd2;>tr|Q3U0U1|Q3U0U1_MOUSE Putative uncharacterized protein OS=Mus musculus GN=Mospd2 PE=2 SV=1;>sp|Q9CWP6-2|MSPD2_MOUSE Isoform 2 of Motile sperm domain-	6	1	1	1	1	1	1	5.5	5.5	5.5	19.761	164	164;181;481;486;518;518	5					1					1	0.0060922	0.8638	0.82452	NaN	1	1.0329	0.6712	NaN	1	1.1958	0.80319	NaN	1	0.8638	0.82452	NaN	1	1.0329
B1AUE5	B1AUE5	2	2	2	Peroxisome biogenesis factor 10	Pex10	>sp|B1AUE5|PEX10_MOUSE Peroxisome biogenesis factor 10 OS=Mus musculus GN=Pex10 PE=2 SV=1	1	2	2	2	2	2	2	8.6	8.6	8.6	37.157	324	324	7							2			2	0.00051404	1.1864	1.3024	58.961	2	1.4226	1.2317	16.34	2	1.9139	1.5407	14.37	2	1.1864	1.3024	58.961	2	1.4226
Q8CAD1;B1AUN8;Q3UXR0;Q3TQI2;E9Q0P8;P04627	Q8CAD1;B1AUN8;Q3UXR0;Q3TQI2;E9Q0P8;P04627	1;1;1;1;1;1	1;1;1;1;1;1	1;1;1;1;1;1	Serine/threonine-protein kinase A-Raf	Araf	>tr|Q8CAD1|Q8CAD1_MOUSE Ras-binding protein DA-Raf OS=Mus musculus GN=Araf PE=2 SV=1;>tr|B1AUN8|B1AUN8_MOUSE Serine/threonine-protein kinase A-Raf (Fragment) OS=Mus musculus GN=Araf PE=2 SV=1;>tr|Q3UXR0|Q3UXR0_MOUSE Putative uncharacterized protein OS=Mus	6	1	1	1	1	1	1	5.9	5.9	5.9	20.885	186	186;230;357;357;419;604	8								1		1	3.8957E-09	1.004	1.1444	NaN	1	0.98961	0.83395	NaN	1	1.0386	0.78275	NaN	1	1.004	1.1444	NaN	1	0.98961
Q61191;B1AUX2;Q3USQ6	Q61191;B1AUX2	3;3;1	3;3;1	3;3;1	Host cell factor 1;HCF N-terminal chain 1;HCF N-terminal chain 2;HCF N-terminal chain 3;HCF N-terminal chain 4;HCF N-terminal chain 5;HCF N-terminal chain 6;HCF C-terminal chain 1;HCF C-terminal chain 2;HCF C-terminal chain 3;HCF C-terminal chain 4;HCF C-terminal chain 5;HCF C-terminal chain 6	Hcfc1	>sp|Q61191|HCFC1_MOUSE Host cell factor 1 OS=Mus musculus GN=Hcfc1 PE=1 SV=2;>tr|B1AUX2|B1AUX2_MOUSE Host cell factor 1 OS=Mus musculus GN=Hcfc1 PE=1 SV=1	3	3	3	3	3	3	3	2	2	2	210.43	2045	2045;2090;209	3			3							3	2.2256E-08	2.1212	2.1034	133.49	3	2.2179	1.6753	63.633	3	1.6464	1.1415	91.216	3	2.1212	2.1034	133.49	3	2.2179
B1AWE0;Q6PFA2;B1AWE1;O08585;B1AWD8;B1AWD9;Q3THU7	B1AWE0;Q6PFA2;B1AWE1;O08585;B1AWD8;B1AWD9;Q3THU7	2;2;2;2;2;2;1	2;2;2;2;2;2;1	2;2;2;2;2;2;1	Clathrin light chain A	Clta	>tr|B1AWE0|B1AWE0_MOUSE Clathrin light chain A OS=Mus musculus GN=Clta PE=1 SV=1;>tr|Q6PFA2|Q6PFA2_MOUSE Clathrin light chain A OS=Mus musculus GN=Clta PE=1 SV=1;>tr|B1AWE1|B1AWE1_MOUSE Clathrin light chain A OS=Mus musculus GN=Clta PE=1 SV=1;>sp|O08585|CL	7	2	2	2	2	2	2	8.8	8.8	8.8	23.478	216	216;218;230;235;236;248;218	7							2			2	0.0011875	1.1914	1.3739	13.174	2	1.1663	1.0771	1.6959	2	0.96908	0.79741	18.28	2	1.1914	1.3739	13.174	2	1.1663
B1AWT7;F6SPK0;Q9JJZ4;Q3UDP8;Q3TV38	B1AWT7;F6SPK0;Q9JJZ4;Q3UDP8;Q3TV38	1;1;1;1;1	1;1;1;1;1	1;1;1;1;1	Ubiquitin-conjugating enzyme E2 J1	Ube2j1	>tr|B1AWT7|B1AWT7_MOUSE Ubiquitin-conjugating enzyme E2 J1 (Fragment) OS=Mus musculus GN=Ube2j1 PE=2 SV=1;>tr|F6SPK0|F6SPK0_MOUSE Ubiquitin-conjugating enzyme E2 J1 (Fragment) OS=Mus musculus GN=Ube2j1 PE=1 SV=1;>sp|Q9JJZ4|UB2J1_MOUSE Ubiquitin-conjugating	5	1	1	1	1	1	1	9.6	9.6	9.6	16.784	157	157;262;318;318;318	7							1			1	0.0049649	1.0257	1.1669	NaN	1	1.8089	1.6088	NaN	1	1.7636	1.4435	NaN	1	1.0257	1.1669	NaN	1	1.8089
B1AWZ5;Q9CQE1	B1AWZ5;Q9CQE1	1;1	1;1	1;1	Protein NipSnap homolog 3B	Nipsnap3b	>tr|B1AWZ5|B1AWZ5_MOUSE Protein NipSnap homolog 3B OS=Mus musculus GN=Nipsnap3b PE=1 SV=1;>sp|Q9CQE1|NPS3B_MOUSE Protein NipSnap homolog 3B OS=Mus musculus GN=Nipsnap3b PE=1 SV=1	2	1	1	1	1	1	1	11.7	11.7	11.7	22.887	197	197;247	8								1		1	1.7572E-07	0.88623	0.9892	NaN	1	1.6148	1.1317	NaN	1	1.6028	1.1544	NaN	1	0.88623	0.9892	NaN	1	1.6148
Q99K51;Q3UJG9;B1AX58;Q3UKB1;Q3V3X1;Q61233;Q3U9M7;Q3U6Z1;Q3U6N7;Q3TJX0;Q3V0K9	Q99K51;Q3UJG9;B1AX58;Q3UKB1	8;8;8;7;1;1;1;1;1;1;1	8;8;8;7;1;1;1;1;1;1;1	8;8;8;7;1;1;1;1;1;1;1	Plastin-3	Pls3	>sp|Q99K51|PLST_MOUSE Plastin-3 OS=Mus musculus GN=Pls3 PE=1 SV=3;>tr|Q3UJG9|Q3UJG9_MOUSE Putative uncharacterized protein OS=Mus musculus GN=Pls3 PE=2 SV=1;>tr|B1AX58|B1AX58_MOUSE Plastin-3 OS=Mus musculus GN=Pls3 PE=2 SV=1;>tr|Q3UKB1|Q3UKB1_MOUSE Putativ	11	8	8	8	8	8	8	21.3	21.3	21.3	70.741	630	630;634;639;630;344;627;627;627;627;627;630	5					9					9	3.4675E-45	0.78795	0.83681	12.781	9	0.82286	0.5446	31.674	9	0.87852	0.61809	25.843	9	0.78795	0.83681	12.781	9	0.82286
Q505F5;B1AX98;E9PV22	Q505F5;B1AX98;E9PV22	1;1;1	1;1;1	1;1;1	Leucine-rich repeat-containing protein 47	Lrrc47	>sp|Q505F5|LRC47_MOUSE Leucine-rich repeat-containing protein 47 OS=Mus musculus GN=Lrrc47 PE=2 SV=1;>tr|B1AX98|B1AX98_MOUSE Leucine rich repeat containing 47 OS=Mus musculus GN=Lrrc47 PE=2 SV=1;>tr|E9PV22|E9PV22_MOUSE Leucine-rich repeat-containing protei	3	1	1	1	1	1	1	2.4	2.4	2.4	63.589	581	581;581;603	5					1					1	0.012338	0.71225	0.75074	NaN	1	0.8792	0.71246	NaN	1	1.4425	1.068	NaN	1	0.71225	0.75074	NaN	1	0.8792
B1AXW5;B1AXW6;Q3U9J9;P35700;B1AXW4	B1AXW5;B1AXW6;Q3U9J9;P35700;B1AXW4	6;6;6;6;3	6;6;6;6;3	6;6;6;6;3	Peroxiredoxin-1	Prdx1	>tr|B1AXW5|B1AXW5_MOUSE Peroxiredoxin-1 (Fragment) OS=Mus musculus GN=Prdx1 PE=1 SV=2;>tr|B1AXW6|B1AXW6_MOUSE Peroxiredoxin-1 (Fragment) OS=Mus musculus GN=Prdx1 PE=1 SV=1;>tr|Q3U9J9|Q3U9J9_MOUSE Putative uncharacterized protein OS=Mus musculus GN=Prdx1 PE	5	6	6	6	6	6	6	35.5	35.5	35.5	18.87	169	169;176;199;199;123	7.55	1							8	2	11	4.2664E-16	0.71293	0.78777	85.562	11	0.79815	0.58016	30.343	11	1.0721	0.79142	79.341	11	0.71293	0.78777	85.562	11	0.79815
B1AY13;E9PV45;B1AY13-2	B1AY13;E9PV45;B1AY13-2	2;2;1	2;2;1	2;2;1	Ubiquitin carboxyl-terminal hydrolase 24;Ubiquitin carboxyl-terminal hydrolase	Usp24	>sp|B1AY13|UBP24_MOUSE Ubiquitin carboxyl-terminal hydrolase 24 OS=Mus musculus GN=Usp24 PE=1 SV=1;>tr|E9PV45|E9PV45_MOUSE Ubiquitin carboxyl-terminal hydrolase OS=Mus musculus GN=Usp24 PE=1 SV=1;>sp|B1AY13-2|UBP24_MOUSE Isoform 2 of Ubiquitin carboxyl-ter	3	2	2	2	2	2	2	1.2	1.2	1.2	294	2617	2617;2618;418	2		2								2	8.3837E-05	0.57722	0.67614	9.1725	2	0.87699	0.74772	9.9729	2	1.8139	1.3258	16.763	2	0.57722	0.67614	9.1725	2	0.87699
Q3UMF0-3;Q3UMF0-4;B1AZ15;Q3UMF0-2;B1AZ14;Q3UMF0;B1AZ26	Q3UMF0-3;Q3UMF0-4;B1AZ15;Q3UMF0-2;B1AZ14;Q3UMF0	14;14;14;14;14;14;3	14;14;14;14;14;14;3	14;14;14;14;14;14;3	Cordon-bleu protein-like 1	Cobll1	>sp|Q3UMF0-3|COBL1_MOUSE Isoform 3 of Cordon-bleu protein-like 1 OS=Mus musculus GN=Cobll1;>sp|Q3UMF0-4|COBL1_MOUSE Isoform 4 of Cordon-bleu protein-like 1 OS=Mus musculus GN=Cobll1;>tr|B1AZ15|B1AZ15_MOUSE Cordon-bleu protein-like 1 OS=Mus musculus GN=Cobl	7	14	14	14	14	14	14	17.7	17.7	17.7	129.45	1202	1202;1203;1240;1241;1241;1273;346	2.12		15	2							17	6.9372E-44	0.53608	0.54653	47.247	17	0.70071	0.57558	18.351	17	1.3057	0.89398	43.039	17	0.53608	0.54653	47.247	17	0.70071
B1AZ42;Q3TS10;P0C0A3;B1AZ39	B1AZ42;Q3TS10;P0C0A3;B1AZ39	1;1;1;1	1;1;1;1	1;1;1;1	Charged multivesicular body protein 6	Chmp6	>tr|B1AZ42|B1AZ42_MOUSE Charged multivesicular body protein 6 (Fragment) OS=Mus musculus GN=Chmp6 PE=2 SV=1;>tr|Q3TS10|Q3TS10_MOUSE Putative uncharacterized protein (Fragment) OS=Mus musculus GN=Chmp6 PE=2 SV=1;>sp|P0C0A3|CHMP6_MOUSE Charged multivesicular	4	1	1	1	1	1	1	16.7	16.7	16.7	9.032	78	78;80;200;200	7.5							1	1		2	8.4985E-25	0.96796	1.0833	27.505	2	1.2049	1.0346	10.489	2	1.3176	1.0319	23.95	2	0.96796	1.0833	27.505	2	1.2049
B1AZA8;B1AZA5;D3YWD3	B1AZA8;B1AZA5;D3YWD3	1;1;1	1;1;1	1;1;1	Transmembrane protein 245	Tmem245	>tr|B1AZA8|B1AZA8_MOUSE Transmembrane protein 245 (Fragment) OS=Mus musculus GN=Tmem245 PE=2 SV=1;>sp|B1AZA5|TM245_MOUSE Transmembrane protein 245 OS=Mus musculus GN=Tmem245 PE=1 SV=1;>tr|D3YWD3|D3YWD3_MOUSE Transmembrane protein 245 OS=Mus musculus GN=Tme	3	1	1	1	1	1	1	3	3	3	52.825	471	471;876;880	4				2						2	1.8937E-19	0.53181	0.52995	NaN	1	0.79874	0.65126	NaN	1	1.5019	1.2057	NaN	1	0.53181	0.52995	NaN	1	0.79874
B1B1D7;B1B1D8;Q9D773	B1B1D7;B1B1D8;Q9D773	1;1;1	1;1;1	1;1;1	39S ribosomal protein L2, mitochondrial	Mrpl2	>tr|B1B1D7|B1B1D7_MOUSE 39S ribosomal protein L2, mitochondrial OS=Mus musculus GN=Mrpl2 PE=4 SV=1;>tr|B1B1D8|B1B1D8_MOUSE 39S ribosomal protein L2, mitochondrial OS=Mus musculus GN=Mrpl2 PE=2 SV=1;>sp|Q9D773|RM02_MOUSE 39S ribosomal protein L2, mitochondr	3	1	1	1	1	1	1	5.3	5.3	5.3	27.019	247	247;304;306	8								1		1	0.0086134	0.27425	0.31398	NaN	1	0.36963	0.30846	NaN	1	1.3478	1.0139	NaN	1	0.27425	0.31398	NaN	1	0.36963
P14206;B2CY77	P14206;B2CY77	6;6	6;6	6;6	40S ribosomal protein SA	Rpsa	>sp|P14206|RSSA_MOUSE 40S ribosomal protein SA OS=Mus musculus GN=Rpsa PE=1 SV=4;>tr|B2CY77|B2CY77_MOUSE Laminin receptor (Fragment) OS=Mus musculus GN=Rpsa PE=2 SV=1	2	6	6	6	6	6	6	33.6	33.6	33.6	32.838	295	295;295	7.25						1	7	4		12	9.2637E-101	0.75605	0.85306	43.281	12	0.7712	0.68548	27.115	12	0.87712	0.67977	38.725	12	0.75605	0.85306	43.281	12	0.7712
Q505B7-2;B2KGA7;Q505B7	Q505B7-2;B2KGA7;Q505B7	1;1;1	1;1;1	1;1;1	Protein archease	Zbtb8os	>sp|Q505B7-2|ARCH_MOUSE Isoform 2 of Protein archease OS=Mus musculus GN=Zbtb8os;>tr|B2KGA7|B2KGA7_MOUSE Protein archease OS=Mus musculus GN=Zbtb8os PE=2 SV=1;>sp|Q505B7|ARCH_MOUSE Protein archease OS=Mus musculus GN=Zbtb8os PE=2 SV=2	3	1	1	1	1	1	1	8.2	8.2	8.2	17.207	146	146;167;168	6						1				1	0.0031721	0.77412	0.80376	NaN	1	1.0881	0.80081	NaN	1	1.4056	0.97876	NaN	1	0.77412	0.80376	NaN	1	1.0881
Q3TDM8;E9Q855;Q3UK26;O35609;Q3UXS0;B2M0S2;B2M0S3	Q3TDM8;E9Q855;Q3UK26;O35609;Q3UXS0;B2M0S2	3;3;3;3;3;3;1	3;3;3;3;3;3;1	3;3;3;3;3;3;1	Secretory carrier-associated membrane protein 3	Scamp3;Tu52	>tr|Q3TDM8|Q3TDM8_MOUSE Putative uncharacterized protein OS=Mus musculus GN=Scamp3 PE=2 SV=1;>tr|E9Q855|E9Q855_MOUSE Secretory carrier-associated membrane protein 3 OS=Mus musculus GN=Scamp3 PE=1 SV=1;>tr|Q3UK26|Q3UK26_MOUSE Putative uncharacterized protei	7	3	3	3	3	3	3	14.3	14.3	14.3	34.576	315	315;315;349;349;350;766;407	6.25						3	1			4	2.1546E-21	0.79548	0.89633	30.83	4	0.85701	0.76041	38.753	4	1.0735	0.86095	11.803	4	0.79548	0.89633	30.83	4	0.85701
Q61990-3;B2M1R7;Q61990;Q3TF69;Q3TT81;Q61990-2;E9Q7D8;Q8CFQ6;P57722-2;P57722;Q3V486	Q61990-3;B2M1R7;Q61990;Q3TF69;Q3TT81;Q61990-2	7;7;7;6;6;6;3;3;3;3;1	7;7;7;6;6;6;3;3;3;3;1	5;5;5;4;4;4;1;1;1;1;1	Poly(rC)-binding protein 2	Pcbp2	>sp|Q61990-3|PCBP2_MOUSE Isoform 3 of Poly(rC)-binding protein 2 OS=Mus musculus GN=Pcbp2;>tr|B2M1R7|B2M1R7_MOUSE Poly(RC) binding protein 2 OS=Mus musculus GN=Pcbp2 PE=2 SV=1;>sp|Q61990|PCBP2_MOUSE Poly(rC)-binding protein 2 OS=Mus musculus GN=Pcbp2 PE=1	11	7	7	5	7	7	5	28.4	28.4	19.5	36.801	349	349;361;362;278;322;331;226;249;370;371;99	6.83						7	7	4		18	1.9122E-60	0.61992	0.70824	73.259	16	1.0463	0.93378	33.816	16	1.2543	0.95184	58	15	0.61992	0.70824	73.259	16	1.0463
Q3UWP8;P14211;B2MWM9	Q3UWP8;P14211;B2MWM9	12;12;12	12;12;12	12;12;12	Calreticulin	Calr	>tr|Q3UWP8|Q3UWP8_MOUSE Putative uncharacterized protein (Fragment) OS=Mus musculus GN=Calr PE=2 SV=1;>sp|P14211|CALR_MOUSE Calreticulin OS=Mus musculus GN=Calr PE=1 SV=1;>tr|B2MWM9|B2MWM9_MOUSE Calreticulin OS=Mus musculus GN=Calr PE=2 SV=1	3	12	12	12	12	12	12	44.6	44.6	44.6	42.195	368	368;416;416	5.37					12	7				19	2.0532E-201	1.0362	1.1431	33.024	17	1.4306	1.1874	29.781	18	1.4252	1.0423	20.659	17	1.0362	1.1431	33.024	17	1.4306
P61021;B2RPS1;Q0PD56;Q8C458	P61021;B2RPS1;Q0PD56;Q8C458	7;7;7;4	5;5;5;2	5;5;5;2	Ras-related protein Rab-5B	Rab5b	>sp|P61021|RAB5B_MOUSE Ras-related protein Rab-5B OS=Mus musculus GN=Rab5b PE=1 SV=1;>tr|B2RPS1|B2RPS1_MOUSE RAB5B, member RAS oncogene family OS=Mus musculus GN=Rab5b PE=2 SV=1;>tr|Q0PD56|Q0PD56_MOUSE Rab5B OS=Mus musculus GN=Rab5b PE=2 SV=1;>tr|Q8C458|Q8	4	7	5	5	7	5	5	42.8	33	33	23.707	215	215;215;229;168	8								9		9	1.4013E-89	0.9126	1.0292	74.961	7	1.0932	0.89517	12.649	8	0.70102	0.51188	78.048	8	0.9126	1.0292	74.961	7	1.0932
Q9D1L0;D3Z5B1;Q8CEW7;B2RPU8	Q9D1L0;D3Z5B1;Q8CEW7;B2RPU8	1;1;1;1	1;1;1;1	1;1;1;1	Coiled-coil-helix-coiled-coil-helix domain-containing protein 2, mitochondrial	Chchd2;2410018M08Rik	>sp|Q9D1L0|CHCH2_MOUSE Coiled-coil-helix-coiled-coil-helix domain-containing protein 2, mitochondrial OS=Mus musculus GN=Chchd2 PE=2 SV=1;>tr|D3Z5B1|D3Z5B1_MOUSE Protein 2410018M08Rik (Fragment) OS=Mus musculus GN=2410018M08Rik PE=4 SV=2;>tr|Q8CEW7|Q8CEW7_	4	1	1	1	1	1	1	15.7	15.7	15.7	15.661	153	153;183;583;756	9									1	1	3.8622E-10	0.68063	0.91961	NaN	1	0.48663	0.49402	NaN	1	0.71498	0.54731	NaN	1	0.68063	0.91961	NaN	1	0.48663
B2RQ83;B7ZN04;A2AFQ9;Q8BX17;E9PUU4;Q6KAS0	B2RQ83;B7ZN04;A2AFQ9;Q8BX17;E9PUU4	5;5;4;4;4;2	5;5;4;4;4;2	5;5;4;4;4;2	Gem-associated protein 5	Gemin5	>tr|B2RQ83|B2RQ83_MOUSE Gem (Nuclear organelle) associated protein 5 OS=Mus musculus GN=Gemin5 PE=2 SV=1;>tr|B7ZN04|B7ZN04_MOUSE Gemin5 protein OS=Mus musculus GN=Gemin5 PE=2 SV=1;>tr|A2AFQ9|A2AFQ9_MOUSE Gem-associated protein 5 OS=Mus musculus GN=Gemin5 P	6	5	5	5	5	5	5	4.3	4.3	4.3	166.54	1502	1502;1503;1501;1502;1503;1396	2		6								6	1.0453E-30	0.34702	0.40855	37.341	5	0.57475	0.4909	23.443	5	1.6563	1.2187	43.968	5	0.34702	0.40855	37.341	5	0.57475
B2RQA7;E9PWG6;Q9JK28	B2RQA7;E9PWG6	3;3;1	3;3;1	3;3;1		Ncapg	>tr|B2RQA7|B2RQA7_MOUSE Ncapg protein OS=Mus musculus GN=Ncapg PE=2 SV=1;>tr|E9PWG6|E9PWG6_MOUSE Protein Ncapg OS=Mus musculus GN=Ncapg PE=4 SV=1	3	3	3	3	3	3	3	6.2	6.2	6.2	73.801	661	661;1004;286	3			7							7	7.0446E-08	0.91113	0.89862	95.18	6	1.4548	1.0769	30.358	6	1.5431	1.1945	22.039	6	0.91113	0.89862	95.18	6	1.4548
E9QAI5;B2RQC6;B2RQC6-2;G3UWN2;Q6P9L1;E9QAT6;Q7TN13;Q80VF8;Q9CWQ9	E9QAI5;B2RQC6;B2RQC6-2;G3UWN2;Q6P9L1	11;11;9;9;7;4;4;3;2	11;11;9;9;7;4;4;3;2	11;11;9;9;7;4;4;3;2		Cad	>tr|E9QAI5|E9QAI5_MOUSE CAD protein OS=Mus musculus GN=Cad PE=2 SV=1;>sp|B2RQC6|PYR1_MOUSE CAD protein OS=Mus musculus GN=Cad PE=2 SV=1;>sp|B2RQC6-2|PYR1_MOUSE Isoform 2 of CAD protein OS=Mus musculus GN=Cad;>tr|G3UWN2|G3UWN2_MOUSE CAD protein OS=Mus muscu	9	11	11	11	11	11	11	7	7	7	236.25	2162	2162;2225;2154;2164;1442;971;1019;793;234	2		13								13	3.1227E-81	0.38573	0.42898	43.38	12	0.60309	0.49043	27.278	12	1.5282	1.0154	44.286	12	0.38573	0.42898	43.38	12	0.60309
Q7TT50;B2RQQ7;Q8BYW1-2;Q8BYW1-3;B9EI26;Q8BYW1	Q7TT50;B2RQQ7	12;12;1;1;1;1	12;12;1;1;1;1	12;12;1;1;1;1	Serine/threonine-protein kinase MRCK beta	Cdc42bpb	>sp|Q7TT50|MRCKB_MOUSE Serine/threonine-protein kinase MRCK beta OS=Mus musculus GN=Cdc42bpb PE=1 SV=2;>tr|B2RQQ7|B2RQQ7_MOUSE CDC42 binding protein kinase beta OS=Mus musculus GN=Cdc42bpb PE=2 SV=1	6	12	12	12	12	12	12	9.3	9.3	9.3	194.75	1713	1713;1713;559;622;622;648	2		13								13	1.5632E-134	0.61125	0.57823	52.369	13	0.64241	0.55982	15.795	13	1.1855	0.82589	44.77	12	0.61125	0.57823	52.369	13	0.64241
P08122;B2RQQ8;D3YV27;Q99K97;Q9ESQ1;B1AVK5	P08122;B2RQQ8	4;4;1;1;1;1	4;4;1;1;1;1	4;4;1;1;1;1	Collagen alpha-2(IV) chain;Canstatin	Col4a2	>sp|P08122|CO4A2_MOUSE Collagen alpha-2(IV) chain OS=Mus musculus GN=Col4a2 PE=2 SV=4;>tr|B2RQQ8|B2RQQ8_MOUSE Collagen, type IV, alpha 2 OS=Mus musculus GN=Col4a2 PE=2 SV=1	6	4	4	4	4	4	4	2.9	2.9	2.9	167.32	1707	1707;1707;296;546;1691;1691	2		6								6	3.9907E-23	0.445	0.5025	29.696	6	0.77826	0.66377	19.332	6	1.4613	1.0257	39.977	6	0.445	0.5025	29.696	6	0.77826
Q8BWZ3-2;Q8BWZ3;B2RQV1	Q8BWZ3-2;Q8BWZ3;B2RQV1	1;1;1	1;1;1	1;1;1	N-alpha-acetyltransferase 25, NatB auxiliary subunit	Naa25	>sp|Q8BWZ3-2|NAA25_MOUSE Isoform 2 of N-alpha-acetyltransferase 25, NatB auxiliary subunit OS=Mus musculus GN=Naa25;>sp|Q8BWZ3|NAA25_MOUSE N-alpha-acetyltransferase 25, NatB auxiliary subunit OS=Mus musculus GN=Naa25 PE=2 SV=1;>tr|B2RQV1|B2RQV1_MOUSE RIKEN	3	1	1	1	1	1	1	2.2	2.2	2.2	107.52	938	938;972;972	3			1							1	0.0037552	1.6061	1.7873	NaN	1	1.5883	1.2273	NaN	1	0.78859	0.53426	NaN	1	1.6061	1.7873	NaN	1	1.5883
D3YZN4;Q7TNG0;D3YXB7;Q3ULF4;D3Z1Z1;B2RQY8;F6W695	D3YZN4;Q7TNG0;D3YXB7;Q3ULF4;D3Z1Z1;B2RQY8;F6W695	2;2;2;2;2;2;1	2;2;2;2;2;2;1	2;2;2;2;2;2;1	Paraplegin	Spg7	>tr|D3YZN4|D3YZN4_MOUSE Paraplegin OS=Mus musculus GN=Spg7 PE=1 SV=1;>tr|Q7TNG0|Q7TNG0_MOUSE Spg7 protein (Fragment) OS=Mus musculus GN=Spg7 PE=2 SV=1;>tr|D3YXB7|D3YXB7_MOUSE Paraplegin OS=Mus musculus GN=Spg7 PE=2 SV=1;>sp|Q3ULF4|SPG7_MOUSE Paraplegin OS=	7	2	2	2	2	2	2	3.3	3.3	3.3	75.002	676	676;735;744;781;781;781;253	5					4					4	1.4061E-06	0.65022	0.72736	15.945	4	1.0951	0.91311	60.323	4	1.5702	1.2191	49.222	4	0.65022	0.72736	15.945	4	1.0951
Q8CGU2;F6ZX53;F6TCC6;Q8C4B5;Q80TG5;E9QNG1;Q9Z0R6;B2RR82;Q9Z0R4;E9Q0N0	Q8CGU2;F6ZX53;F6TCC6;Q8C4B5;Q80TG5;E9QNG1;Q9Z0R6;B2RR82;Q9Z0R4;E9Q0N0	1;1;1;1;1;1;1;1;1;1	1;1;1;1;1;1;1;1;1;1	1;1;1;1;1;1;1;1;1;1	Intersectin-2;Intersectin-1	Itsn1;Itsn2	>tr|Q8CGU2|Q8CGU2_MOUSE Intersectin isoform 6 (Fragment) OS=Mus musculus GN=Itsn1 PE=2 SV=1;>tr|F6ZX53|F6ZX53_MOUSE Intersectin-1 (Fragment) OS=Mus musculus GN=Itsn1 PE=4 SV=1;>tr|F6TCC6|F6TCC6_MOUSE Intersectin-1 (Fragment) OS=Mus musculus GN=Itsn1 PE=2 S	10	1	1	1	1	1	1	20	20	20	7.2757	65	65;66;173;755;1539;1658;1659;1685;1714;1719	2		2								2	0.00026268	0.86022	1.0063	5.3381	2	1.1312	0.96538	18.695	2	1.315	0.96129	12.254	2	0.86022	1.0063	5.3381	2	1.1312
Q9JMH9-1;K3W4L0;B2RRE2;Q9JMH9;Q9JMH9-6;E9QAX2;Q9JMH9-4;E9Q405;Q9JMH9-5;Q9JMH9-7;Q9JMH9-2;E9QA74;Q3UIM4;Q6PER1	Q9JMH9-1;K3W4L0;B2RRE2;Q9JMH9;Q9JMH9-6;E9QAX2;Q9JMH9-4;E9Q405;Q9JMH9-5;Q9JMH9-7;Q9JMH9-2;E9QA74	32;32;32;32;32;32;31;24;24;24;24;21;8;3	32;32;32;32;32;32;31;24;24;24;24;21;8;3	32;32;32;32;32;32;31;24;24;24;24;21;8;3	Unconventional myosin-XVIIIa	Myo18a	>sp|Q9JMH9-1|MY18A_MOUSE Isoform 1 of Unconventional myosin-XVIIIa OS=Mus musculus GN=Myo18a;>tr|K3W4L0|K3W4L0_MOUSE Unconventional myosin-XVIIIa OS=Mus musculus GN=Myo18a PE=1 SV=1;>tr|B2RRE2|B2RRE2_MOUSE Myo18a protein OS=Mus musculus GN=Myo18a PE=1 SV=1	14	32	32	32	32	32	32	24.3	24.3	24.3	230.9	2035	2035;2036;2047;2050;2062;2083;1998;1700;1704;1716;1719;1642;408;465	2		44								44	0	0.4869	0.56043	40.3	41	0.84782	0.78874	28.568	41	1.712	1.1871	49.088	41	0.4869	0.56043	40.3	41	0.84782
B2RRE8;Q9JLQ0	B2RRE8;Q9JLQ0	9;8	9;8	9;8	CD2-associated protein	Cd2ap	>tr|B2RRE8|B2RRE8_MOUSE CD2-associated protein OS=Mus musculus GN=Cd2ap PE=2 SV=1;>sp|Q9JLQ0|CD2AP_MOUSE CD2-associated protein OS=Mus musculus GN=Cd2ap PE=1 SV=3	2	9	9	9	9	9	9	24.2	24.2	24.2	70.431	637	637;637	4				12						12	1.6012E-83	0.68973	0.79128	58.98	12	0.90451	0.71183	53.813	12	1.1809	0.90576	56.884	12	0.68973	0.79128	58.98	12	0.90451
Q923K4;B2RRS4;E9PWV7	Q923K4;B2RRS4;E9PWV7	1;1;1	1;1;1	1;1;1	tRNA modification GTPase GTPBP3, mitochondrial	Gtpbp3	>sp|Q923K4|GTPB3_MOUSE tRNA modification GTPase GTPBP3, mitochondrial OS=Mus musculus GN=Gtpbp3 PE=2 SV=1;>tr|B2RRS4|B2RRS4_MOUSE GTP binding protein 3 OS=Mus musculus GN=Gtpbp3 PE=2 SV=1;>tr|E9PWV7|E9PWV7_MOUSE tRNA modification GTPase GTPBP3, mitochondri	3	1	1	1	1	1	1	4.7	4.7	4.7	52.175	492	492;492;493	6						1				1	7.9626E-07	0.4346	0.44514	NaN	1	0.36659	0.32117	NaN	1	0.84353	0.62985	NaN	1	0.4346	0.44514	NaN	1	0.36659
Q3UAF7;Q3UAF6;Q3U5R4;P60710;CON__P60712;B2RRX1;Q3UAA9;Q3UA89;Q3U939;Q3U804;Q3UGS0;E9Q5F4;Q61276;Q3TIJ9;Q3UCF8;E9Q1F2;G3UZ07;A1E281;E9Q606;Q61272;E9Q2D1;Q6IWE2;Q99NC5;F6WX90;F8WGM8;Q7M0E4;Q8CF71;V9GXQ2	Q3UAF7;Q3UAF6;Q3U5R4;P60710;CON__P60712;B2RRX1;Q3UAA9;Q3UA89;Q3U939;Q3U804;Q3UGS0;E9Q5F4;Q61276;Q3TIJ9;Q3UCF8;E9Q1F2;G3UZ07	18;18;18;18;18;18;17;17;16;16;16;15;15;15;14;13;11;8;8;7;5;4;4;3;3;2;2;2	1;1;1;1;1;1;1;1;0;0;1;1;1;1;0;1;0;0;0;0;1;0;0;0;0;0;0;0	0;0;0;0;0;0;0;0;0;0;0;0;0;0;0;0;0;0;0;0;0;0;0;0;0;0;0;0	Actin, cytoplasmic 1;Actin, cytoplasmic 1, N-terminally processed	Actb;Actg1	>tr|Q3UAF7|Q3UAF7_MOUSE Putative uncharacterized protein OS=Mus musculus GN=Actb PE=2 SV=1;>tr|Q3UAF6|Q3UAF6_MOUSE Putative uncharacterized protein OS=Mus musculus GN=Actb PE=2 SV=1;>tr|Q3U5R4|Q3U5R4_MOUSE Putative uncharacterized protein OS=Mus musculus G	28	18	1	0	18	1	0	61.6	4.5	0	41.75	375	375;375;375;375;375;375;375;375;374;374;375;265;375;375;374;295;268;121;150;336;108;77;134;43;105;36;109;156	6.25						3	1			4	0	0.79909	0.78484	20.05	4	1.1413	0.8764	13.326	4	1.4683	1.0123	16.267	4	0.79909	0.78484	20.05	4	1.1413
Q3U0V2;B2RRZ7	Q3U0V2;B2RRZ7	1;1	1;1	1;1	Tumor necrosis factor receptor type 1-associated DEATH domain protein	Tradd	>sp|Q3U0V2|TRADD_MOUSE Tumor necrosis factor receptor type 1-associated DEATH domain protein OS=Mus musculus GN=Tradd PE=1 SV=1;>tr|B2RRZ7|B2RRZ7_MOUSE TNFRSF1A-associated via death domain OS=Mus musculus GN=Tradd PE=2 SV=1	2	1	1	1	1	1	1	6.5	6.5	6.5	34.577	310	310;310	4.5		1					1			2	4.1936E-08	1.4971	1.297	6.9128	2	1.2999	1.0367	10.924	2	0.84958	0.59939	37.114	2	1.4971	1.297	6.9128	2	1.2999
Q8BWF0;B2RS41	Q8BWF0;B2RS41	5;5	5;5	5;5	Succinate-semialdehyde dehydrogenase, mitochondrial	Aldh5a1	>sp|Q8BWF0|SSDH_MOUSE Succinate-semialdehyde dehydrogenase, mitochondrial OS=Mus musculus GN=Aldh5a1 PE=1 SV=1;>tr|B2RS41|B2RS41_MOUSE Aldhehyde dehydrogenase family 5, subfamily A1 OS=Mus musculus GN=Aldh5a1 PE=2 SV=1	2	5	5	5	5	5	5	10.5	10.5	10.5	55.968	523	523;523	6						6				6	1.6944E-23	1.4206	1.5507	12.148	6	1.7648	1.4427	7.2947	6	1.2641	0.93238	5.9273	6	1.4206	1.5507	12.148	6	1.7648
Q9QYC7;Q3TME3;B2RS80	Q9QYC7;Q3TME3;B2RS80	1;1;1	1;1;1	1;1;1	Vitamin K-dependent gamma-carboxylase	Ggcx	>sp|Q9QYC7|VKGC_MOUSE Vitamin K-dependent gamma-carboxylase OS=Mus musculus GN=Ggcx PE=2 SV=1;>tr|Q3TME3|Q3TME3_MOUSE Putative uncharacterized protein OS=Mus musculus GN=Ggcx PE=2 SV=1;>tr|B2RS80|B2RS80_MOUSE Gamma-glutamyl carboxylase OS=Mus musculus GN=G	3	1	1	1	1	1	1	2.5	2.5	2.5	87.194	757	757;757;757	4				1						1	7.8609E-12	NaN	NaN	NaN	0	NaN	NaN	NaN	0	NaN	NaN	NaN	0	NaN	NaN	NaN	0	NaN
P46935;B2RSC8;A0JNZ0;Q3TUU1;V9GXS6;V9GXK3;V9GWV8;Q3V335;Q8CFI0-2;G3X9H8	P46935;B2RSC8;A0JNZ0	6;6;3;2;1;1;1;1;1;1	6;6;3;2;1;1;1;1;1;1	5;5;2;2;1;1;1;1;0;0	E3 ubiquitin-protein ligase NEDD4;E3 ubiquitin-protein ligase	Nedd4	>sp|P46935|NEDD4_MOUSE E3 ubiquitin-protein ligase NEDD4 OS=Mus musculus GN=Nedd4 PE=1 SV=3;>tr|B2RSC8|B2RSC8_MOUSE E3 ubiquitin-protein ligase OS=Mus musculus GN=Nedd4 PE=2 SV=1;>tr|A0JNZ0|A0JNZ0_MOUSE Nedd4 protein OS=Mus musculus GN=Nedd4 PE=2 SV=1	10	6	6	5	6	6	5	10.1	10.1	9	102.71	887	887;887;198;398;30;195;196;305;855;855	3			6							6	1.4348E-33	0.43657	0.44492	18.135	6	0.40125	0.32111	33.205	6	0.84465	0.63601	22.806	6	0.43657	0.44492	18.135	6	0.40125
Q9CWF2;B2RSN3;Q7TMM9;Q99J49	Q9CWF2;B2RSN3;Q7TMM9;Q99J49	15;15;14;11	1;1;1;1	1;1;1;1	Tubulin beta-2B chain;Tubulin beta-2A chain	Tubb2b;Tubb2a	>sp|Q9CWF2|TBB2B_MOUSE Tubulin beta-2B chain OS=Mus musculus GN=Tubb2b PE=1 SV=1;>tr|B2RSN3|B2RSN3_MOUSE MCG1395 OS=Mus musculus GN=Tubb2b PE=2 SV=1;>sp|Q7TMM9|TBB2A_MOUSE Tubulin beta-2A chain OS=Mus musculus GN=Tubb2a PE=1 SV=1;>tr|Q99J49|Q99J49_MOUSE Tu	4	15	1	1	15	1	1	50.6	3.4	3.4	49.953	445	445;445;445;298	6						1				1	0	NaN	NaN	NaN	0	NaN	NaN	NaN	0	NaN	NaN	NaN	0	NaN	NaN	NaN	0	NaN
B7ZNW3;Q8BH47;B2RSR2	B7ZNW3;Q8BH47;B2RSR2	1;1;1	1;1;1	1;1;1	Vesicle-trafficking protein SEC22a	Sec22a	>tr|B7ZNW3|B7ZNW3_MOUSE Sec22a protein OS=Mus musculus GN=Sec22a PE=2 SV=1;>sp|Q8BH47|SC22A_MOUSE Vesicle-trafficking protein SEC22a OS=Mus musculus GN=Sec22a PE=2 SV=1;>tr|B2RSR2|B2RSR2_MOUSE SEC22 vesicle trafficking protein homologe A (S. cerevisiae) OS	3	1	1	1	1	1	1	6.7	6.7	6.7	32.618	285	285;307;307	8								1		1	0.0053614	0.42778	0.44337	NaN	1	0.63147	0.54996	NaN	1	1.4762	1.1657	NaN	1	0.42778	0.44337	NaN	1	0.63147
E0CYI9;E9PWI6;Q8CHG3;B2RSU7;Q6P0A4;Q3UFV3	E0CYI9;E9PWI6;Q8CHG3;B2RSU7	3;3;3;3;1;1	3;3;3;3;1;1	3;3;3;3;1;1	GRIP and coiled-coil domain-containing protein 2	Gcc2	>tr|E0CYI9|E0CYI9_MOUSE GRIP and coiled-coil domain-containing protein 2 OS=Mus musculus GN=Gcc2 PE=2 SV=1;>tr|E9PWI6|E9PWI6_MOUSE GRIP and coiled-coil domain-containing protein 2 OS=Mus musculus GN=Gcc2 PE=2 SV=1;>sp|Q8CHG3|GCC2_MOUSE GRIP and coiled-coil	6	3	3	3	3	3	3	3.1	3.1	3.1	183.01	1576	1576;1644;1679;1680;419;765	2		3								3	9.2436E-24	0.7953	0.91223	13.269	3	2.215	1.9072	25.771	3	2.5427	1.8426	11.306	3	0.7953	0.91223	13.269	3	2.215
Q921M3-2;Q921M3;B2RSV4	Q921M3-2;Q921M3;B2RSV4	8;8;8	8;8;8	8;8;8	Splicing factor 3B subunit 3	Sf3b3	>sp|Q921M3-2|SF3B3_MOUSE Isoform 2 of Splicing factor 3B subunit 3 OS=Mus musculus GN=Sf3b3;>sp|Q921M3|SF3B3_MOUSE Splicing factor 3B subunit 3 OS=Mus musculus GN=Sf3b3 PE=2 SV=1;>tr|B2RSV4|B2RSV4_MOUSE Splicing factor 3b, subunit 3 OS=Mus musculus GN=Sf3b	3	8	8	8	8	8	8	9.6	9.6	9.6	125.31	1122	1122;1217;1217	3			9							9	1.658E-42	0.58766	0.64324	37.199	9	1.6568	1.3154	22.342	9	2.9094	2.2533	22.803	9	0.58766	0.64324	37.199	9	1.6568
Q9R0L6;B2RSW8;Q9R0L6-2	Q9R0L6;B2RSW8;Q9R0L6-2	1;1;1	1;1;1	1;1;1	Pericentriolar material 1 protein	Pcm1	>sp|Q9R0L6|PCM1_MOUSE Pericentriolar material 1 protein OS=Mus musculus GN=Pcm1 PE=1 SV=2;>tr|B2RSW8|B2RSW8_MOUSE Pericentriolar material 1 OS=Mus musculus GN=Pcm1 PE=2 SV=1;>sp|Q9R0L6-2|PCM1_MOUSE Isoform 2 of Pericentriolar material 1 protein OS=Mus musc	3	1	1	1	1	1	1	0.5	0.5	0.5	228.84	2025	2025;2025;2064	2		1								1	0.0032545	0.71762	0.84589	NaN	1	1.3819	1.1845	NaN	1	2.0306	1.4888	NaN	1	0.71762	0.84589	NaN	1	1.3819
F6ZQQ3;E9Q5I9;Q9WVJ2;B2RT97	F6ZQQ3;E9Q5I9;Q9WVJ2;B2RT97	1;1;1;1	1;1;1;1	1;1;1;1	26S proteasome non-ATPase regulatory subunit 13	Psmd13	>tr|F6ZQQ3|F6ZQQ3_MOUSE 26S proteasome non-ATPase regulatory subunit 13 (Fragment) OS=Mus musculus GN=Psmd13 PE=4 SV=1;>tr|E9Q5I9|E9Q5I9_MOUSE 26S proteasome non-ATPase regulatory subunit 13 OS=Mus musculus GN=Psmd13 PE=2 SV=1;>sp|Q9WVJ2|PSD13_MOUSE 26S pr	4	1	1	1	1	1	1	4.4	4.4	4.4	23.211	206	206;349;376;376	7							1			1	0.0015542	0.56423	0.66097	NaN	1	0.9485	0.89248	NaN	1	1.7091	1.4553	NaN	1	0.56423	0.66097	NaN	1	0.9485
Q1WWJ8;Q3UHX2;B2RTB0	Q1WWJ8;Q3UHX2;B2RTB0	2;2;2	2;2;2	2;2;2	28 kDa heat- and acid-stable phosphoprotein	Pdap1	>tr|Q1WWJ8|Q1WWJ8_MOUSE Pdap1 protein (Fragment) OS=Mus musculus GN=Pdap1 PE=2 SV=1;>sp|Q3UHX2|HAP28_MOUSE 28 kDa heat- and acid-stable phosphoprotein OS=Mus musculus GN=Pdap1 PE=1 SV=1;>tr|B2RTB0|B2RTB0_MOUSE MCG17262 OS=Mus musculus GN=Pdap1 PE=2 SV=1	3	2	2	2	2	2	2	17.8	17.8	17.8	14.93	129	129;181;181	8								3		3	2.8657E-05	0.63068	0.70776	63.889	3	1.6366	1.1469	3.5747	3	2.595	1.8731	71.799	3	0.63068	0.70776	63.889	3	1.6366
Q8BNN1;B2RTE8	Q8BNN1;B2RTE8	1;1	1;1	1;1	Spermatogenesis-associated protein 2-like protein	Spata2l	>sp|Q8BNN1|SPA2L_MOUSE Spermatogenesis-associated protein 2-like protein OS=Mus musculus GN=Spata2l PE=2 SV=1;>tr|B2RTE8|B2RTE8_MOUSE RIKEN cDNA 2610039E05, isoform CRA_a OS=Mus musculus GN=Spata2l PE=2 SV=1	2	1	1	1	1	1	1	3.3	3.3	3.3	46.771	426	426;426	4				1						1	0.010115	2.5761	2.5006	NaN	1	0.59374	0.46226	NaN	1	0.23048	0.18308	NaN	1	2.5761	2.5006	NaN	1	0.59374
P62806;B2RTM0;Q61667;Q6B822	P62806;B2RTM0;Q61667	9;9;5;2	9;9;5;2	9;9;5;2	Histone H4	Hist1h4a;Gm11275;Hist2h4	>sp|P62806|H4_MOUSE Histone H4 OS=Mus musculus GN=Hist1h4a PE=1 SV=2;>tr|B2RTM0|B2RTM0_MOUSE Histone H4 OS=Mus musculus GN=Hist2h4 PE=3 SV=1;>tr|Q61667|Q61667_MOUSE Histone H4 (Fragment) OS=Mus musculus PE=2 SV=1	4	9	9	9	9	9	9	46.6	46.6	46.6	11.367	103	103;103;55;43	7.88	3	1				1		3	25	33	9.5302E-92	0.65164	0.89623	69.194	29	2.9195	2.4906	32.992	29	4.4657	3.1338	71.229	29	0.65164	0.89623	69.194	29	2.9195
Q9Z1Z2;B2RUC7	Q9Z1Z2;B2RUC7	2;2	2;2	2;2	Serine-threonine kinase receptor-associated protein	Strap	>sp|Q9Z1Z2|STRAP_MOUSE Serine-threonine kinase receptor-associated protein OS=Mus musculus GN=Strap PE=1 SV=2;>tr|B2RUC7|B2RUC7_MOUSE Serine/threonine kinase receptor associated protein OS=Mus musculus GN=Strap PE=2 SV=1	2	2	2	2	2	2	2	8.9	8.9	8.9	38.442	350	350;350	7							3			3	1.4351E-12	0.85664	0.84806	72.989	3	1.2405	0.92883	5.8958	3	1.2896	0.90632	62.916	3	0.85664	0.84806	72.989	3	1.2405
Q3TWM9;Q3UAS4;Q3UE29;E9PZ00;Q3TXJ0;Q8BFQ1;Q3U8C4;Q3U897;Q3U825;Q3U5W2;Q3TXP9;Q3TWL8;Q3TWE9;Q3TIT5;Q3TID4;K3W4L3;B2RUD7;Q61207;Q3UFE8;J3QPG5;Q3TWF9;Q3TKK3;Q3TKB2	Q3TWM9;Q3UAS4;Q3UE29;E9PZ00;Q3TXJ0;Q8BFQ1;Q3U8C4;Q3U897;Q3U825;Q3U5W2;Q3TXP9;Q3TWL8;Q3TWE9;Q3TIT5;Q3TID4;K3W4L3;B2RUD7;Q61207;Q3UFE8;J3QPG5;Q3TWF9;Q3TKK3;Q3TKB2	3;3;3;3;3;3;3;3;3;3;3;3;3;3;3;3;3;3;3;3;2;2;2	3;3;3;3;3;3;3;3;3;3;3;3;3;3;3;3;3;3;3;3;2;2;2	3;3;3;3;3;3;3;3;3;3;3;3;3;3;3;3;3;3;3;3;2;2;2	Sulfated glycoprotein 1	Psap	>tr|Q3TWM9|Q3TWM9_MOUSE Putative uncharacterized protein (Fragment) OS=Mus musculus GN=Psap PE=2 SV=1;>tr|Q3UAS4|Q3UAS4_MOUSE Putative uncharacterized protein OS=Mus musculus GN=Psap PE=2 SV=1;>tr|Q3UE29|Q3UE29_MOUSE Putative uncharacterized protein OS=Mus	23	3	3	3	3	3	3	7.6	7.6	7.6	58.298	527	527;545;551;551;553;554;554;554;554;554;554;554;554;554;554;556;556;557;557;557;554;554;554	9									4	4	5.0829E-32	3.1033	3.9072	85.968	4	2.6935	2.2003	73.928	4	0.90021	0.63779	34.674	4	3.1033	3.9072	85.968	4	2.6935
Q8BMP2;B2RUG6;P59764	Q8BMP2;B2RUG6;P59764	1;1;1	1;1;1	1;1;1	Dedicator of cytokinesis protein 4	Dock4	>tr|Q8BMP2|Q8BMP2_MOUSE Putative uncharacterized protein OS=Mus musculus GN=Dock4 PE=2 SV=1;>tr|B2RUG6|B2RUG6_MOUSE Dock4 protein OS=Mus musculus GN=Dock4 PE=2 SV=1;>sp|P59764|DOCK4_MOUSE Dedicator of cytokinesis protein 4 OS=Mus musculus GN=Dock4 PE=1 SV=	3	1	1	1	1	1	1	1.1	1.1	1.1	131.17	1134	1134;1936;1978	2		2								2	0.0011022	0.66367	0.75711	2.0732	2	1.0778	0.93	8.9238	2	1.624	1.1756	4.493	2	0.66367	0.75711	2.0732	2	1.0778
B2RUG7;O88532	B2RUG7;O88532	1;1	1;1	1;1	Zinc finger RNA-binding protein	Zfr	>tr|B2RUG7|B2RUG7_MOUSE Zinc finger RNA binding protein OS=Mus musculus GN=Zfr PE=2 SV=1;>sp|O88532|ZFR_MOUSE Zinc finger RNA-binding protein OS=Mus musculus GN=Zfr PE=1 SV=2	2	1	1	1	1	1	1	1.6	1.6	1.6	114.45	1052	1052;1074	3			2							2	1.742E-11	0.89708	0.97964	61.187	2	2.1698	1.637	2.4701	2	2.4188	1.6529	59.039	2	0.89708	0.97964	61.187	2	2.1698
B2RUJ2;Q80TH2-1;Q80TH2;B7ZNY4;B7ZNX6;Q80TH2-2;B2RUK2	B2RUJ2;Q80TH2-1;Q80TH2;B7ZNY4;B7ZNX6;Q80TH2-2;B2RUK2	7;7;7;7;7;7;7	7;7;7;7;7;7;7	7;7;7;7;7;7;7	Protein LAP2	Erbb2ip	>tr|B2RUJ2|B2RUJ2_MOUSE Erbb2ip protein OS=Mus musculus GN=Erbb2ip PE=2 SV=1;>sp|Q80TH2-1|LAP2_MOUSE Isoform 1 of Protein LAP2 OS=Mus musculus GN=Erbb2ip;>sp|Q80TH2|LAP2_MOUSE Protein LAP2 OS=Mus musculus GN=Erbb2ip PE=1 SV=3;>tr|B7ZNY4|B7ZNY4_MOUSE Erbb2	7	7	7	7	7	7	7	8.5	8.5	8.5	145.09	1294	1294;1376;1402;1402;1411;1450;1450	2		8								8	1.3912E-46	0.99447	0.94426	62.782	7	1.3518	1.0596	14.975	8	1.1543	0.83454	61.064	7	0.99447	0.94426	62.782	7	1.3518
Q3ULD5;B2RUK5;Q6PD20;Q9D2F6;Q8K1L7	Q3ULD5;B2RUK5;Q6PD20;Q9D2F6	7;7;5;4;1	7;7;5;4;1	7;7;5;4;1	Methylcrotonoyl-CoA carboxylase beta chain, mitochondrial	Mccc2	>sp|Q3ULD5|MCCB_MOUSE Methylcrotonoyl-CoA carboxylase beta chain, mitochondrial OS=Mus musculus GN=Mccc2 PE=1 SV=1;>tr|B2RUK5|B2RUK5_MOUSE Methylcrotonoyl-Coenzyme A carboxylase 2 (Beta) OS=Mus musculus GN=Mccc2 PE=2 SV=1;>tr|Q6PD20|Q6PD20_MOUSE Mccc2 prot	5	7	7	7	7	7	7	21	21	21	61.378	563	563;563;276;185;195	5					11					11	9.872E-52	1.0991	1.1523	30.141	10	1.2206	0.97625	37.561	10	1.0128	0.75163	23.623	10	1.0991	1.1523	30.141	10	1.2206
Q8K363;B2RUM8	Q8K363;B2RUM8	1;1	1;1	1;1	ATP-dependent RNA helicase DDX18	Ddx18	>sp|Q8K363|DDX18_MOUSE ATP-dependent RNA helicase DDX18 OS=Mus musculus GN=Ddx18 PE=2 SV=1;>tr|B2RUM8|B2RUM8_MOUSE DEAD (Asp-Glu-Ala-Asp) box polypeptide 18 OS=Mus musculus GN=Ddx18 PE=2 SV=1	2	1	1	1	1	1	1	1.8	1.8	1.8	74.18	660	660;660	4				2						2	3.2131E-05	0.75808	0.77777	22.356	2	2.0986	1.7587	0.65057	2	2.7683	2.2313	23.596	2	0.75808	0.77777	22.356	2	2.0986
Q3THW5;P0C0S6;B2RVP5;Q3UA95;G3UWL7;Q8R029;Q3TFU6	Q3THW5;P0C0S6;B2RVP5;Q3UA95;G3UWL7;Q8R029;Q3TFU6	4;4;4;3;2;2;2	3;3;3;2;1;2;2	3;3;3;2;1;2;2	Histone H2A.V;Histone H2A.Z;Histone H2A	H2afv;H2afz	>sp|Q3THW5|H2AV_MOUSE Histone H2A.V OS=Mus musculus GN=H2afv PE=1 SV=3;>sp|P0C0S6|H2AZ_MOUSE Histone H2A.Z OS=Mus musculus GN=H2afz PE=1 SV=2;>tr|B2RVP5|B2RVP5_MOUSE Histone H2A OS=Mus musculus GN=H2afv PE=2 SV=1;>tr|Q3UA95|Q3UA95_MOUSE Histone H2A OS=Mus	7	4	3	3	4	3	3	48.4	41.4	41.4	13.509	128	128;128;128;105;87;90;90	9									4	4	2.8201E-49	1.9418	2.5127	19.115	4	2.8195	2.3103	4.6376	4	1.3846	0.98242	18.587	4	1.9418	2.5127	19.115	4	2.8195
Q8BZA9;B2RWB7	Q8BZA9;B2RWB7	3;3	3;3	3;3	Fructose-2,6-bisphosphatase TIGAR	Tigar;9630033F20Rik	>sp|Q8BZA9|TIGAR_MOUSE Fructose-2,6-bisphosphatase TIGAR OS=Mus musculus GN=Tigar PE=1 SV=1;>tr|B2RWB7|B2RWB7_MOUSE 9630033F20Rik protein OS=Mus musculus GN=9630033F20Rik PE=2 SV=1	2	3	3	3	3	3	3	19.3	19.3	19.3	29.19	269	269;269	8								4		4	3.8824E-33	0.58997	0.66896	8.1647	4	1.1062	0.90154	21.921	4	1.7773	1.3391	21.805	4	0.58997	0.66896	8.1647	4	1.1062
Q8BQ30;B7ZND7;B2RWV7;Q8BQ30-2	Q8BQ30;B7ZND7;B2RWV7;Q8BQ30-2	2;2;2;2	2;2;2;2	2;2;2;2	Phostensin	Ppp1r18	>sp|Q8BQ30|PPR18_MOUSE Phostensin OS=Mus musculus GN=Ppp1r18 PE=1 SV=1;>tr|B7ZND7|B7ZND7_MOUSE 2310014H01Rik protein OS=Mus musculus GN=Ppp1r18 PE=2 SV=1;>tr|B2RWV7|B2RWV7_MOUSE 2310014H01Rik protein OS=Mus musculus GN=Ppp1r18 PE=2 SV=1;>sp|Q8BQ30-2|PPR18_	4	2	2	2	2	2	2	4	4	4	65.629	594	594;594;594;609	4				2						2	6.2965E-06	1.1336	1.1299	15.771	2	1.0496	0.85549	52.906	2	0.83519	0.67027	43.611	2	1.1336	1.1299	15.771	2	1.0496
E9QAH1;E9PVZ8;B2RWW2;Q571K1;B7ZNF9;Q8CGE5;Q6PAK0;Q3UYL3;Q80UY9;E9Q028;Q9CTU9;Q3U289	E9QAH1;E9PVZ8;B2RWW2;Q571K1	29;29;29;17;9;7;6;4;2;1;1;1	29;29;29;17;9;7;6;4;2;1;1;1	29;29;29;17;9;7;6;4;2;1;1;1		Golgb1	>tr|E9QAH1|E9QAH1_MOUSE Protein Golgb1 OS=Mus musculus GN=Golgb1 PE=1 SV=1;>tr|E9PVZ8|E9PVZ8_MOUSE Protein Golgb1 OS=Mus musculus GN=Golgb1 PE=1 SV=1;>tr|B2RWW2|B2RWW2_MOUSE Golgb1 protein OS=Mus musculus GN=Golgb1 PE=2 SV=1;>tr|Q571K1|Q571K1_MOUSE MKIAA41	12	29	29	29	29	29	29	11.7	11.7	11.7	365.29	3197	3197;3238;3238;1916;893;1071;772;671;409;145;146;146	1.15	28	5								33	1.8813E-81	0.70788	1.0353	43.753	33	2.179	1.7472	23.284	33	2.9536	1.7079	43.348	33	0.70788	1.0353	43.753	33	2.179
Q3UHQ5;E9PVA8;B2RWW6;Q8CHH7;Q6PGM5;Q8BIX2;Q640Q4;Q3U3Z4;Q6NV94;Q8BTM7	Q3UHQ5;E9PVA8;B2RWW6;Q8CHH7;Q6PGM5	23;23;23;16;13;11;8;7;4;3	23;23;23;16;13;11;8;7;4;3	23;23;23;16;13;11;8;7;4;3		Gcn1l1	>tr|Q3UHQ5|Q3UHQ5_MOUSE Putative uncharacterized protein OS=Mus musculus GN=Gcn1l1 PE=2 SV=1;>tr|E9PVA8|E9PVA8_MOUSE Protein Gcn1l1 OS=Mus musculus GN=Gcn1l1 PE=4 SV=1;>tr|B2RWW6|B2RWW6_MOUSE GCN1 general control of amino-acid synthesis 1-like 1 (Yeast) OS	10	23	23	23	23	23	23	11.8	11.8	11.8	292.99	2671	2671;2671;2671;1744;1223;1054;1304;1075;331;474	2		30								30	4.5076E-89	0.49442	0.56894	37.078	25	1.0111	0.85307	22.793	25	1.6913	1.2025	36.911	25	0.49442	0.56894	37.078	25	1.0111
Q5SYD0-2;B2RWZ2;Q5SYD0	Q5SYD0-2;B2RWZ2;Q5SYD0	3;3;3	3;3;3	3;3;3	Unconventional myosin-Id	Myo1d	>sp|Q5SYD0-2|MYO1D_MOUSE Isoform 2 of Unconventional myosin-Id OS=Mus musculus GN=Myo1d;>tr|B2RWZ2|B2RWZ2_MOUSE Myo1d protein OS=Mus musculus GN=Myo1d PE=2 SV=1;>sp|Q5SYD0|MYO1D_MOUSE Unconventional myosin-Id OS=Mus musculus GN=Myo1d PE=1 SV=1	3	3	3	3	3	3	3	4.8	4.8	4.8	109.28	944	944;944;1006	3			4							4	2.5736E-10	1.1794	1.2888	15.501	4	1.8508	1.4025	19.461	4	1.4616	1.0918	10.683	4	1.1794	1.2888	15.501	4	1.8508
Q8CHH8;F7CC56;Q9ESK9;B2RX00;F7CCJ3;E9PX56;Q6NZG0	Q8CHH8;F7CC56;Q9ESK9;B2RX00;F7CCJ3;E9PX56;Q6NZG0	2;2;2;2;1;1;1	2;2;2;2;1;1;1	2;2;2;2;1;1;1	RB1-inducible coiled-coil protein 1	Rb1cc1	>tr|Q8CHH8|Q8CHH8_MOUSE MKIAA0203 protein (Fragment) OS=Mus musculus GN=Rb1cc1 PE=2 SV=1;>tr|F7CC56|F7CC56_MOUSE RB1-inducible coiled-coil protein 1 (Fragment) OS=Mus musculus GN=Rb1cc1 PE=1 SV=1;>sp|Q9ESK9|RBCC1_MOUSE RB1-inducible coiled-coil protein 1 O	7	2	2	2	2	2	2	1.4	1.4	1.4	168.87	1467	1467;1468;1588;1588;536;873;877	4.5		1					1			2	0.00011983	2.6578	2.4986	112.17	2	1.4121	1.0828	46.932	2	0.61039	0.42697	84.959	2	2.6578	2.4986	112.17	2	1.4121
G3UZ61;Q8BPJ0;G3X909;Q9R1B9;G3UY21;B7ZNW9;G3UXV6;G3UZ88;G3UYX7;B2RX05;Q5DTL5	G3UZ61;Q8BPJ0;G3X909;Q9R1B9;G3UY21;B7ZNW9;G3UXV6;G3UZ88;G3UYX7;B2RX05;Q5DTL5	1;1;1;1;1;1;1;1;1;1;1	1;1;1;1;1;1;1;1;1;1;1	1;1;1;1;1;1;1;1;1;1;1	Slit homolog 2 protein;Slit homolog 2 protein N-product;Slit homolog 2 protein C-product	Slit2	>tr|G3UZ61|G3UZ61_MOUSE Slit homolog 2 protein (Fragment) OS=Mus musculus GN=Slit2 PE=4 SV=1;>tr|Q8BPJ0|Q8BPJ0_MOUSE Putative uncharacterized protein OS=Mus musculus GN=Slit2 PE=2 SV=1;>tr|G3X909|G3X909_MOUSE Slit homolog 2 protein OS=Mus musculus GN=Slit2	11	1	1	1	1	1	1	11	11	11	13.531	118	118;180;851;1521;1525;1525;1529;1533;1542;1542;1593	9									1	1	0.012265	1.129	1.5605	NaN	1	1.6745	1.3985	NaN	1	1.4484	1.0277	NaN	1	1.129	1.5605	NaN	1	1.6745
Q5F2E8;B2RX66	Q5F2E8;B2RX66	2;2	1;1	1;1	Serine/threonine-protein kinase TAO1	Taok1	>sp|Q5F2E8|TAOK1_MOUSE Serine/threonine-protein kinase TAO1 OS=Mus musculus GN=Taok1 PE=1 SV=1;>tr|B2RX66|B2RX66_MOUSE MCG124812 OS=Mus musculus GN=Taok1 PE=2 SV=1	2	2	1	1	2	1	1	2.6	1.3	1.3	116.05	1001	1001;1001	3			1							1	1.1168E-08	0.72584	0.79045	NaN	1	1.3107	0.98354	NaN	1	1.8058	1.2375	NaN	1	0.72584	0.79045	NaN	1	1.3107
B2RXC1	B2RXC1	1	1	1	Trafficking protein particle complex subunit 11	Trappc11	>sp|B2RXC1|TPC11_MOUSE Trafficking protein particle complex subunit 11 OS=Mus musculus GN=Trappc11 PE=2 SV=1	1	1	1	1	1	1	1	1.1	1.1	1.1	128.39	1133	1133	3			2							2	0.0062183	1.1206	1.1472	5.7853	2	1.2862	0.95495	2.3577	2	1.1478	0.79396	4.3249	2	1.1206	1.1472	5.7853	2	1.2862
E9Q7H5;B2RXM2;Q8BG05-2;Q0VG47;J3QNY1;Q6PFA7	E9Q7H5;B2RXM2;Q8BG05-2;Q0VG47;J3QNY1;Q6PFA7	13;13;13;13;13;12	13;13;13;13;13;12	2;2;2;2;2;2		Gm8991;Gm6793;Hnrnpa3;Gm9242	>tr|E9Q7H5|E9Q7H5_MOUSE Uncharacterized protein OS=Mus musculus GN=Gm8991 PE=4 SV=1;>tr|B2RXM2|B2RXM2_MOUSE EG627828 protein OS=Mus musculus GN=Gm6793 PE=2 SV=1;>sp|Q8BG05-2|ROA3_MOUSE Isoform 2 of Heterogeneous nuclear ribonucleoprotein A3 OS=Mus musculus	6	13	13	2	13	13	2	41.7	41.7	4.7	32.574	300	300;351;357;357;357;303	6.67						8	16			24	5.6777E-146	0.94238	1.1487	50.685	22	2.6201	2.5271	27.884	23	2.5347	2.2673	46.981	22	0.94238	1.1487	50.685	22	2.6201
B7ZWI2;Q9D1J3;B2RXM7	B7ZWI2;Q9D1J3;B2RXM7	3;3;3	3;3;3	3;3;3	SAP domain-containing ribonucleoprotein	Sarnp	>tr|B7ZWI2|B7ZWI2_MOUSE 1110005A23Rik protein OS=Mus musculus GN=1110005A23Rik PE=2 SV=1;>sp|Q9D1J3|SARNP_MOUSE SAP domain-containing ribonucleoprotein OS=Mus musculus GN=Sarnp PE=1 SV=3;>tr|B2RXM7|B2RXM7_MOUSE MCG113697 OS=Mus musculus GN=1110005A23Rik PE	3	3	3	3	3	3	3	18.7	18.7	18.7	23.461	209	209;210;210	7.8							1	4		5	8.239E-23	1.4624	1.5982	26.601	5	3.0859	2.1749	27.388	5	2.1101	1.5136	31.292	5	1.4624	1.5982	26.601	5	3.0859
B2RXW8;B2RXQ2;B8QI33;S4R1D4;Q3UJC0;P60469;Q69ZW5;B8QI36;B8QI35;C7G3P1;Q8BSS9;B8QI34;Q5DTM9	B2RXW8;B2RXQ2;B8QI33;S4R1D4	5;5;5;3;1;1;1;1;1;1;1;1;1	5;5;5;3;1;1;1;1;1;1;1;1;1	5;5;5;3;1;1;1;1;1;1;1;1;1		Ppfia1	>tr|B2RXW8|B2RXW8_MOUSE Ppfia1 protein OS=Mus musculus GN=Ppfia1 PE=1 SV=1;>tr|B2RXQ2|B2RXQ2_MOUSE Ppfia1 protein OS=Mus musculus GN=Ppfia1 PE=1 SV=1;>tr|B8QI33|B8QI33_MOUSE Liprin-alpha 1 OS=Mus musculus GN=Ppfia1 PE=2 SV=1;>tr|S4R1D4|S4R1D4_MOUSE Protein	13	5	5	5	5	5	5	5.5	5.5	5.5	140.13	1241	1241;1266;1267;562;246;1043;1140;1187;1194;1245;1257;1257;1261	3			6							6	1.5324E-15	0.8774	0.93986	34.724	6	0.97785	0.78258	12.889	6	1.083	0.84991	44.988	6	0.8774	0.93986	34.724	6	0.97785
Q8BFQ4;B2RXQ8	Q8BFQ4;B2RXQ8	1;1	1;1	1;1	WD repeat-containing protein 82	Wdr82	>sp|Q8BFQ4|WDR82_MOUSE WD repeat-containing protein 82 OS=Mus musculus GN=Wdr82 PE=1 SV=1;>tr|B2RXQ8|B2RXQ8_MOUSE MCG19514, isoform CRA_a OS=Mus musculus GN=Wdr82 PE=2 SV=1	2	1	1	1	1	1	1	4.5	4.5	4.5	35.079	313	313;313	7							1			1	6.9656E-07	0.67385	0.66694	NaN	1	2.3982	1.8454	NaN	1	3.559	2.5181	NaN	1	0.67385	0.66694	NaN	1	2.3982
B7ZWL1;B2RXR3;Q6ZQ08-2;Q6ZQ08;Q6ZQ08-4;Q8CGI8;Q6ZQ08-3;Q505C5	B7ZWL1;B2RXR3;Q6ZQ08-2;Q6ZQ08;Q6ZQ08-4	20;20;20;20;20;7;4;2	20;20;20;20;20;7;4;2	20;20;20;20;20;7;4;2	CCR4-NOT transcription complex subunit 1	Cnot1	>tr|B7ZWL1|B7ZWL1_MOUSE CCR4-NOT transcription complex subunit 1 OS=Mus musculus GN=Cnot1 PE=2 SV=1;>tr|B2RXR3|B2RXR3_MOUSE Cnot1 protein OS=Mus musculus GN=Cnot1 PE=2 SV=1;>sp|Q6ZQ08-2|CNOT1_MOUSE Isoform 2 of CCR4-NOT transcription complex subunit 1 OS=M	8	20	20	20	20	20	20	9.6	9.6	9.6	260.95	2326	2326;2369;2371;2375;2376;658;494;188	2		23								23	2.071E-68	0.7639	0.80142	33.55	22	1.2238	1.0539	19.331	22	1.7668	1.2361	38.377	22	0.7639	0.80142	33.55	22	1.2238
B2RXS4;Q8CHG6;Q8K2J5;Q99LF0	B2RXS4;Q8CHG6	16;9;6;4	16;9;6;4	16;9;6;4	Plexin-B2	Plxnb2	>sp|B2RXS4|PLXB2_MOUSE Plexin-B2 OS=Mus musculus GN=Plxnb2 PE=1 SV=1;>tr|Q8CHG6|Q8CHG6_MOUSE MKIAA0315 protein (Fragment) OS=Mus musculus GN=mKIAA0315 PE=4 SV=2	4	16	16	16	16	16	16	13.1	13.1	13.1	206.23	1842	1842;1299;615;470	3.06		3	9	4						16	4.8845E-52	1.1111	1.1689	50.68	16	1.3861	1.0009	38.955	16	1.1099	0.87339	61.808	15	1.1111	1.1689	50.68	16	1.3861
Q7TN11;B2RY08;Q8BIK4;E9QMR2;B2RY79;B2RXS7;F8VPN7;Q8BIK4-2	Q7TN11;B2RY08;Q8BIK4;E9QMR2;B2RY79;B2RXS7;F8VPN7;Q8BIK4-2	1;1;1;1;1;1;1;1	1;1;1;1;1;1;1;1	1;1;1;1;1;1;1;1	Dedicator of cytokinesis protein 9	Dock9	>tr|Q7TN11|Q7TN11_MOUSE Dock9 protein (Fragment) OS=Mus musculus GN=Dock9 PE=2 SV=1;>tr|B2RY08|B2RY08_MOUSE Dock9 protein OS=Mus musculus GN=Dock9 PE=2 SV=1;>sp|Q8BIK4|DOCK9_MOUSE Dedicator of cytokinesis protein 9 OS=Mus musculus GN=Dock9 PE=2 SV=2;>tr|E9	8	1	1	1	1	1	1	0.7	0.7	0.7	219.06	1920	1920;2042;2055;2058;2058;2088;2113;2128	2		1								1	0.0054579	0.70474	0.68948	NaN	1	0.57392	0.44396	NaN	1	0.81437	0.53205	NaN	1	0.70474	0.68948	NaN	1	0.57392
Q3UU96-2;H7BX44;D3YYN8;Q3UU96;E9PVY0;B2RXX8;F6Q5A5	Q3UU96-2;H7BX44;D3YYN8;Q3UU96;E9PVY0;B2RXX8;F6Q5A5	2;2;2;2;2;2;1	2;2;2;2;2;2;1	2;2;2;2;2;2;1	Serine/threonine-protein kinase MRCK alpha	Cdc42bpa	>sp|Q3UU96-2|MRCKA_MOUSE Isoform 2 of Serine/threonine-protein kinase MRCK alpha OS=Mus musculus GN=Cdc42bpa;>tr|H7BX44|H7BX44_MOUSE Serine/threonine-protein kinase MRCK alpha OS=Mus musculus GN=Cdc42bpa PE=2 SV=1;>tr|D3YYN8|D3YYN8_MOUSE Serine/threonine-p	7	2	2	2	2	2	2	1.6	1.6	1.6	173.83	1534	1534;1638;1691;1719;1732;1732;1048	2		3								3	0.00037034	0.67355	0.6543	29.134	3	1.0184	0.78617	13.531	3	1.6904	1.1047	28.876	3	0.67355	0.6543	29.134	3	1.0184
B2RY04;Q8BK93	B2RY04;Q8BK93	2;1	2;1	2;1	Dedicator of cytokinesis protein 5	Dock5	>sp|B2RY04|DOCK5_MOUSE Dedicator of cytokinesis protein 5 OS=Mus musculus GN=Dock5 PE=1 SV=2;>tr|Q8BK93|Q8BK93_MOUSE Putative uncharacterized protein OS=Mus musculus GN=Dock5 PE=2 SV=1	2	2	2	2	2	2	2	1.7	1.7	1.7	214.43	1868	1868;682	2		3								3	0.00013507	0.47193	0.524	37.428	3	0.79688	0.82456	29.866	3	1.5807	1.2854	58.905	3	0.47193	0.524	37.428	3	0.79688
Q8BYC6;B2RY27;Q3V3K3;F6RXB5;Q3UUG1	Q8BYC6;B2RY27;Q3V3K3	3;3;2;1;1	3;3;2;1;1	2;2;2;0;0	Serine/threonine-protein kinase TAO3	Taok3	>sp|Q8BYC6|TAOK3_MOUSE Serine/threonine-protein kinase TAO3 OS=Mus musculus GN=Taok3 PE=1 SV=2;>tr|B2RY27|B2RY27_MOUSE MCG125789, isoform CRA_a OS=Mus musculus GN=Taok3 PE=2 SV=1;>tr|Q3V3K3|Q3V3K3_MOUSE Serine/threonine-protein kinase TAO3 OS=Mus musculus	5	3	3	2	3	3	2	4.6	4.6	3.1	105.33	898	898;898;438;239;407	3			4							4	1.1189E-14	1.2446	1.0833	13.129	4	1.3703	0.99765	10.378	4	1.0624	0.74404	33.188	4	1.2446	1.0833	13.129	4	1.3703
E9Q512;B2RY51;H3BJG4;Q3UTR9;Q9CRV3;H3BJH8;Q811I5;Q8BVJ9;Q3UFU7	E9Q512;B2RY51;H3BJG4	5;5;4;2;1;1;1;1;1	5;5;4;2;1;1;1;1;1	5;5;4;2;1;1;1;1;1		Trip11	>tr|E9Q512|E9Q512_MOUSE Protein Trip11 OS=Mus musculus GN=Trip11 PE=2 SV=1;>tr|B2RY51|B2RY51_MOUSE Thyroid hormone receptor interactor 11 OS=Mus musculus GN=Trip11 PE=2 SV=1;>tr|H3BJG4|H3BJG4_MOUSE Protein Trip11 (Fragment) OS=Mus musculus GN=Trip11 PE=2 S	9	5	5	5	5	5	5	3.3	3.3	3.3	226.45	1976	1976;1976;1691;450;291;291;461;527;595	2		5								5	6.7613E-11	0.79615	0.93718	19.548	5	1.5542	1.3405	10.926	5	1.8699	1.3327	17.327	5	0.79615	0.93718	19.548	5	1.5542
S4R2B0;B2RY56;S4R2J1;S4R2A4;Q8BU35	S4R2B0;B2RY56	3;3;1;1;1	3;3;1;1;1	3;3;1;1;1	RNA-binding protein 25	Rbm25	>tr|S4R2B0|S4R2B0_MOUSE RNA-binding protein 25 (Fragment) OS=Mus musculus GN=Rbm25 PE=1 SV=1;>sp|B2RY56|RBM25_MOUSE RNA-binding protein 25 OS=Mus musculus GN=Rbm25 PE=1 SV=2	5	3	3	3	3	3	3	8.5	8.5	8.5	71.006	585	585;838;174;194;315	3			3							3	9.5171E-10	0.60146	0.67092	32.743	3	0.9232	0.77921	31.22	3	1.7967	1.484	51.085	3	0.60146	0.67092	32.743	3	0.9232
P85094;B2RY90	P85094;B2RY90	1;1	1;1	1;1	Isochorismatase domain-containing protein 2A, mitochondrial	Isoc2a	>sp|P85094|ISC2A_MOUSE Isochorismatase domain-containing protein 2A, mitochondrial OS=Mus musculus GN=Isoc2a PE=1 SV=1;>tr|B2RY90|B2RY90_MOUSE Isoc2a protein OS=Mus musculus GN=Isoc2a PE=2 SV=1	2	1	1	1	1	1	1	7.8	7.8	7.8	22.417	206	206;206	8.67								1	2	3	4.7941E-27	1.2751	1.5129	48.13	3	1.8079	1.3926	16.47	3	1.6523	1.1803	14.773	3	1.2751	1.5129	48.13	3	1.8079
Q3UVG3;B6YY24	Q3UVG3;B6YY24	1;1	1;1	1;1	Protein FAM91A1	Fam91a1;D15Ertd621e	>sp|Q3UVG3|F91A1_MOUSE Protein FAM91A1 OS=Mus musculus GN=Fam91a1 PE=2 SV=1;>tr|B6YY24|B6YY24_MOUSE DNA segment, Chr 15, ERATO Doi 621, expressed, isoform CRA_a OS=Mus musculus GN=D15Ertd621e PE=2 SV=1	2	1	1	1	1	1	1	1.8	1.8	1.8	93.462	837	837;837	4				1						1	0.0064217	2.8698	2.8513	NaN	1	1.5176	1.1235	NaN	1	0.58832	0.39857	NaN	1	2.8698	2.8513	NaN	1	1.5176
Q80UE3;Q3UNQ6;O70318;B6ZHD0;Q811B2;B6ZHC6;Q8C928;Q8CGJ6;Q7TPN6;Q8BSR4	Q80UE3;Q3UNQ6;O70318;B6ZHD0;Q811B2;B6ZHC6;Q8C928;Q8CGJ6	20;20;20;20;14;12;12;11;5;2	20;20;20;20;14;12;12;11;5;2	2;2;2;2;0;0;0;0;0;0	Band 4.1-like protein 2	Epb4.1l2;Epb41l2	>tr|Q80UE3|Q80UE3_MOUSE Protein 4.1G OS=Mus musculus GN=Epb4.1l2 PE=2 SV=1;>tr|Q3UNQ6|Q3UNQ6_MOUSE Putative uncharacterized protein OS=Mus musculus GN=Epb4.1l2 PE=2 SV=1;>sp|O70318|E41L2_MOUSE Band 4.1-like protein 2 OS=Mus musculus GN=Epb41l2 PE=1 SV=2;>t	10	20	20	2	20	20	2	32.2	32.2	3.2	109.97	988	988;988;988;988;689;689;806;510;297;114	3			27							27	0	0.85033	0.94103	38.067	27	0.76867	0.63436	44.997	27	0.94475	0.74948	31.439	27	0.85033	0.94103	38.067	27	0.76867
B9EKP5;B7FAU9;Q8BTM8;B7FAV1;Q6KAM8;Q3U7N9;F6XC15;J3JS91;Q4FZG4;I7HPX4;F6Z2C0;Q8BTM8-2;Q9JJ37;F7AVL7	B9EKP5;B7FAU9;Q8BTM8;B7FAV1;Q6KAM8	86;86;86;85;64;34;16;10;8;8;8;4;1;1	86;86;86;85;64;34;16;10;8;8;8;4;1;1	79;79;79;78;61;32;13;8;8;8;8;1;1;1	Filamin-A	Flna	>tr|B9EKP5|B9EKP5_MOUSE Filamin, alpha OS=Mus musculus GN=Flna PE=2 SV=1;>tr|B7FAU9|B7FAU9_MOUSE Filamin, alpha OS=Mus musculus GN=Flna PE=1 SV=1;>sp|Q8BTM8|FLNA_MOUSE Filamin-A OS=Mus musculus GN=Flna PE=1 SV=5;>tr|B7FAV1|B7FAV1_MOUSE Filamin, alpha (Frag	14	86	86	79	86	86	79	44.6	44.6	41.8	280.47	2639	2639;2639;2647;2583;1952;1061;511;277;262;280;280;249;65;74	1.84	26	120	2							148	0	1.1693	1.2384	34.708	139	1.2291	1.0505	23.802	139	1.0372	0.69757	41.965	136	1.1693	1.2384	34.708	139	1.2291
Q4FK88;Q4FJV4;Q3U5N9;P10107;B7STB7;Q3US43;Q8R024;Q8C846	Q4FK88;Q4FJV4;Q3U5N9;P10107;B7STB7;Q3US43	10;10;10;10;10;8;1;1	10;10;10;10;10;8;1;1	9;9;9;9;9;7;0;0	Annexin;Annexin A1	Anxa1	>tr|Q4FK88|Q4FK88_MOUSE Annexin OS=Mus musculus GN=Anxa1 PE=2 SV=1;>tr|Q4FJV4|Q4FJV4_MOUSE Annexin OS=Mus musculus GN=Anxa1 PE=2 SV=1;>tr|Q3U5N9|Q3U5N9_MOUSE Annexin OS=Mus musculus GN=Anxa1 PE=2 SV=1;>sp|P10107|ANXA1_MOUSE Annexin A1 OS=Mus musculus GN=An	8	10	10	9	10	10	9	40.5	40.5	38.4	38.734	346	346;346;346;346;346;355;135;321	7.07							13	1		14	7.3013E-289	0.57384	0.6653	33.163	13	0.72918	0.61343	27.538	13	1.2008	0.8842	37.152	13	0.57384	0.6653	33.163	13	0.72918
B7ZCA9;Q5SSK3	B7ZCA9;Q5SSK3	2;2	2;2	2;2	Transcription elongation factor, mitochondrial	Tefm	>tr|B7ZCA9|B7ZCA9_MOUSE Transcription elongation factor, mitochondrial (Fragment) OS=Mus musculus GN=Tefm PE=4 SV=2;>sp|Q5SSK3|TEFM_MOUSE Transcription elongation factor, mitochondrial OS=Mus musculus GN=Tefm PE=2 SV=1	2	2	2	2	2	2	2	10.4	10.4	10.4	25.363	221	221;364	7							2			2	0.00015909	0.82003	0.89632	2.6056	2	0.64948	0.56387	17.355	2	0.80908	0.64704	13.377	2	0.82003	0.89632	2.6056	2	0.64948
Q684Q6;B7ZCL8;Q542P4;P70290;A2AN84;B7ZCM0;B7ZCL9	Q684Q6;B7ZCL8;Q542P4;P70290;A2AN84	3;3;3;3;2;1;1	3;3;3;3;2;1;1	3;3;3;3;2;1;1	55 kDa erythrocyte membrane protein	Mpp1	>tr|Q684Q6|Q684Q6_MOUSE Membrane protein, palmitoylated (Fragment) OS=Mus musculus GN=Mpp1 PE=2 SV=1;>tr|B7ZCL8|B7ZCL8_MOUSE 55 kDa erythrocyte membrane protein OS=Mus musculus GN=Mpp1 PE=1 SV=1;>tr|Q542P4|Q542P4_MOUSE Membrane protein, palmitoylated OS=Mu	7	3	3	3	3	3	3	13.3	13.3	13.3	47.7	427	427;446;466;466;452;156;205	5					5					5	2.0709E-15	0.58992	0.54404	21.878	5	0.87275	0.57786	10.045	5	1.6043	1.0771	10.193	5	0.58992	0.54404	21.878	5	0.87275
V9GXM6;F6R587;Q571A1;B7ZCP4;Q8C166;Q3U893	V9GXM6;F6R587;Q571A1;B7ZCP4;Q8C166;Q3U893	1;1;1;1;1;1	1;1;1;1;1;1	1;1;1;1;1;1	Copine-1	Cpne1	>tr|V9GXM6|V9GXM6_MOUSE Copine-1 (Fragment) OS=Mus musculus GN=Cpne1 PE=4 SV=1;>tr|F6R587|F6R587_MOUSE Copine-1 (Fragment) OS=Mus musculus GN=Cpne1 PE=4 SV=1;>tr|Q571A1|Q571A1_MOUSE MKIAA0765 splice variant 1 (Fragment) OS=Mus musculus GN=Cpne1 PE=2 SV=1;>	6	1	1	1	1	1	1	4.6	4.6	4.6	21.923	197	197;211;409;480;536;536	5					1					1	0.0067636	0.55199	0.59211	NaN	1	0.53078	0.42774	NaN	1	1.0367	0.77625	NaN	1	0.55199	0.59211	NaN	1	0.53078
Q8CBW3-5;B7ZCU2;B7ZCU5;Q8CBW3-2;Q3UAH6;Q3TPY5;Q3TMI0;Q6AXD3;B7ZCU4;B7ZCU3;Q8CBW3-4;Q3TJR5;Q8CBW3-3;Q3TJ64;B7ZCU0;Q8CBW3;J3QNK8;Q3UBL3	Q8CBW3-5;B7ZCU2;B7ZCU5;Q8CBW3-2;Q3UAH6;Q3TPY5;Q3TMI0;Q6AXD3;B7ZCU4;B7ZCU3;Q8CBW3-4;Q3TJR5;Q8CBW3-3;Q3TJ64;B7ZCU0;Q8CBW3;J3QNK8;Q3UBL3	2;2;2;2;2;2;2;2;2;2;2;2;2;2;2;2;2;1	2;2;2;2;2;2;2;2;2;2;2;2;2;2;2;2;2;1	2;2;2;2;2;2;2;2;2;2;2;2;2;2;2;2;2;1	Abl interactor 1	Abi1	>sp|Q8CBW3-5|ABI1_MOUSE Isoform 5 of Abl interactor 1 OS=Mus musculus GN=Abi1;>tr|B7ZCU2|B7ZCU2_MOUSE Abl interactor 1 OS=Mus musculus GN=Abi1 PE=1 SV=1;>tr|B7ZCU5|B7ZCU5_MOUSE Abl interactor 1 OS=Mus musculus GN=Abi1 PE=1 SV=1;>sp|Q8CBW3-2|ABI1_MOUSE Isof	18	2	2	2	2	2	2	7	7	7	42.547	388	388;393;422;446;446;446;446;450;451;452;475;475;476;476;480;481;481;323	5					2					2	1.874E-06	0.76571	0.86457	14.285	2	0.90556	0.79875	6.9699	2	1.2266	0.91033	30.3	2	0.76571	0.86457	14.285	2	0.90556
B7ZCV4;Q8BLS2;Q8BGB8;B9EID1	B7ZCV4;Q8BLS2;Q8BGB8;B9EID1	2;2;2;2	2;2;2;2	2;2;2;2	Ubiquinone biosynthesis protein COQ4 homolog, mitochondrial	Coq4	>tr|B7ZCV4|B7ZCV4_MOUSE Ubiquinone biosynthesis protein COQ4 homolog, mitochondrial (Fragment) OS=Mus musculus GN=Coq4 PE=2 SV=2;>tr|Q8BLS2|Q8BLS2_MOUSE Ubiquinone biosynthesis protein COQ4 homolog, mitochondrial OS=Mus musculus GN=Coq4 PE=2 SV=1;>sp|Q8BGB	4	2	2	2	2	2	2	12.1	12.1	12.1	22.35	199	199;216;266;266	8								2		2	1.6942E-13	0.88113	1.0172	17.089	2	1.0372	0.85138	4.8	2	1.0657	0.80326	11.228	2	0.88113	1.0172	17.089	2	1.0372
B7ZMP1;E9Q1R1;B7ZMP1-2	B7ZMP1;E9Q1R1;B7ZMP1-2	2;1;1	2;1;1	2;1;1	Probable Xaa-Pro aminopeptidase 3	Xpnpep3	>sp|B7ZMP1|XPP3_MOUSE Probable Xaa-Pro aminopeptidase 3 OS=Mus musculus GN=Xpnpep3 PE=2 SV=1;>tr|E9Q1R1|E9Q1R1_MOUSE Probable Xaa-Pro aminopeptidase 3 OS=Mus musculus GN=Xpnpep3 PE=4 SV=1;>sp|B7ZMP1-2|XPP3_MOUSE Isoform 2 of Probable Xaa-Pro aminopeptidase	3	2	2	2	2	2	2	8.7	8.7	8.7	56.677	506	506;205;386	5					3					3	1.3547E-32	1.5635	1.6476	16.255	3	1.609	1.2947	2.1655	3	1.1624	0.86953	21.32	2	1.5635	1.6476	16.255	3	1.609
Q80UZ0;B7ZNX9;E9QLU9;B9EK94;E9QKY4;Q571N6	Q80UZ0;B7ZNX9;E9QLU9;B9EK94;E9QKY4;Q571N6	1;1;1;1;1;1	1;1;1;1;1;1	1;1;1;1;1;1	FYVE, RhoGEF and PH domain-containing protein 5	Fgd5	>sp|Q80UZ0|FGD5_MOUSE FYVE, RhoGEF and PH domain-containing protein 5 OS=Mus musculus GN=Fgd5 PE=1 SV=2;>tr|B7ZNX9|B7ZNX9_MOUSE Fgd5 protein OS=Mus musculus GN=Fgd5 PE=2 SV=1;>tr|E9QLU9|E9QLU9_MOUSE FYVE, RhoGEF and PH domain-containing protein 5 OS=Mus mu	6	1	1	1	1	1	1	1.6	1.6	1.6	134.72	1219	1219;1312;1356;1356;1514;1530	4	1		1	1				1		4	6.4905E-05	29.299	38.41	61.844	4	0.73445	0.61076	90.327	4	0.032528	0.025798	116.7	4	29.299	38.41	61.844	4	0.73445
O88569-3;O88569-2;B7ZP22;O88569	O88569-3;O88569-2;B7ZP22;O88569	11;11;11;11	11;11;11;11	11;11;11;11	Heterogeneous nuclear ribonucleoproteins A2/B1	Hnrnpa2b1	>sp|O88569-3|ROA2_MOUSE Isoform 3 of Heterogeneous nuclear ribonucleoproteins A2/B1 OS=Mus musculus GN=Hnrnpa2b1;>sp|O88569-2|ROA2_MOUSE Isoform 2 of Heterogeneous nuclear ribonucleoproteins A2/B1 OS=Mus musculus GN=Hnrnpa2b1;>tr|B7ZP22|B7ZP22_MOUSE Hetero	4	11	11	11	11	11	11	48.8	48.8	48.8	32.46	301	301;341;341;353	6.95						2	19	1		22	0	0.59866	0.68626	27.946	21	1.475	1.2449	30.783	21	2.6643	2.0695	35.309	21	0.59866	0.68626	27.946	21	1.475
Q62433;Q545R3;Q3TSR4;Q3TD08;B7ZWC0	Q62433;Q545R3;Q3TSR4;Q3TD08;B7ZWC0	2;2;2;2;2	2;2;2;2;2	2;2;2;2;2	Protein NDRG1	Ndrg1	>sp|Q62433|NDRG1_MOUSE Protein NDRG1 OS=Mus musculus GN=Ndrg1 PE=1 SV=1;>tr|Q545R3|Q545R3_MOUSE N-myc downstream regulated gene 1 OS=Mus musculus GN=Ndrg1 PE=2 SV=1;>tr|Q3TSR4|Q3TSR4_MOUSE Putative uncharacterized protein OS=Mus musculus GN=Ndrg1 PE=2 SV=1	5	2	2	2	2	2	2	7.9	7.9	7.9	43.008	394	394;394;394;394;394	6						2				2	3.7734E-12	0.41749	0.4431	80.663	2	0.30396	0.25132	2.6063	2	0.74767	0.57151	93.167	2	0.41749	0.4431	80.663	2	0.30396
E9Q467;B7ZWC5;Q3TZN9;E9Q236;B9EKC2	E9Q467;B7ZWC5;Q3TZN9;E9Q236;B9EKC2	6;6;6;6;6	6;6;6;6;6	6;6;6;6;6		Abcc4	>tr|E9Q467|E9Q467_MOUSE Protein Abcc4 OS=Mus musculus GN=Abcc4 PE=1 SV=1;>tr|B7ZWC5|B7ZWC5_MOUSE Abcc4 protein OS=Mus musculus GN=Abcc4 PE=2 SV=1;>tr|Q3TZN9|Q3TZN9_MOUSE Putative uncharacterized protein OS=Mus musculus GN=Abcc4 PE=2 SV=1;>tr|E9Q236|E9Q236_	5	6	6	6	6	6	6	7	7	7	140.21	1250	1250;1250;1325;1325;1325	2.43		4	3							7	4.7688E-11	0.58153	0.66552	22.816	6	1.0858	0.91313	13.084	6	1.8808	1.3855	13.113	6	0.58153	0.66552	22.816	6	1.0858
B8JJ90;Q05D19;Q52KR6;Q9JIX8-3;B8JJ92;Q9JIX8-2;Q7TSL7;B8JJ91;Q80TU6;F6RJ39;Q9JIX8-4;Q9JIX8	B8JJ90;Q05D19;Q52KR6;Q9JIX8-3;B8JJ92;Q9JIX8-2;Q7TSL7;B8JJ91;Q80TU6;F6RJ39;Q9JIX8-4;Q9JIX8	1;1;1;1;1;1;1;1;1;1;1;1	1;1;1;1;1;1;1;1;1;1;1;1	1;1;1;1;1;1;1;1;1;1;1;1	Apoptotic chromatin condensation inducer in the nucleus	Acin1	>tr|B8JJ90|B8JJ90_MOUSE Apoptotic chromatin condensation inducer in the nucleus (Fragment) OS=Mus musculus GN=Acin1 PE=1 SV=2;>tr|Q05D19|Q05D19_MOUSE Acin1 protein (Fragment) OS=Mus musculus GN=Acin1 PE=2 SV=1;>tr|Q52KR6|Q52KR6_MOUSE Acin1 protein OS=Mus m	12	1	1	1	1	1	1	7.2	7.2	7.2	24.458	221	221;378;552;565;580;581;581;634;1266;1272;1298;1338	3		1		1						2	0.0013453	0.39386	0.42906	24.971	2	1.947	1.7405	12.569	2	4.9433	3.7911	16.937	2	0.39386	0.42906	24.971	2	1.947
B8JKU6;E9PY99;Q80ZM3	B8JKU6;E9PY99;Q80ZM3	2;2;2	2;2;2	2;2;2	Methyltransferase-like protein 20	Mettl20	>tr|B8JKU6|B8JKU6_MOUSE Methyltransferase-like protein 20 (Fragment) OS=Mus musculus GN=Mettl20 PE=2 SV=1;>tr|E9PY99|E9PY99_MOUSE Methyltransferase-like protein 20 (Fragment) OS=Mus musculus GN=Mettl20 PE=2 SV=1;>sp|Q80ZM3|MET20_MOUSE Methyltransferase-lik	3	2	2	2	2	2	2	16.9	16.9	16.9	17.628	160	160;165;255	8								2		2	1.3716E-13	2.8607	3.2256	23.672	2	2.4452	1.8716	23.555	2	1.04	0.76301	30.07	2	2.8607	3.2256	23.672	2	2.4452
Q58A65-5;Q58A65-2;B8X349;Q58A65;F6SH61;Q58A65-6;Q58A65-3;F8WH31;E9PUD1;Q58A65-4;Z4YMB8	Q58A65-5;Q58A65-2;B8X349;Q58A65;F6SH61;Q58A65-6;Q58A65-3;F8WH31;E9PUD1;Q58A65-4	3;3;3;3;2;2;2;2;2;2;1	3;3;3;3;2;2;2;2;2;2;1	3;3;3;3;2;2;2;2;2;2;1	C-Jun-amino-terminal kinase-interacting protein 4	Spag9	>sp|Q58A65-5|JIP4_MOUSE Isoform 5 of C-Jun-amino-terminal kinase-interacting protein 4 OS=Mus musculus GN=Spag9;>sp|Q58A65-2|JIP4_MOUSE Isoform 2 of C-Jun-amino-terminal kinase-interacting protein 4 OS=Mus musculus GN=Spag9;>tr|B8X349|B8X349_MOUSE JNK-inte	11	3	3	3	3	3	3	3.4	3.4	3.4	143.83	1307	1307;1307;1320;1321;775;1142;1168;1169;1169;1177;901	2		3								3	1.1585E-07	0.68458	0.83328	3.1374	3	0.97163	0.75013	22.915	3	1.2846	0.93782	20.835	3	0.68458	0.83328	3.1374	3	0.97163
B9EHJ3;P39447;Q91YW2	B9EHJ3;P39447	37;36;13	37;36;13	37;36;13	Tight junction protein ZO-1	Tjp1	>tr|B9EHJ3|B9EHJ3_MOUSE Tight junction protein ZO-1 OS=Mus musculus GN=Tjp1 PE=1 SV=1;>sp|P39447|ZO1_MOUSE Tight junction protein ZO-1 OS=Mus musculus GN=Tjp1 PE=1 SV=2	3	37	37	37	37	37	37	29.6	29.6	29.6	188.85	1685	1685;1745;757	1.98	1	49								50	0	1.1609	1.2618	33.019	48	1.2616	1.1638	17.473	48	1.0844	0.75291	35.39	48	1.1609	1.2618	33.019	48	1.2616
Q02053;B9EHN0;P31254	Q02053;B9EHN0	16;16;1	16;16;1	16;16;1	Ubiquitin-like modifier-activating enzyme 1	Uba1	>sp|Q02053|UBA1_MOUSE Ubiquitin-like modifier-activating enzyme 1 OS=Mus musculus GN=Uba1 PE=1 SV=1;>tr|B9EHN0|B9EHN0_MOUSE Ubiquitin-activating enzyme E1, Chr X OS=Mus musculus GN=Uba1 PE=2 SV=1	3	16	16	16	16	16	16	23.3	23.3	23.3	117.81	1058	1058;1058;1058	3			20							20	1.4468E-193	0.42895	0.46407	28.534	20	0.50736	0.39746	27.797	20	1.0615	0.81818	30.327	20	0.42895	0.46407	28.534	20	0.50736
Q80W54;B9EHY2;I7HIP5	Q80W54;B9EHY2	3;3;1	3;3;1	3;3;1	CAAX prenyl protease 1 homolog	Zmpste24	>sp|Q80W54|FACE1_MOUSE CAAX prenyl protease 1 homolog OS=Mus musculus GN=Zmpste24 PE=1 SV=2;>tr|B9EHY2|B9EHY2_MOUSE Zinc metallopeptidase, STE24 homolog (S. cerevisiae) OS=Mus musculus GN=Zmpste24 PE=2 SV=1	3	3	3	3	3	3	3	8.4	8.4	8.4	54.734	475	475;475;146	6.38						5	3			8	2.1929E-36	1.1903	1.1733	88.087	8	1.6536	1.2043	17.014	8	1.4231	0.99327	59.77	8	1.1903	1.1733	88.087	8	1.6536
Q8CIT9-3;S4R2I1;E9QPB2;Q8CIT9;B9EID7	Q8CIT9-3;S4R2I1;E9QPB2;Q8CIT9;B9EID7	1;1;1;1;1	1;1;1;1;1	1;1;1;1;1	Suprabasin	Sbsn	>sp|Q8CIT9-3|SBSN_MOUSE Isoform 3 of Suprabasin OS=Mus musculus GN=Sbsn;>tr|S4R2I1|S4R2I1_MOUSE Suprabasin OS=Mus musculus GN=Sbsn PE=4 SV=1;>tr|E9QPB2|E9QPB2_MOUSE Suprabasin OS=Mus musculus GN=Sbsn PE=4 SV=1;>sp|Q8CIT9|SBSN_MOUSE Suprabasin OS=Mus muscul	5	1	1	1	1	1	1	8.5	8.5	8.5	16.967	164	164;176;682;700;700	9									1	1	0.027878	4.9785	5.9568	NaN	1	6.4613	5.1369	NaN	1	1.2979	0.90775	NaN	1	4.9785	5.9568	NaN	1	6.4613
Q8C909;P46664;B9EIE9	Q8C909;P46664;B9EIE9	2;2;2	2;2;2	2;2;2	Adenylosuccinate synthetase isozyme 2	Adss	>tr|Q8C909|Q8C909_MOUSE Adenylosuccinate synthetase OS=Mus musculus GN=Adss PE=2 SV=1;>sp|P46664|PURA2_MOUSE Adenylosuccinate synthetase isozyme 2 OS=Mus musculus GN=Adss PE=1 SV=2;>tr|B9EIE9|B9EIE9_MOUSE Adenylosuccinate synthetase isozyme 2 OS=Mus muscul	3	2	2	2	2	2	2	10.7	10.7	10.7	24.283	225	225;456;456	6						2				2	5.1057E-23	0.38546	0.42486	59.309	2	0.29721	0.25216	13.567	2	1.0256	0.78298	33.126	2	0.38546	0.42486	59.309	2	0.29721
Q9WVL3;B9EIV8;Q9WVL3-2;Q8C6Y2;Q920I2;Q9QY65;Q6PFC8;Q3TPD4;Q9JIS8;Q6NXV2;Q3U9N0;Q3U689;Q3TWZ6;Q3TWV2;Q3TLV0;Q3TJM8;Q3TJG5;Q3UDQ8;F8WIJ0;Q91V14-2;Q91V14	Q9WVL3;B9EIV8;Q9WVL3-2	7;7;6;2;1;1;1;1;1;1;1;1;1;1;1;1;1;1;1;1;1	7;7;6;2;1;1;1;1;1;1;1;1;1;1;1;1;1;1;1;1;1	7;7;6;2;1;1;1;1;1;1;1;1;1;1;1;1;1;1;1;1;1	Solute carrier family 12 member 7	Slc12a7	>sp|Q9WVL3|S12A7_MOUSE Solute carrier family 12 member 7 OS=Mus musculus GN=Slc12a7 PE=1 SV=1;>tr|B9EIV8|B9EIV8_MOUSE Solute carrier family 12, member 7 OS=Mus musculus GN=Slc12a7 PE=2 SV=1;>sp|Q9WVL3-2|S12A7_MOUSE Isoform 2 of Solute carrier family 12 mem	21	7	7	7	7	7	7	7.9	7.9	7.9	119.48	1083	1083;1083;1054;528;9;29;265;1031;1085;1085;1085;1085;1085;1085;1085;1085;1085;1087;1087;1115;1138	3			7							7	1.2026E-110	0.87197	0.9338	59.446	6	1.0507	0.83654	17.029	6	1.0066	0.79863	58.008	6	0.87197	0.9338	59.446	6	1.0507
Q8BNZ5;Q6T707;B9EIY5;Q547C4;P13516;P13011;Q99PL7;Q3UWK5	Q8BNZ5;Q6T707;B9EIY5;Q547C4;P13516;P13011;Q99PL7;Q3UWK5	2;2;2;2;2;2;2;2	2;2;2;2;2;2;2;2	2;2;2;2;2;2;2;2	Acyl-CoA desaturase 1;Acyl-CoA desaturase 2	Scd3;Scd4;Scd1;Scd2	>tr|Q8BNZ5|Q8BNZ5_MOUSE Putative uncharacterized protein OS=Mus musculus GN=Scd3 PE=2 SV=1;>tr|Q6T707|Q6T707_MOUSE Protein Scd4 OS=Mus musculus GN=Scd4 PE=2 SV=1;>tr|B9EIY5|B9EIY5_MOUSE MCG10079 OS=Mus musculus GN=Scd4 PE=2 SV=1;>tr|Q547C4|Q547C4_MOUSE MCG	8	2	2	2	2	2	2	3.8	3.8	3.8	39.224	344	344;353;353;355;355;358;359;359	7							2			2	4.0259E-20	1.9456	2.1664	5.3806	2	3.0175	2.7231	1.2344	2	1.4022	1.1876	7.9558	2	1.9456	2.1664	5.3806	2	3.0175
Q6PDG0;B9EJ54;Q6ZQG1;Q6P9L5;Q3UFI7;E9Q880;Q6P9Y6;Q9D6C1;B0LAE1;Q80VE6	Q6PDG0;B9EJ54;Q6ZQG1;Q6P9L5	12;12;12;11;3;3;3;2;1;1	12;12;12;11;3;3;3;2;1;1	12;12;12;11;3;3;3;2;1;1		Nup205	>tr|Q6PDG0|Q6PDG0_MOUSE Nup205 protein (Fragment) OS=Mus musculus GN=Nup205 PE=2 SV=1;>tr|B9EJ54|B9EJ54_MOUSE MCG21756, isoform CRA_b OS=Mus musculus GN=Nup205 PE=2 SV=1;>tr|Q6ZQG1|Q6ZQG1_MOUSE MCG21756, isoform CRA_a (Fragment) OS=Mus musculus GN=Nup205 P	10	12	12	12	12	12	12	7.6	7.6	7.6	226.93	2003	2003;2008;2067;1851;322;322;573;611;95;427	2		14								14	2.6094E-39	0.43617	0.51348	43.39	13	1.2763	1.0708	19.191	13	2.9149	2.1094	49.282	13	0.43617	0.51348	43.39	13	1.2763
E9QAF9;B9EJ77;Q0VGY8;Q0VGY8-2;Q8CHA0;Q80YQ9	E9QAF9;B9EJ77;Q0VGY8;Q0VGY8-2;Q8CHA0	5;5;5;3;3;1	5;5;5;3;3;1	5;5;5;3;3;1	Protein TANC1	Tanc1	>tr|E9QAF9|E9QAF9_MOUSE Protein TANC1 OS=Mus musculus GN=Tanc1 PE=2 SV=1;>tr|B9EJ77|B9EJ77_MOUSE Tanc1 protein OS=Mus musculus GN=Tanc1 PE=2 SV=1;>sp|Q0VGY8|TANC1_MOUSE Protein TANC1 OS=Mus musculus GN=Tanc1 PE=2 SV=2;>sp|Q0VGY8-2|TANC1_MOUSE Isoform 2 of	6	5	5	5	5	5	5	3.5	3.5	3.5	200.06	1849	1849;1849;1856;990;1313;318	2		6								6	8.8414E-10	0.90448	0.90851	8.2947	5	1.2398	0.94695	15.494	5	1.3463	0.92162	12.966	5	0.90448	0.90851	8.2947	5	1.2398
Q9CRX6;Q8K271;P02469;Q3UHL7;E9QN70;B9EKB0;Q3UR38	Q9CRX6;Q8K271;P02469;Q3UHL7;E9QN70;B9EKB0;Q3UR38	5;5;5;5;5;5;4	5;5;5;5;5;5;4	5;5;5;5;5;5;4	Laminin subunit beta-1	Lamb1	>tr|Q9CRX6|Q9CRX6_MOUSE Putative uncharacterized protein (Fragment) OS=Mus musculus GN=Lamb1 PE=2 SV=1;>tr|Q8K271|Q8K271_MOUSE Lamb1-1 protein (Fragment) OS=Mus musculus GN=Lamb1 PE=2 SV=1;>sp|P02469|LAMB1_MOUSE Laminin subunit beta-1 OS=Mus musculus GN=La	7	5	5	5	5	5	5	7.4	7.4	7.4	99.791	911	911;984;1786;1834;1834;1834;342	2		5								5	1.0402E-11	0.6775	0.71911	40.35	4	1.0977	0.92538	40.634	4	1.6498	1.1115	7.9403	4	0.6775	0.71911	40.35	4	1.0977
Q05CE4;Q8BZZ3;Q3UV52;B9EKB3;Q3TXI7	Q05CE4;Q8BZZ3;Q3UV52;B9EKB3;Q3TXI7	2;2;2;2;1	1;1;1;1;0	1;1;1;1;0	NEDD4-like E3 ubiquitin-protein ligase WWP1;E3 ubiquitin-protein ligase	Wwp1;Wwp2	>tr|Q05CE4|Q05CE4_MOUSE E3 ubiquitin-protein ligase OS=Mus musculus GN=Wwp1 PE=2 SV=1;>sp|Q8BZZ3|WWP1_MOUSE NEDD4-like E3 ubiquitin-protein ligase WWP1 OS=Mus musculus GN=Wwp1 PE=1 SV=2;>tr|Q3UV52|Q3UV52_MOUSE E3 ubiquitin-protein ligase OS=Mus musculus GN	5	2	1	1	2	1	1	2.5	1.5	1.5	90.082	787	787;918;918;918;431	3			1							1	0.00014064	0.50179	0.5712	NaN	1	0.67952	0.55275	NaN	1	1.3034	1.0429	NaN	1	0.50179	0.5712	NaN	1	0.67952
Q8CCP7;Q4VBG2;Q5DTM1;Q6RHR9-2;Q3TQ86;Q4H4B5;Q6RHR9-3;E9PZ12;B9EKC0;Q4H4B4;Q6RHR9	Q8CCP7;Q4VBG2;Q5DTM1;Q6RHR9-2;Q3TQ86;Q4H4B5;Q6RHR9-3;E9PZ12;B9EKC0;Q4H4B4;Q6RHR9	2;2;2;2;2;2;2;2;2;2;2	2;2;2;2;2;2;2;2;2;2;2	2;2;2;2;2;2;2;2;2;2;2	Membrane-associated guanylate kinase, WW and PDZ domain-containing protein 1	Magi1	>tr|Q8CCP7|Q8CCP7_MOUSE Putative uncharacterized protein (Fragment) OS=Mus musculus GN=Magi1 PE=2 SV=1;>tr|Q4VBG2|Q4VBG2_MOUSE Magi1 protein (Fragment) OS=Mus musculus GN=Magi1 PE=2 SV=1;>tr|Q5DTM1|Q5DTM1_MOUSE MKIAA4129 protein (Fragment) OS=Mus musculus	11	2	2	2	2	2	2	7.1	7.1	7.1	53.504	496	496;1115;1125;1172;1181;1235;1237;1255;1280;1470;1471	2		2								2	3.4883E-13	2.0342	2.1909	22.023	2	1.9873	1.6075	11.889	2	1.0557	0.73249	9.6132	2	2.0342	2.1909	22.023	2	1.9873
B9EKE9;Q62167;Q3TQX5;B7ZWF1;P16381;B9EIA2;Q62095;Q3U484;Q3TUR4;Q61496;Q3V086	B9EKE9;Q62167;Q3TQX5;B7ZWF1;P16381;B9EIA2;Q62095;Q3U484	10;10;10;9;7;7;6;6;2;1;1	10;10;10;9;7;7;6;6;2;1;1	10;10;10;9;7;7;6;6;2;1;1	ATP-dependent RNA helicase DDX3X;Putative ATP-dependent RNA helicase Pl10;ATP-dependent RNA helicase DDX3Y	Ddx3x;D1Pas1;Ddx3y	>tr|B9EKE9|B9EKE9_MOUSE Ddx3x protein OS=Mus musculus GN=Ddx3x PE=2 SV=1;>sp|Q62167|DDX3X_MOUSE ATP-dependent RNA helicase DDX3X OS=Mus musculus GN=Ddx3x PE=1 SV=3;>tr|Q3TQX5|Q3TQX5_MOUSE Putative uncharacterized protein OS=Mus musculus GN=Ddx3x PE=2 SV=1;	11	10	10	10	10	10	10	25	25	25	73.013	661	661;662;662;661;660;660;658;658;166;702;728	4.15				11	2					13	6.3189E-139	0.66635	0.70192	52.724	11	0.92101	0.8121	22.839	11	1.3318	1.0077	45.995	10	0.66635	0.70192	52.724	11	0.92101
Q80TL7-2;B9EKJ3;Q80TL7;Q3TTT0	Q80TL7-2;B9EKJ3;Q80TL7	4;4;4;1	4;4;4;1	4;4;4;1	Protein MON2 homolog	Mon2	>sp|Q80TL7-2|MON2_MOUSE Isoform 2 of Protein MON2 homolog OS=Mus musculus GN=Mon2;>tr|B9EKJ3|B9EKJ3_MOUSE Mon2 protein OS=Mus musculus GN=Mon2 PE=2 SV=1;>sp|Q80TL7|MON2_MOUSE Protein MON2 homolog OS=Mus musculus GN=Mon2 PE=2 SV=2	4	4	4	4	4	4	4	2.9	2.9	2.9	188.28	1708	1708;1709;1715;436	2		4								4	5.8528E-28	0.30507	0.35926	11.013	4	0.63129	0.54122	39.864	4	2.4084	1.7463	43.76	4	0.30507	0.35926	11.013	4	0.63129
F8VQ29;B9EKT6	F8VQ29;B9EKT6	2;2	1;1	1;1		Iqgap3	>tr|F8VQ29|F8VQ29_MOUSE Protein Iqgap3 OS=Mus musculus GN=Iqgap3 PE=2 SV=1;>tr|B9EKT6|B9EKT6_MOUSE IQ motif containing GTPase activating protein 3 OS=Mus musculus GN=Iqgap3 PE=2 SV=1	2	2	1	1	2	1	1	1.5	0.9	0.9	185.35	1632	1632;1632	2		1								1	1.722E-05	NaN	NaN	NaN	0	NaN	NaN	NaN	0	NaN	NaN	NaN	0	NaN	NaN	NaN	0	NaN
Q3U7U8;P62835;C5H0E8;Q3V3W9;C5H0E9	Q3U7U8;P62835;C5H0E8;Q3V3W9;C5H0E9	10;10;10;9;7	1;1;1;1;1	1;1;1;1;1	Ras-related protein Rap-1A	Rap1a;Gm9392	>tr|Q3U7U8|Q3U7U8_MOUSE Putative uncharacterized protein OS=Mus musculus GN=Rap1a PE=2 SV=1;>sp|P62835|RAP1A_MOUSE Ras-related protein Rap-1A OS=Mus musculus GN=Rap1a PE=2 SV=1;>tr|C5H0E8|C5H0E8_MOUSE Rap1A-retro1 OS=Mus musculus GN=Gm9392 PE=2 SV=1;>tr|Q3	5	10	1	1	10	1	1	45.1	8.2	8.2	20.846	184	184;184;184;184;184	8								1		1	2.5339E-81	0.53909	0.71747	NaN	1	0.60309	0.5331	NaN	1	1.1187	0.79315	NaN	1	0.53909	0.71747	NaN	1	0.60309
C6EQH2;Q4U2R1-2;Q4U2R1	C6EQH2;Q4U2R1-2;Q4U2R1	5;5;5	5;5;5	5;5;5	E3 ubiquitin-protein ligase HERC2	Herc2	>tr|C6EQH2|C6EQH2_MOUSE ASL1/Herc2 fusion protein OS=Mus musculus PE=2 SV=1;>sp|Q4U2R1-2|HERC2_MOUSE Isoform 2 of E3 ubiquitin-protein ligase HERC2 OS=Mus musculus GN=Herc2;>sp|Q4U2R1|HERC2_MOUSE E3 ubiquitin-protein ligase HERC2 OS=Mus musculus GN=Herc2 P	3	5	5	5	5	5	5	1.1	1.1	1.1	517.32	4746	4746;4800;4836	1	5									5	3.9502E-10	0.86031	1.1647	27.409	5	1.36	1.1467	7.3019	5	1.6428	0.91524	13.654	5	0.86031	1.1647	27.409	5	1.36
C6EQJ8	C6EQJ8	1	1	1		Dennd1b	>tr|C6EQJ8|C6EQJ8_MOUSE ASL1/Dennd1b fusion protein OS=Mus musculus PE=2 SV=1	1	1	1	1	1	1	1	3.6	3.6	3.6	45.124	413	413	5					1					1	0.0056392	0.96572	1.0334	NaN	1	1.2203	0.98512	NaN	1	1.2254	0.91814	NaN	1	0.96572	1.0334	NaN	1	1.2203
F6QGA9;F6XPZ0;C8YR32	F6QGA9;F6XPZ0;C8YR32	1;1;1	1;1;1	1;1;1	Lipoxygenase homology domain-containing protein 1	Loxhd1	>tr|F6QGA9|F6QGA9_MOUSE Lipoxygenase homology domain-containing protein 1 (Fragment) OS=Mus musculus GN=Loxhd1 PE=4 SV=1;>tr|F6XPZ0|F6XPZ0_MOUSE Lipoxygenase homology domain-containing protein 1 (Fragment) OS=Mus musculus GN=Loxhd1 PE=4 SV=1;>sp|C8YR32|LOX	3	1	1	1	1	1	1	1.7	1.7	1.7	59.239	516	516;1214;2068	4				1						1	0.0037406	1.1511	1.6581	NaN	1	1.2998	1.3451	NaN	1	1.1573	0.84343	NaN	1	1.1511	1.6581	NaN	1	1.2998
C9K0Z7;O35465;O35465-2;F6WP10	C9K0Z7;O35465;O35465-2;F6WP10	2;2;2;1	2;2;2;1	2;2;2;1	Peptidyl-prolyl cis-trans isomerase FKBP8	Fkbp8	>tr|C9K0Z7|C9K0Z7_MOUSE FK-506-binding protein 38 OS=Mus musculus GN=Fkbp8 PE=2 SV=1;>sp|O35465|FKBP8_MOUSE Peptidyl-prolyl cis-trans isomerase FKBP8 OS=Mus musculus GN=Fkbp8 PE=1 SV=2;>sp|O35465-2|FKBP8_MOUSE Isoform 2 of Peptidyl-prolyl cis-trans isomera	4	2	2	2	2	2	2	8.5	8.5	8.5	38.412	354	354;402;403;36	6						3				3	1.2921E-16	0.66841	0.75793	49.085	3	1.0898	0.98224	8.8283	3	1.6304	1.2881	42.676	3	0.66841	0.75793	49.085	3	1.0898
CON__ENSEMBL:ENSBTAP00000007350;CON__P01030	CON__ENSEMBL:ENSBTAP00000007350;CON__P01030	14;11	14;11	14;11			>ENSEMBL:ENSBTAP00000007350 (Bos taurus) similar to Complement C4-A precursor;>P01030 SWISS-PROT:P01030 (Bos taurus) similar to Complement C4-A precursor	2	14	14	14	14	14	14	11.5	11.5	11.5	192.99	1742	1742;1741	6.05				5	5	1	2	4	2	19	3.6736E-149	0.16193	0.15547	62.825	13	0.19457	0.14185	75.07	11	1.1495	0.80826	58.995	11	0.16193	0.15547	62.825	13	0.19457
P05213;CON__ENSEMBL:ENSBTAP00000016242;Q99KA2;O89052	P05213;CON__ENSEMBL:ENSBTAP00000016242;Q99KA2	15;15;10;6	15;15;10;6	0;0;0;0	Tubulin alpha-1B chain	Tuba1b	>sp|P05213|TBA1B_MOUSE Tubulin alpha-1B chain OS=Mus musculus GN=Tuba1b PE=1 SV=2;>ENSEMBL:ENSBTAP00000016242 (Bos taurus) similar to alpha-tubulin I isoform 1;>tr|Q99KA2|Q99KA2_MOUSE Tuba1b protein (Fragment) OS=Mus musculus GN=Tuba1b PE=2 SV=1	4	15	15	0	15	15	0	44.8	44.8	0	50.151	451	451;451;347;99	5.53	2	2	3	2	10	31	2	3	2	57	0	0.53008	0.56484	47.324	55	0.89201	0.70872	19.547	55	1.4441	1.1022	46.101	55	0.53008	0.56484	47.324	55	0.89201
CON__ENSEMBL:ENSBTAP00000024146	CON__ENSEMBL:ENSBTAP00000024146	17	17	17			>ENSEMBL:ENSBTAP00000024146 (Bos taurus) similar to alpha-2-macroglobulin isoform 1	1	17	17	17	17	17	17	15.8	15.8	15.8	164.34	1477	1477	3.81	5	13	4	7	6			4	3	42	2.1994E-132	0.13565	0.15761	98.066	39	0.13637	0.11089	116.1	38	0.87859	0.62132	117.32	38	0.13565	0.15761	98.066	39	0.13637
CON__ENSEMBL:ENSBTAP00000032840	CON__ENSEMBL:ENSBTAP00000032840	10	10	9			>ENSEMBL:ENSBTAP00000032840 (Bos taurus) similar to apolipoprotein B, partial	1	10	10	9	10	10	9	16.4	16.4	14.9	92.273	825	825	1.67	10	1						1		12	5.612E-27	0.098525	0.097361	112.77	8	0.093791	0.071368	97.535	7	1.9844	1.2845	96.485	7	0.098525	0.097361	112.77	8	0.093791
CON__ENSEMBL:ENSBTAP00000034412	CON__ENSEMBL:ENSBTAP00000034412	1	1	1			>ENSEMBL:ENSBTAP00000034412 (Bos taurus) similar to C4b-binding protein alpha chain	1	1	1	1	1	1	1	5.5	5.5	5.5	22.336	199	199	8								1		1	0.00028479	0.10549	0.11145	NaN	1	0.098968	0.070126	NaN	1	0.93816	0.66927	NaN	1	0.10549	0.11145	NaN	1	0.098968
CON__ENSEMBL:ENSBTAP00000037665	CON__ENSEMBL:ENSBTAP00000037665	5	5	5			>ENSEMBL:ENSBTAP00000037665 (Bos taurus) similar to Pregnancy zone protein, partial	1	5	5	5	5	5	5	14.2	14.2	14.2	65.19	578	578	3.25		5		2				1		8	4.3877E-29	0.17048	0.1851	123.43	4	0.19876	0.14975	176.67	4	0.58945	0.39383	239.7	4	0.17048	0.1851	123.43	4	0.19876
CON__P00761	CON__P00761	3	3	3			>P00761 SWISS-PROT:P00761|TRYP_PIG Trypsin - Sus scrofa (Pig).	1	3	3	3	3	3	3	21.6	21.6	21.6	24.409	231	231	4.81	4	4	4	1	2	2	3	4	3	27	0	0.031923	0.036399	130.65	19	0.017396	0.01278	118.4	18	0.7306	0.51589	71.103	18	0.031923	0.036399	130.65	19	0.017396
CON__P01966	CON__P01966	5	5	5			>P01966 SWISS-PROT:P01966 (Bos taurus) Hemoglobin subunit alpha	1	5	5	5	5	5	5	38.7	38.7	38.7	15.184	142	142	7.14		1	1	1	1		1	2	7	14	2.5947E-95	0.1278	0.14332	106.27	9	0.11738	0.10393	118.44	8	1.3874	0.981	78.841	8	0.1278	0.14332	106.27	9	0.11738
CON__P02533;CON__Q04695;Q9QWL7;CON__Q9QWL7;CON__P19012;Q61781;CON__ENSEMBL:ENSP00000377550;Q6IFX2;CON__Q6IFX2;CON__P13646-1	CON__P02533	9;4;4;4;4;4;3;3;3;3	2;1;1;1;0;1;0;0;0;0	2;1;1;1;0;1;0;0;0;0			>P02533 SWISS-PROT:P02533 Tax_Id=9606 Gene_Symbol=KRT14 Keratin, type I cytoskeletal 14	10	9	2	2	9	2	2	19.7	5.9	5.9	51.621	472	472;432;433;433;456;484;420;452;452;458	2	1		1							2	8.1928E-20	0.32809	0.37249	NaN	1	0.32454	0.26424	NaN	1	0.98919	0.79601	NaN	1	0.32809	0.37249	NaN	1	0.32454
CON__P02769;CON__P02768-1	CON__P02769	22;1	22;1	22;1			>P02769 SWISS-PROT:P02769 (Bos taurus) Bovine serum albumin precursor	2	22	22	22	22	22	22	50.1	50.1	50.1	69.293	607	607;609	4.04	5	5	4	4	25	1		1		45	5.857E-174	0.17505	0.18573	124.6	37	0.1355	0.098845	114.01	35	1.0644	0.72017	97.173	35	0.17505	0.18573	124.6	37	0.1355
CON__P04259;CON__P48668;CON__P02538;P50446;CON__P50446;Q3UV11;Q05B38;Q9Z331;Q0VDR7;Q9CV13;Q9CV72	CON__P04259;CON__P48668;CON__P02538;P50446;CON__P50446;Q3UV11;Q05B38;Q9Z331;Q0VDR7	9;8;8;5;5;5;5;5;5;2;2	3;2;2;0;0;0;0;0;0;0;0	3;2;2;0;0;0;0;0;0;0;0	Keratin, type II cytoskeletal 6A;Keratin, type II cytoskeletal 6B	Krt6a;Krt6b	>P04259 SWISS-PROT:P04259 Tax_Id=9606 Gene_Symbol=KRT6B Keratin, type II cytoskeletal 6B;>P48668 SWISS-PROT:P48668 Tax_Id=9606 Gene_Symbol=KRT6C Keratin, type II cytoskeletal 6C;>P02538 SWISS-PROT:P02538 Tax_Id=9606 Gene_Symbol=KRT6A Keratin, type II cytos	11	9	3	3	9	3	3	17.2	9	9	59.998	564	564;564;564;553;553;554;561;562;562;203;278	3			3							3	3.7455E-29	0.020782	0.023661	NaN	1	0.10674	0.086822	NaN	1	5.1362	4.1084	NaN	1	0.020782	0.023661	NaN	1	0.10674
CON__P04264	CON__P04264	22	20	14			>P04264 SWISS-PROT:P04264 Tax_Id=9606 Gene_Symbol=KRT1 Keratin, type II cytoskeletal 1	1	22	20	14	22	20	14	36.6	35.1	26.6	66.017	644	644	1.88	20	3	10					1		34	3.9159E-298	0.075355	0.11247	106.74	29	0.068513	0.057336	150.6	28	0.75484	0.47551	128.53	28	0.075355	0.11247	106.74	29	0.068513
P05784;CON__P05784	P05784;CON__P05784	30;30	30;30	28;28	Keratin, type I cytoskeletal 18	Krt18	>sp|P05784|K1C18_MOUSE Keratin, type I cytoskeletal 18 OS=Mus musculus GN=Krt18 PE=1 SV=5;>P05784 SWISS-PROT:P05784 Tax_Id=10090 Gene_Symbol=Krt18 Keratin, type I cytoskeletal 18	2	30	30	28	30	30	28	76.1	76.1	72.3	47.538	423	423;423	6.01	1				5	57		4	1	68	0	0.62869	0.70987	32.1	65	1.4108	1.1308	35.736	65	2.0351	1.6574	53.667	65	0.62869	0.70987	32.1	65	1.4108
CON__P07477	CON__P07477	1	1	1			>P07477 SWISS-PROT:P07477 Tax_Id=9606 Gene_Symbol=PRSS1 Trypsin-1 precursor	1	1	1	1	1	1	1	8.1	8.1	8.1	26.558	247	247	5.75			1	1			1		1	4	0.0014912	20.067	20.145	NaN	1	0.65863	0.54121	NaN	1	0.032822	0.026376	NaN	1	20.067	20.145	NaN	1	0.65863
CON__P08779	CON__P08779	10	8	3			>P08779 SWISS-PROT:P08779 Tax_Id=9606 Gene_Symbol=KRT16 Keratin, type I cytoskeletal 16	1	10	8	3	10	8	3	24.7	21.4	11	51.267	473	473	3.25	2		4			2				8	3.014E-31	0.12489	0.18084	139.77	7	0.14154	0.11363	174.48	6	1.1249	0.81822	122.56	6	0.12489	0.18084	139.77	7	0.14154
CON__P12763	CON__P12763	5	5	5			>P12763 SWISS-PROT:P12763 (Bos taurus) Alpha-2-HS-glycoprotein precursor	1	5	5	5	5	5	5	24.2	24.2	24.2	38.418	359	359	4.43		2	2	2	5	2	1			14	4.8038E-86	0.10071	0.096897	94.528	12	0.078417	0.06893	107.98	11	1.1046	0.90406	119.66	11	0.10071	0.096897	94.528	12	0.078417
CON__P13645;P02535-3;P02535-2;A2A513;P02535;CON__P02535-1	CON__P13645	15;2;2;2;2;2	14;2;2;2;2;2	13;1;1;1;1;1			>P13645 SWISS-PROT:P13645 Tax_Id=9606 Gene_Symbol=KRT10 Keratin, type I cytoskeletal 10	6	15	14	13	15	14	13	32.5	31.4	29.8	59.51	593	593;462;561;561;570;570	2.24	13	2	4						2	21	1.6489E-58	0.080768	0.12263	135.38	19	0.10735	0.08705	102.84	18	0.95968	0.59229	133.59	18	0.080768	0.12263	135.38	19	0.10735
CON__P15497	CON__P15497	2	2	2			>P15497 SWISS-PROT:P15497 (Bos taurus) Apolipoprotein A-I precursor	1	2	2	2	2	2	2	9.4	9.4	9.4	30.276	265	265	8								2		2	2.1482E-08	0.21646	0.25592	16.686	2	0.18449	0.13181	68.737	2	0.85229	0.61397	88.011	2	0.21646	0.25592	16.686	2	0.18449
CON__P34955	CON__P34955	8	8	8			>P34955 SWISS-PROT:P34955 (Bos taurus) Alpha-1-antiproteinase precursor	1	8	8	8	8	8	8	24.3	24.3	24.3	46.103	416	416	5.38	2	1			6	8	2	1	1	21	1.4356E-145	0.29141	0.31798	121.37	16	0.17955	0.13114	119.95	15	0.6986	0.53788	91.638	15	0.29141	0.31798	121.37	16	0.17955
CON__P35527	CON__P35527	10	9	9			>P35527 SWISS-PROT:P35527 Tax_Id=9606 Gene_Symbol=KRT9 Keratin, type I cytoskeletal 9	1	10	9	9	10	9	9	27.6	26.5	26.5	62.129	623	623	2.06	7	3	8							18	0	0.04272	0.061096	121.01	11	0.070615	0.056589	136.62	11	1.653	1.0312	94.028	11	0.04272	0.061096	121.01	11	0.070615
CON__P35908;CON__Q7Z794;Q6NXH9;CON__Q6NXH9	CON__P35908	16;3;2;2	13;0;0;0	8;0;0;0			>P35908 SWISS-PROT:P35908 Tax_Id=9606 Gene_Symbol=KRT2 Keratin, type II cytoskeletal 2 epidermal	4	16	13	8	16	13	8	26.4	23.1	15	65.865	645	645;578;539;539	1	13									13	2.3531E-155	0.066263	0.062172	124.66	12	0.059086	0.04657	163.91	12	0.76017	0.46522	128.38	12	0.066263	0.062172	124.66	12	0.059086
CON__P41361;Q543J5;P32261	CON__P41361	3;1;1	3;1;1	3;1;1			>P41361 SWISS-PROT:P41361 (Bos taurus) Antithrombin-III precursor	3	3	3	3	3	3	3	7.3	7.3	7.3	52.347	465	465;465;465	8							1	1	1	3	7.3116E-06	0.13012	0.15315	49.378	2	0.11057	0.095184	21.373	2	0.84975	0.65315	33.414	2	0.13012	0.15315	49.378	2	0.11057
CON__Q29443;CON__Q0IIK2	CON__Q29443;CON__Q0IIK2	8;8	8;8	8;8			>Q29443 SWISS-PROT:Q29443 Serotransferrin - Bos taurus (Bovine).;>Q0IIK2 TREMBL:Q0IIK2 (Bos taurus) Transferrin	2	8	8	8	8	8	8	16.1	16.1	16.1	75.829	685	685;704	4				8						8	1.4051E-28	0.15541	0.15781	81.324	5	0.12803	0.11108	76.748	5	0.96818	0.72137	78.582	5	0.15541	0.15781	81.324	5	0.12803
CON__Q0V8M9;E9PVS1;Q61704	CON__Q0V8M9	3;1;1	3;1;1	3;1;1			>Q0V8M9 TREMBL:Q0V8M9;Q9TRI0 (Bos taurus) similar to inter-alpha (globulin) inhibitor H3 isoform 2	3	3	3	3	3	3	3	4	4	4	99.536	891	891;699;889	7				1				1	1	3	1.0001E-06	0.10355	0.10206	77.38	3	0.11328	0.084111	74.629	3	1.2615	0.91525	12.042	3	0.10355	0.10206	77.38	3	0.11328
CON__Q28107	CON__Q28107	4	4	4			>Q28107 SWISS-PROT:Q28107 (Bos taurus) Coagulation factor V precursor	1	4	4	4	4	4	4	2.8	2.8	2.8	248.98	2211	2211	7						2		2		4	4.7099E-15	0.38388	0.4737	55.36	2	0.21516	0.18565	0.38757	2	0.56047	0.40631	52.528	2	0.38388	0.4737	55.36	2	0.21516
CON__Q3SX09;A8DUN2;CON__P02070	CON__Q3SX09	6;2;1	6;2;1	6;2;1			>Q3SX09 TREMBL:Q3SX09 (Bos taurus) similar to HBG protein	3	6	6	6	6	6	6	39.3	39.3	39.3	22.06	201	201;147;145	8.22					1		1	1	6	9	1.9419E-46	0.094146	0.11168	112.78	8	0.082608	0.067967	171.94	8	0.90288	0.6108	84.401	8	0.094146	0.11168	112.78	8	0.082608
CON__Q3SZV7	CON__Q3SZV7	1	1	1			>Q3SZV7 TREMBL:Q3SZV7 (Bos taurus) Similar to hemopexin	1	1	1	1	1	1	1	5.7	5.7	5.7	52.295	460	460	5					1					1	2.3382E-14	NaN	NaN	NaN	0	NaN	NaN	NaN	0	NaN	NaN	NaN	0	NaN	NaN	NaN	0	NaN
CON__Q3ZBS7	CON__Q3ZBS7	4	4	4			>Q3ZBS7 TREMBL:Q3ZBS7 (Bos taurus) Vitronectin	1	4	4	4	4	4	4	11.2	11.2	11.2	54.099	484	484	4.14	1	1			4	1				7	2.4058E-11	0.16456	0.17473	69.546	5	0.14938	0.11932	138.82	5	0.55519	0.35879	95.941	5	0.16456	0.17473	69.546	5	0.14938
CON__Q7Z3Y7	CON__Q7Z3Y7	2	1	1			>Q7Z3Y7 SWISS-PROT:Q7Z3Y7 Tax_Id=9606 Gene_Symbol=KRT28 Keratin 25D	1	2	1	1	2	1	1	3.9	2.1	2.1	53.025	486	486	4				1						1	0.00011332	0.52825	0.47847	NaN	1	1.1229	0.77606	NaN	1	2.1258	1.5216	NaN	1	0.52825	0.47847	NaN	1	1.1229
Q9D312;CON__Q9D312	Q9D312;CON__Q9D312	9;9	7;7	7;7	Keratin, type I cytoskeletal 20	Krt20	>sp|Q9D312|K1C20_MOUSE Keratin, type I cytoskeletal 20 OS=Mus musculus GN=Krt20 PE=1 SV=1;>Q9D312 SWISS-PROT:Q9D312 Tax_Id=10090 Gene_Symbol=Krt20 Keratin, type I cytoskeletal 20	2	9	7	7	9	7	7	24.1	21.6	21.6	49.034	431	431;431	6						8				8	8.5932E-28	0.93302	1.066	32.864	7	1.8239	1.5066	14.462	7	1.9024	1.5557	43.523	7	0.93302	1.066	32.864	7	1.8239
Q9DCV7;CON__Q9DCV7;D3Z6N5;CON__Q3KNV1;CON__P08729	Q9DCV7;CON__Q9DCV7	24;24;10;7;7	20;20;10;3;3	15;15;6;2;2	Keratin, type II cytoskeletal 7	Krt7	>sp|Q9DCV7|K2C7_MOUSE Keratin, type II cytoskeletal 7 OS=Mus musculus GN=Krt7 PE=1 SV=1;>Q9DCV7 SWISS-PROT:Q9DCV7 Tax_Id=10090 Gene_Symbol=Krt7 Keratin, type II cytoskeletal 7	5	24	20	15	24	20	15	51.4	46	38.9	50.708	457	457;457;115;469;469	5.98					7	31		3		41	1.513E-237	0.66915	0.72974	63.496	38	1.3996	1.0637	19.29	38	1.7879	1.3508	63.131	38	0.66915	0.72974	63.496	38	1.3996
CON__Q9TTE1	CON__Q9TTE1	1	1	1			>Q9TTE1 SWISS-PROT:Q9TTE1 (Bos taurus) Endopin-1 precursor	1	1	1	1	1	1	1	3.6	3.6	3.6	46.203	411	411	5					1					1	0.0033556	0.13685	0.14531	NaN	1	0.19137	0.15288	NaN	1	1.3984	1.02	NaN	1	0.13685	0.14531	NaN	1	0.19137
D0ESZ6;D0ESZ5;Q7TPE9;P22777;G5E899	D0ESZ6;D0ESZ5;Q7TPE9;P22777;G5E899	3;3;3;3;3	3;3;3;3;3	3;3;3;3;3	Plasminogen activator inhibitor 1	Serpine1	>tr|D0ESZ6|D0ESZ6_MOUSE Serine or cysteine peptidase inhibitor clade E member 1 (Fragment) OS=Mus musculus GN=Serpine1 PE=2 SV=1;>tr|D0ESZ5|D0ESZ5_MOUSE Serine or cysteine peptidase inhibitor clade E member 1 (Fragment) OS=Mus musculus GN=Serpine1 PE=2 SV=	5	3	3	3	3	3	3	9.7	9.7	9.7	43.924	392	392;393;402;402;402	6						3				3	4.4679E-09	0.9095	0.96746	23.591	3	2.4716	2.177	51.84	3	2.7622	2.1098	67.584	3	0.9095	0.96746	23.591	3	2.4716
P16858;D2KHZ9;S4R257;S4R1W1;D3YYI5;D3Z0Z9;Q3TUZ9;Q6IWE3;S4R1W8;Q4VBD1;Q3V2I5;S4R2G5;Q64467;W8QM43;V9GXA7;Q8CEV2;V9GX06	P16858;D2KHZ9;S4R257;S4R1W1;D3YYI5;D3Z0Z9	11;11;10;10;7;6;5;3;2;2;2;2;2;1;1;1;1	11;11;10;10;7;6;5;3;2;2;2;2;2;1;1;1;1	11;11;10;10;7;6;5;3;2;2;2;2;2;1;1;1;1	Glyceraldehyde-3-phosphate dehydrogenase	Gapdh;Gm7293;Gm5069	>sp|P16858|G3P_MOUSE Glyceraldehyde-3-phosphate dehydrogenase OS=Mus musculus GN=Gapdh PE=1 SV=2;>tr|D2KHZ9|D2KHZ9_MOUSE Glyceraldehyde-3-phosphate dehydrogenase OS=Mus musculus GN=GAPDH PE=2 SV=1;>tr|S4R257|S4R257_MOUSE Glyceraldehyde-3-phosphate dehydrog	17	11	11	11	11	11	11	43.5	43.5	43.5	35.81	333	333;333;280;333;336;337;144;96;55;136;236;440;440;77;121;156;183	6.35	1	1	1	3	4	6	19	6	2	43	0	0.95999	1.0223	42.034	42	0.97376	0.71344	44.646	42	1.0137	0.73212	33.426	42	0.95999	1.0223	42.034	42	0.97376
D3YTQ5;Q80XL6	D3YTQ5;Q80XL6	2;2	2;2	2;2	Acyl-CoA dehydrogenase family member 11	Acad11	>tr|D3YTQ5|D3YTQ5_MOUSE Acyl-CoA dehydrogenase family member 11 OS=Mus musculus GN=Acad11 PE=1 SV=1;>sp|Q80XL6|ACD11_MOUSE Acyl-CoA dehydrogenase family member 11 OS=Mus musculus GN=Acad11 PE=1 SV=2	2	2	2	2	2	2	2	5	5	5	74.088	661	661;779	5				1		1				2	0.00040569	1.3508	1.4001	NaN	1	0.5266	0.46254	NaN	1	0.38983	0.29422	NaN	1	1.3508	1.4001	NaN	1	0.5266
D3YTR6;Q8R0G7;D6REG2;D3YWU4;D3YWA9	D3YTR6;Q8R0G7;D6REG2;D3YWU4;D3YWA9	2;2;1;1;1	2;2;1;1;1	2;2;1;1;1	Protein spinster homolog 1	Spns1	>tr|D3YTR6|D3YTR6_MOUSE Protein spinster homolog 1 OS=Mus musculus GN=Spns1 PE=2 SV=1;>sp|Q8R0G7|SPNS1_MOUSE Protein spinster homolog 1 OS=Mus musculus GN=Spns1 PE=2 SV=1;>tr|D6REG2|D6REG2_MOUSE Protein spinster homolog 1 OS=Mus musculus GN=Spns1 PE=2 SV=1	5	2	2	2	2	2	2	4.6	4.6	4.6	51.395	476	476;528;165;239;453	6.5						1	1			2	9.703E-05	1.2894	1.4673	NaN	1	1.0273	0.90846	NaN	1	0.72669	0.59679	NaN	1	1.2894	1.4673	NaN	1	1.0273
D3YWT0;Q9R0P6;D3Z569;D3YTS1;Q6PET3	D3YWT0;Q9R0P6;D3Z569;D3YTS1;Q6PET3	1;1;1;1;1	1;1;1;1;1	1;1;1;1;1	Signal peptidase complex catalytic subunit SEC11A	Sec11a	>tr|D3YWT0|D3YWT0_MOUSE Signal peptidase complex catalytic subunit SEC11A OS=Mus musculus GN=Sec11a PE=2 SV=1;>sp|Q9R0P6|SC11A_MOUSE Signal peptidase complex catalytic subunit SEC11A OS=Mus musculus GN=Sec11a PE=2 SV=1;>tr|D3Z569|D3Z569_MOUSE Sec11-like 1	5	1	1	1	1	1	1	5.3	5.3	5.3	19.569	170	170;179;190;247;275	9									1	1	0.009236	1.1048	1.3813	NaN	1	2.2395	1.8734	NaN	1	1.4197	1.0389	NaN	1	1.1048	1.3813	NaN	1	2.2395
D3YU17;Q8VCM8;F6S731	D3YU17;Q8VCM8	5;5;1	5;5;1	5;5;1	Nicalin	Ncln	>tr|D3YU17|D3YU17_MOUSE Nicalin OS=Mus musculus GN=Ncln PE=2 SV=1;>sp|Q8VCM8|NCLN_MOUSE Nicalin OS=Mus musculus GN=Ncln PE=2 SV=2	3	5	5	5	5	5	5	10.5	10.5	10.5	62.779	562	562;563;64	5					5					5	1.4174E-17	0.93344	0.98963	16.427	5	1.8121	1.3049	10.113	5	1.6817	1.2414	9.9954	5	0.93344	0.98963	16.427	5	1.8121
D3YU33;Q8CHK3;F6UP63	D3YU33;Q8CHK3;F6UP63	2;2;1	2;2;1	2;2;1	Lysophospholipid acyltransferase 7	Mboat7	>tr|D3YU33|D3YU33_MOUSE Lysophospholipid acyltransferase 7 OS=Mus musculus GN=Mboat7 PE=2 SV=1;>sp|Q8CHK3|MBOA7_MOUSE Lysophospholipid acyltransferase 7 OS=Mus musculus GN=Mboat7 PE=2 SV=1;>tr|F6UP63|F6UP63_MOUSE Lysophospholipid acyltransferase 7 (Fragmen	3	2	2	2	2	2	2	8.1	8.1	8.1	38.753	344	344;473;123	7							3			3	2.3249E-29	0.95483	1.087	12.483	2	1.4041	1.2479	14.729	2	1.535	1.2574	3.708	2	0.95483	1.087	12.483	2	1.4041
D3YUA0;Q99JH8;D3YU99;Q9CQM2	D3YUA0;Q99JH8;D3YU99;Q9CQM2	2;2;1;1	2;2;1;1	2;2;1;1	ER lumen protein retaining receptor;ER lumen protein retaining receptor 1;ER lumen protein retaining receptor 2	Kdelr1;Kdelr2	>tr|D3YUA0|D3YUA0_MOUSE ER lumen protein retaining receptor OS=Mus musculus GN=Kdelr1 PE=2 SV=1;>sp|Q99JH8|ERD21_MOUSE ER lumen protein-retaining receptor 1 OS=Mus musculus GN=Kdelr1 PE=2 SV=1;>tr|D3YU99|D3YU99_MOUSE ER lumen protein retaining receptor OS=	4	2	2	2	2	2	2	20	20	20	17.504	150	150;212;138;212	8.33								2	1	3	5.2902E-12	1.2573	1.5409	16.1	3	1.4618	1.2641	24.272	3	1.2655	0.95825	20.434	3	1.2573	1.5409	16.1	3	1.4618
D3Z2N3;D3YUG2;D3Z0B8;D3Z2L7;Q3UT23;Q9QZ73;Q99NE7;Q3TMV8	D3Z2N3;D3YUG2;D3Z0B8;D3Z2L7;Q3UT23;Q9QZ73;Q99NE7;Q3TMV8	1;1;1;1;1;1;1;1	1;1;1;1;1;1;1;1	1;1;1;1;1;1;1;1	DCN1-like protein 1	Dcun1d1	>tr|D3Z2N3|D3Z2N3_MOUSE DCN1-like protein (Fragment) OS=Mus musculus GN=Dcun1d1 PE=4 SV=1;>tr|D3YUG2|D3YUG2_MOUSE DCN1-like protein 1 (Fragment) OS=Mus musculus GN=Dcun1d1 PE=4 SV=1;>tr|D3Z0B8|D3Z0B8_MOUSE DCN1-like protein (Fragment) OS=Mus musculus GN=Dc	8	1	1	1	1	1	1	14.9	14.9	14.9	13.141	114	114;115;214;220;244;259;259;259	8								2		2	2.4533E-08	0.53931	0.63606	NaN	1	1.0319	0.8787	NaN	1	1.9134	1.4787	NaN	1	0.53931	0.63606	NaN	1	1.0319
D3YUM1;Q91YT0;D3Z1U9;D3Z0K1;D3YXX5;D6RG60	D3YUM1;Q91YT0;D3Z1U9;D3Z0K1	11;11;9;7;5;2	11;11;9;7;5;2	11;11;9;7;5;2	NADH dehydrogenase [ubiquinone] flavoprotein 1, mitochondrial	Ndufv1	>tr|D3YUM1|D3YUM1_MOUSE NADH dehydrogenase [ubiquinone] flavoprotein 1, mitochondrial OS=Mus musculus GN=Ndufv1 PE=1 SV=1;>sp|Q91YT0|NDUV1_MOUSE NADH dehydrogenase [ubiquinone] flavoprotein 1, mitochondrial OS=Mus musculus GN=Ndufv1 PE=1 SV=1;>tr|D3Z1U9|D3	6	11	11	11	11	11	11	26.2	26.2	26.2	49.913	455	455;464;385;146;115;120	6						14				14	2.4267E-100	1.1	1.1748	35.636	12	1.5292	1.386	27.094	12	1.1964	0.95173	35.831	12	1.1	1.1748	35.636	12	1.5292
D3YUQ9;E9QN08;Q80T06;P57776;P57776-3;D3Z7N2;D3YZT9;P57776-2;Q91VK2;F6ZFU0;Q8BW50;D3YY68	D3YUQ9;E9QN08;Q80T06;P57776;P57776-3;D3Z7N2;D3YZT9;P57776-2;Q91VK2;F6ZFU0	4;4;4;4;4;3;3;3;3;3;1;1	4;4;4;4;4;3;3;3;3;3;1;1	4;4;4;4;4;3;3;3;3;3;1;1	Elongation factor 1-delta	Eef1d	>tr|D3YUQ9|D3YUQ9_MOUSE Elongation factor 1-delta (Fragment) OS=Mus musculus GN=Eef1d PE=1 SV=2;>tr|E9QN08|E9QN08_MOUSE Elongation factor 1-delta (Fragment) OS=Mus musculus GN=Eef1d PE=1 SV=1;>tr|Q80T06|Q80T06_MOUSE Elongation factor 1-delta OS=Mus musculu	12	4	4	4	4	4	4	32.1	32.1	32.1	21.478	193	193;245;281;281;660;129;210;257;276;552;117;190	7							5			5	1.923E-65	0.76069	0.86236	21.728	5	1.3927	1.2369	11.115	5	2.0302	1.6038	18.885	5	0.76069	0.86236	21.728	5	1.3927
D3YUS4;Q9DD03;Q0PD42	D3YUS4;Q9DD03;Q0PD42	1;1;1	1;1;1	1;1;1	Ras-related protein Rab-13	Rab13	>tr|D3YUS4|D3YUS4_MOUSE Ras-related protein Rab-13 OS=Mus musculus GN=Rab13 PE=2 SV=1;>sp|Q9DD03|RAB13_MOUSE Ras-related protein Rab-13 OS=Mus musculus GN=Rab13 PE=1 SV=1;>tr|Q0PD42|Q0PD42_MOUSE Rab13 OS=Mus musculus GN=Rab13 PE=2 SV=1	3	1	1	1	1	1	1	11.6	11.6	11.6	13.579	121	121;202;202	8								1		1	0.0024439	0.91693	1.045	NaN	1	1.1155	0.94028	NaN	1	1.2101	0.91204	NaN	1	0.91693	1.045	NaN	1	1.1155
D3YUW7;E9QMC1;P59242-2;P59242;Q32NZ7;Q5PPR0	D3YUW7;E9QMC1;P59242-2;P59242	9;9;8;8;4;2	9;9;8;8;4;2	9;9;8;8;4;2	Cingulin	Cgn	>tr|D3YUW7|D3YUW7_MOUSE Cingulin OS=Mus musculus GN=Cgn PE=1 SV=1;>tr|E9QMC1|E9QMC1_MOUSE Cingulin OS=Mus musculus GN=Cgn PE=1 SV=1;>sp|P59242-2|CING_MOUSE Isoform 2 of Cingulin OS=Mus musculus GN=Cgn;>sp|P59242|CING_MOUSE Cingulin OS=Mus musculus GN=Cgn P	6	9	9	9	9	9	9	9.4	9.4	9.4	135.74	1184	1184;1192;1183;1191;703;493	3			10							10	6.0899E-37	0.81287	0.86618	33.521	10	1.795	1.3664	16.133	10	2.0578	1.5381	24.242	10	0.81287	0.86618	33.521	10	1.795
P98195-2;D3YV00;P98195	P98195-2;D3YV00;P98195	3;3;3	3;3;3	3;3;3	Probable phospholipid-transporting ATPase IIB	Atp9b	>sp|P98195-2|ATP9B_MOUSE Isoform 2 of Probable phospholipid-transporting ATPase IIB OS=Mus musculus GN=Atp9b;>tr|D3YV00|D3YV00_MOUSE Probable phospholipid-transporting ATPase IIB OS=Mus musculus GN=Atp9b PE=4 SV=1;>sp|P98195|ATP9B_MOUSE Probable phospholip	3	3	3	3	3	3	3	3.7	3.7	3.7	127.91	1135	1135;1135;1146	3			3							3	2.0922E-08	0.84376	0.96105	34.5	3	1.1142	0.88188	20.523	3	1.1366	0.88351	37.374	3	0.84376	0.96105	34.5	3	1.1142
D3Z712;D3YVB4;F8WJ41;Q5M9M4;P62245	D3Z712;D3YVB4;F8WJ41;Q5M9M4;P62245	1;1;1;1;1	1;1;1;1;1	1;1;1;1;1	40S ribosomal protein S15a	Rps15a	>tr|D3Z712|D3Z712_MOUSE 40S ribosomal protein S15a (Fragment) OS=Mus musculus GN=Rps15a PE=4 SV=1;>tr|D3YVB4|D3YVB4_MOUSE 40S ribosomal protein S15a (Fragment) OS=Mus musculus GN=Rps15a PE=4 SV=1;>tr|F8WJ41|F8WJ41_MOUSE 40S ribosomal protein S15a (Fragment	5	1	1	1	1	1	1	20.3	20.3	20.3	7.8644	69	69;71;108;130;130	9									2	2	3.6726E-19	0.80617	1.0667	0.91972	2	1.1805	0.98817	2.3155	2	1.462	1.0517	1.6675	2	0.80617	1.0667	0.91972	2	1.1805
D3YVH4;Q64213-2;Q3TZI3;E9Q4Q2;D3YZC9;D3YZD0;Q64213-3;Q3UK67;Q3UI45;Q64213	D3YVH4;Q64213-2;Q3TZI3;E9Q4Q2;D3YZC9;D3YZD0;Q64213-3;Q3UK67;Q3UI45;Q64213	1;1;1;1;1;1;1;1;1;1	1;1;1;1;1;1;1;1;1;1	1;1;1;1;1;1;1;1;1;1	Splicing factor 1	Sf1	>tr|D3YVH4|D3YVH4_MOUSE Splicing factor 1 (Fragment) OS=Mus musculus GN=Sf1 PE=1 SV=1;>sp|Q64213-2|SF01_MOUSE Isoform CW17E of Splicing factor 1 OS=Mus musculus GN=Sf1;>tr|Q3TZI3|Q3TZI3_MOUSE Putative uncharacterized protein OS=Mus musculus GN=Sf1 PE=2 SV=	10	1	1	1	1	1	1	3.7	3.7	3.7	30.125	267	267;548;548;548;571;638;639;639;639;653	5					1					1	0.0049421	1.2316	1.2604	NaN	1	1.7334	1.1955	NaN	1	1.4075	0.96838	NaN	1	1.2316	1.2604	NaN	1	1.7334
D3Z0S0;D3YVI6;D3Z440;Q9CZ04;Q9CZ04-2	D3Z0S0;D3YVI6;D3Z440;Q9CZ04;Q9CZ04-2	2;2;2;2;2	2;2;2;2;2	2;2;2;2;2	COP9 signalosome complex subunit 7a	Cops7a	>tr|D3Z0S0|D3Z0S0_MOUSE COP9 signalosome complex subunit 7a (Fragment) OS=Mus musculus GN=Cops7a PE=2 SV=1;>tr|D3YVI6|D3YVI6_MOUSE COP9 signalosome complex subunit 7a (Fragment) OS=Mus musculus GN=Cops7a PE=2 SV=1;>tr|D3Z440|D3Z440_MOUSE COP9 signalosome c	5	2	2	2	2	2	2	32.9	32.9	32.9	8.6438	79	79;176;226;275;277	8								2		2	1.4598E-14	1.2515	1.4083	123.09	2	1.2306	0.94981	14.491	2	0.89501	0.65978	128.63	2	1.2515	1.4083	123.09	2	1.2306
Q3U4W4;E9Q8Y1;D3YVJ6;Q9CVL7;Q7TNV0	Q3U4W4;E9Q8Y1;D3YVJ6;Q9CVL7;Q7TNV0	1;1;1;1;1	1;1;1;1;1	1;1;1;1;1	Protein DEK	Dek	>tr|Q3U4W4|Q3U4W4_MOUSE Putative uncharacterized protein (Fragment) OS=Mus musculus GN=Dek PE=2 SV=1;>tr|E9Q8Y1|E9Q8Y1_MOUSE Protein DEK (Fragment) OS=Mus musculus GN=Dek PE=1 SV=1;>tr|D3YVJ6|D3YVJ6_MOUSE Protein DEK (Fragment) OS=Mus musculus GN=Dek PE=1	5	1	1	1	1	1	1	5	5	5	23.078	202	202;202;258;282;380	6						1				1	0.0022749	0.21748	0.24809	NaN	1	2.5447	2.2624	NaN	1	12.497	10.224	NaN	1	0.21748	0.24809	NaN	1	2.5447
Q3UD86;Q3TFC0;P23249;D3YVL0;Q69ZE2;E9PW39	Q3UD86;Q3TFC0;P23249;D3YVL0;Q69ZE2;E9PW39	6;6;6;6;6;6	6;6;6;6;6;6	6;6;6;6;6;6	Putative helicase MOV-10	Mov10	>tr|Q3UD86|Q3UD86_MOUSE Putative uncharacterized protein OS=Mus musculus GN=Mov10 PE=2 SV=1;>tr|Q3TFC0|Q3TFC0_MOUSE Putative uncharacterized protein OS=Mus musculus GN=Mov10 PE=2 SV=1;>sp|P23249|MOV10_MOUSE Putative helicase MOV-10 OS=Mus musculus GN=Mov10	6	6	6	6	6	6	6	8.2	8.2	8.2	113.55	1004	1004;1004;1004;1004;1027;1077	3			8							8	4.316E-18	0.77591	0.79879	48.401	8	1.0889	0.84141	41.148	8	1.4641	1.1671	26.599	8	0.77591	0.79879	48.401	8	1.0889
D3YVM2;Q9QY73	D3YVM2;Q9QY73	1;1	1;1	1;1	Transmembrane protein 59	Tmem59	>tr|D3YVM2|D3YVM2_MOUSE Transmembrane protein 59 OS=Mus musculus GN=Tmem59 PE=4 SV=1;>sp|Q9QY73|TMM59_MOUSE Transmembrane protein 59 OS=Mus musculus GN=Tmem59 PE=1 SV=2	2	1	1	1	1	1	1	5.9	5.9	5.9	28.592	256	256;323	9									2	2	1.3903E-09	0.42459	0.50779	7.9488	2	0.49442	0.39298	17.193	2	1.627	1.1383	37.991	2	0.42459	0.50779	7.9488	2	0.49442
Q8BFR5;D3YVN7;Q8BFR5-2	Q8BFR5;D3YVN7;Q8BFR5-2	16;16;13	16;16;13	16;16;13	Elongation factor Tu, mitochondrial;Elongation factor Tu	Tufm;Gm9755	>sp|Q8BFR5|EFTU_MOUSE Elongation factor Tu, mitochondrial OS=Mus musculus GN=Tufm PE=1 SV=1;>tr|D3YVN7|D3YVN7_MOUSE Elongation factor Tu OS=Mus musculus GN=Gm9755 PE=3 SV=1;>sp|Q8BFR5-2|EFTU_MOUSE Isoform 2 of Elongation factor Tu, mitochondrial OS=Mus mus	3	16	16	16	16	16	16	45.4	45.4	45.4	49.508	452	452;452;435	6						24				24	0	0.96159	1.0993	34.442	24	1.2276	1.023	23.065	24	1.2869	1.0092	36.688	24	0.96159	1.0993	34.442	24	1.2276
D3YVR4;Q9ERE7;F6SWV4	D3YVR4;Q9ERE7;F6SWV4	2;2;1	2;2;1	2;2;1	LDLR chaperone MESD	Mesdc2	>tr|D3YVR4|D3YVR4_MOUSE LDLR chaperone MESD (Fragment) OS=Mus musculus GN=Mesdc2 PE=2 SV=1;>sp|Q9ERE7|MESD_MOUSE LDLR chaperone MESD OS=Mus musculus GN=Mesdc2 PE=1 SV=1;>tr|F6SWV4|F6SWV4_MOUSE LDLR chaperone MESD (Fragment) OS=Mus musculus GN=Mesdc2 PE=4 S	3	2	2	2	2	2	2	12.3	12.3	12.3	17.346	154	154;224;77	8								2		2	3.4597E-07	1.6573	1.9019	0.99197	2	1.632	1.4001	13.728	2	0.9175	0.69085	17.316	2	1.6573	1.9019	0.99197	2	1.632
F6RUD1;D3YVW2	F6RUD1;D3YVW2	1;1	1;1	1;1		Golim4	>tr|F6RUD1|F6RUD1_MOUSE Golgi integral membrane protein 4 (Fragment) OS=Mus musculus GN=Golim4 PE=4 SV=1;>tr|D3YVW2|D3YVW2_MOUSE Golgi integral membrane protein 4 OS=Mus musculus GN=Golim4 PE=1 SV=1	2	1	1	1	1	1	1	9.7	9.7	9.7	16.509	144	144;683	3			2							2	0.0040678	1.4083	1.3022	NaN	1	3.4413	2.5233	NaN	1	2.4436	1.7036	NaN	1	1.4083	1.3022	NaN	1	3.4413
D3YW48;O88456	D3YW48;O88456	2;2	2;2	2;2	Calpain small subunit 1	Capns1	>tr|D3YW48|D3YW48_MOUSE Calpain small subunit 1 (Fragment) OS=Mus musculus GN=Capns1 PE=2 SV=1;>sp|O88456|CPNS1_MOUSE Calpain small subunit 1 OS=Mus musculus GN=Capns1 PE=2 SV=1	2	2	2	2	2	2	2	10.4	10.4	10.4	25.31	241	241;269	8								3		3	2.2355E-68	0.43857	0.50794	4.9578	3	0.55894	0.46465	13.403	3	1.2948	0.98884	8.2515	3	0.43857	0.50794	4.9578	3	0.55894
D3YW54;Q9CWE0;D6RCX5;D3Z0X8	D3YW54;Q9CWE0;D6RCX5;D3Z0X8	2;2;1;1	2;2;1;1	2;2;1;1	Mitochondrial fission regulator 1-like	Mtfr1l	>tr|D3YW54|D3YW54_MOUSE Mitochondrial fission regulator 1-like (Fragment) OS=Mus musculus GN=Mtfr1l PE=1 SV=1;>sp|Q9CWE0|MFR1L_MOUSE Mitochondrial fission regulator 1-like OS=Mus musculus GN=Mtfr1l PE=1 SV=1;>tr|D6RCX5|D6RCX5_MOUSE Mitochondrial fission re	4	2	2	2	2	2	2	11.8	11.8	11.8	25.659	237	237;289;202;225	7							2			2	1.2514E-27	0.82341	0.87308	47.613	2	1.3356	1.1175	2.0016	2	1.5226	1.1437	26.591	2	0.82341	0.87308	47.613	2	1.3356
Q8VHX6-2;D3YW87;Q8VHX6;D3Z576;Q3UXJ8	Q8VHX6-2;D3YW87;Q8VHX6;D3Z576	54;54;54;54;15	48;48;48;48;14	46;46;46;46;14	Filamin-C	Flnc	>sp|Q8VHX6-2|FLNC_MOUSE Isoform 2 of Filamin-C OS=Mus musculus GN=Flnc;>tr|D3YW87|D3YW87_MOUSE Filamin-C OS=Mus musculus GN=Flnc PE=1 SV=1;>sp|Q8VHX6|FLNC_MOUSE Filamin-C OS=Mus musculus GN=Flnc PE=1 SV=3;>tr|D3Z576|D3Z576_MOUSE Filamin-C OS=Mus musculus G	5	54	48	46	54	48	46	27.6	25.5	24.4	287.36	2693	2693;2704;2726;2737;774	1.95	3	56								59	0	0.56253	0.6037	41.251	55	0.69427	0.57845	38.999	56	1.1604	0.79439	43.306	56	0.56253	0.6037	41.251	55	0.69427
F7CJS8;D3YWH9;Q96EC0;Q9CXW7;Q6ZWN5;D3Z673	F7CJS8;D3YWH9;Q96EC0;Q9CXW7;Q6ZWN5;D3Z673	2;2;2;2;2;1	2;2;2;2;2;1	2;2;2;2;2;1	40S ribosomal protein S9	Rps9	>tr|F7CJS8|F7CJS8_MOUSE 40S ribosomal protein S9 (Fragment) OS=Mus musculus GN=Rps9 PE=1 SV=1;>tr|D3YWH9|D3YWH9_MOUSE 40S ribosomal protein S9 OS=Mus musculus GN=Rps9 PE=1 SV=1;>tr|Q96EC0|Q96EC0_MOUSE Rps9 protein (Fragment) OS=Mus musculus GN=Rps9 PE=2 SV	6	2	2	2	2	2	2	14.8	14.8	14.8	16.206	135	135;136;138;139;194;79	8								2		2	2.0827E-10	0.7346	0.8452	12.351	2	1.0426	0.88199	14.11	2	1.3968	1.057	7.3481	2	0.7346	0.8452	12.351	2	1.0426
F7BX63;F7CV24;D3YWN6;D3Z6I5;Q9QXP4;D6RHL8	F7BX63;F7CV24;D3YWN6;D3Z6I5;Q9QXP4;D6RHL8	2;2;2;2;2;1	1;1;1;1;1;1	1;1;1;1;1;1	Protein downstream neighbor of Son	Donson	>tr|F7BX63|F7BX63_MOUSE Protein downstream neighbor of Son (Fragment) OS=Mus musculus GN=Donson PE=2 SV=1;>tr|F7CV24|F7CV24_MOUSE Protein downstream neighbor of Son (Fragment) OS=Mus musculus GN=Donson PE=2 SV=1;>tr|D3YWN6|D3YWN6_MOUSE Protein downstream n	6	2	1	1	2	1	1	15.4	6.4	6.4	17.764	156	156;160;489;502;560;205	5					1					1	1.2338E-11	1.8808	2.0302	NaN	1	2.3202	1.7009	NaN	1	1.1567	0.85662	NaN	1	1.8808	2.0302	NaN	1	2.3202
D3YWS3;Q9JJV2;Q9JJV2-2	D3YWS3;Q9JJV2;Q9JJV2-2	1;1;1	1;1;1	1;1;1	Profilin;Profilin-2	Pfn2	>tr|D3YWS3|D3YWS3_MOUSE Profilin OS=Mus musculus GN=Pfn2 PE=2 SV=1;>sp|Q9JJV2|PROF2_MOUSE Profilin-2 OS=Mus musculus GN=Pfn2 PE=1 SV=3;>sp|Q9JJV2-2|PROF2_MOUSE Isoform 2 of Profilin-2 OS=Mus musculus GN=Pfn2	3	1	1	1	1	1	1	22.7	22.7	22.7	11.776	110	110;140;146	7							1			1	0.011947	1.1555	1.1477	NaN	1	1.3949	1.0637	NaN	1	1.5607	1.0439	NaN	1	1.1555	1.1477	NaN	1	1.3949
D3YWY6;D3Z5S0;Q3UX28;Q3TCV4;P63030;Q9D6B6;E9Q0V4;D3Z786	D3YWY6;D3Z5S0;Q3UX28;Q3TCV4;P63030;Q9D6B6;E9Q0V4;D3Z786	2;2;2;2;2;2;2;1	2;2;2;2;2;2;2;1	2;2;2;2;2;2;2;1	Mitochondrial pyruvate carrier 1	Mpc1	>tr|D3YWY6|D3YWY6_MOUSE Mitochondrial pyruvate carrier 1 OS=Mus musculus GN=Mpc1 PE=1 SV=1;>tr|D3Z5S0|D3Z5S0_MOUSE Brain protein 44-like, isoform CRA_a OS=Mus musculus GN=Mpc1 PE=1 SV=1;>tr|Q3UX28|Q3UX28_MOUSE Brain protein 44-like OS=Mus musculus GN=Mpc1	8	2	2	2	2	2	2	18.8	18.8	18.8	9.7384	85	85;86;109;109;109;167;167;78	9									2	2	0.00072083	0.6936	0.92916	44.871	2	1.1551	0.9589	15.107	2	1.6015	1.136	28.184	2	0.6936	0.92916	44.871	2	1.1551
F6TCV0;D3YX28;D3YX27;Q3TXN0;Q9JIY5;Q80V84;Q3UJR3	F6TCV0;D3YX28;D3YX27;Q3TXN0;Q9JIY5;Q80V84;Q3UJR3	2;2;2;2;2;2;2	2;2;2;2;2;2;2	2;2;2;2;2;2;2	Serine protease HTRA2, mitochondrial	Htra2	>tr|F6TCV0|F6TCV0_MOUSE Serine protease HTRA2, mitochondrial (Fragment) OS=Mus musculus GN=Htra2 PE=2 SV=1;>tr|D3YX28|D3YX28_MOUSE Serine protease HTRA2, mitochondrial OS=Mus musculus GN=Htra2 PE=2 SV=1;>tr|D3YX27|D3YX27_MOUSE Serine protease HTRA2, mitoch	7	2	2	2	2	2	2	9.5	9.5	9.5	31.847	294	294;361;426;445;458;458;458	7							2			2	5.5451E-19	1.2794	1.4813	24.736	2	1.3592	1.2587	16.18	2	0.94217	0.77716	19.484	2	1.2794	1.4813	24.736	2	1.3592
D3YX34;Q3TB96;Q3T9V8;E9Q586;O08788-2;Q6NZM3;E9Q3M3;O08788;Q3TRF1	D3YX34;Q3TB96;Q3T9V8;E9Q586;O08788-2;Q6NZM3;E9Q3M3;O08788	9;9;9;9;9;9;9;9;2	9;9;9;9;9;9;9;9;2	9;9;9;9;9;9;9;9;2	Dynactin subunit 1	Dctn1	>tr|D3YX34|D3YX34_MOUSE Dynactin subunit 1 OS=Mus musculus GN=Dctn1 PE=2 SV=1;>tr|Q3TB96|Q3TB96_MOUSE Putative uncharacterized protein OS=Mus musculus GN=Dctn1 PE=2 SV=1;>tr|Q3T9V8|Q3T9V8_MOUSE Putative uncharacterized protein OS=Mus musculus GN=Dctn1 PE=2	9	9	9	9	9	9	9	10.7	10.7	10.7	126.82	1142	1142;1239;1239;1239;1243;1264;1264;1281;395	2.92		1	11							12	5.4618E-26	0.8097	0.82446	42.596	11	1.058	0.84967	23.13	11	1.2478	0.97005	57.547	11	0.8097	0.82446	42.596	11	1.058
Q9Z2U1;Q3UPK6;Q3TUX3;Q3TUI9;D3YX79	Q9Z2U1;Q3UPK6;Q3TUX3;Q3TUI9;D3YX79	5;5;5;5;5	5;5;5;5;5	5;5;5;5;5	Proteasome subunit alpha type-5;Proteasome subunit alpha type	Psma5;Gm8394	>sp|Q9Z2U1|PSA5_MOUSE Proteasome subunit alpha type-5 OS=Mus musculus GN=Psma5 PE=1 SV=1;>tr|Q3UPK6|Q3UPK6_MOUSE Proteasome subunit alpha type OS=Mus musculus GN=Psma5 PE=2 SV=1;>tr|Q3TUX3|Q3TUX3_MOUSE Proteasome subunit alpha type OS=Mus musculus GN=Psma5	5	5	5	5	5	5	5	30.3	30.3	30.3	26.411	241	241;241;241;241;241	8								6		6	6.701E-57	0.68777	0.77906	72.305	6	0.75782	0.55005	21.021	6	1.1642	0.85154	58.57	6	0.68777	0.77906	72.305	6	0.75782
D3YXM1;Q05DP1;Q8CCS9;Q8BSV9;O88697	D3YXM1;Q05DP1;Q8CCS9;Q8BSV9;O88697	1;1;1;1;1	1;1;1;1;1	1;1;1;1;1	Serine/threonine-protein kinase 16	Stk16	>tr|D3YXM1|D3YXM1_MOUSE Serine/threonine-protein kinase 16 (Fragment) OS=Mus musculus GN=Stk16 PE=4 SV=1;>tr|Q05DP1|Q05DP1_MOUSE Stk16 protein OS=Mus musculus GN=Stk16 PE=2 SV=1;>tr|Q8CCS9|Q8CCS9_MOUSE Putative uncharacterized protein OS=Mus musculus GN=St	5	1	1	1	1	1	1	10.6	10.6	10.6	15.444	132	132;227;305;305;305	7							1			1	0.00227	0.72329	0.79278	NaN	1	1.287	1.1356	NaN	1	1.7794	1.4321	NaN	1	0.72329	0.79278	NaN	1	1.287
D3YXN7;Q8BJU2	D3YXN7;Q8BJU2	1;1	1;1	1;1	Tetraspanin-9	Tspan9	>tr|D3YXN7|D3YXN7_MOUSE Tetraspanin-9 (Fragment) OS=Mus musculus GN=Tspan9 PE=2 SV=1;>sp|Q8BJU2|TSN9_MOUSE Tetraspanin-9 OS=Mus musculus GN=Tspan9 PE=1 SV=1	2	1	1	1	1	1	1	8.7	8.7	8.7	19.106	172	172;239	7.5							1	1		2	1.9537E-11	1.1035	1.1878	NaN	1	1.5435	1.0904	NaN	1	1.3988	1.0009	NaN	1	1.1035	1.1878	NaN	1	1.5435
Q6P1A9;Q5EBG5;Q58ET1;P12970;L7N202;D3YXT4;Q80UT7;F6ZVW4;F6VBB8;F6YI27;Q8CDE3;F6SSI5;V9GX35	Q6P1A9;Q5EBG5;Q58ET1;P12970;L7N202;D3YXT4;Q80UT7;F6ZVW4;F6VBB8	9;9;9;9;9;9;9;7;6;3;2;2;1	9;9;9;9;9;9;9;7;6;3;2;2;1	9;9;9;9;9;9;9;7;6;3;2;2;1	60S ribosomal protein L7a	Rpl7a;Gm5619;Gm5459;Gm4978	>tr|Q6P1A9|Q6P1A9_MOUSE Ribosomal protein L7A OS=Mus musculus GN=Rpl7a PE=2 SV=1;>tr|Q5EBG5|Q5EBG5_MOUSE Ribosomal protein L7A OS=Mus musculus GN=Rpl7a PE=2 SV=1;>tr|Q58ET1|Q58ET1_MOUSE MCG11348 OS=Mus musculus GN=Rpl7a PE=2 SV=1;>sp|P12970|RL7A_MOUSE 60S	13	9	9	9	9	9	9	25.9	25.9	25.9	30.024	266	266;266;266;266;266;266;270;270;267;268;206;269;225	7.15							11	2		13	5.051E-42	0.93924	1.0632	55.666	13	1.2844	1.1943	42.571	13	1.446	1.1597	65.455	13	0.93924	1.0632	55.666	13	1.2844
Q7M703;O88447;Q5UE59;Q7M702;Q7M6Z8;Q7M701;Q7M6Z7;E9Q7C9;O88448;Q7M6Z9;Q7TNF4;Q7M700;Q8CD76;D3YXZ3;Q91YS4;Q7M6Z6	Q7M703;O88447;Q5UE59;Q7M702;Q7M6Z8;Q7M701;Q7M6Z7;E9Q7C9;O88448;Q7M6Z9;Q7TNF4;Q7M700;Q8CD76;D3YXZ3;Q91YS4;Q7M6Z6	1;1;1;1;1;1;1;1;1;1;1;1;1;1;1;1	1;1;1;1;1;1;1;1;1;1;1;1;1;1;1;1	1;1;1;1;1;1;1;1;1;1;1;1;1;1;1;1	Kinesin light chain 1;Kinesin light chain 2	Klc1;Klc2	>tr|Q7M703|Q7M703_MOUSE Kinesin light chain 1A OS=Mus musculus GN=Klc1 PE=2 SV=1;>sp|O88447|KLC1_MOUSE Kinesin light chain 1 OS=Mus musculus GN=Klc1 PE=1 SV=3;>tr|Q5UE59|Q5UE59_MOUSE Kinesin light chain 1 OS=Mus musculus GN=Klc1 PE=1 SV=1;>tr|Q7M702|Q7M702	16	1	1	1	1	1	1	2.6	2.6	2.6	61.449	541	541;541;542;550;550;559;559;560;599;606;608;615;616;617;619;636	5					1					1	0.0048808	1.494	1.5836	NaN	1	1.6143	1.2963	NaN	1	1.0805	0.78554	NaN	1	1.494	1.5836	NaN	1	1.6143
D3YY42;Q9CX30-2;Q9CX30;D3Z5F9	D3YY42;Q9CX30-2;Q9CX30;D3Z5F9	2;2;2;1	2;2;2;1	2;2;2;1	Protein YIF1B	Yif1b	>tr|D3YY42|D3YY42_MOUSE Protein YIF1B OS=Mus musculus GN=Yif1b PE=2 SV=1;>sp|Q9CX30-2|YIF1B_MOUSE Isoform 2 of Protein YIF1B OS=Mus musculus GN=Yif1b;>sp|Q9CX30|YIF1B_MOUSE Protein YIF1B OS=Mus musculus GN=Yif1b PE=1 SV=2;>tr|D3Z5F9|D3Z5F9_MOUSE Protein YI	4	2	2	2	2	2	2	15.1	15.1	15.1	27.479	251	251;308;311;180	7.67							1	2		3	5.3136E-20	0.66585	0.75578	45.242	3	0.92712	0.82571	29.451	3	1.3314	1.0514	18.512	3	0.66585	0.75578	45.242	3	0.92712
D3YYK8;E9Q6X0;Q8R001-2;Q8R001	D3YYK8;E9Q6X0;Q8R001-2;Q8R001	1;1;1;1	1;1;1;1	1;1;1;1	Microtubule-associated protein RP/EB family member 2	Mapre2	>tr|D3YYK8|D3YYK8_MOUSE Microtubule-associated protein RP/EB family member 2 (Fragment) OS=Mus musculus GN=Mapre2 PE=1 SV=1;>tr|E9Q6X0|E9Q6X0_MOUSE Microtubule-associated protein RP/EB family member 2 OS=Mus musculus GN=Mapre2 PE=1 SV=1;>sp|Q8R001-2|MARE2_	4	1	1	1	1	1	1	7.7	7.7	7.7	29.425	260	260;284;317;326	7							1			1	0.0051563	0.74276	0.91648	NaN	1	2.2568	1.9109	NaN	1	3.0384	2.108	NaN	1	0.74276	0.91648	NaN	1	2.2568
D3YYN7;Q6PIE5;Q3UHK5;Q6ZQ49;Q8R3A9;D3YVX6;Q9WV27;Q91WH7;Q64436;E9QNX7;Q9Z1W8	D3YYN7;Q6PIE5;Q3UHK5;Q6ZQ49;Q8R3A9;D3YVX6	12;12;12;12;6;6;5;3;3;3;3	1;1;1;1;0;1;0;0;0;0;0	1;1;1;1;0;1;0;0;0;0;0	Sodium/potassium-transporting ATPase subunit alpha-2	Atp1a2	>tr|D3YYN7|D3YYN7_MOUSE Sodium/potassium-transporting ATPase subunit alpha-2 OS=Mus musculus GN=Atp1a2 PE=2 SV=1;>sp|Q6PIE5|AT1A2_MOUSE Sodium/potassium-transporting ATPase subunit alpha-2 OS=Mus musculus GN=Atp1a2 PE=1 SV=1;>tr|Q3UHK5|Q3UHK5_MOUSE MCG1421	11	12	1	1	12	1	1	16.5	1	1	103.58	947	947;1020;1020;1022;486;672;1032;1025;1033;1034;1035	1	1									1	3.0213E-244	NaN	NaN	NaN	0	NaN	NaN	NaN	0	NaN	NaN	NaN	0	NaN	NaN	NaN	0	NaN
D3YYR5;Q9JJX6-4;D3Z5U5;Q9Z256;Q9JJX6-2;Q9JJX6-3;J7IR93;Q9Z257;Q9JJX6;Q3UCX4	D3YYR5;Q9JJX6-4;D3Z5U5;Q9Z256;Q9JJX6-2;Q9JJX6-3;J7IR93;Q9Z257;Q9JJX6;Q3UCX4	1;1;1;1;1;1;1;1;1;1	1;1;1;1;1;1;1;1;1;1	1;1;1;1;1;1;1;1;1;1	P2X purinoceptor;P2X purinoceptor 4	P2rx4	>tr|D3YYR5|D3YYR5_MOUSE P2X purinoceptor (Fragment) OS=Mus musculus GN=P2rx4 PE=2 SV=1;>sp|Q9JJX6-4|P2RX4_MOUSE Isoform d of P2X purinoceptor 4 OS=Mus musculus GN=P2rx4;>tr|D3Z5U5|D3Z5U5_MOUSE P2X purinoceptor (Fragment) OS=Mus musculus GN=P2rx4 PE=2 SV=1;	10	1	1	1	1	1	1	3.9	3.9	3.9	37.351	331	331;339;358;361;361;366;366;388;388;388	5					1					1	0.0022003	1.4548	1.5365	NaN	1	0.51056	0.41238	NaN	1	0.66597	0.4894	NaN	1	1.4548	1.5365	NaN	1	0.51056
D3YZA5;O55222	D3YZA5;O55222	1;1	1;1	1;1	Integrin-linked protein kinase	Ilk	>tr|D3YZA5|D3YZA5_MOUSE Integrin-linked protein kinase (Fragment) OS=Mus musculus GN=Ilk PE=2 SV=1;>sp|O55222|ILK_MOUSE Integrin-linked protein kinase OS=Mus musculus GN=Ilk PE=1 SV=2	2	1	1	1	1	1	1	8.5	8.5	8.5	20.066	177	177;452	6						1				1	0.0032822	0.65757	0.74937	NaN	1	1.1095	0.97572	NaN	1	2.8941	2.3685	NaN	1	0.65757	0.74937	NaN	1	1.1095
E9Q7G1;D3YZZ5	E9Q7G1;D3YZZ5	5;5	5;5	5;5		Tmed7	>tr|E9Q7G1|E9Q7G1_MOUSE Protein Tmed7 OS=Mus musculus GN=Tmed7 PE=3 SV=1;>tr|D3YZZ5|D3YZZ5_MOUSE Protein Tmed7 OS=Mus musculus GN=Tmed7 PE=3 SV=1	2	5	5	5	5	5	5	25	25	25	21.276	188	188;224	8								6		6	2.7186E-25	0.95012	1.0688	20.356	5	1.617	1.311	6.2661	5	1.6906	1.2896	19.789	5	0.95012	1.0688	20.356	5	1.617
P41216;D3Z041;F6WNZ2;D3Z457	P41216;D3Z041	5;5;1;1	4;4;0;1	4;4;0;1	Long-chain-fatty-acid--CoA ligase 1	Acsl1	>sp|P41216|ACSL1_MOUSE Long-chain-fatty-acid--CoA ligase 1 OS=Mus musculus GN=Acsl1 PE=1 SV=2;>tr|D3Z041|D3Z041_MOUSE Long-chain-fatty-acid--CoA ligase 1 OS=Mus musculus GN=Acsl1 PE=1 SV=1	4	5	4	4	5	4	4	8.6	7	7	77.951	699	699;699;95;136	4				4						4	3.4094E-52	4.1358	3.6765	45.487	4	4.3134	3.2997	14.802	4	1.0298	0.7779	22.77	4	4.1358	3.6765	45.487	4	4.3134
D3Z069;Q8K1N2;Q8K1N2-2	D3Z069;Q8K1N2;Q8K1N2-2	1;1;1	1;1;1	1;1;1	Pleckstrin homology-like domain family B member 2	Phldb2	>tr|D3Z069|D3Z069_MOUSE Pleckstrin homology-like domain family B member 2 (Fragment) OS=Mus musculus GN=Phldb2 PE=1 SV=1;>sp|Q8K1N2|PHLB2_MOUSE Pleckstrin homology-like domain family B member 2 OS=Mus musculus GN=Phldb2 PE=1 SV=2;>sp|Q8K1N2-2|PHLB2_MOUSE I	3	1	1	1	1	1	1	0.9	0.9	0.9	127.17	1131	1131;1249;1302	2.5		1	1							2	0.0031181	0.78003	0.8994	2.9799	2	0.82439	0.68721	5.8043	2	0.99652	0.76765	9.7418	2	0.78003	0.8994	2.9799	2	0.82439
D3Z0F3;P40630-2;Q3TSW9;P40630	D3Z0F3;P40630-2;Q3TSW9;P40630	2;2;2;2	2;2;2;2	2;2;2;2	Transcription factor A, mitochondrial	Tfam	>tr|D3Z0F3|D3Z0F3_MOUSE Transcription factor A, mitochondrial (Fragment) OS=Mus musculus GN=Tfam PE=1 SV=1;>sp|P40630-2|TFAM_MOUSE Isoform Nuclear of Transcription factor A, mitochondrial OS=Mus musculus GN=Tfam;>tr|Q3TSW9|Q3TSW9_MOUSE Putative uncharacter	4	2	2	2	2	2	2	15.4	15.4	15.4	16.678	143	143;215;243;243	8								2		2	8.6548E-24	0.65048	0.79496	30.639	2	0.86842	0.68165	38.093	2	1.3582	0.96625	4.4509	2	0.65048	0.79496	30.639	2	0.86842
D3Z0G0;Q8C608;Q9EQ80;Q3V2R8	D3Z0G0;Q8C608;Q9EQ80;Q3V2R8	1;1;1;1	1;1;1;1	1;1;1;1	NIF3-like protein 1	Nif3l1	>tr|D3Z0G0|D3Z0G0_MOUSE Ngg1 interacting factor 3-like 1 (S. pombe), isoform CRA_c OS=Mus musculus GN=Nif3l1 PE=4 SV=1;>tr|Q8C608|Q8C608_MOUSE Putative uncharacterized protein OS=Mus musculus PE=2 SV=1;>sp|Q9EQ80|GTPC1_MOUSE Putative GTP cyclohydrolase 1 t	4	1	1	1	1	1	1	4.3	4.3	4.3	36.267	329	329;340;376;376	7							1			1	0.0015167	0.86944	0.96223	NaN	1	0.83735	0.77862	NaN	1	0.9741	0.85717	NaN	1	0.86944	0.96223	NaN	1	0.83735
Q9JLT4-2;J3QMN4;D3Z0K8;Q9JLT4-4;J3QMQ8;Q9JLT4;Q9D8I4;Q9JLT4-3	Q9JLT4-2;J3QMN4;D3Z0K8;Q9JLT4-4;J3QMQ8;Q9JLT4;Q9D8I4;Q9JLT4-3	2;2;2;2;2;2;1;1	2;2;2;2;2;2;1;1	2;2;2;2;2;2;1;1	Thioredoxin reductase 2, mitochondrial	Txnrd2	>sp|Q9JLT4-2|TRXR2_MOUSE Isoform 2 of Thioredoxin reductase 2, mitochondrial OS=Mus musculus GN=Txnrd2;>tr|J3QMN4|J3QMN4_MOUSE Thioredoxin reductase 2, mitochondrial OS=Mus musculus GN=Txnrd2 PE=1 SV=1;>tr|D3Z0K8|D3Z0K8_MOUSE Thioredoxin reductase 2, mitoc	8	2	2	2	2	2	2	9.2	9.2	9.2	53.257	491	491;491;491;493;522;524;101;356	5					3					3	4.0378E-06	0.39153	0.45548	49.315	3	0.50067	0.43189	27.896	3	1.3472	1.0886	15.853	3	0.39153	0.45548	49.315	3	0.50067
D3Z0Q6;Q9Z1E4	D3Z0Q6;Q9Z1E4	1;1	1;1	1;1	Glycogen [starch] synthase, muscle	Gys1	>tr|D3Z0Q6|D3Z0Q6_MOUSE Glycogen [starch] synthase, muscle OS=Mus musculus GN=Gys1 PE=2 SV=1;>sp|Q9Z1E4|GYS1_MOUSE Glycogen [starch] synthase, muscle OS=Mus musculus GN=Gys1 PE=1 SV=2	2	1	1	1	1	1	1	3.6	3.6	3.6	76.623	674	674;738	4				2						2	3.1018E-08	0.8437	0.92823	NaN	1	0.66265	0.60417	NaN	1	0.78541	0.64045	NaN	1	0.8437	0.92823	NaN	1	0.66265
D6RI83;D3Z0S6;Q9CXX7;Q62189	D6RI83;D3Z0S6;Q9CXX7;Q62189	2;2;2;2	2;2;2;2	2;2;2;2	U1 small nuclear ribonucleoprotein A	Snrpa	>tr|D6RI83|D6RI83_MOUSE U1 small nuclear ribonucleoprotein A OS=Mus musculus GN=Snrpa PE=4 SV=1;>tr|D3Z0S6|D3Z0S6_MOUSE U1 small nuclear ribonucleoprotein A (Fragment) OS=Mus musculus GN=Snrpa PE=4 SV=1;>tr|Q9CXX7|Q9CXX7_MOUSE Putative uncharacterized prot	4	2	2	2	2	2	2	56.8	56.8	56.8	4.9937	44	44;247;287;287	6.33					1		2			3	2.5847E-05	1.2809	1.2681	139.36	3	1.8289	1.3618	147.02	3	1.4102	1.0043	6.9951	3	1.2809	1.2681	139.36	3	1.8289
Q8BM72-2;D3Z0Y0;Q8BM72	Q8BM72-2;D3Z0Y0;Q8BM72	1;1;1	1;1;1	1;1;1	Heat shock 70 kDa protein 13	Hspa13	>sp|Q8BM72-2|HSP13_MOUSE Isoform 2 of Heat shock 70 kDa protein 13 OS=Mus musculus GN=Hspa13;>tr|D3Z0Y0|D3Z0Y0_MOUSE Heat shock 70 kDa protein 13 OS=Mus musculus GN=Hspa13 PE=3 SV=1;>sp|Q8BM72|HSP13_MOUSE Heat shock 70 kDa protein 13 OS=Mus musculus GN=Hsp	3	1	1	1	1	1	1	6.5	6.5	6.5	21.573	199	199;260;471	5					1					1	0.002597	1.2281	1.2941	NaN	1	1.6272	1.3151	NaN	1	1.325	0.99778	NaN	1	1.2281	1.2941	NaN	1	1.6272
D3Z0Z6;D3Z136;X2EXE4;Q8BHI7	D3Z0Z6;D3Z136;X2EXE4;Q8BHI7	1;1;1;1	1;1;1;1	1;1;1;1	Elongation of very long chain fatty acids protein 5	Elovl5	>tr|D3Z0Z6|D3Z0Z6_MOUSE Elongation of very long chain fatty acids protein (Fragment) OS=Mus musculus GN=Elovl5 PE=2 SV=1;>tr|D3Z136|D3Z136_MOUSE Elongation of very long chain fatty acids protein (Fragment) OS=Mus musculus GN=Elovl5 PE=2 SV=1;>tr|X2EXE4|X2E	4	1	1	1	1	1	1	18.3	18.3	18.3	8.3538	71	71;180;299;299	8								1		1	0.0013822	2.3632	2.4959	NaN	1	2.9607	2.098	NaN	1	1.2528	0.8937	NaN	1	2.3632	2.4959	NaN	1	2.9607
D3Z124;Q544Z7;P28352;F6QA74	D3Z124;Q544Z7;P28352;F6QA74	2;2;2;1	2;2;2;1	2;2;2;1	DNA-(apurinic or apyrimidinic site) lyase;DNA-(apurinic or apyrimidinic site) lyase, mitochondrial	Apex1	>tr|D3Z124|D3Z124_MOUSE DNA-(apurinic or apyrimidinic site) lyase (Fragment) OS=Mus musculus GN=Apex1 PE=2 SV=1;>tr|Q544Z7|Q544Z7_MOUSE Apurinic/apyrimidinic endonuclease 1 OS=Mus musculus GN=Apex1 PE=2 SV=1;>sp|P28352|APEX1_MOUSE DNA-(apurinic or apyrimid	4	2	2	2	2	2	2	18.1	18.1	18.1	19.302	177	177;317;317;289	7							3			3	1.4383E-21	1.2839	1.2711	50.014	3	1.2745	0.94877	12.354	3	0.98162	0.69877	68.845	3	1.2839	1.2711	50.014	3	1.2745
D3Z158;Q8BU21;Q8BML9;Q3TIN2;Q3TN94	D3Z158;Q8BU21;Q8BML9;Q3TIN2;Q3TN94	2;2;2;2;1	2;2;2;2;1	2;2;2;2;1		Qars	>tr|D3Z158|D3Z158_MOUSE Protein Qars OS=Mus musculus GN=Qars PE=1 SV=1;>tr|Q8BU21|Q8BU21_MOUSE Glutaminyl-tRNA synthetase, isoform CRA_a OS=Mus musculus GN=Qars PE=2 SV=1;>tr|Q8BML9|Q8BML9_MOUSE Glutaminyl-tRNA synthetase OS=Mus musculus GN=Qars PE=1 SV=1;	5	2	2	2	2	2	2	3.5	3.5	3.5	81.525	720	720;775;775;775;775	4				2						2	0.0017796	0.7847	0.79753	14.053	2	1.2036	0.95504	2.84	2	1.4498	1.0791	17.934	2	0.7847	0.79753	14.053	2	1.2036
Q8C9R1;D3Z1A5	Q8C9R1;D3Z1A5	1;1	1;1	1;1		Adamts6	>tr|Q8C9R1|Q8C9R1_MOUSE Putative uncharacterized protein OS=Mus musculus GN=Adamts6 PE=2 SV=1;>tr|D3Z1A5|D3Z1A5_MOUSE Protein Adamts6 OS=Mus musculus GN=Adamts6 PE=4 SV=1	2	1	1	1	1	1	1	3.9	3.9	3.9	34.286	310	310;1117	3			1							1	0.0097292	1.2064	0.99315	NaN	1	0.73082	0.52018	NaN	1	1.1627	0.81482	NaN	1	1.2064	0.99315	NaN	1	0.73082
D3Z1A8;Q9CZB0;Q5XK33	D3Z1A8;Q9CZB0;Q5XK33	1;1;1	1;1;1	1;1;1	Succinate dehydrogenase cytochrome b560 subunit, mitochondrial	Sdhc	>tr|D3Z1A8|D3Z1A8_MOUSE Succinate dehydrogenase cytochrome b560 subunit, mitochondrial (Fragment) OS=Mus musculus GN=Sdhc PE=2 SV=1;>sp|Q9CZB0|C560_MOUSE Succinate dehydrogenase cytochrome b560 subunit, mitochondrial OS=Mus musculus GN=Sdhc PE=2 SV=1;>tr|Q	3	1	1	1	1	1	1	50	50	50	3.8195	32	32;169;169	9									3	3	0.0017049	0.70898	0.96401	21.556	3	0.81633	0.81225	16.239	3	1.1514	0.91167	5.5216	3	0.70898	0.96401	21.556	3	0.81633
Q91YK6;Q4V9X9;Q5M9M5;P62751;D3Z1D6;D3YU46;D3YU45	Q91YK6;Q4V9X9;Q5M9M5;P62751;D3Z1D6;D3YU46;D3YU45	4;4;4;4;4;3;2	4;4;4;4;4;3;2	4;4;4;4;4;3;2	60S ribosomal protein L23a	Rpl23a;Gm10335;Gm10923;Gm3940	>tr|Q91YK6|Q91YK6_MOUSE Rpl23a protein (Fragment) OS=Mus musculus GN=Rpl23a PE=2 SV=1;>tr|Q4V9X9|Q4V9X9_MOUSE Rpl23a protein (Fragment) OS=Mus musculus GN=Rpl23a PE=2 SV=1;>tr|Q5M9M5|Q5M9M5_MOUSE MCG10806 OS=Mus musculus GN=Rpl23a PE=2 SV=1;>sp|P62751|RL23	7	4	4	4	4	4	4	23.5	23.5	23.5	16.94	149	149;155;156;156;156;153;143	8								6		6	1.3681E-13	0.7823	0.98226	29.207	6	1.1832	0.96861	10.16	6	1.4107	1.0686	30.798	6	0.7823	0.98226	29.207	6	1.1832
D3Z1E6;Q6NZC0;E9PYF2;O35598	D3Z1E6;Q6NZC0;E9PYF2;O35598	1;1;1;1	1;1;1;1	1;1;1;1	Disintegrin and metalloproteinase domain-containing protein 10	Adam10	>tr|D3Z1E6|D3Z1E6_MOUSE Disintegrin and metalloproteinase domain-containing protein 10 (Fragment) OS=Mus musculus GN=Adam10 PE=2 SV=2;>tr|Q6NZC0|Q6NZC0_MOUSE Adam10 protein (Fragment) OS=Mus musculus GN=Adam10 PE=2 SV=1;>tr|E9PYF2|E9PYF2_MOUSE Disintegrin	4	1	1	1	1	1	1	10.4	10.4	10.4	16.303	144	144;381;513;749	5					1					1	0.005381	1.4137	1.4933	NaN	1	1.2223	0.98695	NaN	1	0.86465	0.63491	NaN	1	1.4137	1.4933	NaN	1	1.2223
D3Z1K5;D3Z1Z0;Q9Z0V8;Q545U2	D3Z1K5;D3Z1Z0;Q9Z0V8;Q545U2	1;1;1;1	1;1;1;1	1;1;1;1	Mitochondrial import inner membrane translocase subunit Tim17-A	Timm17a	>tr|D3Z1K5|D3Z1K5_MOUSE Mitochondrial import inner membrane translocase subunit Tim17-A (Fragment) OS=Mus musculus GN=Timm17a PE=2 SV=1;>tr|D3Z1Z0|D3Z1Z0_MOUSE Mitochondrial import inner membrane translocase subunit Tim17-A (Fragment) OS=Mus musculus GN=Ti	4	1	1	1	1	1	1	12.9	12.9	12.9	7.6478	70	70;97;171;171	9									1	1	0.0043208	2.0359	2.7846	NaN	1	1.7922	1.4964	NaN	1	1.0506	0.7471	NaN	1	2.0359	2.7846	NaN	1	1.7922
E9Q7L3;D3Z1W6;E9Q7L2;Q8BSQ9-2;Q8BSQ9;D3Z1N4;E9Q4Y5;F8VQD1;F6THL5;D3YYF2;Q8R134;Q9D7L7;D6RIL0;D6RI94;D3Z3R4	E9Q7L3;D3Z1W6;E9Q7L2;Q8BSQ9-2;Q8BSQ9;D3Z1N4;E9Q4Y5;F8VQD1;F6THL5;D3YYF2	3;3;3;3;3;3;3;3;2;2;1;1;1;1;1	3;3;3;3;3;3;3;3;2;2;1;1;1;1;1	3;3;3;3;3;3;3;3;2;2;1;1;1;1;1	Protein polybromo-1	Pbrm1	>tr|E9Q7L3|E9Q7L3_MOUSE Protein polybromo-1 OS=Mus musculus GN=Pbrm1 PE=1 SV=1;>tr|D3Z1W6|D3Z1W6_MOUSE Protein polybromo-1 OS=Mus musculus GN=Pbrm1 PE=1 SV=1;>tr|E9Q7L2|E9Q7L2_MOUSE Protein polybromo-1 OS=Mus musculus GN=Pbrm1 PE=1 SV=1;>sp|Q8BSQ9-2|PB1_MO	15	3	3	3	3	3	3	2.6	2.6	2.6	182.12	1582	1582;1582;1597;1602;1634;1652;1689;1704;1085;1460;227;374;856;860;931	2		3								3	2.331E-53	2.6903	2.4884	52.086	3	3.623	2.9026	36.261	3	1.3467	0.91103	16.836	3	2.6903	2.4884	52.086	3	3.623
F6YH22;F6QL70;Q5M8M8;P47915;D3Z1N9;F6VZG1;W4VSN7	F6YH22;F6QL70;Q5M8M8;P47915;D3Z1N9;F6VZG1;W4VSN7	2;2;2;2;2;1;1	2;2;2;2;2;1;1	2;2;2;2;2;1;1	60S ribosomal protein L29	Gm5218;Gm17669;Rpl29;Gm10709;Gm4889	>tr|F6YH22|F6YH22_MOUSE Protein Gm5218 OS=Mus musculus GN=Gm5218 PE=4 SV=1;>tr|F6QL70|F6QL70_MOUSE Protein Gm17669 OS=Mus musculus GN=Gm17669 PE=4 SV=1;>tr|Q5M8M8|Q5M8M8_MOUSE MCG19505, isoform CRA_a OS=Mus musculus GN=Rpl29 PE=2 SV=1;>sp|P47915|RL29_MOUSE	7	2	2	2	2	2	2	12.3	12.3	12.3	16.853	154	154;154;160;160;160;148;160	8								2		2	1.9143E-10	1.0302	1.096	17.662	2	1.3501	0.96646	2.6645	2	1.3798	0.97235	14.084	2	1.0302	1.096	17.662	2	1.3501
D3Z1X8;P97496-2;Q3UNN4;Q3UPK0;Q3UMX0;P97496;Q3UZD0	D3Z1X8;P97496-2;Q3UNN4;Q3UPK0;Q3UMX0;P97496;Q3UZD0	6;6;6;6;6;6;3	3;3;3;3;3;3;3	3;3;3;3;3;3;3	SWI/SNF complex subunit SMARCC1	Smarcc1	>tr|D3Z1X8|D3Z1X8_MOUSE SWI/SNF complex subunit SMARCC1 OS=Mus musculus GN=Smarcc1 PE=1 SV=1;>sp|P97496-2|SMRC1_MOUSE Isoform 2 of SWI/SNF complex subunit SMARCC1 OS=Mus musculus GN=Smarcc1;>tr|Q3UNN4|Q3UNN4_MOUSE SWI/SNF complex subunit SMARCC1 OS=Mus mus	7	6	3	3	6	3	3	8.5	5.6	5.6	107.01	952	952;1075;1098;1104;1104;1104;485	3			3							3	2.7127E-18	1.6777	1.7271	12.805	3	2.4503	1.8012	41.53	3	1.4052	0.97016	54.577	3	1.6777	1.7271	12.805	3	2.4503
D3Z285	D3Z285	3	1	1		Nfu1	>tr|D3Z285|D3Z285_MOUSE NFU1 iron-sulfur cluster scaffold homolog, mitochondrial (Fragment) OS=Mus musculus GN=Nfu1 PE=2 SV=1	1	3	1	1	3	1	1	20.1	7.5	7.5	22.028	199	199	8								1		1	9.6076E-17	1.1047	1.298	NaN	1	1.48	1.0644	NaN	1	1.3397	0.95961	NaN	1	1.1047	1.298	NaN	1	1.48
D3Z2E3;O54916-3;O54916-4;F6R6F1;E9Q632;O54916	D3Z2E3;O54916-3;O54916-4;F6R6F1;E9Q632;O54916	1;1;1;1;1;1	1;1;1;1;1;1	1;1;1;1;1;1	RalBP1-associated Eps domain-containing protein 1	Reps1	>tr|D3Z2E3|D3Z2E3_MOUSE RalBP1-associated Eps domain-containing protein 1 OS=Mus musculus GN=Reps1 PE=1 SV=1;>sp|O54916-3|REPS1_MOUSE Isoform 3 of RalBP1-associated Eps domain-containing protein 1 OS=Mus musculus GN=Reps1;>sp|O54916-4|REPS1_MOUSE Isoform 4	6	1	1	1	1	1	1	1.6	1.6	1.6	76.826	705	705;716;743;755;768;795	3			2							2	0.0048199	0.6106	0.56593	27.081	2	0.80104	0.58743	9.4533	2	1.3119	0.91449	19.976	2	0.6106	0.56593	27.081	2	0.80104
D3Z2J3;Q99PU8-2;Q99PU8;Q99PU8-3;Q80TP6	D3Z2J3;Q99PU8-2;Q99PU8;Q99PU8-3;Q80TP6	4;4;4;4;3	4;4;4;4;3	4;4;4;4;3	Putative ATP-dependent RNA helicase DHX30	Dhx30	>tr|D3Z2J3|D3Z2J3_MOUSE Putative ATP-dependent RNA helicase DHX30 OS=Mus musculus GN=Dhx30 PE=2 SV=1;>sp|Q99PU8-2|DHX30_MOUSE Isoform 2 of Putative ATP-dependent RNA helicase DHX30 OS=Mus musculus GN=Dhx30;>sp|Q99PU8|DHX30_MOUSE Putative ATP-dependent RNA	5	4	4	4	4	4	4	4.8	4.8	4.8	133.03	1186	1186;1194;1217;1223;1041	3			4							4	6.4635E-23	0.83268	0.89573	4.7218	3	1.1908	0.95313	12.429	3	1.529	1.1951	20.711	3	0.83268	0.89573	4.7218	3	1.1908
D3Z2J6;Q9D710	D3Z2J6;Q9D710	1;1	1;1	1;1	Thioredoxin-related transmembrane protein 2	Tmx2	>tr|D3Z2J6|D3Z2J6_MOUSE Thioredoxin-related transmembrane protein 2 OS=Mus musculus GN=Tmx2 PE=4 SV=1;>sp|Q9D710|TMX2_MOUSE Thioredoxin-related transmembrane protein 2 OS=Mus musculus GN=Tmx2 PE=2 SV=1	2	1	1	1	1	1	1	3.9	3.9	3.9	29.591	257	257;295	7							1			1	0.010238	0.41584	0.46625	NaN	1	0.76924	0.67378	NaN	1	1.8331	1.4953	NaN	1	0.41584	0.46625	NaN	1	0.76924
D3Z2K2;Q9CR88	D3Z2K2;Q9CR88	2;2	2;2	2;2	28S ribosomal protein S14, mitochondrial	Mrps14	>tr|D3Z2K2|D3Z2K2_MOUSE 28S ribosomal protein S14, mitochondrial OS=Mus musculus GN=Mrps14 PE=2 SV=1;>sp|Q9CR88|RT14_MOUSE 28S ribosomal protein S14, mitochondrial OS=Mus musculus GN=Mrps14 PE=2 SV=1	2	2	2	2	2	2	2	18	18	18	14.279	122	122;128	9									2	2	0.00237	0.78544	0.98838	0.16739	2	0.97682	0.83971	12.126	2	1.2437	0.92099	11.213	2	0.78544	0.98838	0.16739	2	0.97682
D3Z2V6;Q3TPX5;O08989	D3Z2V6;Q3TPX5;O08989	1;1;1	1;1;1	1;1;1	Ras-related protein M-Ras	Mras	>tr|D3Z2V6|D3Z2V6_MOUSE Ras-related protein M-Ras (Fragment) OS=Mus musculus GN=Mras PE=2 SV=1;>tr|Q3TPX5|Q3TPX5_MOUSE Muscle and microspikes RAS, isoform CRA_a OS=Mus musculus GN=Mras PE=2 SV=1;>sp|O08989|RASM_MOUSE Ras-related protein M-Ras OS=Mus muscul	3	1	1	1	1	1	1	12.3	12.3	12.3	14.735	130	130;208;208	8								1		1	5.945E-06	0.98726	1.1469	NaN	1	1.0908	0.76763	NaN	1	1.3323	0.96375	NaN	1	0.98726	1.1469	NaN	1	1.0908
Q8C0S5;Q922J3-2;D3Z3M7;Q922J3;D3Z2Z1;F8WIA1;F6RCU2	Q8C0S5;Q922J3-2;D3Z3M7;Q922J3;D3Z2Z1;F8WIA1;F6RCU2	2;2;2;2;2;2;1	2;2;2;2;2;2;1	2;2;2;2;2;2;1	CAP-Gly domain-containing linker protein 1	Clip1	>tr|Q8C0S5|Q8C0S5_MOUSE CAP-Gly domain-containing linker protein 1 (Fragment) OS=Mus musculus GN=Clip1 PE=1 SV=1;>sp|Q922J3-2|CLIP1_MOUSE Isoform 2 of CAP-Gly domain-containing linker protein 1 OS=Mus musculus GN=Clip1;>tr|D3Z3M7|D3Z3M7_MOUSE CAP-Gly domai	7	2	2	2	2	2	2	3.6	3.6	3.6	92.944	840	840;1315;1320;1391;1426;1437;1066	2		2								2	0.00085008	0.67597	0.70576	30.475	2	1.067	0.87892	1.5889	2	1.5785	1.0885	21.474	2	0.67597	0.70576	30.475	2	1.067
D3Z315;Q9D1J2;O89079;E9Q6I5;F6XIG5;F6YFR7	D3Z315;Q9D1J2;O89079	3;3;3;1;1;1	3;3;3;1;1;1	3;3;3;1;1;1	Coatomer subunit epsilon	Cope	>tr|D3Z315|D3Z315_MOUSE Coatomer subunit epsilon (Fragment) OS=Mus musculus GN=Cope PE=2 SV=1;>tr|Q9D1J2|Q9D1J2_MOUSE Putative uncharacterized protein OS=Mus musculus GN=Cope PE=2 SV=1;>sp|O89079|COPE_MOUSE Coatomer subunit epsilon OS=Mus musculus GN=Cope	6	3	3	3	3	3	3	22.5	22.5	22.5	25.37	227	227;308;308;112;116;234	7							3			3	4.2728E-16	0.91284	0.97704	19.701	3	1.5145	1.3038	16.827	3	1.6591	1.3187	31.605	3	0.91284	0.97704	19.701	3	1.5145
J3QPQ5;Q8BX20;Q8BMJ3;Q60872;Q4FJR7;Q3UTA4;Q3UT53;Q3UC76;Q3TQZ4;M0QWL1;J3QQ02;J3QPI8;J3QP87;J3QNT6;J3QNQ2;J3QMW5;D3Z367	J3QPQ5;Q8BX20;Q8BMJ3;Q60872;Q4FJR7;Q3UTA4;Q3UT53;Q3UC76;Q3TQZ4;M0QWL1;J3QQ02;J3QPI8;J3QP87;J3QNT6;J3QNQ2;J3QMW5;D3Z367	1;1;1;1;1;1;1;1;1;1;1;1;1;1;1;1;1	1;1;1;1;1;1;1;1;1;1;1;1;1;1;1;1;1	1;1;1;1;1;1;1;1;1;1;1;1;1;1;1;1;1	Eukaryotic translation initiation factor 1A, X-chromosomal;Eukaryotic translation initiation factor 1A	Gm10264;Gm5662;Eif1ax;Eif1a;BB287469;Gm2016;LOC100861898;Gm2056;Gm6803;Gm2035;Gm5039;Gm16368;Gm2075;Gm2046	>tr|J3QPQ5|J3QPQ5_MOUSE Protein Gm10264 OS=Mus musculus GN=Gm10264 PE=3 SV=1;>tr|Q8BX20|Q8BX20_MOUSE Predicted gene, EG435337 OS=Mus musculus GN=Gm5662 PE=2 SV=1;>sp|Q8BMJ3|IF1AX_MOUSE Eukaryotic translation initiation factor 1A, X-chromosomal OS=Mus muscu	17	1	1	1	1	1	1	7	7	7	16.224	142	142;144;144;144;144;144;144;144;144;144;144;144;144;144;144;144;144	9									1	1	0.0022184	5.3072	6.686	NaN	1	0.9493	0.77607	NaN	1	0.23307	0.16419	NaN	1	5.3072	6.686	NaN	1	0.9493
D3Z3B0;Q3V3C7;Q99JR6	D3Z3B0;Q3V3C7;Q99JR6	2;2;2	2;2;2	2;2;2	Nicotinamide mononucleotide adenylyltransferase 3	Nmnat3	>tr|D3Z3B0|D3Z3B0_MOUSE Nicotinamide mononucleotide adenylyltransferase 3 OS=Mus musculus GN=Nmnat3 PE=2 SV=1;>tr|Q3V3C7|Q3V3C7_MOUSE Nicotinamide mononucleotide adenylyltransferase 3 OS=Mus musculus GN=Nmnat3 PE=2 SV=1;>sp|Q99JR6|NMNA3_MOUSE Nicotinamide	3	2	2	2	2	2	2	16.3	16.3	16.3	14.947	135	135;179;245	8								2		2	7.6814E-05	1.1736	1.2899	145.54	2	1.3608	1.0663	112	2	1.1595	0.85516	27.044	2	1.1736	1.2899	145.54	2	1.3608
D3Z3B8;Q3UP61;H7BWY4;Q811D0-2;Q811D0;E9Q9H0;Q811D0-3;Q3TPP5;F6UDT8;S4R2T8;Q571K0	D3Z3B8;Q3UP61;H7BWY4;Q811D0-2;Q811D0;E9Q9H0;Q811D0-3;Q3TPP5;F6UDT8;S4R2T8;Q571K0	7;7;7;7;7;7;7;5;5;5;5	7;7;7;7;7;7;7;5;5;5;5	7;7;7;7;7;7;7;5;5;5;5	Disks large homolog 1	Dlg1	>tr|D3Z3B8|D3Z3B8_MOUSE Disks large homolog 1 OS=Mus musculus GN=Dlg1 PE=1 SV=1;>tr|Q3UP61|Q3UP61_MOUSE Putative uncharacterized protein OS=Mus musculus GN=Dlg1 PE=2 SV=1;>tr|H7BWY4|H7BWY4_MOUSE Disks large homolog 1 OS=Mus musculus GN=Dlg1 PE=1 SV=1;>sp|Q	11	7	7	7	7	7	7	13.5	13.5	13.5	91.622	834	834;872;872;893;905;912;927;357;358;558;562	3			7							7	8.835E-69	1.8935	1.8487	15.874	7	2.3966	1.8472	19.805	7	1.1857	0.90328	26.989	7	1.8935	1.8487	15.874	7	2.3966
Q8R5C0;P47802;D3Z3F4;F7C846;G3UYJ5;G3XA75;G3UXX9;G3XA66;D3YVW0	Q8R5C0;P47802;D3Z3F4;F7C846;G3UYJ5;G3XA75;G3UXX9;G3XA66;D3YVW0	2;2;2;2;1;1;1;1;1	2;2;2;2;1;1;1;1;1	2;2;2;2;1;1;1;1;1	Metaxin-1	Mtx1	>tr|Q8R5C0|Q8R5C0_MOUSE Metaxin OS=Mus musculus GN=Mtx1 PE=2 SV=1;>sp|P47802|MTX1_MOUSE Metaxin-1 OS=Mus musculus GN=Mtx1 PE=1 SV=1;>tr|D3Z3F4|D3Z3F4_MOUSE Metaxin-1 (Fragment) OS=Mus musculus GN=Mtx1 PE=4 SV=2;>tr|F7C846|F7C846_MOUSE Metaxin-1 OS=Mus musc	9	2	2	2	2	2	2	8.2	8.2	8.2	35.646	317	317;317;360;461;162;172;185;298;430	7							3			3	2.2083E-25	0.91344	1.0681	12.629	3	1.5306	1.4396	23.323	3	1.5872	1.3511	5.677	3	0.91344	1.0681	12.629	3	1.5306
Q63844;D3Z3G6;D3Z6D8;Q3U2H3;E9PXX5;E9Q3I6;Q8C8P0;Q8BV72;Q6P5G0;Q61532	Q63844;D3Z3G6;D3Z6D8;Q3U2H3	3;3;2;2;1;1;1;1;1;1	3;3;2;2;1;1;1;1;1;1	2;2;1;1;0;0;0;0;0;0	Mitogen-activated protein kinase 3	Mapk3	>sp|Q63844|MK03_MOUSE Mitogen-activated protein kinase 3 OS=Mus musculus GN=Mapk3 PE=1 SV=5;>tr|D3Z3G6|D3Z3G6_MOUSE Mitogen-activated protein kinase 3 OS=Mus musculus GN=Mapk3 PE=1 SV=1;>tr|D3Z6D8|D3Z6D8_MOUSE Mitogen-activated protein kinase 3 OS=Mus musc	10	3	3	2	3	3	2	12.1	12.1	9.5	43.066	380	380;380;265;367;193;233;289;478;583;720	6.25						3	1			4	8.9294E-11	0.5819	0.65757	60.383	4	0.74717	0.63847	12.277	4	1.1612	0.92867	59.028	4	0.5819	0.65757	60.383	4	0.74717
F6XLZ3;D3Z3S1;Q9WUQ2;Q3UAP1	F6XLZ3;D3Z3S1;Q9WUQ2;Q3UAP1	2;2;2;2	2;2;2;2	2;2;2;2	Prolactin regulatory element-binding protein	Preb	>tr|F6XLZ3|F6XLZ3_MOUSE Prolactin regulatory element-binding protein (Fragment) OS=Mus musculus GN=Preb PE=4 SV=1;>tr|D3Z3S1|D3Z3S1_MOUSE Prolactin regulatory element binding, isoform CRA_b OS=Mus musculus GN=Preb PE=1 SV=1;>sp|Q9WUQ2|PREB_MOUSE Prolactin	4	2	2	2	2	2	2	30.5	30.5	30.5	10.167	95	95;350;417;417	6						2				2	2.0675E-10	0.72598	0.71474	90.716	2	1.9503	1.4553	22.838	2	2.6864	1.9308	68.349	2	0.72598	0.71474	90.716	2	1.9503
D3Z491;E0CXC2;Q6A027;Q9DBC3	D3Z491;E0CXC2;Q6A027;Q9DBC3	1;1;1;1	1;1;1;1	1;1;1;1	Cap-specific mRNA (nucleoside-2-O-)-methyltransferase 1	Ftsjd2;Rnf8	>tr|D3Z491|D3Z491_MOUSE Cap-specific mRNA (nucleoside-2-O-)-methyltransferase 1 (Fragment) OS=Mus musculus GN=Cmtr1 PE=1 SV=1;>tr|E0CXC2|E0CXC2_MOUSE Uncharacterized protein OS=Mus musculus GN=Gm28043 PE=4 SV=1;>tr|Q6A027|Q6A027_MOUSE MKIAA0646 protein (F	4	1	1	1	1	1	1	11.7	11.7	11.7	10.258	94	94;719;749;837	8								1		1	0.0010661	2.1705	2.5155	NaN	1	3.7049	3.0303	NaN	1	1.6442	1.2458	NaN	1	2.1705	2.5155	NaN	1	3.7049
D3Z494;Q8CI22;Q8BIV6;G5E895;P45377;Q8R318;S4R2G9;Q5M9J9;Q3UGS8;P21300	D3Z494;Q8CI22;Q8BIV6;G5E895;P45377	3;3;3;3;2;1;1;1;1;1	3;3;3;3;2;1;1;1;1;1	3;3;3;3;2;1;1;1;1;1	Aldose reductase-related protein 2	Akr1b10;Akr1b8	>tr|D3Z494|D3Z494_MOUSE MCG142264, isoform CRA_a OS=Mus musculus GN=Akr1b10 PE=4 SV=1;>tr|Q8CI22|Q8CI22_MOUSE 2310005E10Rik protein OS=Mus musculus GN=Akr1b10 PE=2 SV=1;>tr|Q8BIV6|Q8BIV6_MOUSE Putative uncharacterized protein OS=Mus musculus GN=Akr1b10 PE=	10	3	3	3	3	3	3	11.5	11.5	11.5	32.745	288	288;316;316;316;316;118;145;316;316;316	7							4			4	2.9701E-07	0.86151	0.85299	52.116	4	0.8416	0.69704	74.911	4	0.97721	0.73868	31.765	4	0.86151	0.85299	52.116	4	0.8416
D3Z4A4;Q61171;Q5M9N9	D3Z4A4;Q61171	3;3;1	3;3;1	3;3;1	Peroxiredoxin-2	Prdx2	>tr|D3Z4A4|D3Z4A4_MOUSE Peroxiredoxin-2 (Fragment) OS=Mus musculus GN=Prdx2 PE=2 SV=2;>sp|Q61171|PRDX2_MOUSE Peroxiredoxin-2 OS=Mus musculus GN=Prdx2 PE=1 SV=3	3	3	3	3	3	3	3	19.2	19.2	19.2	15.977	146	146;198;198	8.33								2	1	3	6.584E-10	0.52666	0.70296	11.616	3	0.4927	0.43344	19.665	3	0.98253	0.68768	11.503	3	0.52666	0.70296	11.616	3	0.4927
Q9CWZ7;D3Z4B2;Q8C1T5	Q9CWZ7;D3Z4B2;Q8C1T5	2;2;1	2;2;1	2;2;1	Gamma-soluble NSF attachment protein	Napg	>sp|Q9CWZ7|SNAG_MOUSE Gamma-soluble NSF attachment protein OS=Mus musculus GN=Napg PE=1 SV=1;>tr|D3Z4B2|D3Z4B2_MOUSE Gamma-soluble NSF attachment protein (Fragment) OS=Mus musculus GN=Napg PE=2 SV=1;>tr|Q8C1T5|Q8C1T5_MOUSE Putative uncharacterized protein	3	2	2	2	2	2	2	8	8	8	34.732	312	312;353;312	7							2			2	3.5431E-45	1.2392	1.3964	18.58	2	1.361	1.2058	0.89378	2	1.0638	0.86447	18.549	2	1.2392	1.3964	18.58	2	1.361
D3Z4D6;D3Z4C9;Q9CQY6	D3Z4D6;D3Z4C9;Q9CQY6	4;4;4	4;4;4	4;4;4	Mitochondrial nucleoid factor 1	Mnf1	>tr|D3Z4D6|D3Z4D6_MOUSE Ubiquinol-cytochrome-c reductase complex assembly factor 2 OS=Mus musculus GN=Uqcc2 PE=2 SV=1;>tr|D3Z4C9|D3Z4C9_MOUSE Ubiquinol-cytochrome-c reductase complex assembly factor 2 OS=Mus musculus GN=Uqcc2 PE=2 SV=1;>sp|Q9CQY6|UQCC2_MOU	3	4	4	4	4	4	4	46.4	46.4	46.4	11.607	97	97;127;136	9									6	6	1.0861E-18	1.3941	1.8	21.363	6	2.0827	1.8235	9.2318	6	1.5034	1.106	18.222	6	1.3941	1.8	21.363	6	2.0827
F8WIC2;D3Z4U3;Q3TL77;Q6ZWQ6;P61087	F8WIC2;D3Z4U3;Q3TL77;Q6ZWQ6;P61087	1;1;1;1;1	1;1;1;1;1	1;1;1;1;1	Ubiquitin-conjugating enzyme E2 K	Ube2k	>tr|F8WIC2|F8WIC2_MOUSE Ubiquitin-conjugating enzyme E2 K OS=Mus musculus GN=Ube2k PE=2 SV=1;>tr|D3Z4U3|D3Z4U3_MOUSE Ubiquitin-conjugating enzyme E2 K OS=Mus musculus GN=Ube2k PE=2 SV=1;>tr|Q3TL77|Q3TL77_MOUSE Putative uncharacterized protein OS=Mus muscul	5	1	1	1	1	1	1	21.1	21.1	21.1	6.5313	57	57;157;174;200;200	8								2		2	0.00011153	0.47695	0.55345	4.6513	2	1.2199	0.99079	0.25782	2	2.5577	1.9307	4.3029	2	0.47695	0.55345	4.6513	2	1.2199
D3Z550;D3Z4V3;Q80VP1;Q80VP1-2;Q3TZ84;Q91W69	D3Z550;D3Z4V3;Q80VP1;Q80VP1-2;Q3TZ84;Q91W69	1;1;1;1;1;1	1;1;1;1;1;1	1;1;1;1;1;1	Epsin-1;Epsin-3	Epn1;Epn3	>tr|D3Z550|D3Z550_MOUSE Epsin-1 (Fragment) OS=Mus musculus GN=Epn1 PE=2 SV=1;>tr|D3Z4V3|D3Z4V3_MOUSE Epsin-1 (Fragment) OS=Mus musculus GN=Epn1 PE=2 SV=1;>sp|Q80VP1|EPN1_MOUSE Epsin-1 OS=Mus musculus GN=Epn1 PE=1 SV=3;>sp|Q80VP1-2|EPN1_MOUSE Isoform 2 of E	6	1	1	1	1	1	1	22.2	22.2	22.2	6.0497	54	54;90;575;576;609;636	4				1						1	0.0022834	1.2252	1.1232	NaN	1	1.5656	1.1283	NaN	1	1.1143	0.78696	NaN	1	1.2252	1.1232	NaN	1	1.5656
D3Z4X1;F6X8L5;Q8CBG6;Q9CQ60	D3Z4X1;F6X8L5;Q8CBG6;Q9CQ60	1;1;1;1	1;1;1;1	1;1;1;1	6-phosphogluconolactonase	Pgls	>tr|D3Z4X1|D3Z4X1_MOUSE 6-phosphogluconolactonase OS=Mus musculus GN=Pgls PE=4 SV=1;>tr|F6X8L5|F6X8L5_MOUSE 6-phosphogluconolactonase (Fragment) OS=Mus musculus GN=Pgls PE=4 SV=1;>tr|Q8CBG6|Q8CBG6_MOUSE 6-phosphogluconolactonase OS=Mus musculus GN=Pgls PE=	4	1	1	1	1	1	1	14.9	14.9	14.9	18.666	174	174;188;215;257	8								1		1	8.2152E-24	0.38208	0.44063	NaN	1	0.2027	0.17523	NaN	1	0.63423	0.48477	NaN	1	0.38208	0.44063	NaN	1	0.2027
D3Z568;Q9CQH3;Q8BU20;F6Y6V5;D3YX99;D3Z6W9	D3Z568;Q9CQH3;Q8BU20;F6Y6V5;D3YX99;D3Z6W9	2;2;2;1;1;1	2;2;2;1;1;1	2;2;2;1;1;1	NADH dehydrogenase [ubiquinone] 1 beta subcomplex subunit 5, mitochondrial	Ndufb5	>tr|D3Z568|D3Z568_MOUSE NADH dehydrogenase (Ubiquinone) 1 beta subcomplex, 5, isoform CRA_e OS=Mus musculus GN=Ndufb5 PE=4 SV=1;>sp|Q9CQH3|NDUB5_MOUSE NADH dehydrogenase [ubiquinone] 1 beta subcomplex subunit 5, mitochondrial OS=Mus musculus GN=Ndufb5 PE=1	6	2	2	2	2	2	2	19.3	19.3	19.3	14.038	119	119;189;189;135;172;181	9									2	2	1.4698E-26	0.802	1.0507	9.1729	2	1.3297	1.1978	18.001	2	1.6783	1.2549	11.336	2	0.802	1.0507	9.1729	2	1.3297
Q3UPF5-2;Q3UPF5;D3Z5I1;Q8K302;G3X9X5	Q3UPF5-2;Q3UPF5;D3Z5I1;Q8K302;G3X9X5	4;4;4;3;3	4;4;4;3;3	4;4;4;3;3	Zinc finger CCCH-type antiviral protein 1	Zc3hav1	>sp|Q3UPF5-2|ZCCHV_MOUSE Isoform 2 of Zinc finger CCCH-type antiviral protein 1 OS=Mus musculus GN=Zc3hav1;>sp|Q3UPF5|ZCCHV_MOUSE Zinc finger CCCH-type antiviral protein 1 OS=Mus musculus GN=Zc3hav1 PE=1 SV=1;>tr|D3Z5I1|D3Z5I1_MOUSE Zinc finger CCCH-type a	5	4	4	4	4	4	4	7.1	7.1	7.1	88.23	789	789;946;996;673;673	3			6							6	9.5892E-16	0.71779	0.78565	10.546	5	1.0628	0.86639	28.606	5	1.5632	1.2713	15.916	5	0.71779	0.78565	10.546	5	1.0628
D3Z5K6;Q9CQV7;Q9CQV7-3;Q9CQV7-2;G3X8S1	D3Z5K6;Q9CQV7;Q9CQV7-3;Q9CQV7-2;G3X8S1	1;1;1;1;1	1;1;1;1;1	1;1;1;1;1	Mitochondrial import inner membrane translocase subunit TIM14	Dnajc19	>tr|D3Z5K6|D3Z5K6_MOUSE Mitochondrial import inner membrane translocase subunit TIM14 OS=Mus musculus GN=Dnajc19 PE=2 SV=1;>sp|Q9CQV7|TIM14_MOUSE Mitochondrial import inner membrane translocase subunit TIM14 OS=Mus musculus GN=Dnajc19 PE=2 SV=3;>sp|Q9CQV7-	5	1	1	1	1	1	1	12.7	12.7	12.7	12.191	110	110;116;130;157;157	9									1	1	0.00036518	1.0696	1.354	NaN	1	1.4712	1.207	NaN	1	NaN	NaN	NaN	0	1.0696	1.354	NaN	1	1.4712
Q9Z1T6-1;D3Z5N5;Q9Z1T6	Q9Z1T6-1;D3Z5N5;Q9Z1T6	1;1;1	1;1;1	1;1;1	1-phosphatidylinositol 3-phosphate 5-kinase	Pikfyve	>sp|Q9Z1T6-1|FYV1_MOUSE Isoform 2 of 1-phosphatidylinositol 3-phosphate 5-kinase OS=Mus musculus GN=Pikfyve;>tr|D3Z5N5|D3Z5N5_MOUSE 1-phosphatidylinositol 3-phosphate 5-kinase OS=Mus musculus GN=Pikfyve PE=1 SV=2;>sp|Q9Z1T6|FYV1_MOUSE 1-phosphatidylinosito	3	1	1	1	1	1	1	0.7	0.7	0.7	232.08	2052	2052;2052;2097	2		1								1	0.011955	NaN	NaN	NaN	0	NaN	NaN	NaN	0	NaN	NaN	NaN	0	NaN	NaN	NaN	0	NaN
F8WIP7;Q61103;Q3UKV4;D3Z5N6	F8WIP7;Q61103;Q3UKV4;D3Z5N6	2;2;2;2	2;2;2;2	2;2;2;2	Zinc finger protein ubi-d4	Dpf2	>tr|F8WIP7|F8WIP7_MOUSE Zinc finger protein ubi-d4 (Fragment) OS=Mus musculus GN=Dpf2 PE=1 SV=1;>sp|Q61103|REQU_MOUSE Zinc finger protein ubi-d4 OS=Mus musculus GN=Dpf2 PE=1 SV=1;>tr|Q3UKV4|Q3UKV4_MOUSE Putative uncharacterized protein OS=Mus musculus GN=D	4	2	2	2	2	2	2	17.8	17.8	17.8	24.279	214	214;391;391;405	6						2				2	3.1814E-07	1.4381	1.4473	24.885	2	2.6906	2.2361	21.869	2	1.8709	1.3311	52.876	2	1.4381	1.4473	24.885	2	2.6906
D3Z624;Q80T84;G3XA21;E0CZ22	D3Z624;Q80T84;G3XA21;E0CZ22	2;2;2;2	2;2;2;2	2;2;2;2		Mroh1	>tr|D3Z624|D3Z624_MOUSE Protein Mroh1 OS=Mus musculus GN=Mroh1 PE=2 SV=2;>tr|Q80T84|Q80T84_MOUSE MKIAA1833 protein (Fragment) OS=Mus musculus GN=Mroh1 PE=2 SV=1;>tr|G3XA21|G3XA21_MOUSE MCG134445, isoform CRA_a OS=Mus musculus GN=Mroh1 PE=4 SV=1;>tr|E0CZ22|	4	2	2	2	2	2	2	2.3	2.3	2.3	122.19	1094	1094;1144;1631;1640	2		2								2	0.00060081	0.17923	0.20676	111.69	2	0.28357	0.24465	52.964	2	1.5822	1.1497	63.454	2	0.17923	0.20676	111.69	2	0.28357
D3Z645;Q9QZ88;Q9QZ88-2;D3YYD5;D3YW98	D3Z645;Q9QZ88;Q9QZ88-2;D3YYD5;D3YW98	4;4;4;3;2	4;4;4;3;2	4;4;4;3;2	Vacuolar protein sorting-associated protein 29	Vps29	>tr|D3Z645|D3Z645_MOUSE Vacuolar protein sorting-associated protein 29 OS=Mus musculus GN=Vps29 PE=2 SV=1;>sp|Q9QZ88|VPS29_MOUSE Vacuolar protein sorting-associated protein 29 OS=Mus musculus GN=Vps29 PE=1 SV=1;>sp|Q9QZ88-2|VPS29_MOUSE Isoform 2 of Vacuola	5	4	4	4	4	4	4	31.2	31.2	31.2	16.137	144	144;182;186;124;91	8.75								1	3	4	3.2499E-09	1.4015	1.7194	28.722	4	1.3856	1.11	11.052	4	1.1595	0.81984	24.008	4	1.4015	1.7194	28.722	4	1.3856
Q9D1S3;Q564F3;Q3UAC2;Q3U5P8;P97351;D3Z7W7;D3Z6C3;Q3UJU5	Q9D1S3;Q564F3;Q3UAC2;Q3U5P8;P97351;D3Z7W7;D3Z6C3;Q3UJU5	8;8;8;8;8;8;8;6	8;8;8;8;8;8;8;6	8;8;8;8;8;8;8;6	40S ribosomal protein S3a	Rps3a1;Rps3a;Rps3a3;Rps3a2	>tr|Q9D1S3|Q9D1S3_MOUSE 40S ribosomal protein S3a OS=Mus musculus GN=Rps3a1 PE=2 SV=1;>tr|Q564F3|Q564F3_MOUSE 40S ribosomal protein S3a OS=Mus musculus GN=Rps3a1 PE=2 SV=1;>tr|Q3UAC2|Q3UAC2_MOUSE 40S ribosomal protein S3a OS=Mus musculus GN=Rps3a1 PE=2 SV=	8	8	8	8	8	8	8	28.4	28.4	28.4	29.885	264	264;264;264;264;264;264;264;264	7							10			10	9.4556E-65	0.90836	0.9123	36.559	10	1.3673	1.0467	34.374	10	1.5579	1.1458	30.031	10	0.90836	0.9123	36.559	10	1.3673
D3Z6F9;Q9D404;Q148P2	D3Z6F9;Q9D404;Q148P2	1;1;1	1;1;1	1;1;1	3-oxoacyl-[acyl-carrier-protein] synthase, mitochondrial	Oxsm	>tr|D3Z6F9|D3Z6F9_MOUSE 3-oxoacyl-[acyl-carrier-protein] synthase, mitochondrial (Fragment) OS=Mus musculus GN=Oxsm PE=1 SV=1;>sp|Q9D404|OXSM_MOUSE 3-oxoacyl-[acyl-carrier-protein] synthase, mitochondrial OS=Mus musculus GN=Oxsm PE=1 SV=1;>tr|Q148P2|Q148P2	3	1	1	1	1	1	1	7.1	7.1	7.1	21.568	198	198;459;459	6						1				1	0.00078621	3.6559	3.6628	NaN	1	1.2441	0.92728	NaN	1	0.52367	0.37159	NaN	1	3.6559	3.6628	NaN	1	1.2441
P82184;P31154;D3Z6H8	P82184;P31154;D3Z6H8	1;1;1	1;1;1	1;1;1	S-adenosylmethionine decarboxylase proenzyme 2;S-adenosylmethionine decarboxylase 2 alpha chain;S-adenosylmethionine decarboxylase 2 beta chain;S-adenosylmethionine decarboxylase proenzyme 1;S-adenosylmethionine decarboxylase 1 alpha chain;S-adenosylmethionine decarboxylase 1 beta chain;S-adenosylmethionine decarboxylase proenzyme	Amd2;Amd1	>sp|P82184|DCAM2_MOUSE S-adenosylmethionine decarboxylase proenzyme 2 OS=Mus musculus GN=Amd2 PE=2 SV=2;>sp|P31154|DCAM1_MOUSE S-adenosylmethionine decarboxylase proenzyme 1 OS=Mus musculus GN=Amd1 PE=1 SV=1;>tr|D3Z6H8|D3Z6H8_MOUSE S-adenosylmethionine dec	3	1	1	1	1	1	1	8.1	8.1	8.1	38.272	334	334;334;334	5					2					2	0.0084256	1.3706	1.303	0.25155	2	1.5581	1.0048	5.4316	2	NaN	NaN	NaN	0	1.3706	1.303	0.25155	2	1.5581
Q80ZK0;E9QJS0;D3Z6K5;Q501J4;G5E8U8;G5E8U5	Q80ZK0;E9QJS0;D3Z6K5;Q501J4;G5E8U8;G5E8U5	1;1;1;1;1;1	1;1;1;1;1;1	1;1;1;1;1;1	28S ribosomal protein S10, mitochondrial	Mrps10	>sp|Q80ZK0|RT10_MOUSE 28S ribosomal protein S10, mitochondrial OS=Mus musculus GN=Mrps10 PE=2 SV=1;>tr|E9QJS0|E9QJS0_MOUSE 28S ribosomal protein S10, mitochondrial OS=Mus musculus GN=Mrps10 PE=3 SV=1;>tr|D3Z6K5|D3Z6K5_MOUSE 28S ribosomal protein S10, mitoc	6	1	1	1	1	1	1	11.2	11.2	11.2	18.698	160	160;160;172;192;200;201	9									1	1	0.0011963	1.0612	1.4403	NaN	1	0.86474	0.85878	NaN	1	0.9473	0.75006	NaN	1	1.0612	1.4403	NaN	1	0.86474
D3Z6S1;Q8BM55;Q8BM55-3;Q8BM55-2	D3Z6S1;Q8BM55;Q8BM55-3;Q8BM55-2	2;2;1;1	2;2;1;1	2;2;1;1	Transmembrane protein 214	Tmem214	>tr|D3Z6S1|D3Z6S1_MOUSE Transmembrane protein 214 OS=Mus musculus GN=Tmem214 PE=2 SV=1;>sp|Q8BM55|TM214_MOUSE Transmembrane protein 214 OS=Mus musculus GN=Tmem214 PE=2 SV=1;>sp|Q8BM55-3|TM214_MOUSE Isoform 3 of Transmembrane protein 214 OS=Mus musculus GN=	4	2	2	2	2	2	2	4.7	4.7	4.7	71.302	642	642;687;375;385	5					2					2	0.00018895	0.95379	1.0041	NaN	1	1.5173	1.2312	NaN	1	1.5909	1.1873	NaN	1	0.95379	1.0041	NaN	1	1.5173
P35922-9;P35922-8;Q547R0;P35922-3;E9QAT0;D3Z6U8;P35922-7;E9QNF5;P35922-2;Q6AXB7;P35922;Q8BPK8;P35922-11;P35922-10;P35922-5;P35922-4;P35922-12;P35922-6;E9QAS9;E9QAS8;Q8BPN5	P35922-9;P35922-8;Q547R0;P35922-3;E9QAT0;D3Z6U8;P35922-7;E9QNF5;P35922-2;Q6AXB7;P35922;Q8BPK8;P35922-11;P35922-10;P35922-5;P35922-4;P35922-12;P35922-6;E9QAS9;E9QAS8	3;3;3;3;3;3;3;3;3;3;3;2;2;2;2;2;2;2;2;2;1	3;3;3;3;3;3;3;3;3;3;3;2;2;2;2;2;2;2;2;2;1	3;3;3;3;3;3;3;3;3;3;3;2;2;2;2;2;2;2;2;2;1	Fragile X mental retardation protein 1 homolog	Fmr1	>sp|P35922-9|FMR1_MOUSE Isoform ISO9 of Fragile X mental retardation protein 1 homolog OS=Mus musculus GN=Fmr1;>sp|P35922-8|FMR1_MOUSE Isoform ISO8 of Fragile X mental retardation protein 1 homolog OS=Mus musculus GN=Fmr1;>tr|Q547R0|Q547R0_MOUSE Fragile X	21	3	3	3	3	3	3	6.7	6.7	6.7	64.096	568	568;581;589;589;589;591;593;593;602;614;614;357;415;427;436;448;491;512;585;631;298	4				3						3	7.9265E-09	0.66892	0.75404	39.862	3	1.2762	1.1713	35.915	3	1.9186	1.5643	9.8881	3	0.66892	0.75404	39.862	3	1.2762
D3Z789;Q9CU14;Q9CSC2;D3Z6Z0;Q78ZM0;O70492	D3Z789;Q9CU14;Q9CSC2;D3Z6Z0;Q78ZM0;O70492	2;2;2;2;2;2	2;2;2;2;2;2	2;2;2;2;2;2	Sorting nexin-3	Snx3	>tr|D3Z789|D3Z789_MOUSE Sorting nexin-3 OS=Mus musculus GN=Snx3 PE=1 SV=1;>tr|Q9CU14|Q9CU14_MOUSE Putative uncharacterized protein (Fragment) OS=Mus musculus GN=Snx3 PE=2 SV=1;>tr|Q9CSC2|Q9CSC2_MOUSE Putative uncharacterized protein (Fragment) OS=Mus muscu	6	2	2	2	2	2	2	19.2	19.2	19.2	14.766	130	130;132;132;140;162;162	9									4	4	1.0633E-19	1.147	1.5039	38.448	4	0.97181	0.81355	7.1636	4	0.88463	0.63759	25.936	4	1.147	1.5039	38.448	4	0.97181
D3Z765;Q3TV90;E9Q715;E9PX54;Q9CYI4-2;Q7TNC4-2;Q3U5L2;Q7TNC4-3;Q05CX5;Q05D11;Q9CYI4;Q3UGK2;Q7TNC4-4;Q3UZ17;Q7TNC4	D3Z765;Q3TV90;E9Q715;E9PX54;Q9CYI4-2;Q7TNC4-2;Q3U5L2;Q7TNC4-3;Q05CX5;Q05D11;Q9CYI4;Q3UGK2;Q7TNC4-4;Q3UZ17;Q7TNC4	1;1;1;1;1;1;1;1;1;1;1;1;1;1;1	1;1;1;1;1;1;1;1;1;1;1;1;1;1;1	1;1;1;1;1;1;1;1;1;1;1;1;1;1;1	Putative RNA-binding protein Luc7-like 1;Putative RNA-binding protein Luc7-like 2	Luc7l;Luc7l2	>tr|D3Z765|D3Z765_MOUSE Putative RNA-binding protein Luc7-like 1 (Fragment) OS=Mus musculus GN=Luc7l PE=2 SV=1;>tr|Q3TV90|Q3TV90_MOUSE Putative uncharacterized protein (Fragment) OS=Mus musculus GN=Luc7l PE=2 SV=1;>tr|E9Q715|E9Q715_MOUSE Putative RNA-bindi	15	1	1	1	1	1	1	5.8	5.8	5.8	20.113	172	172;245;272;282;318;325;329;335;339;363;371;381;382;382;392	6						1				1	0.0051817	0.63398	0.63923	NaN	1	1.4144	1.0538	NaN	1	2.2311	1.5745	NaN	1	0.63398	0.63923	NaN	1	1.4144
D3Z7C0;Q9Z2Q5;Q3UKS6	D3Z7C0;Q9Z2Q5;Q3UKS6	2;2;2	2;2;2	2;2;2	39S ribosomal protein L40, mitochondrial	Mrpl40	>tr|D3Z7C0|D3Z7C0_MOUSE 39S ribosomal protein L40, mitochondrial OS=Mus musculus GN=Mrpl40 PE=2 SV=1;>sp|Q9Z2Q5|RM40_MOUSE 39S ribosomal protein L40, mitochondrial OS=Mus musculus GN=Mrpl40 PE=2 SV=2;>tr|Q3UKS6|Q3UKS6_MOUSE Mitochondrial ribosomal protein	3	2	2	2	2	2	2	21	21	21	19.378	162	162;206;206	8								2		2	3.2945E-37	0.91897	1.0528	19.208	2	0.92389	0.77224	1.4668	2	1.0264	0.77661	22.644	2	0.91897	1.0528	19.208	2	0.92389
D3Z7C6;Q9CRH1;Q9R0Q7;Q3TJG6	D3Z7C6;Q9CRH1;Q9R0Q7;Q3TJG6	1;1;1;1	1;1;1;1	1;1;1;1	Prostaglandin E synthase 3	Ptges3	>tr|D3Z7C6|D3Z7C6_MOUSE Prostaglandin E synthase 3 OS=Mus musculus GN=Ptges3 PE=1 SV=1;>tr|Q9CRH1|Q9CRH1_MOUSE Putative uncharacterized protein OS=Mus musculus GN=Ptges3 PE=2 SV=2;>sp|Q9R0Q7|TEBP_MOUSE Prostaglandin E synthase 3 OS=Mus musculus GN=Ptges3 P	4	1	1	1	1	1	1	13.1	13.1	13.1	14.982	130	130;140;160;160	9									3	3	0.00087344	0.59691	0.71234	17.578	3	0.63758	0.50676	10.016	3	1.4257	1.0092	22.027	3	0.59691	0.71234	17.578	3	0.63758
D3Z7F1;Q9DBX6;Q8K027	D3Z7F1;Q9DBX6;Q8K027	2;2;1	2;2;1	2;2;1	Cytochrome P450 2S1	Cyp2s1	>tr|D3Z7F1|D3Z7F1_MOUSE Cytochrome P450 2S1 OS=Mus musculus GN=Cyp2s1 PE=2 SV=1;>sp|Q9DBX6|CP2S1_MOUSE Cytochrome P450 2S1 OS=Mus musculus GN=Cyp2s1 PE=2 SV=1;>tr|Q8K027|Q8K027_MOUSE Cyp2s1 protein (Fragment) OS=Mus musculus GN=Cyp2s1 PE=2 SV=1	3	2	2	2	2	2	2	4.9	4.9	4.9	49.791	448	448;501;323	6						2				2	7.0812E-09	1.0569	1.2071	NaN	1	4.1814	3.7671	NaN	1	3.9562	3.2356	NaN	1	1.0569	1.2071	NaN	1	4.1814
D3Z7J3;Q9DCW2	D3Z7J3;Q9DCW2	1;1	1;1	1;1	Phospholipid scramblase 2	Plscr2	>tr|D3Z7J3|D3Z7J3_MOUSE Phospholipid scramblase 2 OS=Mus musculus GN=Plscr2 PE=2 SV=1;>sp|Q9DCW2|PLS2_MOUSE Phospholipid scramblase 2 OS=Mus musculus GN=Plscr2 PE=2 SV=3	2	1	1	1	1	1	1	11.6	11.6	11.6	19.295	172	172;307	7							1			1	0.001829	0.27518	0.27473	NaN	1	0.23387	0.18678	NaN	1	0.84988	0.58635	NaN	1	0.27518	0.27473	NaN	1	0.23387
D3Z7P3-2;D3Z7P3;D3Z7P4;D3Z7P5;F6U529;F6RDM4;F7B327	D3Z7P3-2;D3Z7P3;D3Z7P4	19;15;11;8;5;2;1	19;15;11;8;5;2;1	19;15;11;8;5;2;1	Glutaminase kidney isoform, mitochondrial	Gls	>sp|D3Z7P3-2|GLSK_MOUSE Isoform 2 of Glutaminase kidney isoform, mitochondrial OS=Mus musculus GN=Gls;>sp|D3Z7P3|GLSK_MOUSE Glutaminase kidney isoform, mitochondrial OS=Mus musculus GN=Gls PE=1 SV=1;>tr|D3Z7P4|D3Z7P4_MOUSE Glutaminase kidney isoform, mitoc	7	19	19	19	19	19	19	40	40	40	65.994	603	603;674;491;274;235;123;205	5					25					25	0	0.9739	1.0446	30.59	25	1.0096	0.79586	13.7	25	1.0439	0.77257	34.859	25	0.9739	1.0446	30.59	25	1.0096
D3Z7R0;Q8C6H9;Q3UCB5;Q3UC13;O55028	D3Z7R0;Q8C6H9;Q3UCB5;Q3UC13;O55028	3;3;3;3;3	3;3;3;3;3	3;3;3;3;3	[3-methyl-2-oxobutanoate dehydrogenase [lipoamide]] kinase, mitochondrial	Bckdk	>tr|D3Z7R0|D3Z7R0_MOUSE [3-methyl-2-oxobutanoate dehydrogenase [lipoamide]] kinase, mitochondrial (Fragment) OS=Mus musculus GN=Bckdk PE=1 SV=1;>tr|Q8C6H9|Q8C6H9_MOUSE Putative uncharacterized protein OS=Mus musculus GN=Bckdk PE=2 SV=1;>tr|Q3UCB5|Q3UCB5_MO	5	3	3	3	3	3	3	18.2	18.2	18.2	24.351	214	214;412;412;412;412	6						3				3	1.7261E-23	1.0575	1.1929	21.181	3	1.4758	1.379	15.233	3	1.3796	1.09	4.5128	3	1.0575	1.1929	21.181	3	1.4758
D3Z7U0;P97384	D3Z7U0;P97384	3;3	3;3	3;3	Annexin;Annexin A11	Anxa11	>tr|D3Z7U0|D3Z7U0_MOUSE Annexin OS=Mus musculus GN=Anxa11 PE=2 SV=1;>sp|P97384|ANX11_MOUSE Annexin A11 OS=Mus musculus GN=Anxa11 PE=1 SV=2	2	3	3	3	3	3	3	9.6	9.6	9.6	47.605	447	447;503	5					3					3	2.0226E-27	0.292	0.30877	81.305	3	0.41416	0.33516	24.749	3	1.5957	1.1829	4.1929	2	0.292	0.30877	81.305	3	0.41416
F8WIH0;D3Z7V3;Q3URD3-2;H7BX64;Q3URD3;F6WY34;F6UV57;Q3URD3-5;F6YCM8;Q3TQF4;D3YV81;Q3URD3-4;Q3URD3-3	F8WIH0;D3Z7V3;Q3URD3-2;H7BX64;Q3URD3;F6WY34;F6UV57;Q3URD3-5;F6YCM8	3;3;3;3;3;2;2;2;2;1;1;1;1	3;3;3;3;3;2;2;2;2;1;1;1;1	3;3;3;3;3;2;2;2;2;1;1;1;1	Sarcolemmal membrane-associated protein	Slmap	>tr|F8WIH0|F8WIH0_MOUSE Sarcolemmal membrane-associated protein (Fragment) OS=Mus musculus GN=Slmap PE=2 SV=1;>tr|D3Z7V3|D3Z7V3_MOUSE Sarcolemmal membrane-associated protein OS=Mus musculus GN=Slmap PE=2 SV=1;>sp|Q3URD3-2|SLMAP_MOUSE Isoform 2 of Sarcolemm	13	3	3	3	3	3	3	5.4	5.4	5.4	79.446	690	690;790;821;828;845;184;433;459;477;213;283;359;362	3.6			2	3						5	5.0549E-11	1.0891	1.2099	16.927	5	1.6404	1.4245	47.211	5	1.5061	1.2307	30.41	5	1.0891	1.2099	16.927	5	1.6404
D6RE32;Q9JHP7-3;Q9JHP7-2;Q9JHP7	D6RE32;Q9JHP7-3;Q9JHP7-2;Q9JHP7	2;2;2;2	2;2;2;2	2;2;2;2	KDEL motif-containing protein 1	Kdelc1	>tr|D6RE32|D6RE32_MOUSE KDEL motif-containing protein 1 OS=Mus musculus GN=Kdelc1 PE=2 SV=1;>sp|Q9JHP7-3|KDEL1_MOUSE Isoform 3 of KDEL motif-containing protein 1 OS=Mus musculus GN=Kdelc1;>sp|Q9JHP7-2|KDEL1_MOUSE Isoform 2 of KDEL motif-containing protein	4	2	2	2	2	2	2	21.9	21.9	21.9	15.418	137	137;282;432;502	5					2					2	2.7543E-15	1.7488	1.7876	41.72	2	2.1112	1.5512	35.923	2	1.2072	0.86578	3.1216	2	1.7488	1.7876	41.72	2	2.1112
F6VK94;D6REF0;Q9ER41	F6VK94;D6REF0;Q9ER41	1;1;1	1;1;1	1;1;1	Torsin-1B	Tor1b	>tr|F6VK94|F6VK94_MOUSE Torsin-1B (Fragment) OS=Mus musculus GN=Tor1b PE=2 SV=1;>tr|D6REF0|D6REF0_MOUSE Torsin-1B OS=Mus musculus GN=Tor1b PE=2 SV=1;>sp|Q9ER41|TOR1B_MOUSE Torsin-1B OS=Mus musculus GN=Tor1b PE=1 SV=2	3	1	1	1	1	1	1	11.5	11.5	11.5	13.777	122	122;179;336	7							1			1	0.010853	1.6425	1.6314	NaN	1	1.96	1.5411	NaN	1	1.1933	0.83229	NaN	1	1.6425	1.6314	NaN	1	1.96
D6REF7;Q8R0X7;Q4FK38;Q3UDJ2;Q69ZN1;D3YZT4	D6REF7;Q8R0X7;Q4FK38;Q3UDJ2;Q69ZN1	3;3;3;3;3;1	3;3;3;3;3;1	3;3;3;3;3;1	Sphingosine-1-phosphate lyase 1	Sgpl1	>tr|D6REF7|D6REF7_MOUSE Sphingosine-1-phosphate lyase 1 OS=Mus musculus GN=Sgpl1 PE=2 SV=1;>sp|Q8R0X7|SGPL1_MOUSE Sphingosine-1-phosphate lyase 1 OS=Mus musculus GN=Sgpl1 PE=2 SV=1;>tr|Q4FK38|Q4FK38_MOUSE Sgpl1 protein OS=Mus musculus GN=Sgpl1 PE=2 SV=1;>t	6	3	3	3	3	3	3	8.6	8.6	8.6	54.769	487	487;568;568;568;585;199	5					4					4	6.8232E-50	0.91023	0.89344	56.643	4	1.1165	0.74235	6.5171	4	1.2552	0.85234	51.104	4	0.91023	0.89344	56.643	4	1.1165
D6RGQ8;E9Q0A3;Q3U048;Q68FM7	D6RGQ8;E9Q0A3;Q3U048;Q68FM7	2;2;2;2	2;2;2;2	2;2;2;2		Arhgef11	>tr|D6RGQ8|D6RGQ8_MOUSE Protein Arhgef11 OS=Mus musculus GN=Arhgef11 PE=1 SV=1;>tr|E9Q0A3|E9Q0A3_MOUSE Protein Arhgef11 (Fragment) OS=Mus musculus GN=Arhgef11 PE=1 SV=2;>tr|Q3U048|Q3U048_MOUSE Putative uncharacterized protein (Fragment) OS=Mus musculus GN=	4	2	2	2	2	2	2	6.2	6.2	6.2	67.455	608	608;1475;1476;1552	2		2								2	1.5426E-05	0.35256	0.41332	NaN	1	0.59272	0.50532	NaN	1	1.6812	1.23	NaN	1	0.35256	0.41332	NaN	1	0.59272
D6RGR1;Q8K2I4	D6RGR1;Q8K2I4	1;1	1;1	1;1	Beta-mannosidase	Manba	>tr|D6RGR1|D6RGR1_MOUSE Beta-mannosidase OS=Mus musculus GN=Manba PE=2 SV=1;>sp|Q8K2I4|MANBA_MOUSE Beta-mannosidase OS=Mus musculus GN=Manba PE=2 SV=1	2	1	1	1	1	1	1	5.9	5.9	5.9	21.073	186	186;879	3			1							1	0.0053641	1.0357	1.1136	NaN	1	0.92714	0.69394	NaN	1	1.2741	0.87556	NaN	1	1.0357	1.1136	NaN	1	0.92714
D6RH77;Q9Z280-2;Q6NVF2;Q9Z280	D6RH77;Q9Z280-2;Q6NVF2;Q9Z280	1;1;1;1	1;1;1;1	1;1;1;1	Phospholipase D1	Pld1	>tr|D6RH77|D6RH77_MOUSE Phospholipase D1 OS=Mus musculus GN=Pld1 PE=2 SV=1;>sp|Q9Z280-2|PLD1_MOUSE Isoform PLD1B of Phospholipase D1 OS=Mus musculus GN=Pld1;>tr|Q6NVF2|Q6NVF2_MOUSE Phospholipase D1 OS=Mus musculus GN=Pld1 PE=2 SV=1;>sp|Q9Z280|PLD1_MOUSE Ph	4	1	1	1	1	1	1	2.4	2.4	2.4	68.988	595	595;1036;1036;1074	3			1							1	7.8816E-05	0.88627	0.93969	NaN	1	1.1055	0.92021	NaN	1	1.5576	1.202	NaN	1	0.88627	0.93969	NaN	1	1.1055
D6RI31;Q8BFQ6	D6RI31;Q8BFQ6	1;1	1;1	1;1	Disrupted in renal carcinoma protein 2 homolog	Dirc2	>tr|D6RI31|D6RI31_MOUSE Disrupted in renal carcinoma protein 2 homolog OS=Mus musculus GN=Dirc2 PE=2 SV=1;>sp|Q8BFQ6|DIRC2_MOUSE Disrupted in renal carcinoma protein 2 homolog OS=Mus musculus GN=Dirc2 PE=2 SV=1	2	1	1	1	1	1	1	13	13	13	12.509	115	115;478	8								1		1	4.1923E-06	NaN	NaN	NaN	0	0.47687	0.40885	NaN	1	0.64425	0.48709	NaN	1	NaN	NaN	NaN	0	0.47687
D6RJ29;P70452	D6RJ29;P70452	1;1	1;1	1;1	Syntaxin-4	Stx4a;Stx4	>tr|D6RJ29|D6RJ29_MOUSE Syntaxin-4 OS=Mus musculus GN=Stx4a PE=1 SV=1;>sp|P70452|STX4_MOUSE Syntaxin-4 OS=Mus musculus GN=Stx4 PE=1 SV=1	2	1	1	1	1	1	1	23.4	23.4	23.4	5.3828	47	47;298	7							1			1	2.7884E-09	1.0053	1.1305	NaN	1	1.2922	1.1605	NaN	1	1.2928	1.0264	NaN	1	1.0053	1.1305	NaN	1	1.2922
D9J2Z9;D9J300;D9J301;Q8CI51;D9J302;Q8VDV4;Q2Q7P0	D9J2Z9;D9J300;D9J301;Q8CI51;D9J302;Q8VDV4;Q2Q7P0	3;3;3;3;3;2;2	3;3;3;3;3;2;2	3;3;3;3;3;2;2	PDZ and LIM domain protein 5	Pdlim5	>tr|D9J2Z9|D9J2Z9_MOUSE ENH isoform 1b OS=Mus musculus GN=Pdlim5 PE=2 SV=1;>tr|D9J300|D9J300_MOUSE ENH isoform 1c OS=Mus musculus GN=Pdlim5 PE=2 SV=1;>tr|D9J301|D9J301_MOUSE ENH isoform 1d OS=Mus musculus GN=Pdlim5 PE=2 SV=1;>sp|Q8CI51|PDLI5_MOUSE PDZ and	7	3	3	3	3	3	3	10.6	10.6	10.6	52.396	482	482;526;574;591;614;185;591	5					3					3	3.4683E-06	1.0793	1.1465	41.733	3	0.7999	0.69468	12.257	3	1.1762	0.86597	31.191	3	1.0793	1.1465	41.733	3	0.7999
G8JL35;E0CYJ0;E0CXA9;Q6PEB6;Q3UGM5	G8JL35;E0CYJ0;E0CXA9;Q6PEB6;Q3UGM5	4;4;4;4;4	4;4;4;4;4	4;4;4;4;4	MOB-like protein phocein	Mob4	>tr|G8JL35|G8JL35_MOUSE MOB-like protein phocein (Fragment) OS=Mus musculus GN=Mob4 PE=2 SV=1;>tr|E0CYJ0|E0CYJ0_MOUSE MOB-like protein phocein (Fragment) OS=Mus musculus GN=Mob4 PE=2 SV=1;>tr|E0CXA9|E0CXA9_MOUSE MOB-like protein phocein OS=Mus musculus GN=	5	4	4	4	4	4	4	26.2	26.2	26.2	21.047	183	183;186;204;225;225	8								5		5	2.1559E-16	1.1943	1.3331	18.164	5	1.3457	1.1364	17.689	5	1.0862	0.82396	10.129	5	1.1943	1.3331	18.164	5	1.3457
E0CXB5;F6TFF2;Q8R143;Q3U9U7	E0CXB5;F6TFF2;Q8R143;Q3U9U7	2;2;2;2	2;2;2;2	2;2;2;2	Pituitary tumor-transforming gene 1 protein-interacting protein	Pttg1ip	>tr|E0CXB5|E0CXB5_MOUSE Pituitary tumor-transforming gene 1 protein-interacting protein (Fragment) OS=Mus musculus GN=Pttg1ip PE=2 SV=1;>tr|F6TFF2|F6TFF2_MOUSE Pituitary tumor-transforming gene 1 protein-interacting protein (Fragment) OS=Mus musculus GN=Pt	4	2	2	2	2	2	2	13.5	13.5	13.5	12.599	111	111;172;174;174	7						2		2		4	0.00018665	1.3475	1.4954	14.381	4	1.3436	1.1561	16.505	4	0.86136	0.67684	10.159	4	1.3475	1.4954	14.381	4	1.3436
Q61301-2;Q61301-3;Q61301;E0CXB9;Q8BS72	Q61301-2;Q61301-3;Q61301;E0CXB9;Q8BS72	2;2;2;2;1	1;1;1;1;1	1;1;1;1;1	Catenin alpha-2	Ctnna2	>sp|Q61301-2|CTNA2_MOUSE Isoform 2 of Catenin alpha-2 OS=Mus musculus GN=Ctnna2;>sp|Q61301-3|CTNA2_MOUSE Isoform 3 of Catenin alpha-2 OS=Mus musculus GN=Ctnna2;>sp|Q61301|CTNA2_MOUSE Catenin alpha-2 OS=Mus musculus GN=Ctnna2 PE=1 SV=3;>tr|E0CXB9|E0CXB9_MOU	5	2	1	1	2	1	1	3.9	2	2	100.42	905	905;918;953;966;356	3.5			1	1						2	1.2424E-05	1.1135	1.104	NaN	1	1.5512	1.1504	NaN	1	1.3931	0.94847	NaN	1	1.1135	1.104	NaN	1	1.5512
E0CXD9;Q64310;Q545Q2;Q3U7E6;F7CH13	E0CXD9;Q64310;Q545Q2;Q3U7E6;F7CH13	2;2;2;2;1	2;2;2;2;1	2;2;2;2;1	Surfeit locus protein 4	Surf4	>tr|E0CXD9|E0CXD9_MOUSE Surfeit locus protein 4 OS=Mus musculus GN=Surf4 PE=2 SV=1;>sp|Q64310|SURF4_MOUSE Surfeit locus protein 4 OS=Mus musculus GN=Surf4 PE=2 SV=1;>tr|Q545Q2|Q545Q2_MOUSE Surfeit gene 4, isoform CRA_a OS=Mus musculus GN=Surf4 PE=2 SV=1;>t	5	2	2	2	2	2	2	37.8	37.8	37.8	9.5608	82	82;269;269;269;124	6.11		1			2	1	3	2		9	8.0671E-17	1.1234	1.2373	13.532	7	1.8359	1.5871	14.021	7	1.6323	1.2354	13.525	7	1.1234	1.2373	13.532	7	1.8359
F2Z460;E0CXZ8;Q8BUT2;Q8BZ98-2;Q8BZ98;E9QLL2	F2Z460;E0CXZ8;Q8BUT2;Q8BZ98-2;Q8BZ98;E9QLL2	1;1;1;1;1;1	1;1;1;1;1;1	1;1;1;1;1;1	Dynamin-3	Dnm3	>tr|F2Z460|F2Z460_MOUSE Dynamin-3 OS=Mus musculus GN=Dnm3 PE=1 SV=1;>tr|E0CXZ8|E0CXZ8_MOUSE Dynamin-3 OS=Mus musculus GN=Dnm3 PE=1 SV=1;>tr|Q8BUT2|Q8BUT2_MOUSE Putative uncharacterized protein OS=Mus musculus GN=Dnm3 PE=2 SV=1;>sp|Q8BZ98-2|DYN3_MOUSE Isofo	6	1	1	1	1	1	1	3.4	3.4	3.4	35.68	319	319;319;819;859;863;863	3			1							1	0.0065193	0.98627	1.1083	NaN	1	1.3883	1.1297	NaN	1	1.4077	1.1417	NaN	1	0.98627	1.1083	NaN	1	1.3883
E0CY23;P48722-2;P48722	E0CY23;P48722-2;P48722	3;3;3	2;2;2	2;2;2	Heat shock 70 kDa protein 4L	Hspa4l	>tr|E0CY23|E0CY23_MOUSE Heat shock 70 kDa protein 4L (Fragment) OS=Mus musculus GN=Hspa4l PE=1 SV=1;>sp|P48722-2|HS74L_MOUSE Isoform 2 of Heat shock 70 kDa protein 4L OS=Mus musculus GN=Hspa4l;>sp|P48722|HS74L_MOUSE Heat shock 70 kDa protein 4L OS=Mus musc	3	3	2	2	3	2	2	7.5	5.1	5.1	63.555	571	571;817;838	3.33			2	1						3	5.9516E-15	0.48396	0.53848	39.935	3	0.625	0.4848	66.093	3	1.3586	0.91494	31.219	3	0.48396	0.53848	39.935	3	0.625
Q6PCP5-4;F7CTF8;Q6PCP5-3;E0CYI3;Q6PCP5;E0CYB9;F7BC60	Q6PCP5-4;F7CTF8;Q6PCP5-3;E0CYI3;Q6PCP5;E0CYB9;F7BC60	4;4;4;4;4;4;2	1;1;1;1;1;1;0	1;1;1;1;1;1;0	Mitochondrial fission factor	Mff	>sp|Q6PCP5-4|MFF_MOUSE Isoform 4 of Mitochondrial fission factor OS=Mus musculus GN=Mff;>tr|F7CTF8|F7CTF8_MOUSE Mitochondrial fission factor (Fragment) OS=Mus musculus GN=Mff PE=4 SV=1;>sp|Q6PCP5-3|MFF_MOUSE Isoform 3 of Mitochondrial fission factor OS=Mus	7	4	1	1	4	1	1	24.3	12.4	12.4	25.073	218	218;220;238;243;291;316;137	8								1		1	1.9227E-20	NaN	NaN	NaN	0	0.40122	0.53354	NaN	1	NaN	NaN	NaN	0	NaN	NaN	NaN	0	0.40122
Q545L9;P23506;P23506-2;F7D432;E9PWE0;E0CYV0;F6TXE3;F6V9F1;Q8BPI6	Q545L9;P23506;P23506-2;F7D432;E9PWE0;E0CYV0;F6TXE3;F6V9F1;Q8BPI6	2;2;2;2;2;2;1;1;1	2;2;2;2;2;2;1;1;1	2;2;2;2;2;2;1;1;1	Protein-L-isoaspartate O-methyltransferase;Protein-L-isoaspartate(D-aspartate) O-methyltransferase	Pcmt1	>tr|Q545L9|Q545L9_MOUSE Protein-L-isoaspartate (D-aspartate) O-methyltransferase 1, isoform CRA_c OS=Mus musculus GN=Pcmt1 PE=2 SV=1;>sp|P23506|PIMT_MOUSE Protein-L-isoaspartate(D-aspartate) O-methyltransferase OS=Mus musculus GN=Pcmt1 PE=1 SV=3;>sp|P23506	9	2	2	2	2	2	2	13.7	13.7	13.7	24.634	227	227;227;228;271;285;286;111;177;207	8								2		2	2.4975E-23	0.66684	0.77318	17.46	2	0.99489	0.8116	7.8651	2	1.4961	1.132	9.6268	2	0.66684	0.77318	17.46	2	0.99489
E0CYX9;Q3TC33;Q3TC33-2;E0CYP1	E0CYX9;Q3TC33;Q3TC33-2;E0CYP1	4;4;3;3	4;4;3;3	4;4;3;3	Coiled-coil domain-containing protein 127	Ccdc127	>tr|E0CYX9|E0CYX9_MOUSE Coiled-coil domain-containing protein 127 (Fragment) OS=Mus musculus GN=Ccdc127 PE=2 SV=1;>sp|Q3TC33|CC127_MOUSE Coiled-coil domain-containing protein 127 OS=Mus musculus GN=Ccdc127 PE=2 SV=2;>sp|Q3TC33-2|CC127_MOUSE Isoform 2 of Co	4	4	4	4	4	4	4	18.5	18.5	18.5	27.735	238	238;260;163;171	8								4		4	1.0886E-47	1.0715	1.235	60.964	4	1.5852	1.3093	72.459	4	1.4835	1.1262	15.282	4	1.0715	1.235	60.964	4	1.5852
E0CZ27;P84244;P02301	E0CZ27;P84244;P02301	4;4;4	1;1;1	1;1;1	Histone H3;Histone H3.3;Histone H3.3C	H3f3a;H3f3c	>tr|E0CZ27|E0CZ27_MOUSE Histone H3 (Fragment) OS=Mus musculus GN=H3f3a PE=3 SV=1;>sp|P84244|H33_MOUSE Histone H3.3 OS=Mus musculus GN=H3f3a PE=1 SV=2;>sp|P02301|H3C_MOUSE Histone H3.3C OS=Mus musculus GN=H3f3c PE=3 SV=3	3	4	1	1	4	1	1	49.6	26.9	26.9	13.322	119	119;136;136	9									3	3	0	1.2709	1.5893	2.5707	3	3.1663	2.5728	1.0838	3	2.4913	1.7569	2.2903	3	1.2709	1.5893	2.5707	3	3.1663
P28740-2;P28740;P28740-1;E0CZ72	P28740-2;P28740;P28740-1;E0CZ72	1;1;1;1	1;1;1;1	1;1;1;1	Kinesin-like protein KIF2A	Kif2a	>sp|P28740-2|KIF2A_MOUSE Isoform 2 of Kinesin-like protein KIF2A OS=Mus musculus GN=Kif2a;>sp|P28740|KIF2A_MOUSE Kinesin-like protein KIF2A OS=Mus musculus GN=Kif2a PE=1 SV=2;>sp|P28740-1|KIF2A_MOUSE Isoform 1 of Kinesin-like protein KIF2A OS=Mus musculus	4	1	1	1	1	1	1	1.7	1.7	1.7	74.844	659	659;705;716;743	4				1						1	0.00064023	0.96295	0.94544	NaN	1	1.4076	1.046	NaN	1	1.4617	1.0035	NaN	1	0.96295	0.94544	NaN	1	1.4076
Q61735;Q3U967;E5Q371;Q61735-2	Q61735;Q3U967;E5Q371;Q61735-2	2;2;2;2	2;2;2;2	2;2;2;2	Leukocyte surface antigen CD47	Cd47	>sp|Q61735|CD47_MOUSE Leukocyte surface antigen CD47 OS=Mus musculus GN=Cd47 PE=1 SV=2;>tr|Q3U967|Q3U967_MOUSE Putative uncharacterized protein OS=Mus musculus GN=Cd47 PE=2 SV=1;>tr|E5Q371|E5Q371_MOUSE Integrin-associated protein OS=Mus musculus GN=Cd47 PE	4	2	2	2	2	2	2	8.9	8.9	8.9	33.097	303	303;303;303;324	6						2				2	2.398E-06	1.6133	1.6024	105.76	2	1.2479	0.91578	14.62	2	0.74149	0.52253	126.33	2	1.6133	1.6024	105.76	2	1.2479
Q571H0;E9PU96	Q571H0;E9PU96	2;2	2;2	2;2	Nucleolar pre-ribosomal-associated protein 1	Urb1	>sp|Q571H0|NPA1P_MOUSE Nucleolar pre-ribosomal-associated protein 1 OS=Mus musculus GN=Urb1 PE=2 SV=2;>tr|E9PU96|E9PU96_MOUSE Nucleolar pre-ribosomal-associated protein 1 OS=Mus musculus GN=Urb1 PE=2 SV=1	2	2	2	2	2	2	2	1.6	1.6	1.6	254.61	2274	2274;2277	2		2								2	1.1504E-06	0.9975	1.0613	17.45	2	1.6403	1.3218	4.5858	2	1.6444	1.1325	9.0909	2	0.9975	1.0613	17.45	2	1.6403
Q8C7X8;E9PUB2;Q8C4X5;P28662	Q8C7X8;E9PUB2;Q8C4X5;P28662	1;1;1;1	1;1;1;1	1;1;1;1	Brain protein I3	Bri3	>tr|Q8C7X8|Q8C7X8_MOUSE Brain protein I3 OS=Mus musculus GN=Bri3 PE=4 SV=1;>tr|E9PUB2|E9PUB2_MOUSE Brain protein I3 OS=Mus musculus GN=Bri3 PE=4 SV=1;>tr|Q8C4X5|Q8C4X5_MOUSE Putative uncharacterized protein OS=Mus musculus GN=Bri3 PE=2 SV=1;>sp|P28662|BRI3	4	1	1	1	1	1	1	16	16	16	11.062	100	100;121;125;125	8								1		1	6.5037E-15	0.5634	0.62868	NaN	1	0.51746	0.45083	NaN	1	0.91845	0.6966	NaN	1	0.5634	0.62868	NaN	1	0.51746
Q8K1M6-4;Q8K1M6-3;E9PUD2;Q3U4P3;Q8K1M6-2;Q8K1M6	Q8K1M6-4;Q8K1M6-3;E9PUD2;Q3U4P3;Q8K1M6-2;Q8K1M6	3;3;3;3;3;3	3;3;3;3;3;3	3;3;3;3;3;3	Dynamin-1-like protein	Dnm1l	>sp|Q8K1M6-4|DNM1L_MOUSE Isoform 4 of Dynamin-1-like protein OS=Mus musculus GN=Dnm1l;>sp|Q8K1M6-3|DNM1L_MOUSE Isoform 3 of Dynamin-1-like protein OS=Mus musculus GN=Dnm1l;>tr|E9PUD2|E9PUD2_MOUSE Dynamin-1-like protein OS=Mus musculus GN=Dnm1l PE=1 SV=1;>t	6	3	3	3	3	3	3	7.7	7.7	7.7	68.7	612	612;699;712;714;716;742	4				3						3	2.2128E-06	0.48444	0.48542	16.034	3	1.1603	0.90263	11.017	3	2.4141	1.9554	8.4989	3	0.48444	0.48542	16.034	3	1.1603
E9PUF4;Q6NZN0-5;E9Q640;Q6NZN0-3;Q5SFM8-2;Q6NZN0-4;Q6NZN0-2;E9PYZ7;Q6NZN0;Q5SFM8	E9PUF4;Q6NZN0-5;E9Q640;Q6NZN0-3;Q5SFM8-2;Q6NZN0-4;Q6NZN0-2;E9PYZ7;Q6NZN0;Q5SFM8	1;1;1;1;1;1;1;1;1;1	1;1;1;1;1;1;1;1;1;1	1;1;1;1;1;1;1;1;1;1	RNA-binding protein 26;RNA-binding protein 27	Rbm26;Rbm27	>tr|E9PUF4|E9PUF4_MOUSE RNA-binding protein 26 OS=Mus musculus GN=Rbm26 PE=1 SV=1;>sp|Q6NZN0-5|RBM26_MOUSE Isoform 5 of RNA-binding protein 26 OS=Mus musculus GN=Rbm26;>tr|E9Q640|E9Q640_MOUSE RNA-binding protein 26 OS=Mus musculus GN=Rbm26 PE=1 SV=1;>sp|Q6	10	1	1	1	1	1	1	1.2	1.2	1.2	111.01	983	983;989;1001;1003;1005;1007;1008;1009;1012;1060	3			1							1	0.0081751	0.6903	0.72559	NaN	1	1.8469	1.5456	NaN	1	2.6756	2.0696	NaN	1	0.6903	0.72559	NaN	1	1.8469
Q61210-3;Q61210-4;Q61210-2;Q61210;Q6KAM6;E9PUF7;Q61210-5;F6ZN61	Q61210-3;Q61210-4;Q61210-2;Q61210;Q6KAM6;E9PUF7;Q61210-5;F6ZN61	3;3;3;3;3;3;3;2	3;3;3;3;3;3;3;2	3;3;3;3;3;3;3;2	Rho guanine nucleotide exchange factor 1	Arhgef1	>sp|Q61210-3|ARHG1_MOUSE Isoform 3 of Rho guanine nucleotide exchange factor 1 OS=Mus musculus GN=Arhgef1;>sp|Q61210-4|ARHG1_MOUSE Isoform 4 of Rho guanine nucleotide exchange factor 1 OS=Mus musculus GN=Arhgef1;>sp|Q61210-2|ARHG1_MOUSE Isoform 2 of Rho gu	8	3	3	3	3	3	3	5.3	5.3	5.3	89.293	791	791;856;919;920;939;976;979;616	3			3							3	2.4393E-05	0.81182	0.81541	3.369	3	0.93627	0.83667	12.186	3	1.286	0.99804	19.038	3	0.81182	0.81541	3.369	3	0.93627
E9PUH6;Q80ZM8;E9PUW6;E9PYF8	E9PUH6;Q80ZM8;E9PUW6;E9PYF8	2;2;1;1	2;2;1;1	2;2;1;1	Cardiolipin synthase	Crls1	>tr|E9PUH6|E9PUH6_MOUSE Cardiolipin synthase (Fragment) OS=Mus musculus GN=Crls1 PE=2 SV=1;>sp|Q80ZM8|CRLS1_MOUSE Cardiolipin synthase OS=Mus musculus GN=Crls1 PE=2 SV=1;>tr|E9PUW6|E9PUW6_MOUSE Cardiolipin synthase OS=Mus musculus GN=Crls1 PE=2 SV=1;>tr|E9	4	2	2	2	2	2	2	16	16	16	19.481	187	187;303;154;191	8								2		2	0.00017502	0.8497	0.97129	8.6898	2	0.97786	0.81834	18.998	2	1.1508	0.86974	16.553	2	0.8497	0.97129	8.6898	2	0.97786
F6SMY7;Q7TPH6-2;Q7TPH6;E9PUJ6	F6SMY7;Q7TPH6-2;Q7TPH6;E9PUJ6	2;2;2;2	2;2;2;2	2;2;2;2	Probable E3 ubiquitin-protein ligase MYCBP2	Mycbp2	>tr|F6SMY7|F6SMY7_MOUSE E3 ubiquitin-protein ligase MYCBP2 (Fragment) OS=Mus musculus GN=Mycbp2 PE=1 SV=1;>sp|Q7TPH6-2|MYCB2_MOUSE Isoform 2 of E3 ubiquitin-protein ligase MYCBP2 OS=Mus musculus GN=Mycbp2;>sp|Q7TPH6|MYCB2_MOUSE E3 ubiquitin-protein ligase	4	2	2	2	2	2	2	0.5	0.5	0.5	509.35	4636	4636;4708;4711;4746	1	2									2	0.0010702	0.67293	0.96971	9.869	2	1.9607	1.6028	12.638	2	2.6508	1.6332	31.502	2	0.67293	0.96971	9.869	2	1.9607
Z4YJU8;Q921M4-2;Q921M4;Q5DTL1;E9PUQ5	Z4YJU8;Q921M4-2;Q921M4;Q5DTL1;E9PUQ5	2;2;2;2;2	2;2;2;2;2	2;2;2;2;2	Golgin subfamily A member 2	Golga2	>tr|Z4YJU8|Z4YJU8_MOUSE Golgin subfamily A member 2 OS=Mus musculus GN=Golga2 PE=4 SV=1;>sp|Q921M4-2|GOGA2_MOUSE Isoform 2 of Golgin subfamily A member 2 OS=Mus musculus GN=Golga2;>sp|Q921M4|GOGA2_MOUSE Golgin subfamily A member 2 OS=Mus musculus GN=Golga2	5	2	2	2	2	2	2	2.6	2.6	2.6	108.63	955	955;967;999;1022;1026	3			3							3	6.7747E-09	1.2278	1.3158	5.6021	3	2.5186	2.05	6.4643	3	2.1238	1.7287	10.583	3	1.2278	1.3158	5.6021	3	2.5186
F8WH29;Q80ZA4;E9PUU8;Q80ZA4-2	F8WH29;Q80ZA4;E9PUU8;Q80ZA4-2	4;4;4;3	4;4;4;3	4;4;4;3	Fibrocystin-L	Pkhd1l1	>tr|F8WH29|F8WH29_MOUSE Fibrocystin-L OS=Mus musculus GN=Pkhd1l1 PE=2 SV=1;>sp|Q80ZA4|PKHL1_MOUSE Fibrocystin-L OS=Mus musculus GN=Pkhd1l1 PE=2 SV=1;>tr|E9PUU8|E9PUU8_MOUSE Fibrocystin-L OS=Mus musculus GN=Pkhd1l1 PE=2 SV=1;>sp|Q80ZA4-2|PKHL1_MOUSE Isoform	4	4	4	4	4	4	4	1.2	1.2	1.2	464.5	4247	4247;4249;4249;1944	1	4									4	5.6815E-08	0.67646	0.782	40.222	4	0.44237	0.34954	31.446	4	0.73501	0.45556	52.813	4	0.67646	0.782	40.222	4	0.44237
Q9EPK7-2;Q9EPK7;E9PUW7	Q9EPK7-2;Q9EPK7;E9PUW7	2;2;2	2;2;2	2;2;2	Exportin-7	Xpo7	>sp|Q9EPK7-2|XPO7_MOUSE Isoform 2 of Exportin-7 OS=Mus musculus GN=Xpo7;>sp|Q9EPK7|XPO7_MOUSE Exportin-7 OS=Mus musculus GN=Xpo7 PE=2 SV=3;>tr|E9PUW7|E9PUW7_MOUSE Exportin-7 OS=Mus musculus GN=Xpo7 PE=2 SV=1	3	2	2	2	2	2	2	2.7	2.7	2.7	120.38	1057	1057;1087;1088	3			2							2	0.00035768	0.92603	1.0311	2.9499	2	1.0907	0.83172	11.473	2	1.1778	0.80001	8.4373	2	0.92603	1.0311	2.9499	2	1.0907
Q91VC3;E9PV04;A2AFK7;D6RJ60;D6RJ11	Q91VC3;E9PV04;A2AFK7	6;6;5;1;1	5;5;4;0;0	5;5;4;0;0	Eukaryotic initiation factor 4A-III	Eif4a3;Gm8994	>sp|Q91VC3|IF4A3_MOUSE Eukaryotic initiation factor 4A-III OS=Mus musculus GN=Eif4a3 PE=2 SV=3;>tr|E9PV04|E9PV04_MOUSE Protein Gm8994 OS=Mus musculus GN=Gm8994 PE=3 SV=2;>tr|A2AFK7|A2AFK7_MOUSE Eukaryotic initiation factor 4A-III (Fragment) OS=Mus musculus	5	6	5	5	6	5	5	16.1	12.2	12.2	46.839	411	411;411;299;96;97	6						6				6	9.2402E-23	0.78732	0.86972	8.3056	6	1.837	1.7449	18.148	6	2.4762	1.9927	7.1928	6	0.78732	0.86972	8.3056	6	1.837
H3BKT5;Q80TQ9;F8WI65;Q68FL4-2;Q80SW1;F8WGT1;Q68FL4;E9PV16	H3BKT5;Q80TQ9;F8WI65;Q68FL4-2;Q80SW1;F8WGT1;Q68FL4;E9PV16	1;1;1;1;1;1;1;1	1;1;1;1;1;1;1;1	1;1;1;1;1;1;1;1	Adenosylhomocysteinase;Putative adenosylhomocysteinase 2;Putative adenosylhomocysteinase 3	Ahcyl2;Ahcyl1	>tr|H3BKT5|H3BKT5_MOUSE Adenosylhomocysteinase OS=Mus musculus GN=Ahcyl2 PE=2 SV=1;>tr|Q80TQ9|Q80TQ9_MOUSE Adenosylhomocysteinase (Fragment) OS=Mus musculus GN=Ahcyl2 PE=2 SV=1;>tr|F8WI65|F8WI65_MOUSE Adenosylhomocysteinase OS=Mus musculus GN=Ahcyl2 PE=2 S	8	1	1	1	1	1	1	3	3	3	45.055	404	404;478;508;509;530;612;613;643	5					2					2	0.00016888	1.0237	1.0985	NaN	1	0.9888	0.79665	NaN	1	0.96588	0.72318	NaN	1	1.0237	1.0985	NaN	1	0.9888
Q99LG2;Q3U316;Q3U1S0;E9PV58;Q3TQW0;Q3TS78	Q99LG2;Q3U316;Q3U1S0;E9PV58;Q3TQW0;Q3TS78	2;2;2;2;1;1	1;1;1;1;0;0	1;1;1;1;0;0	Transportin-2	Tnpo2;Tnpo1	>sp|Q99LG2|TNPO2_MOUSE Transportin-2 OS=Mus musculus GN=Tnpo2 PE=2 SV=1;>tr|Q3U316|Q3U316_MOUSE Putative uncharacterized protein OS=Mus musculus GN=Tnpo2 PE=2 SV=1;>tr|Q3U1S0|Q3U1S0_MOUSE Putative uncharacterized protein OS=Mus musculus GN=Tnpo2 PE=2 SV=1;	6	2	1	1	2	1	1	3.3	2.1	2.1	100.46	887	887;897;897;897;158;439	4				1						1	3.9779E-07	0.20323	0.2291	NaN	1	0.41845	0.39923	NaN	1	2.5593	2.0601	NaN	1	0.20323	0.2291	NaN	1	0.41845
E9PVC6;Q6NZJ6-2;E9Q9E1;E9PVC5;Q6NZJ6;Q6PD42;Q8K0J8;E9Q770;Q8R2V4;Q3UZD9;Q3UTK0;Q3UQI5;A0PJB5;Q3UYM6;Q6EVH9	E9PVC6;Q6NZJ6-2;E9Q9E1;E9PVC5;Q6NZJ6;Q6PD42;Q8K0J8	11;11;11;11;11;8;6;5;4;4;3;3;3;3;2	11;11;11;11;11;8;6;5;4;4;3;3;3;3;2	10;10;10;10;10;7;6;4;4;4;3;3;3;3;2	Eukaryotic translation initiation factor 4 gamma 1	Eif4g1	>tr|E9PVC6|E9PVC6_MOUSE Eukaryotic translation initiation factor 4 gamma 1 OS=Mus musculus GN=Eif4g1 PE=1 SV=1;>sp|Q6NZJ6-2|IF4G1_MOUSE Isoform 2 of Eukaryotic translation initiation factor 4 gamma 1 OS=Mus musculus GN=Eif4g1;>tr|E9Q9E1|E9Q9E1_MOUSE Eukary	15	11	11	10	11	11	10	11	11	10.2	171.28	1553	1553;1586;1593;1594;1600;823;642;958;479;958;826;831;842;866;175	2		14								14	6.7363E-66	0.6051	0.73885	33.308	13	1.0339	1.0103	15.24	13	1.6728	1.2266	37.249	13	0.6051	0.73885	33.308	13	1.0339
J3QP68;Q3TF41;Q8BSH9;P28656;E9PW66	J3QP68;Q3TF41;Q8BSH9;P28656;E9PW66	1;1;1;1;1	1;1;1;1;1	1;1;1;1;1	Nucleosome assembly protein 1-like 1	Gm4204;Nap1l1	>tr|J3QP68|J3QP68_MOUSE Uncharacterized protein OS=Mus musculus GN=Gm4204 PE=2 SV=1;>tr|Q3TF41|Q3TF41_MOUSE Nucleosome assembly protein 1-like 1, isoform CRA_d OS=Mus musculus GN=Nap1l1 PE=2 SV=1;>tr|Q8BSH9|Q8BSH9_MOUSE Nucleosome assembly protein 1-like 1	5	1	1	1	1	1	1	4.8	4.8	4.8	41.08	354	354;368;383;391;418	5					2					2	0.0051358	0.55738	0.56088	NaN	1	0.45237	0.30563	NaN	1	1.2325	0.84524	NaN	1	0.55738	0.56088	NaN	1	0.45237
E9Q0X0;E9PW69;Q3TL95;Q9R1P0;Q3UCF0	E9Q0X0;E9PW69;Q3TL95;Q9R1P0;Q3UCF0	1;1;1;1;1	1;1;1;1;1	1;1;1;1;1	Proteasome subunit alpha type;Proteasome subunit alpha type-4	Psma4	>tr|E9Q0X0|E9Q0X0_MOUSE Proteasome subunit alpha type (Fragment) OS=Mus musculus GN=Psma4 PE=2 SV=1;>tr|E9PW69|E9PW69_MOUSE Proteasome subunit alpha type (Fragment) OS=Mus musculus GN=Psma4 PE=2 SV=1;>tr|Q3TL95|Q3TL95_MOUSE Proteasome subunit alpha type (F	5	1	1	1	1	1	1	6.5	6.5	6.5	15.7	139	139;210;249;261;261	8								1		1	0.0062748	0.80161	0.92779	NaN	1	0.81651	0.68216	NaN	1	0.98445	0.75211	NaN	1	0.80161	0.92779	NaN	1	0.81651
F6TLB0;Q9D196;Q3V3C0;E9PWD9;Q8BKF1;Q3U3J3	F6TLB0;Q9D196;Q3V3C0;E9PWD9;Q8BKF1;Q3U3J3	1;1;1;1;1;1	1;1;1;1;1;1	1;1;1;1;1;1	DNA-directed RNA polymerase;DNA-directed RNA polymerase, mitochondrial	Polrmt	>tr|F6TLB0|F6TLB0_MOUSE DNA-directed RNA polymerase, mitochondrial (Fragment) OS=Mus musculus GN=Polrmt PE=4 SV=1;>tr|Q9D196|Q9D196_MOUSE DNA-directed RNA polymerase (Fragment) OS=Mus musculus GN=Polrmt PE=2 SV=2;>tr|Q3V3C0|Q3V3C0_MOUSE DNA-directed RNA po	6	1	1	1	1	1	1	5.6	5.6	5.6	44.737	393	393;462;1069;1133;1207;1207	3			1							1	0.002611	1.5604	1.8351	NaN	1	1.5547	1.2766	NaN	1	1.2933	0.95275	NaN	1	1.5604	1.8351	NaN	1	1.5547
E9PWK7;Q91YM0;Q8C7S3;Q3V1K8;P54761;Q8C8K1;Q60669;P54754	E9PWK7;Q91YM0;Q8C7S3;Q3V1K8;P54761;Q8C8K1;Q60669;P54754	4;4;4;4;4;4;2;2	3;3;3;3;3;3;1;1	3;3;3;3;3;3;1;1	Ephrin type-B receptor 4;Ephrin type-B receptor 3	Ephb4;Ephb3	>tr|E9PWK7|E9PWK7_MOUSE Ephrin type-B receptor 4 OS=Mus musculus GN=Ephb4 PE=2 SV=1;>tr|Q91YM0|Q91YM0_MOUSE Eph receptor B4 OS=Mus musculus GN=Ephb4 PE=2 SV=1;>tr|Q8C7S3|Q8C7S3_MOUSE Putative uncharacterized protein OS=Mus musculus GN=Ephb4 PE=2 SV=1;>tr|Q	8	4	3	3	4	3	3	5.2	4.1	4.1	103.15	935	935;987;987;987;987;996;938;993	3			3							3	1.7845E-19	1.9193	2.1053	15.516	3	1.7074	1.3839	41.102	3	0.72113	0.58201	47.649	3	1.9193	2.1053	15.516	3	1.7074
Q80YV3;Q3UH32;F7CGG2;E9PZA7;E9QLK7;E9PWT1	Q80YV3;Q3UH32;F7CGG2;E9PZA7;E9QLK7;E9PWT1	4;4;4;4;4;4	4;4;4;4;4;4	4;4;4;4;4;4	Transformation/transcription domain-associated protein	Trrap	>sp|Q80YV3|TRRAP_MOUSE Transformation/transcription domain-associated protein OS=Mus musculus GN=Trrap PE=1 SV=2;>tr|Q3UH32|Q3UH32_MOUSE Putative uncharacterized protein (Fragment) OS=Mus musculus GN=Trrap PE=2 SV=1;>tr|F7CGG2|F7CGG2_MOUSE Transformation/t	6	4	4	4	4	4	4	1.6	1.6	1.6	291.55	2565	2565;2724;3587;3829;3847;3858	1	4									4	1.4715E-07	1.1464	1.2963	39.865	4	2.1998	1.7352	17.409	4	1.9188	1.216	68.066	4	1.1464	1.2963	39.865	4	2.1998
E9PWW2;F6YC07;Q921T2-3;Q921T2-2;Q921T2;Q8BYU6	E9PWW2;F6YC07;Q921T2-3;Q921T2-2;Q921T2	3;3;3;3;3;1	3;3;3;3;3;1	3;3;3;3;3;1	Torsin-1A-interacting protein 1	Tor1aip1	>tr|E9PWW2|E9PWW2_MOUSE Torsin-1A-interacting protein 1 OS=Mus musculus GN=Tor1aip1 PE=2 SV=1;>tr|F6YC07|F6YC07_MOUSE Torsin-1A-interacting protein 1 (Fragment) OS=Mus musculus GN=Tor1aip1 PE=1 SV=1;>sp|Q921T2-3|TOIP1_MOUSE Isoform 3 of Torsin-1A-interacti	6	3	3	3	3	3	3	10	10	10	44.042	391	391;469;520;576;595;502	4.67				1	2					3	2.676E-06	1.8082	1.6543	57.288	3	1.9822	1.469	21.293	3	1.3429	0.92221	56.579	3	1.8082	1.6543	57.288	3	1.9822
Q3UK64;Q3V3T8;Q3UJ04;E9PWW9;E9Q4Y2;Q3UUS5	Q3UK64;Q3V3T8;Q3UJ04;E9PWW9;E9Q4Y2;Q3UUS5	2;2;2;2;2;1	2;2;2;2;2;1	2;2;2;2;2;1		Rsf1	>tr|Q3UK64|Q3UK64_MOUSE Putative uncharacterized protein (Fragment) OS=Mus musculus GN=Rsf1 PE=2 SV=1;>tr|Q3V3T8|Q3V3T8_MOUSE Putative uncharacterized protein (Fragment) OS=Mus musculus GN=Rsf1 PE=2 SV=1;>tr|Q3UJ04|Q3UJ04_MOUSE Putative uncharacterized pro	6	2	2	2	2	2	2	9.4	9.4	9.4	34.639	309	309;980;998;1426;1441;112	2		2								2	1.1841E-05	0.84812	0.8588	55.515	2	1.5005	1.2473	69.225	2	1.7692	1.2224	18.926	2	0.84812	0.8588	55.515	2	1.5005
Q3U0Y9;Q8BXN0;Q8BJG2;Q4FJQ2;E9PWY9;Q8C0C7;D6RIJ2	Q3U0Y9;Q8BXN0;Q8BJG2;Q4FJQ2;E9PWY9;Q8C0C7;D6RIJ2	3;3;3;3;3;3;2	3;3;3;3;3;3;2	3;3;3;3;3;3;2	Phenylalanine--tRNA ligase alpha subunit	Farsa	>tr|Q3U0Y9|Q3U0Y9_MOUSE Putative uncharacterized protein OS=Mus musculus PE=2 SV=1;>tr|Q8BXN0|Q8BXN0_MOUSE Putative uncharacterized protein OS=Mus musculus GN=Farsa PE=2 SV=1;>tr|Q8BJG2|Q8BJG2_MOUSE Putative uncharacterized protein OS=Mus musculus GN=Farsa	7	3	3	3	3	3	3	30.1	30.1	30.1	20.732	186	186;282;282;282;507;508;105	5					5					5	4.0384E-124	0.65383	0.7251	14.347	4	0.92719	0.78556	18.912	4	1.4635	1.1428	4.8836	4	0.65383	0.7251	14.347	4	0.92719
Q3TLM9;E9PX53;Q8K2V1;E9QPR5;E0CXK8;Q8K2V1-2;F6U5N5;E0CYV2;F6TLH3;Q9CXV4	Q3TLM9;E9PX53;Q8K2V1;E9QPR5;E0CXK8;Q8K2V1-2	4;4;4;4;2;2;1;1;1;1	4;4;4;4;2;2;1;1;1;1	4;4;4;4;2;2;1;1;1;1	Serine/threonine-protein phosphatase 4 regulatory subunit 1	Ppp4r1	>tr|Q3TLM9|Q3TLM9_MOUSE Putative uncharacterized protein OS=Mus musculus GN=Ppp4r1 PE=2 SV=1;>tr|E9PX53|E9PX53_MOUSE Serine/threonine-protein phosphatase 4 regulatory subunit 1 OS=Mus musculus GN=Ppp4r1 PE=2 SV=1;>sp|Q8K2V1|PP4R1_MOUSE Serine/threonine-pro	10	4	4	4	4	4	4	6.1	6.1	6.1	104.47	934	934;934;951;951;376;602;97;154;189;331	3			5							5	1.4071E-09	0.59161	0.61618	76.839	4	0.46891	0.40529	51.002	4	1.2477	0.97133	30.457	4	0.59161	0.61618	76.839	4	0.46891
E9PX70;Q60847-2;Q60847-5;Q60847;J3KMS9;Q60847-4;Q60847-3;Q3TNZ7	E9PX70;Q60847-2;Q60847-5;Q60847	32;32;32;32;14;14;14;4	32;32;32;32;14;14;14;4	32;32;32;32;14;14;14;4	Collagen alpha-1(XII) chain	Col12a1	>tr|E9PX70|E9PX70_MOUSE Collagen alpha-1(XII) chain OS=Mus musculus GN=Col12a1 PE=2 SV=1;>sp|Q60847-2|COCA1_MOUSE Isoform 2 of Collagen alpha-1(XII) chain OS=Mus musculus GN=Col12a1;>sp|Q60847-5|COCA1_MOUSE Isoform 5 of Collagen alpha-1(XII) chain OS=Mus m	8	32	32	32	32	32	32	13.4	13.4	13.4	333.73	3064	3064;3065;3068;3120;1900;1903;1958;633	1.3	30	13								43	1.4171E-98	5.7191	7.127	54.141	42	3.1594	2.4739	46.235	42	0.53988	0.33244	39.087	42	5.7191	7.127	54.141	42	3.1594
Q641N8;Q3TQK9;E9PXB7;Q8CFI0-3;Q8CFI0;Q80U03	Q641N8;Q3TQK9;E9PXB7;Q8CFI0-3;Q8CFI0;Q80U03	2;2;2;2;2;1	1;1;1;1;1;1	1;1;1;1;1;1	E3 ubiquitin-protein ligase;E3 ubiquitin-protein ligase NEDD4-like	Nedd4l	>tr|Q641N8|Q641N8_MOUSE E3 ubiquitin-protein ligase (Fragment) OS=Mus musculus GN=Nedd4l PE=2 SV=1;>tr|Q3TQK9|Q3TQK9_MOUSE E3 ubiquitin-protein ligase (Fragment) OS=Mus musculus GN=Nedd4l PE=2 SV=1;>tr|E9PXB7|E9PXB7_MOUSE E3 ubiquitin-protein ligase NEDD4-	6	2	1	1	2	1	1	2.3	1.1	1.1	101.63	875	875;896;976;984;1004;442	3			1							1	0.0003513	0.46233	0.51713	NaN	1	0.49523	0.40197	NaN	1	1.0937	0.88389	NaN	1	0.46233	0.51713	NaN	1	0.49523
E9PXB9;Z4YN86;Q9CQ85	E9PXB9;Z4YN86;Q9CQ85	2;2;2	2;2;2	2;2;2	Mitochondrial import inner membrane translocase subunit Tim22	Timm22	>tr|E9PXB9|E9PXB9_MOUSE Mitochondrial import inner membrane translocase subunit Tim22 OS=Mus musculus GN=Timm22 PE=2 SV=1;>tr|Z4YN86|Z4YN86_MOUSE Mitochondrial import inner membrane translocase subunit Tim22 (Fragment) OS=Mus musculus GN=Timm22 PE=4 SV=1;>	3	2	2	2	2	2	2	50	50	50	9.2296	90	90;116;194	9									2	2	4.5248E-08	1.4966	1.9464	114.87	2	0.98316	0.8849	15.512	2	0.65221	0.48672	99.829	2	1.4966	1.9464	114.87	2	0.98316
E9PXX7;Q91W90;Q3TEE8;Q3UWX1;Q3UBW8	E9PXX7;Q91W90;Q3TEE8;Q3UWX1;Q3UBW8	12;12;12;11;11	12;12;12;11;11	12;12;12;11;11	Thioredoxin domain-containing protein 5	Txndc5	>tr|E9PXX7|E9PXX7_MOUSE Thioredoxin domain-containing protein 5 OS=Mus musculus GN=Txndc5 PE=2 SV=1;>sp|Q91W90|TXND5_MOUSE Thioredoxin domain-containing protein 5 OS=Mus musculus GN=Txndc5 PE=1 SV=2;>tr|Q3TEE8|Q3TEE8_MOUSE Putative uncharacterized protein	5	12	12	12	12	12	12	39.8	39.8	39.8	38.532	344	344;417;417;280;417	6						20				20	0	1.2614	1.3996	43.558	20	2.1052	1.6487	21.396	20	1.6543	1.3118	44.23	19	1.2614	1.3996	43.558	20	2.1052
H3BJ35;H3BJ71;H3BKL6;H3BL19;Q3TZZ3;H3BJI6;H3BK44;E9PY90;Q8R311;H3BK48;E9Q3S2;H3BKH2;H3BJS0	H3BJ35;H3BJ71;H3BKL6;H3BL19;Q3TZZ3;H3BJI6;H3BK44;E9PY90;Q8R311;H3BK48;E9Q3S2;H3BKH2;H3BJS0	2;2;2;2;2;2;2;2;2;2;2;2;2	2;2;2;2;2;2;2;2;2;2;2;2;2	2;2;2;2;2;2;2;2;2;2;2;2;2	cTAGE family member 5	Ctage5	>tr|H3BJ35|H3BJ35_MOUSE cTAGE family member 5 (Fragment) OS=Mus musculus GN=Ctage5 PE=4 SV=1;>tr|H3BJ71|H3BJ71_MOUSE cTAGE family member 5 (Fragment) OS=Mus musculus GN=Ctage5 PE=2 SV=1;>tr|H3BKL6|H3BKL6_MOUSE cTAGE family member 5 OS=Mus musculus GN=Ctage	13	2	2	2	2	2	2	17.7	17.7	17.7	17.237	147	147;514;701;725;744;753;761;772;779;785;794;796;805	3			2							2	4.4251E-05	1.2834	1.2704	32.039	2	1.8909	1.503	11.067	2	1.4734	1.078	45.842	2	1.2834	1.2704	32.039	2	1.8909
E9Q2H8;E9PYA3;Q99KB8-2;Q99KB8;G5E8T9	E9Q2H8;E9PYA3;Q99KB8-2;Q99KB8;G5E8T9	1;1;1;1;1	1;1;1;1;1	1;1;1;1;1	Hydroxyacylglutathione hydrolase, mitochondrial	Hagh	>tr|E9Q2H8|E9Q2H8_MOUSE Hydroxyacylglutathione hydrolase, mitochondrial (Fragment) OS=Mus musculus GN=Hagh PE=1 SV=1;>tr|E9PYA3|E9PYA3_MOUSE Hydroxyacylglutathione hydrolase, mitochondrial (Fragment) OS=Mus musculus GN=Hagh PE=1 SV=1;>sp|Q99KB8-2|GLO2_MOUS	5	1	1	1	1	1	1	5.5	5.5	5.5	23.756	217	217;237;260;309;309	7							1			1	8.3104E-05	2.7485	2.7241	NaN	1	0.71823	0.52135	NaN	1	0.35309	0.24999	NaN	1	2.7485	2.7241	NaN	1	0.71823
E9PYB0	E9PYB0	9	1	1		Ahnak2	>tr|E9PYB0|E9PYB0_MOUSE Protein Ahnak2 (Fragment) OS=Mus musculus GN=Ahnak2 PE=1 SV=2	1	9	1	1	9	1	1	39.9	1.3	1.3	182.61	1738	1738	1	1									1	1.2139E-245	0.51849	0.48742	NaN	1	0.43574	0.33395	NaN	1	0.84041	0.56446	NaN	1	0.51849	0.48742	NaN	1	0.43574
P10711-2;Q3UWX7;Q3UPE0;P10711;E9PYD5	P10711-2;Q3UWX7;Q3UPE0;P10711;E9PYD5	1;1;1;1;1	1;1;1;1;1	1;1;1;1;1	Transcription elongation factor A protein 1	Tcea1	>sp|P10711-2|TCEA1_MOUSE Isoform 1 of Transcription elongation factor A protein 1 OS=Mus musculus GN=Tcea1;>tr|Q3UWX7|Q3UWX7_MOUSE Putative uncharacterized protein OS=Mus musculus GN=Tcea1 PE=2 SV=1;>tr|Q3UPE0|Q3UPE0_MOUSE Putative uncharacterized protein	5	1	1	1	1	1	1	4.9	4.9	4.9	29.929	266	266;301;301;301;312	7							1			1	0.0051015	0.22754	0.28076	NaN	1	0.70333	0.59555	NaN	1	3.091	2.1445	NaN	1	0.22754	0.28076	NaN	1	0.70333
Q6ZQM3;Q8C5C0;E9PYG9;Q3TCJ7;Q60710;F6TVP2;E9Q0K6;F8WJE0	Q6ZQM3;Q8C5C0;E9PYG9;Q3TCJ7;Q60710;F6TVP2;E9Q0K6;F8WJE0	1;1;1;1;1;1;1;1	1;1;1;1;1;1;1;1	1;1;1;1;1;1;1;1	SAM domain and HD domain-containing protein 1	Samhd1	>tr|Q6ZQM3|Q6ZQM3_MOUSE cDNA fis, clone TRACH3010757, highly similar to Interferon-gamma inducible protein MG11 OS=Mus musculus GN=Samhd1 PE=2 SV=1;>tr|Q8C5C0|Q8C5C0_MOUSE Putative uncharacterized protein OS=Mus musculus GN=Samhd1 PE=2 SV=1;>tr|E9PYG9|E9PY	8	1	1	1	1	1	1	6.2	6.2	6.2	47.214	404	404;551;582;620;627;631;651;658	4				1						1	3.3706E-10	0.88451	0.99651	NaN	1	0.89249	0.80335	NaN	1	1.0851	0.8887	NaN	1	0.88451	0.99651	NaN	1	0.89249
Q8VC94;Q9CXW4;E9PYL9;A2BH06;E9PZB3;D3Z3K1;D3YW69	Q8VC94;Q9CXW4;E9PYL9;A2BH06;E9PZB3;D3Z3K1;D3YW69	4;4;4;3;3;3;2	4;4;4;3;3;3;2	4;4;4;3;3;3;2	60S ribosomal protein L11	Rpl11;Gm10036;Gm5093;Gm10288;Gm7589	>tr|Q8VC94|Q8VC94_MOUSE Rpl11 protein OS=Mus musculus GN=Rpl11 PE=2 SV=1;>sp|Q9CXW4|RL11_MOUSE 60S ribosomal protein L11 OS=Mus musculus GN=Rpl11 PE=1 SV=4;>tr|E9PYL9|E9PYL9_MOUSE Uncharacterized protein OS=Mus musculus GN=Gm10036 PE=3 SV=1;>tr|A2BH06|A2BH	7	4	4	4	4	4	4	26.3	26.3	26.3	19.024	167	167;178;178;172;174;178;178	8								4		4	3.5979E-105	0.92183	1.0445	92.355	3	1.5234	1.1347	13.906	3	1.6164	1.1997	92.779	3	0.92183	1.0445	92.355	3	1.5234
E9PYT3;Q91YH5;Q91YH5-2	E9PYT3;Q91YH5;Q91YH5-2	5;5;3	5;5;3	5;5;3	Atlastin-3	Atl3	>tr|E9PYT3|E9PYT3_MOUSE Atlastin-3 OS=Mus musculus GN=Atl3 PE=2 SV=1;>sp|Q91YH5|ATLA3_MOUSE Atlastin-3 OS=Mus musculus GN=Atl3 PE=2 SV=1;>sp|Q91YH5-2|ATLA3_MOUSE Isoform 2 of Atlastin-3 OS=Mus musculus GN=Atl3	3	5	5	5	5	5	5	15.1	15.1	15.1	60.231	536	536;541;377	5.12					7	1				8	3.3273E-164	0.8707	0.98853	5.5954	7	1.4587	1.1792	11.162	7	1.6619	1.2375	10.208	7	0.8707	0.98853	5.5954	7	1.4587
E9PZ16;B1B0C7;Q05793;Q3UHH3;Q5RKM8;Q52KG8;Q2XQV0	E9PZ16;B1B0C7;Q05793;Q3UHH3	70;69;57;43;20;15;2	70;69;57;43;20;15;2	70;69;57;43;20;15;2	Basement membrane-specific heparan sulfate proteoglycan core protein;Endorepellin;LG3 peptide	Hspg2	>tr|E9PZ16|E9PZ16_MOUSE Basement membrane-specific heparan sulfate proteoglycan core protein OS=Mus musculus GN=Hspg2 PE=2 SV=1;>tr|B1B0C7|B1B0C7_MOUSE Basement membrane-specific heparan sulfate proteoglycan core protein OS=Mus musculus GN=Hspg2 PE=2 SV=1;	7	70	70	70	70	70	70	23.6	23.6	23.6	469.78	4383	4383;4375;3707;2672;1100;834;279	1.01	79	1								80	0	0.96635	1.4411	32.065	78	1.1814	0.9616	21.19	79	1.2294	0.65642	30.337	78	0.96635	1.4411	32.065	78	1.1814
Q3UKM2;E9PZ30;Q8K154	Q3UKM2;E9PZ30;Q8K154	1;1;1	1;1;1	1;1;1		Ugt2b34	>tr|Q3UKM2|Q3UKM2_MOUSE Putative uncharacterized protein OS=Mus musculus GN=Ugt2b34 PE=2 SV=1;>tr|E9PZ30|E9PZ30_MOUSE Protein Ugt2b34 OS=Mus musculus GN=Ugt2b34 PE=3 SV=1;>tr|Q8K154|Q8K154_MOUSE Protein Ugt2b34 OS=Mus musculus GN=Ugt2b34 PE=2 SV=1	3	1	1	1	1	1	1	3.2	3.2	3.2	50.132	440	440;440;532	5					1					1	0.010769	3.5162	3.593	NaN	1	5.0954	3.506	NaN	1	1.4491	0.99669	NaN	1	3.5162	3.593	NaN	1	5.0954
Q923D2;Q3U6G1;E9PZC3;E9PZC4	Q923D2;Q3U6G1;E9PZC3;E9PZC4	3;3;3;2	3;3;3;2	3;3;3;2	Flavin reductase (NADPH)	Blvrb	>sp|Q923D2|BLVRB_MOUSE Flavin reductase (NADPH) OS=Mus musculus GN=Blvrb PE=2 SV=3;>tr|Q3U6G1|Q3U6G1_MOUSE Biliverdin reductase B (Flavin reductase (NADPH)) OS=Mus musculus GN=Blvrb PE=2 SV=1;>tr|E9PZC3|E9PZC3_MOUSE Flavin reductase (NADPH) OS=Mus musculus	4	3	3	3	3	3	3	25.2	25.2	25.2	22.197	206	206;206;247;120	8								3		3	9.7891E-49	0.38432	0.43326	30.722	3	0.17841	0.15361	49.18	3	0.57675	0.44057	18.989	3	0.38432	0.43326	30.722	3	0.17841
G3X9T8;Q61147;G3X8Q5;E9PZD8;Q2F3J4;Q8BV37;G3UZ53;G3UXG1	G3X9T8;Q61147;G3X8Q5;E9PZD8	8;8;8;8;3;2;1;1	8;8;8;8;3;2;1;1	8;8;8;8;3;2;1;1	Ceruloplasmin	Cp	>tr|G3X9T8|G3X9T8_MOUSE Ceruloplasmin OS=Mus musculus GN=Cp PE=4 SV=1;>sp|Q61147|CERU_MOUSE Ceruloplasmin OS=Mus musculus GN=Cp PE=1 SV=2;>tr|G3X8Q5|G3X8Q5_MOUSE Ceruloplasmin OS=Mus musculus GN=Cp PE=4 SV=1;>tr|E9PZD8|E9PZD8_MOUSE Ceruloplasmin OS=Mus mus	8	8	8	8	8	8	8	8.1	8.1	8.1	121.08	1060	1060;1061;1085;1086;434;503;58;120	3			10							10	1.4863E-30	1.0593	1.122	21.063	7	1.0341	0.87738	29.256	7	0.97767	0.77939	32.442	7	1.0593	1.122	21.063	7	1.0341
E9PZJ8-2;E9PZJ8	E9PZJ8-2;E9PZJ8	1;1	1;1	1;1	Activating signal cointegrator 1 complex subunit 3	Ascc3	>sp|E9PZJ8-2|ASCC3_MOUSE Isoform 2 of Activating signal cointegrator 1 complex subunit 3 OS=Mus musculus GN=Ascc3;>sp|E9PZJ8|ASCC3_MOUSE Activating signal cointegrator 1 complex subunit 3 OS=Mus musculus GN=Ascc3 PE=1 SV=1	2	1	1	1	1	1	1	1.2	1.2	1.2	128.98	1128	1128;2198	2		2								2	0.0023702	0.91097	1.0183	NaN	1	0.9629	0.93986	NaN	1	1.057	0.78281	NaN	1	0.91097	1.0183	NaN	1	0.9629
E9PZK7;Q8BXL7	E9PZK7;Q8BXL7	1;1	1;1	1;1	ADP-ribosylation factor-related protein 1	Arfrp1	>tr|E9PZK7|E9PZK7_MOUSE ADP-ribosylation factor-related protein 1 OS=Mus musculus GN=Arfrp1 PE=2 SV=1;>sp|Q8BXL7|ARFRP_MOUSE ADP-ribosylation factor-related protein 1 OS=Mus musculus GN=Arfrp1 PE=2 SV=2	2	1	1	1	1	1	1	11.7	11.7	11.7	17.127	154	154;201	8								1		1	1.23E-05	3.7195	4.1616	NaN	1	1.8401	1.2893	NaN	1	0.56525	0.40755	NaN	1	3.7195	4.1616	NaN	1	1.8401
Q9CSS1;E9PZM7;Q6ZPE9;Q7TML8;Q810T0	Q9CSS1;E9PZM7;Q6ZPE9;Q7TML8;Q810T0	4;4;4;3;2	4;4;4;3;2	4;4;4;3;2		Scaf11	>tr|Q9CSS1|Q9CSS1_MOUSE Putative uncharacterized protein (Fragment) OS=Mus musculus GN=Scaf11 PE=2 SV=1;>tr|E9PZM7|E9PZM7_MOUSE Protein Scaf11 OS=Mus musculus GN=Scaf11 PE=1 SV=1;>tr|Q6ZPE9|Q6ZPE9_MOUSE MKIAA3013 protein (Fragment) OS=Mus musculus GN=Scaf1	5	4	4	4	4	4	4	4.9	4.9	4.9	128.74	1158	1158;1456;1461;434;314	2		4								4	4.724E-13	0.93629	1.0961	66.053	4	3.9231	3.9492	18.556	4	4.0103	3.0113	87.103	4	0.93629	1.0961	66.053	4	3.9231
Q9DAE1;Q3ULV1;E9Q3K1;E9PZN0;E9Q8I7	Q9DAE1;Q3ULV1;E9Q3K1;E9PZN0;E9Q8I7	1;1;1;1;1	1;1;1;1;1	1;1;1;1;1		Nfxl1	>tr|Q9DAE1|Q9DAE1_MOUSE Putative uncharacterized protein OS=Mus musculus GN=Nfxl1 PE=2 SV=1;>tr|Q3ULV1|Q3ULV1_MOUSE Putative uncharacterized protein OS=Mus musculus GN=Nfxl1 PE=2 SV=1;>tr|E9Q3K1|E9Q3K1_MOUSE Protein Nfxl1 (Fragment) OS=Mus musculus GN=Nfxl	5	1	1	1	1	1	1	5.8	5.8	5.8	23.538	223	223;223;346;500;918	3			1							1	0.0055496	0.45538	0.51966	NaN	1	0.25368	0.20617	NaN	1	0.89219	0.71003	NaN	1	0.45538	0.51966	NaN	1	0.25368
Q61387;Q3UDK5;Q3U7R2;Q99KD6;E9PZS8	Q61387;Q3UDK5;Q3U7R2;Q99KD6;E9PZS8	1;1;1;1;1	1;1;1;1;1	1;1;1;1;1	Cytochrome c oxidase subunit 7A-related protein, mitochondrial	Cox7a2l	>sp|Q61387|COX7R_MOUSE Cytochrome c oxidase subunit 7A-related protein, mitochondrial OS=Mus musculus GN=Cox7a2l PE=2 SV=1;>tr|Q3UDK5|Q3UDK5_MOUSE Putative uncharacterized protein OS=Mus musculus GN=Cox7a2l PE=4 SV=1;>tr|Q3U7R2|Q3U7R2_MOUSE Putative unchar	5	1	1	1	1	1	1	11.7	11.7	11.7	12.399	111	111;111;111;113;134	9									1	1	0.00034298	6.7674	8.8392	NaN	1	2.3176	1.9167	NaN	1	0.36798	0.26174	NaN	1	6.7674	8.8392	NaN	1	2.3176
E9PZW0;E9Q557;Q9CV95	E9PZW0;E9Q557	8;8;1	8;8;1	8;8;1	Desmoplakin	Dsp	>tr|E9PZW0|E9PZW0_MOUSE Desmoplakin OS=Mus musculus GN=Dsp PE=1 SV=1;>sp|E9Q557|DESP_MOUSE Desmoplakin OS=Mus musculus GN=Dsp PE=1 SV=1	3	8	8	8	8	8	8	4.5	4.5	4.5	261.42	2284	2284;2883;474	2.44		8				1				9	7.14E-15	0.42061	0.47108	41.893	9	1.0381	0.86476	53.348	9	2.1607	1.4515	83.485	9	0.42061	0.47108	41.893	9	1.0381
E9Q9E4;E9PZX7;Q9D193;Q8BP21;Q545C3;P30285	E9Q9E4;E9PZX7;Q9D193;Q8BP21;Q545C3;P30285	1;1;1;1;1;1	1;1;1;1;1;1	1;1;1;1;1;1	Cyclin-dependent kinase 4	Cdk4	>tr|E9Q9E4|E9Q9E4_MOUSE Cyclin-dependent kinase 4 (Fragment) OS=Mus musculus GN=Cdk4 PE=2 SV=1;>tr|E9PZX7|E9PZX7_MOUSE Cyclin-dependent kinase 4 (Fragment) OS=Mus musculus GN=Cdk4 PE=2 SV=1;>tr|Q9D193|Q9D193_MOUSE Putative uncharacterized protein OS=Mus mu	6	1	1	1	1	1	1	5.1	5.1	5.1	28.021	253	253;271;303;303;303;303	7							1			1	4.7094E-16	0.69518	0.78906	NaN	1	1.0004	0.89182	NaN	1	1.8161	1.4825	NaN	1	0.69518	0.78906	NaN	1	1.0004
E9Q035;P47758;Q542X6;F7BAE9;D3YYR8;F7CJN9;CON__Q2HJF0	E9Q035;P47758;Q542X6	19;13;12;2;1;1;1	19;13;12;2;1;1;1	13;13;12;0;0;0;0	Signal recognition particle receptor subunit beta	Gm20425;Srprb	>tr|E9Q035|E9Q035_MOUSE Protein Gm20425 OS=Mus musculus GN=Gm20425 PE=4 SV=1;>sp|P47758|SRPRB_MOUSE Signal recognition particle receptor subunit beta OS=Mus musculus GN=Srprb PE=1 SV=1;>tr|Q542X6|Q542X6_MOUSE Putative uncharacterized protein OS=Mus musculu	7	19	19	13	19	19	13	22	22	13.5	107.8	978	978;269;269;278;237;249;622	6.86				6				15		21	2.3609E-146	1.2633	1.3927	51.381	20	1.8503	1.3971	30.776	20	1.4192	0.97732	46.395	20	1.2633	1.3927	51.381	20	1.8503
E9Q6F4;F6QYF8;E9Q039;Q11011	E9Q6F4;F6QYF8;E9Q039;Q11011	1;1;1;1	1;1;1;1	1;1;1;1	Puromycin-sensitive aminopeptidase	Npepps	>tr|E9Q6F4|E9Q6F4_MOUSE Puromycin-sensitive aminopeptidase OS=Mus musculus GN=Npepps PE=1 SV=1;>tr|F6QYF8|F6QYF8_MOUSE Puromycin-sensitive aminopeptidase (Fragment) OS=Mus musculus GN=Npepps PE=1 SV=1;>tr|E9Q039|E9Q039_MOUSE Puromycin-sensitive aminopeptid	4	1	1	1	1	1	1	1.9	1.9	1.9	75.896	674	674;876;889;920	3			1							1	0.0021001	3.6513	3.4305	NaN	1	1.2175	0.8953	NaN	1	NaN	NaN	NaN	0	3.6513	3.4305	NaN	1	1.2175
Q3UT02;E9Q066;Q8BWW4;G3X9Q6;Q3T9Z3	Q3UT02;E9Q066;Q8BWW4;G3X9Q6;Q3T9Z3	2;2;2;2;1	2;2;2;2;1	2;2;2;2;1	La-related protein 4	Larp4	>tr|Q3UT02|Q3UT02_MOUSE Putative uncharacterized protein OS=Mus musculus GN=Larp4 PE=2 SV=1;>tr|E9Q066|E9Q066_MOUSE La-related protein 4 OS=Mus musculus GN=Larp4 PE=2 SV=1;>sp|Q8BWW4|LARP4_MOUSE La-related protein 4 OS=Mus musculus GN=Larp4 PE=2 SV=2;>tr|G	5	2	2	2	2	2	2	4.4	4.4	4.4	73.436	660	660;718;719;719;215	3			2							2	2.2992E-05	1.065	1.0891	21.669	2	1.4639	1.1322	2.1324	2	1.4315	1.0784	47.015	2	1.065	1.0891	21.669	2	1.4639
Q5M8R8;Q5FWB6;P14869;E9Q070;D3YVM5;S4R1N1;O89073	Q5M8R8;Q5FWB6;P14869;E9Q070;D3YVM5;S4R1N1	8;8;8;8;6;6;1	8;8;8;8;6;6;1	8;8;8;8;6;6;1	60S acidic ribosomal protein P0	Rplp0;Gm8730	>tr|Q5M8R8|Q5M8R8_MOUSE Ribosomal protein, large, P0 OS=Mus musculus GN=Rplp0 PE=2 SV=1;>tr|Q5FWB6|Q5FWB6_MOUSE MCG17387, isoform CRA_a OS=Mus musculus GN=Rplp0 PE=2 SV=1;>sp|P14869|RLA0_MOUSE 60S acidic ribosomal protein P0 OS=Mus musculus GN=Rplp0 PE=1 S	7	8	8	8	8	8	8	36.6	36.6	36.6	34.216	317	317;317;317;317;145;221;131	7							12			12	6.7365E-109	0.73293	0.79584	61.493	12	1.3343	1.0363	16.09	12	1.71	1.2693	59.574	12	0.73293	0.79584	61.493	12	1.3343
E9Q0S6;Q3U0Q9;Q7TSV1;Q8C323;Q8C6V6;Q5SSZ5-2;Q9DBT6;Q7TPM8;Q8CGB6-2;Q8CGB6-4;Q8CGB6;Q8CGB6-3	E9Q0S6;Q3U0Q9;Q7TSV1	3;2;2;1;1;1;1;1;1;1;1;1	3;2;2;1;1;1;1;1;1;1;1;1	2;1;1;1;1;0;0;0;0;0;0;0		Tns1	>tr|E9Q0S6|E9Q0S6_MOUSE Protein Tns1 OS=Mus musculus GN=Tns1 PE=1 SV=1;>tr|Q3U0Q9|Q3U0Q9_MOUSE Putative uncharacterized protein (Fragment) OS=Mus musculus GN=Tns1 PE=2 SV=1;>tr|Q7TSV1|Q7TSV1_MOUSE Tns1 protein (Fragment) OS=Mus musculus GN=Tns1 PE=2 SV=1	12	3	3	2	3	3	2	2.4	2.4	1.7	201.38	1888	1888;749;806;104;222;550;624;624;1377;1400;1400;1407	2		3								3	1.4057E-11	0.27229	0.3216	34.543	3	0.38172	0.33275	90.979	3	1.7642	1.2691	117.11	3	0.27229	0.3216	34.543	3	0.38172
E9Q0W5;G3X9I1;Q91VU0;G5E911;Q6NSU0;E9Q6F0;E9Q8C5	E9Q0W5;G3X9I1;Q91VU0;G5E911;Q6NSU0	6;6;6;6;6;2;1	6;6;6;6;6;2;1	6;6;6;6;6;2;1	Protein FAM3C	Fam3c	>tr|E9Q0W5|E9Q0W5_MOUSE Protein FAM3C (Fragment) OS=Mus musculus GN=Fam3c PE=2 SV=1;>tr|G3X9I1|G3X9I1_MOUSE DNA segment, Chr 6, Wayne State University 176, expressed, isoform CRA_a OS=Mus musculus GN=Fam3c PE=4 SV=1;>sp|Q91VU0|FAM3C_MOUSE Protein FAM3C OS=	7	6	6	6	6	6	6	50	50	50	16.519	152	152;197;227;247;311;110;99	8								9		9	3.1378E-20	1.4726	1.6794	67.894	9	2.0432	1.5156	15.225	9	1.3766	1.0449	69.408	9	1.4726	1.6794	67.894	9	2.0432
Q8C298;E9Q179;Q8C5Q4;D3YV30;D3YUN1	Q8C298;E9Q179;Q8C5Q4;D3YV30;D3YUN1	2;2;2;1;1	2;2;2;1;1	2;2;2;1;1	G-rich sequence factor 1	Grsf1	>tr|Q8C298|Q8C298_MOUSE Putative uncharacterized protein (Fragment) OS=Mus musculus GN=Grsf1 PE=2 SV=1;>tr|E9Q179|E9Q179_MOUSE G-rich sequence factor 1 OS=Mus musculus GN=Grsf1 PE=1 SV=1;>sp|Q8C5Q4|GRSF1_MOUSE G-rich sequence factor 1 OS=Mus musculus GN=Gr	5	2	2	2	2	2	2	8.1	8.1	8.1	39.472	344	344;362;479;57;137	6						3				3	4.4534E-09	1.3053	1.4835	22.541	3	1.4266	1.2343	9.5478	3	1.1183	0.91586	16.637	3	1.3053	1.4835	22.541	3	1.4266
Q9CPV4-3;E9Q197;Q9CPV4-2;Q9CPV4;F6ZTG3;E9Q055;E9Q2R6;F7BB55;Q7TMP4	Q9CPV4-3;E9Q197;Q9CPV4-2;Q9CPV4;F6ZTG3	4;4;4;4;3;1;1;1;1	4;4;4;4;3;1;1;1;1	4;4;4;4;3;1;1;1;1	Glyoxalase domain-containing protein 4	Glod4	>sp|Q9CPV4-3|GLOD4_MOUSE Isoform 3 of Glyoxalase domain-containing protein 4 OS=Mus musculus GN=Glod4;>tr|E9Q197|E9Q197_MOUSE Glyoxalase domain-containing protein 4 OS=Mus musculus GN=Glod4 PE=1 SV=1;>sp|Q9CPV4-2|GLOD4_MOUSE Isoform 2 of Glyoxalase domain-	9	4	4	4	4	4	4	18.3	18.3	18.3	30.77	279	279;279;291;298;212;61;66;97;107	7							4			4	3.9617E-18	0.59997	0.61669	7.5763	4	0.68503	0.54544	11.086	4	1.1775	0.83094	18.675	4	0.59997	0.61669	7.5763	4	0.68503
Q8C2A3;Q3UNN1;O55131;E9Q9F5;E9Q1G8;Q5DTS3;Q3UGE0;Q8C752	Q8C2A3;Q3UNN1;O55131;E9Q9F5;E9Q1G8;Q5DTS3	17;17;17;17;17;14;4;3	17;17;17;17;17;14;4;3	17;17;17;17;17;14;4;3	Septin-7	Sept7	>tr|Q8C2A3|Q8C2A3_MOUSE Putative uncharacterized protein OS=Mus musculus GN=Sept7 PE=2 SV=1;>tr|Q3UNN1|Q3UNN1_MOUSE Putative uncharacterized protein OS=Mus musculus GN=Sept7 PE=2 SV=1;>sp|O55131|SEPT7_MOUSE Septin-7 OS=Mus musculus GN=Sept7 PE=1 SV=1;>tr|E	8	17	17	17	17	17	17	38.8	38.8	38.8	48.754	418	418;418;436;437;437;391;155;126	5.96					2	22	1			25	0	1.0391	1.1538	57.427	24	1.0116	0.8113	56.927	24	0.94513	0.73063	17.936	24	1.0391	1.1538	57.427	24	1.0116
E9Q1S3;Q8C1E4;Q01405	E9Q1S3;Q8C1E4;Q01405	5;5;5	3;3;3	3;3;3	Protein transport protein Sec23A	Sec23a	>tr|E9Q1S3|E9Q1S3_MOUSE Protein transport protein Sec23A OS=Mus musculus GN=Sec23a PE=2 SV=1;>tr|Q8C1E4|Q8C1E4_MOUSE Putative uncharacterized protein OS=Mus musculus GN=Sec23a PE=2 SV=1;>sp|Q01405|SC23A_MOUSE Protein transport protein Sec23A OS=Mus musculu	3	5	3	3	5	3	3	9.8	5.4	5.4	82.955	736	736;765;765	4				5						5	2.2197E-40	0.90483	0.91056	14.292	5	1.3441	1.1071	13.829	5	1.699	1.3628	11.498	5	0.90483	0.91056	14.292	5	1.3441
Q8CCM0;Q6PHZ2-2;Q6PHZ2-4;Q6PHZ2;Q6PHZ2-5;E9Q1V9;E9Q1T1;F6ZIE1;E9QAJ4;D6RDQ8;Q8C8X9;E9PXV3;E9Q1W0	Q8CCM0;Q6PHZ2-2;Q6PHZ2-4;Q6PHZ2;Q6PHZ2-5;E9Q1V9;E9Q1T1;F6ZIE1;E9QAJ4;D6RDQ8;Q8C8X9;E9PXV3;E9Q1W0	2;2;2;2;2;2;2;1;1;1;1;1;1	2;2;2;2;2;2;2;1;1;1;1;1;1	2;2;2;2;2;2;2;1;1;1;1;1;1	Calcium/calmodulin-dependent protein kinase type II subunit delta	Camk2d	>tr|Q8CCM0|Q8CCM0_MOUSE Calcium/calmodulin-dependent protein kinase type II subunit delta OS=Mus musculus GN=Camk2d PE=1 SV=1;>sp|Q6PHZ2-2|KCC2D_MOUSE Isoform 2 of Calcium/calmodulin-dependent protein kinase type II subunit delta OS=Mus musculus GN=Camk2d;	13	2	2	2	2	2	2	8	8	8	40.677	361	361;478;492;499;512;512;533;129;142;147;282;488;489	6						3				3	6.4326E-27	0.5411	0.53099	32.516	3	0.59837	0.44602	25.783	3	1.7527	1.2455	44.999	3	0.5411	0.53099	32.516	3	0.59837
E9Q1V3;O35435;Q3UET5;F6TCT7;Q8BMJ0	E9Q1V3;O35435;Q3UET5;F6TCT7;Q8BMJ0	2;2;1;1;1	2;2;1;1;1	2;2;1;1;1	Dihydroorotate dehydrogenase (quinone), mitochondrial	Dhodh	>tr|E9Q1V3|E9Q1V3_MOUSE Dihydroorotate dehydrogenase (quinone), mitochondrial OS=Mus musculus GN=Dhodh PE=2 SV=1;>sp|O35435|PYRD_MOUSE Dihydroorotate dehydrogenase (quinone), mitochondrial OS=Mus musculus GN=Dhodh PE=2 SV=2;>tr|Q3UET5|Q3UET5_MOUSE Putative	5	2	2	2	2	2	2	8.7	8.7	8.7	30.325	277	277;395;145;167;290	6						2				2	1.3997E-07	1.6955	1.9314	11.149	2	1.9997	1.7424	22.702	2	1.2168	0.99623	16.331	2	1.6955	1.9314	11.149	2	1.9997
Q9D920;E9Q2W8	Q9D920;E9Q2W8	2;2	2;2	2;2	Loss of heterozygosity 12 chromosomal region 1 protein homolog	Loh12cr1	>sp|Q9D920|L12R1_MOUSE Loss of heterozygosity 12 chromosomal region 1 protein homolog OS=Mus musculus GN=Loh12cr1 PE=2 SV=1;>tr|E9Q2W8|E9Q2W8_MOUSE Loss of heterozygosity 12 chromosomal region 1 protein homolog OS=Mus musculus GN=Loh12cr1 PE=2 SV=1	2	2	2	2	2	2	2	12.8	12.8	12.8	22.12	195	195;196	8								2		2	1.2123E-05	1.4335	1.6734	51.069	2	1.3886	0.97896	28.54	2	1.1386	0.82392	0.72107	2	1.4335	1.6734	51.069	2	1.3886
Q3UZJ7;Q6P7V9;E9Q2X6;Q8CG47;Q3U763;Q3UR81	Q3UZJ7;Q6P7V9;E9Q2X6;Q8CG47;Q3U763	6;6;6;6;3;1	6;6;6;6;3;1	6;6;6;6;3;1	Structural maintenance of chromosomes protein;Structural maintenance of chromosomes protein 4	Smc4	>tr|Q3UZJ7|Q3UZJ7_MOUSE Putative uncharacterized protein (Fragment) OS=Mus musculus GN=Smc4 PE=2 SV=1;>tr|Q6P7V9|Q6P7V9_MOUSE Structural maintenance of chromosomes protein OS=Mus musculus GN=Smc4 PE=2 SV=1;>tr|E9Q2X6|E9Q2X6_MOUSE Structural maintenance of	6	6	6	6	6	6	6	15.5	15.5	15.5	51.401	451	451;1216;1261;1286;337;189	2		6								6	1.5785E-15	0.62892	0.74005	24.964	6	1.2597	1.087	26.351	6	1.9861	1.419	27.446	6	0.62892	0.74005	24.964	6	1.2597
E9Q355-6;E9Q355-4	E9Q355-6;E9Q355-4	1;1	1;1	1;1			>sp|E9Q355-6|CTSG1_MOUSE Isoform 6 of Cation channel sperm-associated protein subunit gamma 1 OS=Mus musculus GN=Catsperg1;>sp|E9Q355-4|CTSG1_MOUSE Isoform 4 of Cation channel sperm-associated protein subunit gamma 1 OS=Mus musculus GN=Catsperg1	2	1	1	1	1	1	1	8.3	8.3	8.3	21.892	192	192;216	6						1				1	0.011996	3.6974	4.0318	NaN	1	4.9169	4.3304	NaN	1	1.3298	1.0222	NaN	1	3.6974	4.0318	NaN	1	4.9169
Q69ZN7;E9Q390;B9EK95;Q69ZN7-4;Q69ZN7-2;Q69ZN7-3;Q9ESD7-3;E9QL12;E9PXU9;Q9ESD7;E9Q423;Q9ESD7-2	Q69ZN7;E9Q390;B9EK95;Q69ZN7-4	80;80;78;70;38;10;2;2;2;2;2;2	80;80;78;70;38;10;2;2;2;2;2;2	80;80;78;70;38;10;2;2;2;2;2;2	Myoferlin	Myof	>sp|Q69ZN7|MYOF_MOUSE Myoferlin OS=Mus musculus GN=Myof PE=1 SV=2;>tr|E9Q390|E9Q390_MOUSE Myoferlin OS=Mus musculus GN=Myof PE=1 SV=2;>tr|B9EK95|B9EK95_MOUSE Myof protein OS=Mus musculus GN=Myof PE=2 SV=1;>sp|Q69ZN7-4|MYOF_MOUSE Isoform 4 of Myoferlin OS=M	12	80	80	80	80	80	80	47.1	47.1	47.1	233.32	2048	2048;2048;2061;1823;921;292;2069;2082;2083;2090;2099;2100	2	1	124	1							126	0	1.0036	1.0983	42.557	122	2.0534	1.801	29.24	123	2.04	1.3754	50.829	123	1.0036	1.0983	42.557	122	2.0534
Q80WR0;E9Q3G8	Q80WR0;E9Q3G8	1;1	1;1	1;1		Nup153	>tr|Q80WR0|Q80WR0_MOUSE Nucleoporin 153 OS=Mus musculus GN=Nup153 PE=2 SV=1;>tr|E9Q3G8|E9Q3G8_MOUSE Protein Nup153 OS=Mus musculus GN=Nup153 PE=1 SV=1	2	1	1	1	1	1	1	0.8	0.8	0.8	152.07	1462	1462;1462	2		1								1	0.0038081	0.61269	0.72146	NaN	1	3.4769	2.9719	NaN	1	5.6102	4.1267	NaN	1	0.61269	0.72146	NaN	1	3.4769
E9Q3L2;F6Y9T6;Q6DIC7;F6WIX7	E9Q3L2;F6Y9T6;Q6DIC7	4;3;3;1	4;3;3;1	4;3;3;1		Pi4ka	>tr|E9Q3L2|E9Q3L2_MOUSE Protein Pi4ka OS=Mus musculus GN=Pi4ka PE=1 SV=1;>tr|F6Y9T6|F6Y9T6_MOUSE Protein Pi4ka (Fragment) OS=Mus musculus GN=Pi4ka PE=4 SV=2;>tr|Q6DIC7|Q6DIC7_MOUSE Phosphatidylinositol 4-kinase, catalytic, alpha polypeptide OS=Mus musculus	4	4	4	4	4	4	4	2.3	2.3	2.3	231.35	2044	2044;319;2044;74	2		4								4	3.5632E-09	1.1648	1.1448	38.712	4	0.94369	0.82977	23.56	4	1.1957	0.85288	43.165	4	1.1648	1.1448	38.712	4	0.94369
E9Q4G8;E9Q3Q6;Q61490;Q54AJ5;F6QH25	E9Q4G8;E9Q3Q6;Q61490;Q54AJ5;F6QH25	3;3;3;3;2	3;3;3;3;2	3;3;3;3;2	CD166 antigen	Alcam	>tr|E9Q4G8|E9Q4G8_MOUSE CD166 antigen OS=Mus musculus GN=Alcam PE=2 SV=1;>tr|E9Q3Q6|E9Q3Q6_MOUSE CD166 antigen OS=Mus musculus GN=Alcam PE=2 SV=1;>sp|Q61490|CD166_MOUSE CD166 antigen OS=Mus musculus GN=Alcam PE=1 SV=3;>tr|Q54AJ5|Q54AJ5_MOUSE MuSC OS=Mus mu	5	3	3	3	3	3	3	10.5	10.5	10.5	61.9	555	555;570;583;583;345	3.2			4	1						5	1.9609E-13	0.65446	0.70777	90.569	3	0.95082	0.71244	48.205	3	1.1152	0.82155	44.093	3	0.65446	0.70777	90.569	3	0.95082
E9Q983;E9Q3Z5;Q8K4L3;E3VVQ8;Q8K4L2;Q7TMJ2;F6R6A4;Q99KQ8;Q3TTX5;Q7TN21	E9Q983;E9Q3Z5;Q8K4L3;E3VVQ8;Q8K4L2;Q7TMJ2;F6R6A4	8;8;8;7;7;6;5;2;2;1	8;8;8;7;7;6;5;2;2;1	8;8;8;7;7;6;5;2;2;1	Supervillin	Svil	>tr|E9Q983|E9Q983_MOUSE Supervillin OS=Mus musculus GN=Svil PE=1 SV=1;>tr|E9Q3Z5|E9Q3Z5_MOUSE Supervillin OS=Mus musculus GN=Svil PE=1 SV=1;>sp|Q8K4L3|SVIL_MOUSE Supervillin OS=Mus musculus GN=Svil PE=1 SV=1;>tr|E3VVQ8|E3VVQ8_MOUSE Supervillin muscle-speci	10	8	8	8	8	8	8	6.2	6.2	6.2	198.53	1766	1766;2056;2170;1766;2031;1103;749;558;685;137	2		8								8	8.1271E-44	1.5553	1.5423	55.043	7	1.8569	1.5744	28.141	7	1.1344	0.75958	67.946	7	1.5553	1.5423	55.043	7	1.8569
E9Q411;Q8BUH3;Q3UJX6;Q6PGH6;Q80XK8;Q6GQV6	E9Q411;Q8BUH3;Q3UJX6;Q6PGH6;Q80XK8;Q6GQV6	2;1;1;1;1;1	2;1;1;1;1;1	2;1;1;1;1;1		Nbas	>tr|E9Q411|E9Q411_MOUSE Protein Nbas OS=Mus musculus GN=Nbas PE=1 SV=1;>tr|Q8BUH3|Q8BUH3_MOUSE Putative uncharacterized protein (Fragment) OS=Mus musculus GN=Nbas PE=2 SV=1;>tr|Q3UJX6|Q3UJX6_MOUSE Putative uncharacterized protein (Fragment) OS=Mus musculus	6	2	2	2	2	2	2	1.1	1.1	1.1	265.77	2356	2356;375;904;1323;1709;1866	2		2								2	2.4978E-08	0.80965	0.95159	NaN	1	2.2367	1.9074	NaN	1	2.8038	2.0599	NaN	1	0.80965	0.95159	NaN	1	2.2367
G5E8R0;E9Q453;G5E8R2;G5E8R1;E9Q456;E9Q455;E9Q452;Q8BSH3;Q8BP43;Q564G1;Q545Y3;P58771-2;P58771;E9Q450;E9Q448;B7ZNL3;E9Q454;F8WID5	G5E8R0;E9Q453;G5E8R2;G5E8R1;E9Q456;E9Q455;E9Q452;Q8BSH3;Q8BP43;Q564G1;Q545Y3;P58771-2;P58771;E9Q450;E9Q448;B7ZNL3;E9Q454;F8WID5	5;5;5;5;5;5;4;4;4;4;4;4;4;4;4;4;4;4	2;2;2;2;2;2;1;1;1;1;1;1;1;1;1;1;1;1	2;2;2;2;2;2;1;1;1;1;1;1;1;1;1;1;1;1	Tropomyosin alpha-1 chain	Tpm1	>tr|G5E8R0|G5E8R0_MOUSE Tropomyosin 1, alpha, isoform CRA_i OS=Mus musculus GN=Tpm1 PE=3 SV=1;>tr|E9Q453|E9Q453_MOUSE Tropomyosin alpha-1 chain OS=Mus musculus GN=Tpm1 PE=2 SV=1;>tr|G5E8R2|G5E8R2_MOUSE Tropomyosin 1, alpha, isoform CRA_k OS=Mus musculus GN	18	5	2	2	5	2	2	16.7	9.4	9.4	28.343	245	245;245;248;248;248;251;281;284;284;284;284;284;284;284;284;284;287;326	8								2		2	8.8476E-15	1.0447	1.2288	17.186	2	0.73593	0.61326	22.825	2	0.77734	0.59435	25.395	2	1.0447	1.2288	17.186	2	0.73593
Q32MG2-3;Q32MG2-2;E9Q4B1;Q32MG2	Q32MG2-3;Q32MG2-2;E9Q4B1;Q32MG2	1;1;1;1	1;1;1;1	1;1;1;1	Spermatid-associated protein	Spert	>sp|Q32MG2-3|SPERT_MOUSE Isoform 3 of Spermatid-associated protein OS=Mus musculus GN=Spert;>sp|Q32MG2-2|SPERT_MOUSE Isoform 2 of Spermatid-associated protein OS=Mus musculus GN=Spert;>tr|E9Q4B1|E9Q4B1_MOUSE Spermatid-associated protein OS=Mus musculus GN=	4	1	1	1	1	1	1	4.1	4.1	4.1	42.734	368	368;410;419;446	3			1							1	0.0083744	NaN	NaN	NaN	0	1.2527	1.0733	NaN	1	1.4707	1.1324	NaN	1	NaN	NaN	NaN	0	1.2527
E9Q4K7;O35063;Q6A029	E9Q4K7	3;1;1	3;1;1	3;1;1		Kif13b	>tr|E9Q4K7|E9Q4K7_MOUSE Protein Kif13b OS=Mus musculus GN=Kif13b PE=1 SV=1	3	3	3	3	3	3	3	2	2	2	204.57	1843	1843;160;810	2		3								3	1.1743E-10	0.85861	0.83681	111.64	3	1.068	0.86148	57.592	3	1.1282	0.82951	103.46	3	0.85861	0.83681	111.64	3	1.068
Q3TJS8;Q8C2Z6;E9Q4M4;Q9DA45;Q91VN4	Q3TJS8;Q8C2Z6;E9Q4M4;Q9DA45;Q91VN4	1;1;1;1;1	1;1;1;1;1	1;1;1;1;1	Coiled-coil-helix-coiled-coil-helix domain-containing protein 6, mitochondrial	Chchd6	>tr|Q3TJS8|Q3TJS8_MOUSE Putative uncharacterized protein OS=Mus musculus GN=Chchd6 PE=2 SV=1;>tr|Q8C2Z6|Q8C2Z6_MOUSE Putative uncharacterized protein OS=Mus musculus GN=Chchd6 PE=2 SV=1;>tr|E9Q4M4|E9Q4M4_MOUSE Coiled-coil-helix-coiled-coil-helix domain-con	5	1	1	1	1	1	1	5.3	5.3	5.3	24.619	227	227;236;245;258;273	7							1			1	0.0010871	1.2081	1.1967	NaN	1	2.7561	2.0201	NaN	1	2.2813	1.6276	NaN	1	1.2081	1.1967	NaN	1	2.7561
E9Q4P1;Q5DTX9;Q8R3I5;D3YWG9;D3Z057;Q9DAD3	E9Q4P1;Q5DTX9;Q8R3I5	6;6;5;1;1;1	6;6;5;1;1;1	6;6;5;1;1;1		Wdfy1	>tr|E9Q4P1|E9Q4P1_MOUSE Protein Wdfy1 OS=Mus musculus GN=Wdfy1 PE=1 SV=1;>tr|Q5DTX9|Q5DTX9_MOUSE MKIAA1435 protein (Fragment) OS=Mus musculus GN=Wdfy1 PE=2 SV=1;>tr|Q8R3I5|Q8R3I5_MOUSE Wdfy1 protein OS=Mus musculus GN=Wdfy1 PE=2 SV=1	6	6	6	6	6	6	6	16.8	16.8	16.8	46.217	410	410;411;307;75;182;187	6						7				7	4.2371E-23	1.7312	1.9623	52.363	6	1.6566	1.5265	14.283	6	0.9247	0.72979	62.983	6	1.7312	1.9623	52.363	6	1.6566
Q8C414;Q3U4Y4;O70566;Q6W4W7;E9Q4U7;K4PWM5	Q8C414;Q3U4Y4;O70566;Q6W4W7;E9Q4U7;K4PWM5	3;3;3;3;3;3	3;3;3;3;3;3	3;3;3;3;3;3	Protein diaphanous homolog 2	Diap2;Diaph2	>tr|Q8C414|Q8C414_MOUSE Putative uncharacterized protein (Fragment) OS=Mus musculus GN=Diap2 PE=2 SV=1;>tr|Q3U4Y4|Q3U4Y4_MOUSE Putative uncharacterized protein OS=Mus musculus GN=Diap2 PE=2 SV=1;>sp|O70566|DIAP2_MOUSE Protein diaphanous homolog 2 OS=Mus mu	6	3	3	3	3	3	3	4.9	4.9	4.9	94.251	824	824;949;1098;1102;1102;1109	3			3							3	7.9128E-08	1.1789	1.2988	51.01	3	1.7455	1.5633	59.914	3	1.4856	1.2276	16.258	3	1.1789	1.2988	51.01	3	1.7455
E9Q555;F7A6H4;Q8CI06;Q69ZG7	E9Q555;F7A6H4	25;25;1;1	25;25;1;1	25;25;1;1	E3 ubiquitin-protein ligase RNF213	Rnf213	>sp|E9Q555|RN213_MOUSE E3 ubiquitin-protein ligase RNF213 OS=Mus musculus GN=Rnf213 PE=2 SV=1;>tr|F7A6H4|F7A6H4_MOUSE E3 ubiquitin-protein ligase RNF213 OS=Mus musculus GN=Rnf213 PE=2 SV=2	4	25	25	25	25	25	25	6.6	6.6	6.6	584.49	5150	5150;5152;439;876	1	26									26	1.5344E-77	0.77171	1.0699	29.42	25	1.1395	0.92915	19.359	25	1.5502	0.92378	23.006	25	0.77171	1.0699	29.42	25	1.1395
P46735-2;E9QNH6;E9Q580;P46735;Q7TQD7;Q3UEQ4;Q3TTZ3;D3YV80;O88329;Q3TEP4	P46735-2;E9QNH6;E9Q580;P46735;Q7TQD7;Q3UEQ4;Q3TTZ3	7;7;7;7;7;6;6;3;2;1	7;7;7;7;7;6;6;3;2;1	7;7;7;7;7;6;6;3;2;1	Unconventional myosin-Ib	Myo1b	>sp|P46735-2|MYO1B_MOUSE Isoform 2 of Unconventional myosin-Ib OS=Mus musculus GN=Myo1b;>tr|E9QNH6|E9QNH6_MOUSE Unconventional myosin-Ib OS=Mus musculus GN=Myo1b PE=2 SV=1;>tr|E9Q580|E9Q580_MOUSE Unconventional myosin-Ib OS=Mus musculus GN=Myo1b PE=2 SV=1;	10	7	7	7	7	7	7	10.6	10.6	10.6	125.02	1078	1078;1078;1084;1107;1136;854;916;299;1043;216	3			8							8	3.2795E-51	1.6787	1.792	14.141	8	1.8712	1.5391	19.507	8	0.97781	0.77074	21.19	8	1.6787	1.792	14.141	8	1.8712
E9Q5B5;O08528;E9Q9M6;Q3TCB2;E9Q3Z4;Q08EC2;E9Q8S8;Q3TVQ4;Q3TRM8;Q3TQE0;Q3TBG9;Q149C8	E9Q5B5;O08528	19;19;2;1;1;1;1;1;1;1;1;1	18;18;2;1;1;1;1;1;1;1;1;1	17;17;2;1;1;1;1;1;1;1;1;1	Hexokinase-2	Hk2	>tr|E9Q5B5|E9Q5B5_MOUSE Hexokinase-2 OS=Mus musculus GN=Hk2 PE=2 SV=1;>sp|O08528|HXK2_MOUSE Hexokinase-2 OS=Mus musculus GN=Hk2 PE=2 SV=1	12	19	18	17	19	18	17	28.9	27.7	26.4	99.213	889	889;917;43;867;867;877;877;922;922;922;922;922	3.33			20	10						30	1.6872E-155	1.4326	1.5748	45.39	30	1.5734	1.2288	18.769	30	1.0909	0.85447	45.915	30	1.4326	1.5748	45.39	30	1.5734
E9Q5B6;F6ZV59;Q60668-4;G5E8G0;Q60668-3;Q60668-2;G3X9W0;Q60668;F6SHF3;Q3UXC8	E9Q5B6;F6ZV59;Q60668-4;G5E8G0;Q60668-3;Q60668-2;G3X9W0;Q60668;F6SHF3;Q3UXC8	2;2;2;2;2;2;2;2;1;1	2;2;2;2;2;2;2;2;1;1	2;2;2;2;2;2;2;2;1;1	Heterogeneous nuclear ribonucleoprotein D0	Hnrnpd	>tr|E9Q5B6|E9Q5B6_MOUSE Heterogeneous nuclear ribonucleoprotein D0 (Fragment) OS=Mus musculus GN=Hnrnpd PE=1 SV=1;>tr|F6ZV59|F6ZV59_MOUSE Heterogeneous nuclear ribonucleoprotein D0 (Fragment) OS=Mus musculus GN=Hnrnpd PE=1 SV=1;>sp|Q60668-4|HNRPD_MOUSE Iso	10	2	2	2	2	2	2	22.4	22.4	22.4	12.139	107	107;216;287;287;306;336;336;355;150;194	6						6				6	2.2539E-12	1.7629	1.6439	30.261	6	2.1862	1.5748	13.131	6	1.0872	0.76405	34.148	6	1.7629	1.6439	30.261	6	2.1862
Q3UBB6;Q8CE21;Q3U6W2;Q3UI16;Q3TKZ9;E9Q5C9;Q6ZQK6	Q3UBB6;Q8CE21;Q3U6W2;Q3UI16;Q3TKZ9;E9Q5C9;Q6ZQK6	2;2;2;2;2;2;2	2;2;2;2;2;2;2	2;2;2;2;2;2;2		Nolc1	>tr|Q3UBB6|Q3UBB6_MOUSE Putative uncharacterized protein OS=Mus musculus GN=Nolc1 PE=2 SV=1;>tr|Q8CE21|Q8CE21_MOUSE Putative uncharacterized protein OS=Mus musculus GN=Nolc1 PE=2 SV=1;>tr|Q3U6W2|Q3U6W2_MOUSE Putative uncharacterized protein OS=Mus musculus	7	2	2	2	2	2	2	3.3	3.3	3.3	69.006	662	662;700;700;701;701;702;703	3			2							2	0.00015116	0.7856	0.81304	0.17401	2	3.2912	2.5413	39.107	2	3.9605	2.9359	45.842	2	0.7856	0.81304	0.17401	2	3.2912
E9Q5G3;Q05DU6;Q9CXV7	E9Q5G3	11;5;1	11;5;1	11;5;1		Kif23	>sp|E9Q5G3|KIF23_MOUSE Kinesin-like protein KIF23 OS=Mus musculus GN=Kif23 PE=1 SV=1	3	11	11	11	11	11	11	16.8	16.8	16.8	108.77	953	953;563;495	3.13			13	2						15	6.8602E-41	0.41698	0.46621	31.508	15	0.59792	0.46112	19.773	15	1.3492	0.94202	33.928	15	0.41698	0.46621	31.508	15	0.59792
E9Q5Q0;Q3TYH7;Q3TGG2;Q7TQH0-3;Q7TQH0;Q7TQH0-2	E9Q5Q0;Q3TYH7;Q3TGG2;Q7TQH0-3;Q7TQH0;Q7TQH0-2	2;2;2;2;2;2	2;2;2;2;2;2	2;2;2;2;2;2	Ataxin-2-like protein	Atxn2l	>tr|E9Q5Q0|E9Q5Q0_MOUSE Ataxin-2-like protein (Fragment) OS=Mus musculus GN=Atxn2l PE=1 SV=2;>tr|Q3TYH7|Q3TYH7_MOUSE Putative uncharacterized protein OS=Mus musculus GN=Atxn2l PE=2 SV=1;>tr|Q3TGG2|Q3TGG2_MOUSE Ataxin-2-like protein OS=Mus musculus GN=Atxn2	6	2	2	2	2	2	2	2.9	2.9	2.9	92.071	863	863;890;994;1043;1049;1074	3			3							3	1.1046E-13	0.85778	0.94244	44.783	3	1.1844	0.89442	8.3746	3	1.3808	0.9418	32.215	3	0.85778	0.94244	44.783	3	1.1844
Q924C6;Q6NV59;E9Q600;Q8CET3;Q8CEU1	Q924C6;Q6NV59;E9Q600	3;3;3;1;1	3;3;3;1;1	3;3;3;1;1	Lysyl oxidase homolog 4	Loxl4	>sp|Q924C6|LOXL4_MOUSE Lysyl oxidase homolog 4 OS=Mus musculus GN=Loxl4 PE=2 SV=2;>tr|Q6NV59|Q6NV59_MOUSE Lysyl oxidase-like 4 OS=Mus musculus GN=Loxl4 PE=2 SV=1;>tr|E9Q600|E9Q600_MOUSE Lysyl oxidase homolog 4 OS=Mus musculus GN=Loxl4 PE=2 SV=1	5	3	3	3	3	3	3	7.5	7.5	7.5	84.778	757	757;757;758;26;669	4				3						3	3.6724E-15	0.44595	0.4626	24.824	3	0.49879	0.4273	10.243	3	1.0006	0.80777	13.29	3	0.44595	0.4626	24.824	3	0.49879
E9Q616;Q6UL10;A0PJF4;Q61484;A0JLR7;Q8BKS2;Q8VDN3;Q8CGE7;Q6UIL4;Q8BRB8;Q3UYW8;G5E8K8;Q8R2L7;Q8CEX7	E9Q616	92;40;37;26;23;22;22;13;13;9;2;1;1;1	92;40;37;26;23;22;22;13;13;9;2;1;1;1	92;40;37;26;23;22;22;13;13;9;2;1;1;1		Ahnak	>tr|E9Q616|E9Q616_MOUSE Protein Ahnak OS=Mus musculus GN=Ahnak PE=1 SV=1	14	92	92	92	92	92	92	39.7	39.7	39.7	604.25	5656	5656;2106;1564;1231;1069;939;1024;665;677;520;130;150;173;176	1.47	113	39	11	1	2		1			167	0	0.98424	0.95012	54.913	164	1.1441	0.90551	23.204	165	1.2786	0.83997	58.467	164	0.98424	0.95012	54.913	164	1.1441
Q8C123;G3V011;Q8CG29;Q811E7;P70248;E9Q634	Q8C123;G3V011;Q8CG29;Q811E7;P70248;E9Q634	1;1;1;1;1;1	1;1;1;1;1;1	1;1;1;1;1;1	Unconventional myosin-If;Unconventional myosin-Ie	Myo1e;Myo1f	>tr|Q8C123|Q8C123_MOUSE Putative uncharacterized protein OS=Mus musculus GN=Myo1e PE=2 SV=1;>tr|G3V011|G3V011_MOUSE Unconventional myosin-If OS=Mus musculus GN=Myo1f PE=2 SV=1;>tr|Q8CG29|Q8CG29_MOUSE Myosin IF OS=Mus musculus GN=Myo1f PE=1 SV=1;>tr|Q811E7|	6	1	1	1	1	1	1	2.7	2.7	2.7	73.161	639	639;785;1098;1098;1099;1107	3			1							1	2.4337E-06	1.5813	1.7603	NaN	1	1.3416	1.0293	NaN	1	1.5123	1.026	NaN	1	1.5813	1.7603	NaN	1	1.3416
Q8CG14;Q3T9K7;Q14DT6;E9Q6C2;E0CZE7;Q8CFG8;W4VSN5	Q8CG14;Q3T9K7;Q14DT6;E9Q6C2;E0CZE7;Q8CFG8;W4VSN5	2;2;2;2;1;1;1	2;2;2;2;1;1;1	2;2;2;2;1;1;1	Complement C1s-A subcomponent;Complement C1s-A subcomponent heavy chain;Complement C1s-A subcomponent light chain;Complement C1s-B subcomponent;Complement C1s-B subcomponent heavy chain;Complement C1s-B subcomponent light chain	C1sa;C1s;C1sb	>sp|Q8CG14|CS1A_MOUSE Complement C1s-A subcomponent OS=Mus musculus GN=C1sa PE=2 SV=2;>tr|Q3T9K7|Q3T9K7_MOUSE Putative uncharacterized protein OS=Mus musculus GN=C1s1 PE=2 SV=1;>tr|Q14DT6|Q14DT6_MOUSE Complement component 1, s subcomponent OS=Mus musculus	7	2	2	2	2	2	2	3.8	3.8	3.8	76.857	688	688;688;694;694;136;688;694	4				2						2	1.2961E-15	1.905	1.7465	32.84	2	2.7677	1.9871	5.8237	2	1.4529	1.0268	35.966	2	1.905	1.7465	32.84	2	2.7677
Q14CF8;Q3UF45;Q8BIR5;E9Q6K3	Q14CF8;Q3UF45;Q8BIR5;E9Q6K3	1;1;1;1	1;1;1;1	1;1;1;1		Pibf1	>tr|Q14CF8|Q14CF8_MOUSE Pibf1 protein OS=Mus musculus GN=Pibf1 PE=2 SV=1;>tr|Q3UF45|Q3UF45_MOUSE Putative uncharacterized protein OS=Mus musculus GN=Pibf1 PE=2 SV=1;>tr|Q8BIR5|Q8BIR5_MOUSE Progesterone immunomodulatory binding factor 1 OS=Mus musculus GN=P	4	1	1	1	1	1	1	2.4	2.4	2.4	44.193	372	372;406;505;756	7							1			1	0.0015894	0.77319	0.76754	NaN	1	1.1882	0.8935	NaN	1	1.4533	0.9818	NaN	1	0.77319	0.76754	NaN	1	1.1882
E9Q6M6;Q9D6M3	E9Q6M6;Q9D6M3	1;1	1;1	1;1	Mitochondrial glutamate carrier 1	Slc25a22	>tr|E9Q6M6|E9Q6M6_MOUSE Mitochondrial glutamate carrier 1 OS=Mus musculus GN=Slc25a22 PE=2 SV=1;>sp|Q9D6M3|GHC1_MOUSE Mitochondrial glutamate carrier 1 OS=Mus musculus GN=Slc25a22 PE=1 SV=1	2	1	1	1	1	1	1	6.6	6.6	6.6	24.64	229	229;323	7							1			1	9.9872E-22	0.93179	1.0383	NaN	1	1.2498	1.1028	NaN	1	1.3252	1.0694	NaN	1	0.93179	1.0383	NaN	1	1.2498
Q8BKH0;I6L967;E9Q6Q4;Q3TPS9;Q3TLU4;Q3TA69;E9Q912	Q8BKH0;I6L967;E9Q6Q4;Q3TPS9;Q3TLU4;Q3TA69;E9Q912	1;1;1;1;1;1;1	1;1;1;1;1;1;1	1;1;1;1;1;1;1		Rap1gds1	>tr|Q8BKH0|Q8BKH0_MOUSE Putative uncharacterized protein OS=Mus musculus PE=2 SV=1;>tr|I6L967|I6L967_MOUSE Rap1gds1 protein OS=Mus musculus GN=Rap1gds1 PE=2 SV=1;>tr|E9Q6Q4|E9Q6Q4_MOUSE Protein Rap1gds1 OS=Mus musculus GN=Rap1gds1 PE=2 SV=1;>tr|Q3TPS9|Q3TP	7	1	1	1	1	1	1	2.8	2.8	2.8	59.168	544	544;558;558;607;607;607;607	6						1				1	0.008674	1.4851	1.5281	NaN	1	1.3584	1.004	NaN	1	0.86567	0.60426	NaN	1	1.4851	1.5281	NaN	1	1.3584
E9Q6R3;O08547;Q3UZ06	E9Q6R3;O08547;Q3UZ06	7;7;6	7;7;6	7;7;6	Vesicle-trafficking protein SEC22b	Sec22b	>tr|E9Q6R3|E9Q6R3_MOUSE Vesicle-trafficking protein SEC22b OS=Mus musculus GN=Sec22b PE=1 SV=1;>sp|O08547|SC22B_MOUSE Vesicle-trafficking protein SEC22b OS=Mus musculus GN=Sec22b PE=1 SV=3;>tr|Q3UZ06|Q3UZ06_MOUSE Putative uncharacterized protein OS=Mus mus	3	7	7	7	7	7	7	51.2	51.2	51.2	18.922	166	166;215;166	8								7		7	1.134E-86	1.2519	1.5885	14.779	7	2.0063	1.6416	15.889	7	1.4097	1.077	21.433	7	1.2519	1.5885	14.779	7	2.0063
E9Q6R7;O08614;Q3UYS4;Q6P6L2;Q810I5;Q61636;Q3TR59;Q8C7R5;Q9D1Z0;Q91YF0	E9Q6R7;O08614	63;57;12;12;11;11;10;5;3;1	63;57;12;12;11;11;10;5;3;1	63;57;12;12;11;11;10;5;3;1		Utrn	>tr|E9Q6R7|E9Q6R7_MOUSE Protein Utrn OS=Mus musculus GN=Utrn PE=1 SV=1;>tr|O08614|O08614_MOUSE Cytoskeletal protein OS=Mus musculus GN=Utrn PE=2 SV=1	10	63	63	63	63	63	63	23.4	23.4	23.4	392.7	3430	3430;3429;727;732;732;987;718;270;208;26	1.17	65	13								78	0	1.5524	2.2	53.654	75	1.7641	1.4556	26.744	76	1.1355	0.63077	48.556	75	1.5524	2.2	53.654	75	1.7641
E9Q740;F8VQC1;Q3UZL8;A0PJ97;A0JLN1;Q9CS54;Q3UU23	E9Q740;F8VQC1;Q3UZL8;A0PJ97;A0JLN1;Q9CS54;Q3UU23	4;4;3;3;3;2;2	4;4;3;3;3;2;2	4;4;3;3;3;2;2	Signal recognition particle subunit SRP72	Srp72	>tr|E9Q740|E9Q740_MOUSE Signal recognition particle subunit SRP72 OS=Mus musculus GN=Srp72 PE=1 SV=1;>tr|F8VQC1|F8VQC1_MOUSE Signal recognition particle subunit SRP72 OS=Mus musculus GN=Srp72 PE=1 SV=1;>tr|Q3UZL8|Q3UZL8_MOUSE Putative uncharacterized prote	7	4	4	4	4	4	4	9.5	9.5	9.5	67.928	610	610;671;553;559;559;197;282	4				4						4	1.9486E-10	1.0026	0.94797	52.404	4	1.4272	1.0562	27.186	4	1.551	1.0785	41.236	4	1.0026	0.94797	52.404	4	1.4272
E9Q7A5;E9Q8R5;Q99JY4;Q8CF50	E9Q7A5;E9Q8R5;Q99JY4;Q8CF50	2;2;2;1	2;2;2;1	2;2;2;1	TraB domain-containing protein	Trabd	>tr|E9Q7A5|E9Q7A5_MOUSE TraB domain-containing protein (Fragment) OS=Mus musculus GN=Trabd PE=2 SV=2;>tr|E9Q8R5|E9Q8R5_MOUSE TraB domain-containing protein OS=Mus musculus GN=Trabd PE=2 SV=1;>sp|Q99JY4|TRABD_MOUSE TraB domain-containing protein OS=Mus musc	4	2	2	2	2	2	2	11.1	11.1	11.1	26.323	234	234;320;376;320	4.5		1					1			2	4.5788E-06	1.5301	1.5066	33.902	2	1.5164	1.2841	6.0489	2	0.9159	0.68371	59.999	2	1.5301	1.5066	33.902	2	1.5164
Q8BS84;Q8R2U9;Q8CET8;Q69ZG5;E9Q7E2	Q8BS84;Q8R2U9;Q8CET8;Q69ZG5;E9Q7E2	1;1;1;1;1	1;1;1;1;1	1;1;1;1;1		Arid2	>tr|Q8BS84|Q8BS84_MOUSE Putative uncharacterized protein OS=Mus musculus GN=Arid2 PE=2 SV=1;>tr|Q8R2U9|Q8R2U9_MOUSE Arid2 protein OS=Mus musculus GN=Arid2 PE=2 SV=1;>tr|Q8CET8|Q8CET8_MOUSE Putative uncharacterized protein OS=Mus musculus GN=Arid2 PE=2 SV=1	5	1	1	1	1	1	1	1.8	1.8	1.8	60.36	569	569;841;1000;1161;1828	2		1								1	0.0050371	0.54753	0.50708	NaN	1	1.0815	0.86593	NaN	1	1.9753	1.3352	NaN	1	0.54753	0.50708	NaN	1	1.0815
Q80Y35;E9Q7G0;Q3TH77;F6ZQA3;Q91W16;Q3UNM2;Q99KG8	Q80Y35;E9Q7G0	36;36;11;8;7;7;1	36;36;11;8;7;7;1	36;36;11;8;7;7;1		Numa1	>tr|Q80Y35|Q80Y35_MOUSE Nuclear mitotic apparatus protein 1 OS=Mus musculus GN=Numa1 PE=2 SV=1;>tr|E9Q7G0|E9Q7G0_MOUSE Protein Numa1 OS=Mus musculus GN=Numa1 PE=1 SV=1	7	36	36	36	36	36	36	24.8	24.8	24.8	235.66	2094	2094;2094;744;741;499;741;235	2		44								44	1.774E-286	1.0919	1.1165	67.101	42	2.4384	2.0241	19.538	42	2.7026	1.8106	68.049	42	1.0919	1.1165	67.101	42	2.4384
Q3TML3;Q3TSU6;E9Q7N5;Q8R2Q4-3;Q8R2Q4-2;Q8R2Q4;Q8C1C2;E0CY79	Q3TML3;Q3TSU6;E9Q7N5;Q8R2Q4-3;Q8R2Q4-2;Q8R2Q4;Q8C1C2	5;5;5;5;5;5;3;1	5;5;5;5;5;5;3;1	5;5;5;5;5;5;3;1	Ribosome-releasing factor 2, mitochondrial	Gfm2	>tr|Q3TML3|Q3TML3_MOUSE Putative uncharacterized protein OS=Mus musculus GN=Gfm2 PE=2 SV=1;>tr|Q3TSU6|Q3TSU6_MOUSE Putative uncharacterized protein OS=Mus musculus GN=Gfm2 PE=2 SV=1;>tr|E9Q7N5|E9Q7N5_MOUSE Ribosome-releasing factor 2, mitochondrial OS=Mus	8	5	5	5	5	5	5	10.6	10.6	10.6	75.482	682	682;724;741;752;777;779;543;244	4				6						6	1.4793E-11	1.2512	1.373	23.902	6	1.2371	1.0644	31.497	6	0.92033	0.74164	25.283	6	1.2512	1.373	23.902	6	1.2371
E9Q7U2;Q8CGU1	E9Q7U2;Q8CGU1	3;3	3;3	3;3	Calcium-binding and coiled-coil domain-containing protein 1	Calcoco1	>tr|E9Q7U2|E9Q7U2_MOUSE Calcium-binding and coiled-coil domain-containing protein 1 OS=Mus musculus GN=Calcoco1 PE=2 SV=1;>sp|Q8CGU1|CACO1_MOUSE Calcium-binding and coiled-coil domain-containing protein 1 OS=Mus musculus GN=Calcoco1 PE=1 SV=2	2	3	3	3	3	3	3	6.3	6.3	6.3	70.932	633	633;691	4				3						3	2.4364E-05	0.20735	0.20332	106.2	3	0.16409	0.13768	11.652	3	0.79355	0.54542	99.209	3	0.20735	0.20332	106.2	3	0.16409
F7AA45;Q0VGU9;Q8VH51-3;E9Q8F0;Q3UXT6;Q8VH51-2;Q3U313;Q8VH51;B7ZD61	F7AA45;Q0VGU9;Q8VH51-3;E9Q8F0;Q3UXT6;Q8VH51-2;Q3U313;Q8VH51;B7ZD61	2;2;2;2;2;2;2;2;1	2;2;2;2;2;2;2;2;1	2;2;2;2;2;2;2;2;1	RNA-binding protein 39	Rbm39	>tr|F7AA45|F7AA45_MOUSE RNA-binding protein 39 (Fragment) OS=Mus musculus GN=Rbm39 PE=4 SV=1;>tr|Q0VGU9|Q0VGU9_MOUSE Rbm39 protein OS=Mus musculus GN=Rbm39 PE=2 SV=1;>sp|Q8VH51-3|RBM39_MOUSE Isoform 3 of RNA-binding protein 39 OS=Mus musculus GN=Rbm39;>tr|	9	2	2	2	2	2	2	10.3	10.3	10.3	33.828	311	311;367;368;415;521;524;524;530;273	5					4					4	2.4439E-14	0.83478	0.8568	24.468	4	1.3019	1.055	16.356	4	1.5466	1.0961	29.24	4	0.83478	0.8568	24.468	4	1.3019
G3X9V2;P30999;E9Q8Z6;E9Q8Z8;P30999-2;P30999-3;E9Q8Z5;E9Q986;D3Z7H6;Q3TPD1;E9Q907;E9Q905;E9Q8Z4;E9Q8Z9;D3Z2H2;E9Q901;E9Q904;E9Q906;E9Q903;D3Z2H7;Q3UF77	G3X9V2;P30999;E9Q8Z6;E9Q8Z8;P30999-2;P30999-3;E9Q8Z5;E9Q986;D3Z7H6;Q3TPD1;E9Q907;E9Q905;E9Q8Z4;E9Q8Z9;D3Z2H2;E9Q901;E9Q904;E9Q906;E9Q903;D3Z2H7	13;13;13;13;12;12;12;11;11;11;11;11;11;11;11;11;11;10;10;8;5	13;13;13;13;12;12;12;11;11;11;11;11;11;11;11;11;11;10;10;8;5	13;13;13;13;12;12;12;11;11;11;11;11;11;11;11;11;11;10;10;8;5	Catenin delta-1	Ctnnd1	>tr|G3X9V2|G3X9V2_MOUSE Catenin (Cadherin associated protein), delta 1, isoform CRA_a OS=Mus musculus GN=Ctnnd1 PE=1 SV=1;>sp|P30999|CTND1_MOUSE Catenin delta-1 OS=Mus musculus GN=Ctnnd1 PE=1 SV=2;>tr|E9Q8Z6|E9Q8Z6_MOUSE Catenin delta-1 OS=Mus musculus GN=	21	13	13	13	13	13	13	17.5	17.5	17.5	104.1	932	932;938;961;967;911;917;940;830;837;839;860;866;868;878;884;907;913;839;892;609;370	3.12			14	2						16	8.2912E-80	0.80714	0.83758	43.343	16	1.0655	0.88024	20.058	16	1.2668	1.0004	39.648	16	0.80714	0.83758	43.343	16	1.0655
E9Q933;Q8BK08;Z4YN74	E9Q933;Q8BK08;Z4YN74	2;2;1	2;2;1	2;2;1	Transmembrane protein 11, mitochondrial	Tmem11	>tr|E9Q933|E9Q933_MOUSE Transmembrane protein 11, mitochondrial OS=Mus musculus GN=Tmem11 PE=2 SV=1;>sp|Q8BK08|TMM11_MOUSE Transmembrane protein 11, mitochondrial OS=Mus musculus GN=Tmem11 PE=2 SV=1;>tr|Z4YN74|Z4YN74_MOUSE Transmembrane protein 11, mitocho	3	2	2	2	2	2	2	13.6	13.6	13.6	19.808	176	176;190;125	8.5								1	1	2	8.4654E-34	0.49015	0.60697	23.816	2	0.69876	0.59407	6.2951	2	1.6008	1.1827	35.25	2	0.49015	0.60697	23.816	2	0.69876
E9Q9M5;Q3UJD6-2;J3KMM1;Q3UJD6	E9Q9M5;Q3UJD6-2;J3KMM1;Q3UJD6	1;1;1;1	1;1;1;1	1;1;1;1	Ubiquitin carboxyl-terminal hydrolase;Ubiquitin carboxyl-terminal hydrolase 19	Usp19	>tr|E9Q9M5|E9Q9M5_MOUSE Ubiquitin carboxyl-terminal hydrolase OS=Mus musculus GN=Usp19 PE=2 SV=1;>sp|Q3UJD6-2|UBP19_MOUSE Isoform 2 of Ubiquitin carboxyl-terminal hydrolase 19 OS=Mus musculus GN=Usp19;>tr|J3KMM1|J3KMM1_MOUSE Ubiquitin carboxyl-terminal hyd	4	1	1	1	1	1	1	0.9	0.9	0.9	143.45	1299	1299;1323;1324;1360	2		1								1	0.0077225	0.4944	0.57924	NaN	1	1.1872	1.0121	NaN	1	2.4013	1.7551	NaN	1	0.4944	0.57924	NaN	1	1.1872
Q8VCQ8;E9QA16;E9Q0M9;S4R1T7;D3Z6I7;E9QA15;Q3UGC3;Q3TUS1;E9Q9F3;Q7TMN5;F6RGN9;F6ZAW1;F6QLP8;F6T2Z7;Q8VD79	Q8VCQ8;E9QA16;E9Q0M9;S4R1T7;D3Z6I7;E9QA15;Q3UGC3;Q3TUS1;E9Q9F3	12;12;11;10;10;10;9;6;6;5;3;3;3;3;2	12;12;11;10;10;10;9;6;6;5;3;3;3;3;2	12;12;11;10;10;10;9;6;6;5;3;3;3;3;2		Cald1	>tr|Q8VCQ8|Q8VCQ8_MOUSE Caldesmon 1 OS=Mus musculus GN=Cald1 PE=1 SV=1;>tr|E9QA16|E9QA16_MOUSE Protein Cald1 OS=Mus musculus GN=Cald1 PE=1 SV=1;>tr|E9Q0M9|E9Q0M9_MOUSE Protein Cald1 OS=Mus musculus GN=Cald1 PE=1 SV=1;>tr|S4R1T7|S4R1T7_MOUSE Protein Cald1 O	15	12	12	12	12	12	12	30.4	30.4	30.4	60.452	530	530;536;534;534;554;768;387;220;253;187;137;211;274;354;321	4				15						15	1.2299E-68	0.61092	0.70382	69.242	15	1.0669	0.87476	13.622	15	1.6282	1.1844	64.202	15	0.61092	0.70382	69.242	15	1.0669
E9QAS4;Q6PDQ2;E9QAS5;Q5DTP7;Q99JM0;Q3U582;Q8BM83;F6WR45;E9PYU4;A2A8L1;E9PYL1;Q3UFM8;F7C528;E9Q614;B1AR17;Q6IQY9;Q8BL30	E9QAS4;Q6PDQ2;E9QAS5;Q5DTP7;Q99JM0;Q3U582;Q8BM83	16;16;16;16;10;8;8;5;5;5;5;2;2;2;2;1;1	16;16;16;16;10;8;8;5;5;5;5;2;2;2;2;1;1	16;16;16;16;10;8;8;5;5;5;5;2;2;2;2;1;1	Chromodomain-helicase-DNA-binding protein 4	Chd4	>tr|E9QAS4|E9QAS4_MOUSE Chromodomain-helicase-DNA-binding protein 4 OS=Mus musculus GN=Chd4 PE=1 SV=1;>sp|Q6PDQ2|CHD4_MOUSE Chromodomain-helicase-DNA-binding protein 4 OS=Mus musculus GN=Chd4 PE=1 SV=1;>tr|E9QAS5|E9QAS5_MOUSE Chromodomain-helicase-DNA-bind	17	16	16	16	16	16	16	11.8	11.8	11.8	216.37	1902	1902;1915;1922;1945;829;895;1045;444;1915;1946;1952;240;1886;2021;2055;49;239	2		22								22	1.1267E-162	1.1236	1.2481	37.155	18	4.935	4.2212	34.578	18	4.4338	3.0357	49.466	18	1.1236	1.2481	37.155	18	4.935
Q9CZM2;Q5M8Q0;Q3U7D2;E9QAZ2;E9Q1X1;B8JKK2	Q9CZM2;Q5M8Q0;Q3U7D2;E9QAZ2;E9Q1X1	6;6;6;6;3;2	6;6;6;6;3;2	6;6;6;6;3;2	60S ribosomal protein L15;Ribosomal protein L15	Rpl15;Gm10020;Gm8420	>sp|Q9CZM2|RL15_MOUSE 60S ribosomal protein L15 OS=Mus musculus GN=Rpl15 PE=2 SV=4;>tr|Q5M8Q0|Q5M8Q0_MOUSE Ribosomal protein L15 OS=Mus musculus GN=Rpl15 PE=2 SV=1;>tr|Q3U7D2|Q3U7D2_MOUSE Ribosomal protein L15 OS=Mus musculus GN=Rpl15 PE=2 SV=1;>tr|E9QAZ2|	6	6	6	6	6	6	6	32.8	32.8	32.8	24.146	204	204;204;204;204;204;107	6.6	2							8		10	1.1666E-37	0.83327	1.0431	14.605	10	1.3681	1.128	14.625	10	1.5988	1.1134	20.249	10	0.83327	1.0431	14.605	10	1.3681
Q91VS7;Q53ZD4;E9QJW0;D3YVR3;D3YU60	Q91VS7;Q53ZD4;E9QJW0;D3YVR3;D3YU60	2;2;2;1;1	2;2;2;1;1	2;2;2;1;1	Microsomal glutathione S-transferase 1	Mgst1	>sp|Q91VS7|MGST1_MOUSE Microsomal glutathione S-transferase 1 OS=Mus musculus GN=Mgst1 PE=1 SV=3;>tr|Q53ZD4|Q53ZD4_MOUSE Microsomal glutathione S-transferase 1 OS=Mus musculus GN=Mgst1 PE=2 SV=1;>tr|E9QJW0|E9QJW0_MOUSE Microsomal glutathione S-transferase	5	2	2	2	2	2	2	18.1	18.1	18.1	17.551	155	155;155;229;91;102	9									3	3	3.5839E-40	1.4811	2.0039	1.6522	3	1.6499	1.386	30.451	3	1.0748	0.78297	30.217	3	1.4811	2.0039	1.6522	3	1.6499
Q5XG71;E9QK83;Q3ULE2	Q5XG71;E9QK83	5;5;1	5;5;1	5;5;1	Small subunit processome component 20 homolog	Utp20	>sp|Q5XG71|UTP20_MOUSE Small subunit processome component 20 homolog OS=Mus musculus GN=Utp20 PE=2 SV=2;>tr|E9QK83|E9QK83_MOUSE Small subunit processome component 20 homolog OS=Mus musculus GN=Utp20 PE=2 SV=1	3	5	5	5	5	5	5	2.3	2.3	2.3	317.74	2788	2788;2789;903	2		5								5	1.4058E-11	3.4251	3.2715	41.771	4	3.636	2.8917	13.008	4	1.2187	0.80659	42.331	4	3.4251	3.2715	41.771	4	3.636
Q8BMG7;E9QKE4;Q8BYZ6;Q8BMG7-2;Q3UEY3	Q8BMG7;E9QKE4	3;3;1;1;1	3;3;1;1;1	3;3;1;1;1	Rab3 GTPase-activating protein non-catalytic subunit	Rab3gap2	>sp|Q8BMG7|RBGPR_MOUSE Rab3 GTPase-activating protein non-catalytic subunit OS=Mus musculus GN=Rab3gap2 PE=1 SV=2;>tr|E9QKE4|E9QKE4_MOUSE Rab3 GTPase-activating protein non-catalytic subunit OS=Mus musculus GN=Rab3gap2 PE=1 SV=1	5	3	3	3	3	3	3	2.6	2.6	2.6	152.53	1366	1366;1387;183;298;468	3			3							3	1.558E-09	1.1155	0.93222	35.165	3	1.1947	0.85768	34.903	3	1.0869	0.75849	7.9283	3	1.1155	0.93222	35.165	3	1.1947
Q3U9V4;P62880;E9QKR0;D3Z1T4;D3Z1M1;D3YZX3;E9PWM7;Q3U2F9;Q3TY18;Q3THF3;P29387;Q8BMQ1;Q61011;Q54AE3	Q3U9V4;P62880;E9QKR0;D3Z1T4;D3Z1M1;D3YZX3	7;7;7;5;5;5;3;2;2;2;2;1;1;1	4;4;4;3;3;2;2;1;1;1;1;0;0;0	4;4;4;3;3;2;2;1;1;1;1;0;0;0	Guanine nucleotide-binding protein G(I)/G(S)/G(T) subunit beta-2	Gnb2	>tr|Q3U9V4|Q3U9V4_MOUSE Guanine nucleotide binding protein, beta 2, isoform CRA_a OS=Mus musculus GN=Gnb2 PE=2 SV=1;>sp|P62880|GBB2_MOUSE Guanine nucleotide-binding protein G(I)/G(S)/G(T) subunit beta-2 OS=Mus musculus GN=Gnb2 PE=1 SV=3;>tr|E9QKR0|E9QKR0_M	14	7	4	4	7	4	4	25	16.8	16.8	37.331	340	340;340;382;188;227;296;240;340;340;340;340;296;340;340	7							6			6	5.5477E-216	1.1033	1.2437	12.553	6	0.98273	0.92022	10.424	6	0.88553	0.72744	6.4864	6	1.1033	1.2437	12.553	6	0.98273
Q4G0B8;E9QKZ2;Q91YE6;E0CXB2;E0CY46;F6TLX3;Q69ZP1;F6UT58	Q4G0B8;E9QKZ2;Q91YE6	9;9;9;4;3;3;3;2	9;9;9;4;3;3;3;2	9;9;9;4;3;3;3;2	Importin-9	Ipo9	>tr|Q4G0B8|Q4G0B8_MOUSE Importin 9 OS=Mus musculus GN=Ipo9 PE=2 SV=1;>tr|E9QKZ2|E9QKZ2_MOUSE Importin-9 OS=Mus musculus GN=Ipo9 PE=2 SV=1;>sp|Q91YE6|IPO9_MOUSE Importin-9 OS=Mus musculus GN=Ipo9 PE=1 SV=3	8	9	9	9	9	9	9	13.3	13.3	13.3	115.89	1040	1040;1040;1041;655;55;171;238;52	3			12							12	4.3465E-150	0.39614	0.43403	60.306	11	0.77529	0.60644	25.648	11	1.8662	1.465	49.452	11	0.39614	0.43403	60.306	11	0.77529
E9QL13;Q8C2Q3-2;Q3U6A2;Q8C2Q3;Q62019;J3QN51;J3QPT3;B0LM42;F7BGR7	E9QL13;Q8C2Q3-2;Q3U6A2;Q8C2Q3;Q62019	3;3;3;3;2;1;1;1;1	3;3;3;3;2;1;1;1;1	3;3;3;3;2;1;1;1;1	RNA-binding protein 14	Rbm14	>tr|E9QL13|E9QL13_MOUSE MCG8382, isoform CRA_c OS=Mus musculus GN=Rbm14 PE=1 SV=2;>sp|Q8C2Q3-2|RBM14_MOUSE Isoform 2 of RNA-binding protein 14 OS=Mus musculus GN=Rbm14;>tr|Q3U6A2|Q3U6A2_MOUSE Putative uncharacterized protein OS=Mus musculus PE=2 SV=1;>sp|Q	9	3	3	3	3	3	3	9	9	9	62.674	614	614;618;636;669;573;118;119;336;477	4				4						4	8.2664E-49	0.8969	0.99699	9.115	3	1.8651	1.5936	30.95	3	2.2997	1.8685	29.582	3	0.8969	0.99699	9.115	3	1.8651
Q0GNC1-3;E9QLA5;Q0GNC1	Q0GNC1-3;E9QLA5;Q0GNC1	3;3;3	3;3;3	3;3;3	Inverted formin-2	Inf2	>sp|Q0GNC1-3|INF2_MOUSE Isoform 2 of Inverted formin-2 OS=Mus musculus GN=Inf2;>tr|E9QLA5|E9QLA5_MOUSE Inverted formin-2 OS=Mus musculus GN=Inf2 PE=1 SV=1;>sp|Q0GNC1|INF2_MOUSE Inverted formin-2 OS=Mus musculus GN=Inf2 PE=1 SV=1	3	3	3	3	3	3	3	3.6	3.6	3.6	137.49	1264	1264;1271;1273	2		3								3	2.3406E-30	0.5524	0.55728	5.5953	3	0.76714	0.67327	4.2905	3	1.3027	0.96028	8.8948	3	0.5524	0.55728	5.5953	3	0.76714
O08734;E9QM21;Q8C264;Q91WX5;F7CUQ1	O08734;E9QM21;Q8C264;Q91WX5	5;5;4;3;2	5;5;4;3;2	5;5;4;3;2	Bcl-2 homologous antagonist/killer	Bak1	>sp|O08734|BAK_MOUSE Bcl-2 homologous antagonist/killer OS=Mus musculus GN=Bak1 PE=1 SV=2;>tr|E9QM21|E9QM21_MOUSE Bcl-2 homologous antagonist/killer OS=Mus musculus GN=Bak1 PE=2 SV=1;>tr|Q8C264|Q8C264_MOUSE Putative uncharacterized protein OS=Mus musculus	5	5	5	5	5	5	5	32.2	32.2	32.2	23.334	208	208;209;209;151;95	8								7		7	1.1483E-105	1.6737	1.9116	13.468	6	2.2871	1.9497	15.898	7	1.4588	1.1296	9.5199	6	1.6737	1.9116	13.468	6	2.2871
Q9DBZ1;E9QMH7;Q9DBZ1-2	Q9DBZ1;E9QMH7	6;6;1	6;6;1	6;6;1	Inhibitor of nuclear factor kappa-B kinase-interacting protein	Ikbip	>sp|Q9DBZ1|IKIP_MOUSE Inhibitor of nuclear factor kappa-B kinase-interacting protein OS=Mus musculus GN=Ikbip PE=2 SV=2;>tr|E9QMH7|E9QMH7_MOUSE Inhibitor of nuclear factor kappa-B kinase-interacting protein OS=Mus musculus GN=Ikbip PE=4 SV=1	3	6	6	6	6	6	6	16.1	16.1	16.1	42.532	373	373;373;345	6.11						8	1			9	2.2645E-82	2.0619	2.1401	38.825	7	2.8403	2.3813	21.452	7	1.4649	1.1849	24.342	7	2.0619	2.1401	38.825	7	2.8403
Q3U7K4;Q8BH86-2;Q8BH86;E9QMK9	Q3U7K4;Q8BH86-2;Q8BH86;E9QMK9	12;12;12;12	12;12;12;12	12;12;12;12	UPF0317 protein C14orf159 homolog, mitochondrial	9030617O03Rik	>tr|Q3U7K4|Q3U7K4_MOUSE Putative uncharacterized protein (Fragment) OS=Mus musculus GN=9030617O03Rik PE=2 SV=1;>sp|Q8BH86-2|CN159_MOUSE Isoform 2 of UPF0317 protein C14orf159 homolog, mitochondrial OS=Mus musculus;>sp|Q8BH86|CN159_MOUSE UPF0317 protein C14	4	12	12	12	12	12	12	33.7	33.7	33.7	59.958	558	558;570;617;647	5					13					13	5.3729E-58	0.67279	0.75473	31.686	13	0.8034	0.61216	18.803	13	1.0927	0.81245	17.91	12	0.67279	0.75473	31.686	13	0.8034
Q99KW3-1;E9QMQ3;Q99KW3-4;Q99KW3;Q99KW3-2;G5E8W1;Q3U2M9;J9JI90	Q99KW3-1;E9QMQ3;Q99KW3-4;Q99KW3;Q99KW3-2;G5E8W1;Q3U2M9	3;3;3;3;3;2;2;1	3;3;3;3;3;2;2;1	3;3;3;3;3;2;2;1	TRIO and F-actin-binding protein	Triobp	>sp|Q99KW3-1|TARA_MOUSE Isoform 1 of TRIO and F-actin-binding protein OS=Mus musculus GN=Triobp;>tr|E9QMQ3|E9QMQ3_MOUSE TRIO and F-actin-binding protein OS=Mus musculus GN=Triobp PE=1 SV=1;>sp|Q99KW3-4|TARA_MOUSE Isoform 4 of TRIO and F-actin-binding prote	8	3	3	3	3	3	3	6.2	6.2	6.2	66.979	580	580;627;1968;2014;2018;360;1330;98	5					3					3	9.6425E-11	0.71993	0.77708	11.066	3	1.2354	0.85411	26.29	3	1.5627	1.1656	22.738	3	0.71993	0.77708	11.066	3	1.2354
P05622;Q7TMR8;E9QPE2;E9QN12;Q3TZ27;Q003I5;Q3UYC9	P05622;Q7TMR8;E9QPE2;E9QN12;Q3TZ27;Q003I5;Q3UYC9	3;3;3;3;2;2;2	3;3;3;3;2;2;2	3;3;3;3;2;2;2	Platelet-derived growth factor receptor beta;Tyrosine-protein kinase receptor	Pdgfrb	>sp|P05622|PGFRB_MOUSE Platelet-derived growth factor receptor beta OS=Mus musculus GN=Pdgfrb PE=1 SV=1;>tr|Q7TMR8|Q7TMR8_MOUSE Tyrosine-protein kinase receptor OS=Mus musculus GN=Pdgfrb PE=2 SV=1;>tr|E9QPE2|E9QPE2_MOUSE Tyrosine-protein kinase receptor OS	7	3	3	3	3	3	3	3.6	3.6	3.6	122.8	1098	1098;1099;1099;1103;717;755;1103	2		4								4	4.1903E-09	2.5694	3.0256	34.903	3	1.8851	1.6127	20.057	3	0.8757	0.64413	23.017	3	2.5694	3.0256	34.903	3	1.8851
E9QN31;Q922K7;Q99KC3	E9QN31;Q922K7;Q99KC3	6;5;3	6;5;3	6;5;3	Putative ribosomal RNA methyltransferase NOP2	Nop2	>tr|E9QN31|E9QN31_MOUSE Putative ribosomal RNA methyltransferase NOP2 OS=Mus musculus GN=Nop2 PE=4 SV=1;>sp|Q922K7|NOP2_MOUSE Putative ribosomal RNA methyltransferase NOP2 OS=Mus musculus GN=Nop2 PE=1 SV=1;>tr|Q99KC3|Q99KC3_MOUSE Nop2 protein OS=Mus muscul	3	6	6	6	6	6	6	10.5	10.5	10.5	86.906	794	794;793;432	3			6							6	2.1187E-21	1.2079	1.2371	81.29	6	2.4607	1.8998	53.158	6	2.5089	1.9802	70.746	6	1.2079	1.2371	81.29	6	2.4607
Q8CIM3;E9QN44	Q8CIM3;E9QN44	2;2	2;2	2;2	D-2-hydroxyglutarate dehydrogenase, mitochondrial	D2hgdh	>sp|Q8CIM3|D2HDH_MOUSE D-2-hydroxyglutarate dehydrogenase, mitochondrial OS=Mus musculus GN=D2hgdh PE=1 SV=3;>tr|E9QN44|E9QN44_MOUSE D-2-hydroxyglutarate dehydrogenase, mitochondrial OS=Mus musculus GN=D2hgdh PE=1 SV=1	2	2	2	2	2	2	2	6.9	6.9	6.9	58.575	535	535;557	6						2				2	2.7703E-08	0.39515	0.44072	8.7575	2	0.36209	0.3148	6.2485	2	0.91633	0.71498	21.664	2	0.39515	0.44072	8.7575	2	0.36209
Q6PA06-2;E9QND8;Q6PA06;Q8BYP9;Q8C081	Q6PA06-2;E9QND8;Q6PA06;Q8BYP9	3;3;3;2;1	3;3;3;2;1	3;3;3;2;1	Atlastin-2	Atl2	>sp|Q6PA06-2|ATLA2_MOUSE Isoform 2 of Atlastin-2 OS=Mus musculus GN=Atl2;>tr|E9QND8|E9QND8_MOUSE Atlastin-2 OS=Mus musculus GN=Atl2 PE=2 SV=1;>sp|Q6PA06|ATLA2_MOUSE Atlastin-2 OS=Mus musculus GN=Atl2 PE=1 SV=1;>tr|Q8BYP9|Q8BYP9_MOUSE Putative uncharacteriz	5	3	3	3	3	3	3	11.9	11.9	11.9	44.355	388	388;412;583;413;210	5					3					3	4.2122E-06	1.6712	1.7344	16.004	2	1.9735	1.4754	3.4973	2	1.1809	0.84687	15.915	2	1.6712	1.7344	16.004	2	1.9735
E9QNN1;O70133;O70133-2;Q3UR42;O70133-3;Q05BR6;Q3TF92;Q3TEB2	E9QNN1;O70133;O70133-2;Q3UR42;O70133-3	18;16;16;12;12;3;3;2	18;16;16;12;12;3;3;2	18;16;16;12;12;3;3;2	ATP-dependent RNA helicase A	Dhx9	>tr|E9QNN1|E9QNN1_MOUSE ATP-dependent RNA helicase A OS=Mus musculus GN=Dhx9 PE=1 SV=1;>sp|O70133|DHX9_MOUSE ATP-dependent RNA helicase A OS=Mus musculus GN=Dhx9 PE=1 SV=2;>sp|O70133-2|DHX9_MOUSE Isoform 2 of ATP-dependent RNA helicase A OS=Mus musculus GN	8	18	18	18	18	18	18	16.5	16.5	16.5	149.69	1384	1384;1380;1381;735;1164;198;392;132	2.91		2	21							23	2.009E-120	0.71862	0.72914	50.114	23	1.8483	1.4616	38.352	23	2.5207	1.9833	50.32	23	0.71862	0.72914	50.114	23	1.8483
Q3TAP5;Q6PFR5;E9QP00	Q3TAP5;Q6PFR5;E9QP00	1;1;1	1;1;1	1;1;1	Transformer-2 protein homolog alpha	Tra2a	>tr|Q3TAP5|Q3TAP5_MOUSE Putative uncharacterized protein OS=Mus musculus GN=Tra2a PE=2 SV=1;>sp|Q6PFR5|TRA2A_MOUSE Transformer-2 protein homolog alpha OS=Mus musculus GN=Tra2a PE=1 SV=1;>tr|E9QP00|E9QP00_MOUSE Transformer-2 protein homolog alpha OS=Mus mus	3	1	1	1	1	1	1	6.6	6.6	6.6	24.67	212	212;281;282	7							1			1	5.2241E-05	0.61238	0.69762	NaN	1	1.4171	1.2555	NaN	1	2.3142	1.8998	NaN	1	0.61238	0.69762	NaN	1	1.4171
E9QP46;Q6ZWQ0;Q6DFZ2;F6W8R9;Q76KB5;Q6ZWQ0-3;Q6PI66;F7BX34;D5FT67;Q7TPP1;D3Z412;D3YVK9;Q6ZWQ0-2;Q6ZWN0	E9QP46;Q6ZWQ0;Q6DFZ2	11;11;6;5;5;5;4;2;2;2;1;1;1;1	11;11;6;5;5;5;4;2;2;2;1;1;1;1	11;11;6;5;5;5;4;2;2;2;1;1;1;1	Nesprin-2	Syne2	>tr|E9QP46|E9QP46_MOUSE Nesprin-2 OS=Mus musculus GN=Syne2 PE=2 SV=1;>sp|Q6ZWQ0|SYNE2_MOUSE Nesprin-2 OS=Mus musculus GN=Syne2 PE=1 SV=2;>tr|Q6DFZ2|Q6DFZ2_MOUSE Nesprin-2 (Fragment) OS=Mus musculus GN=Syne2 PE=2 SV=1	14	11	11	11	11	11	11	2.1	2.1	2.1	782.13	6870	6870;6874;2152;1644;1666;1874;1217;733;899;1060;125;269;482;528	1.73	10								1	11	2.2613E-38	1.0365	1.3243	55.769	11	2.3223	1.8236	60.897	11	2.1118	1.2708	22.976	11	1.0365	1.3243	55.769	11	2.3223
G5E8R3;Q3TCQ3;Q3T9S7;E9QPD7;Q05920;Q3UFS6;Q8BP54;Q62043	G5E8R3;Q3TCQ3;Q3T9S7;E9QPD7;Q05920;Q3UFS6;Q8BP54;Q62043	19;19;19;19;18;17;11;11	19;19;19;19;18;17;11;11	19;19;19;19;18;17;11;11	Pyruvate carboxylase;Pyruvate carboxylase, mitochondrial	Pcx;Pc	>tr|G5E8R3|G5E8R3_MOUSE Pyruvate carboxylase OS=Mus musculus GN=Pcx PE=1 SV=1;>tr|Q3TCQ3|Q3TCQ3_MOUSE Pyruvate carboxylase OS=Mus musculus GN=Pcx PE=2 SV=1;>tr|Q3T9S7|Q3T9S7_MOUSE Pyruvate carboxylase OS=Mus musculus GN=Pcx PE=2 SV=1;>tr|E9QPD7|E9QPD7_MOUS	8	19	19	19	19	19	19	24.3	24.3	24.3	129.7	1178	1178;1179;1179;1179;1178;1179;828;935	3			21							21	1.6826E-236	0.44491	0.46719	20.708	18	0.70855	0.53345	19.91	19	1.4084	1.0943	20.319	17	0.44491	0.46719	20.708	18	0.70855
Q6A026;E9QPI5;Q8VDS0	Q6A026;E9QPI5	5;5;1	4;4;1	4;4;1	Sister chromatid cohesion protein PDS5 homolog A	Pds5a	>sp|Q6A026|PDS5A_MOUSE Sister chromatid cohesion protein PDS5 homolog A OS=Mus musculus GN=Pds5a PE=1 SV=3;>tr|E9QPI5|E9QPI5_MOUSE Sister chromatid cohesion protein PDS5 homolog A OS=Mus musculus GN=Pds5a PE=1 SV=1	3	5	4	4	5	4	4	5	4.1	4.1	150.33	1332	1332;1332;584	3			4							4	7.5385E-20	0.85537	0.87256	103.47	3	3.2442	2.8177	27.196	3	3.7927	2.9651	76.583	3	0.85537	0.87256	103.47	3	3.2442
Q9CTT4;Q923F9;Q9CXZ1;E9QPX3	Q9CTT4;Q923F9;Q9CXZ1;E9QPX3	2;2;2;2	2;2;2;2	2;2;2;2	NADH dehydrogenase [ubiquinone] iron-sulfur protein 4, mitochondrial	Ndufs4	>tr|Q9CTT4|Q9CTT4_MOUSE Putative uncharacterized protein (Fragment) OS=Mus musculus GN=Ndufs4 PE=2 SV=3;>tr|Q923F9|Q923F9_MOUSE NADH dehydrogenase (Ubiquinone) Fe-S protein 4 OS=Mus musculus GN=Ndufs4 PE=2 SV=1;>sp|Q9CXZ1|NDUS4_MOUSE NADH dehydrogenase [ub	4	2	2	2	2	2	2	18.8	18.8	18.8	14.968	133	133;162;175;175	9									2	2	0.00032806	0.94407	1.1595	41.561	2	1.3588	1.0943	34.45	2	1.4393	1.0134	8.8335	2	0.94407	1.1595	41.561	2	1.3588
F2Z3U3;F2Z4B7;G5E867;F2Z3X7;Q8R5A3;B1AYC9	F2Z3U3;F2Z4B7;G5E867;F2Z3X7;Q8R5A3;B1AYC9	2;2;2;1;1;1	2;2;2;1;1;1	2;2;2;1;1;1	Amyloid beta A4 precursor protein-binding family B member 1-interacting protein	Raph1;Apbb1ip	>tr|F2Z3U3|F2Z3U3_MOUSE Protein Raph1 (Fragment) OS=Mus musculus GN=Raph1 PE=1 SV=1;>tr|F2Z4B7|F2Z4B7_MOUSE Protein Raph1 OS=Mus musculus GN=Raph1 PE=1 SV=1;>tr|G5E867|G5E867_MOUSE MCG116540, isoform CRA_b OS=Mus musculus GN=Raph1 PE=1 SV=1;>tr|F2Z3X7|F2Z3	6	2	2	2	2	2	2	3.5	3.5	3.5	66.973	593	593;645;679;213;670;670	2		3								3	3.9557E-13	2.1008	2.4734	3.3455	2	1.7637	1.5113	7.7965	2	0.91378	0.66758	7.1483	2	2.1008	2.4734	3.3455	2	1.7637
F2Z3Y7;Q80Y48;Q8BKE6	F2Z3Y7;Q80Y48;Q8BKE6	1;1;1	1;1;1	1;1;1	Cytochrome P450 20A1	Cyp20a1	>tr|F2Z3Y7|F2Z3Y7_MOUSE Cytochrome P450 20A1 OS=Mus musculus GN=Cyp20a1 PE=4 SV=1;>tr|Q80Y48|Q80Y48_MOUSE Cyp20a1 protein OS=Mus musculus GN=Cyp20a1 PE=2 SV=1;>sp|Q8BKE6|CP20A_MOUSE Cytochrome P450 20A1 OS=Mus musculus GN=Cyp20a1 PE=2 SV=1	3	1	1	1	1	1	1	6.1	6.1	6.1	32.951	294	294;360;462	6						1				1	2.3092E-16	0.92312	0.9862	NaN	1	1.743	1.5276	NaN	1	1.8386	1.4063	NaN	1	0.92312	0.9862	NaN	1	1.743
F2Z455;Q9R059	F2Z455;Q9R059	1;1	1;1	1;1	Four and a half LIM domains protein 3	Fhl3	>tr|F2Z455|F2Z455_MOUSE Four and a half LIM domains protein 3 OS=Mus musculus GN=Fhl3 PE=1 SV=1;>sp|Q9R059|FHL3_MOUSE Four and a half LIM domains protein 3 OS=Mus musculus GN=Fhl3 PE=1 SV=2	2	1	1	1	1	1	1	6.1	6.1	6.1	31.165	280	280;289	8								1		1	5.4775E-05	0.72992	0.75803	NaN	1	0.50987	0.38166	NaN	1	1.7528	1.1982	NaN	1	0.72992	0.75803	NaN	1	0.50987
Q9DCN2-2;Q9DCN2;Q9CY59;F2Z456	Q9DCN2-2;Q9DCN2;Q9CY59;F2Z456	12;12;12;12	12;12;12;12	12;12;12;12	NADH-cytochrome b5 reductase 3;NADH-cytochrome b5 reductase 3 membrane-bound form;NADH-cytochrome b5 reductase 3 soluble form	Cyb5r3	>sp|Q9DCN2-2|NB5R3_MOUSE Isoform 2 of NADH-cytochrome b5 reductase 3 OS=Mus musculus GN=Cyb5r3;>sp|Q9DCN2|NB5R3_MOUSE NADH-cytochrome b5 reductase 3 OS=Mus musculus GN=Cyb5r3 PE=1 SV=3;>tr|Q9CY59|Q9CY59_MOUSE Putative uncharacterized protein OS=Mus musculu	4	12	12	12	12	12	12	56.3	56.3	56.3	31.68	279	279;301;302;313	7							23			23	0	0.79039	0.92522	38.176	23	1.074	1.0145	20.139	23	1.3105	1.0606	44.784	23	0.79039	0.92522	38.176	23	1.074
F2Z4A3;Q9QXA3;Q80XT9;Q497H5;Q80VA2;Q60833;Q6X4A1;Q8BNA6-2;E9QK16;Q8BNA6	F2Z4A3;Q9QXA3	42;41;4;4;2;1;1;1;1;1	42;41;4;4;2;1;1;1;1;1	42;41;4;4;2;1;1;1;1;1		Fat1	>tr|F2Z4A3|F2Z4A3_MOUSE Protein Fat1 OS=Mus musculus GN=Fat1 PE=1 SV=1;>tr|Q9QXA3|Q9QXA3_MOUSE Fat 1 cadherin (Fragment) OS=Mus musculus GN=Fat1 PE=2 SV=1	10	42	42	42	42	42	42	12	12	12	506.26	4590	4590;4587;1209;1309;689;80;385;1591;4551;4555	1	44									44	3.347E-196	2.2208	3.0937	37.589	44	2.1272	1.8071	29.07	44	0.9407	0.54798	33.823	44	2.2208	3.0937	37.589	44	2.1272
F6QKK2;Q8VEH3	F6QKK2;Q8VEH3	4;4	1;1	1;1	ADP-ribosylation factor-like protein 8A	Arl8a	>tr|F6QKK2|F6QKK2_MOUSE ADP-ribosylation factor-like protein 8A (Fragment) OS=Mus musculus GN=Arl8a PE=4 SV=1;>sp|Q8VEH3|ARL8A_MOUSE ADP-ribosylation factor-like protein 8A OS=Mus musculus GN=Arl8a PE=2 SV=1	2	4	1	1	4	1	1	33.9	8.5	8.5	18.756	165	165;186	8.5								1	1	2	1.3202E-36	0.44214	0.6216	14.437	2	0.54482	0.50201	6.5507	2	1.2759	0.90584	3.9831	2	0.44214	0.6216	14.437	2	0.54482
F6QZB1;Q9CX48	F6QZB1;Q9CX48	1;1	1;1	1;1	Zinc finger CCHC domain-containing protein 10	Zcchc10	>tr|F6QZB1|F6QZB1_MOUSE Zinc finger CCHC domain-containing protein 10 (Fragment) OS=Mus musculus GN=Zcchc10 PE=4 SV=1;>sp|Q9CX48|ZCH10_MOUSE Zinc finger CCHC domain-containing protein 10 OS=Mus musculus GN=Zcchc10 PE=2 SV=1	2	1	1	1	1	1	1	44.8	44.8	44.8	3.3249	29	29;178	8								1		1	0.0058831	1.1386	1.3458	NaN	1	1.8101	1.2819	NaN	1	1.5897	1.1512	NaN	1	1.1386	1.3458	NaN	1	1.8101
F6R307;F6RT60;Q9JLZ3	F6R307;F6RT60;Q9JLZ3	3;3;3	3;3;3	3;3;3	Methylglutaconyl-CoA hydratase, mitochondrial	Auh	>tr|F6R307|F6R307_MOUSE Methylglutaconyl-CoA hydratase, mitochondrial (Fragment) OS=Mus musculus GN=Auh PE=1 SV=1;>tr|F6RT60|F6RT60_MOUSE Methylglutaconyl-CoA hydratase, mitochondrial (Fragment) OS=Mus musculus GN=Auh PE=1 SV=1;>sp|Q9JLZ3|AUHM_MOUSE Methyl	3	3	3	3	3	3	3	15.1	15.1	15.1	22.915	219	219;239;314	8								3		3	1.7534E-90	0.82161	0.95158	3.4448	3	0.89838	0.74967	10.343	3	1.1684	0.89104	11.263	3	0.82161	0.95158	3.4448	3	0.89838
Q8C4Z6;Q8BSH0;F6RDB7;Q61687	Q8C4Z6;Q8BSH0;F6RDB7;Q61687	1;1;1;1	1;1;1;1	1;1;1;1	Transcriptional regulator ATRX	Atrx	>tr|Q8C4Z6|Q8C4Z6_MOUSE Putative uncharacterized protein (Fragment) OS=Mus musculus GN=Atrx PE=2 SV=2;>tr|Q8BSH0|Q8BSH0_MOUSE Putative uncharacterized protein (Fragment) OS=Mus musculus GN=Atrx PE=2 SV=1;>tr|F6RDB7|F6RDB7_MOUSE Transcriptional regulator AT	4	1	1	1	1	1	1	3.5	3.5	3.5	34.655	315	315;922;923;2476	2		1								1	0.0005472	0.48347	0.47785	NaN	1	0.89279	0.68299	NaN	1	1.8466	1.2086	NaN	1	0.48347	0.47785	NaN	1	0.89279
F6RPJ9;Q8CGB9;Q9JHR7	F6RPJ9;Q8CGB9;Q9JHR7	3;3;2	3;3;2	3;3;2	Insulin-degrading enzyme	Ide	>tr|F6RPJ9|F6RPJ9_MOUSE Insulin-degrading enzyme (Fragment) OS=Mus musculus GN=Ide PE=1 SV=1;>tr|Q8CGB9|Q8CGB9_MOUSE Insulin degrading enzyme OS=Mus musculus GN=Ide PE=2 SV=1;>sp|Q9JHR7|IDE_MOUSE Insulin-degrading enzyme OS=Mus musculus GN=Ide PE=1 SV=1	3	3	3	3	3	3	3	4.2	4.2	4.2	114.15	987	987;1019;1019	3			3							3	1.2939E-06	1.312	1.3006	34.424	2	0.93899	0.69738	9.1888	2	1.0628	0.73336	1.9077	2	1.312	1.3006	34.424	2	0.93899
F6SFF5;Q8K1Z0	F6SFF5;Q8K1Z0	3;3	3;3	3;3	Ubiquinone biosynthesis protein COQ9, mitochondrial	Coq9	>tr|F6SFF5|F6SFF5_MOUSE Ubiquinone biosynthesis protein COQ9, mitochondrial (Fragment) OS=Mus musculus GN=Coq9 PE=1 SV=1;>sp|Q8K1Z0|COQ9_MOUSE Ubiquinone biosynthesis protein COQ9, mitochondrial OS=Mus musculus GN=Coq9 PE=1 SV=1	2	3	3	3	3	3	3	16.2	16.2	16.2	27.939	247	247;313	7							3			3	1.1353E-94	0.93609	1.0458	9.7781	3	1.3452	1.0128	1.5683	3	1.2182	0.9282	7.4197	3	0.93609	1.0458	9.7781	3	1.3452
F6SMJ7;Q9CY28;Q8C5J2;F6XXP5;Q9CY28-2	F6SMJ7;Q9CY28;Q8C5J2;F6XXP5	4;4;3;3;1	4;4;3;3;1	4;4;3;3;1	GTP-binding protein 8	Gtpbp8	>tr|F6SMJ7|F6SMJ7_MOUSE GTP-binding protein 8 (Fragment) OS=Mus musculus GN=Gtpbp8 PE=4 SV=1;>sp|Q9CY28|GTPB8_MOUSE GTP-binding protein 8 OS=Mus musculus GN=Gtpbp8 PE=2 SV=1;>tr|Q8C5J2|Q8C5J2_MOUSE Putative uncharacterized protein OS=Mus musculus GN=Gtpbp8	5	4	4	4	4	4	4	34.7	34.7	34.7	16.198	147	147;285;126;234;218	8								4		4	6.1499E-09	0.98131	1.1238	20.753	4	1.1263	0.93933	52.875	4	1.0266	0.7725	35.443	4	0.98131	1.1238	20.753	4	1.1263
F6SQH7;Q91VA6	F6SQH7;Q91VA6	3;3	3;3	3;3	Polymerase delta-interacting protein 2	Poldip2	>tr|F6SQH7|F6SQH7_MOUSE Polymerase delta-interacting protein 2 (Fragment) OS=Mus musculus GN=Poldip2 PE=4 SV=1;>sp|Q91VA6|PDIP2_MOUSE Polymerase delta-interacting protein 2 OS=Mus musculus GN=Poldip2 PE=2 SV=1	2	3	3	3	3	3	3	14.1	14.1	14.1	32.545	284	284;368	7							3			3	1.7721E-27	1.0547	1.1781	8.3768	3	1.39	1.2276	13.583	3	1.3242	1.087	8.2822	3	1.0547	1.1781	8.3768	3	1.39
F6SXM5;Q9CYB9;Q8BTU4;Q564E6;Q3TG93;P32067	F6SXM5;Q9CYB9;Q8BTU4;Q564E6;Q3TG93;P32067	1;1;1;1;1;1	1;1;1;1;1;1	1;1;1;1;1;1	Lupus La protein homolog	Ssb	>tr|F6SXM5|F6SXM5_MOUSE Lupus La protein homolog (Fragment) OS=Mus musculus GN=Ssb PE=1 SV=1;>tr|Q9CYB9|Q9CYB9_MOUSE Putative uncharacterized protein OS=Mus musculus GN=Ssb PE=2 SV=1;>tr|Q8BTU4|Q8BTU4_MOUSE Putative uncharacterized protein OS=Mus musculus	6	1	1	1	1	1	1	4.8	4.8	4.8	26.162	230	230;381;415;415;415;415	6						1				1	4.187E-35	1.0212	1.0295	NaN	1	2.231	1.6622	NaN	1	2.1847	1.542	NaN	1	1.0212	1.0295	NaN	1	2.231
F6TLV3;Q8BX90;E0CXY0	F6TLV3;Q8BX90;E0CXY0	2;2;1	2;2;1	2;2;1	Fibronectin type-III domain-containing protein 3A	Fndc3a	>tr|F6TLV3|F6TLV3_MOUSE Fibronectin type-III domain-containing protein 3A (Fragment) OS=Mus musculus GN=Fndc3a PE=1 SV=1;>sp|Q8BX90|FND3A_MOUSE Fibronectin type-III domain-containing protein 3A OS=Mus musculus GN=Fndc3a PE=1 SV=3;>tr|E0CXY0|E0CXY0_MOUSE Fi	3	2	2	2	2	2	2	2.7	2.7	2.7	127.14	1154	1154;1198;540	3			2							2	8.2765E-06	0.79663	0.90164	6.2116	2	1.5147	1.3582	19.779	2	1.9013	1.4961	24.626	2	0.79663	0.90164	6.2116	2	1.5147
F6U415;Q9JJD1;Q9Z0H3-2;Q9ESU0;Q3UDA4;Q9Z0H3;Q9ESU1;Q6ZWP4	F6U415;Q9JJD1;Q9Z0H3-2;Q9ESU0;Q3UDA4;Q9Z0H3;Q9ESU1;Q6ZWP4	1;1;1;1;1;1;1;1	1;1;1;1;1;1;1;1	1;1;1;1;1;1;1;1	SWI/SNF-related matrix-associated actin-dependent regulator of chromatin subfamily B member 1	Smarcb1	>tr|F6U415|F6U415_MOUSE SWI/SNF-related matrix-associated actin-dependent regulator of chromatin subfamily B member 1 (Fragment) OS=Mus musculus GN=Smarcb1 PE=2 SV=1;>tr|Q9JJD1|Q9JJD1_MOUSE Brain cDNA, clone MNCb-1957, similar to Mus musculus SWI/SNF relat	8	1	1	1	1	1	1	23.6	23.6	23.6	6.0395	55	55;279;376;376;376;385;385;385	6						1				1	0.0053877	0.45161	0.50939	NaN	1	2.0332	1.8197	NaN	1	5.7283	4.4944	NaN	1	0.45161	0.50939	NaN	1	2.0332
F6UUI9;F6V8W6;Q9Z2A7;Q54AA6	F6UUI9;F6V8W6;Q9Z2A7;Q54AA6	1;1;1;1	1;1;1;1	1;1;1;1	Diacylglycerol O-acyltransferase 1;O-acyltransferase	Dgat1	>tr|F6UUI9|F6UUI9_MOUSE Diacylglycerol O-acyltransferase 1 (Fragment) OS=Mus musculus GN=Dgat1 PE=4 SV=1;>tr|F6V8W6|F6V8W6_MOUSE Diacylglycerol O-acyltransferase 1 (Fragment) OS=Mus musculus GN=Dgat1 PE=4 SV=1;>sp|Q9Z2A7|DGAT1_MOUSE Diacylglycerol O-acyltr	4	1	1	1	1	1	1	11	11	11	19.322	172	172;201;498;498	6						1				1	0.0052214	2.9299	3.0755	NaN	1	2.5524	2.244	NaN	1	0.87117	0.66258	NaN	1	2.9299	3.0755	NaN	1	2.5524
F6VNW5;H3BJA3;Q4FJZ6;Q3T9P2;O09172	F6VNW5;H3BJA3;Q4FJZ6;Q3T9P2;O09172	1;1;1;1;1	1;1;1;1;1	1;1;1;1;1	Glutamate--cysteine ligase regulatory subunit	Gclm	>tr|F6VNW5|F6VNW5_MOUSE Glutamate--cysteine ligase regulatory subunit (Fragment) OS=Mus musculus GN=Gclm PE=2 SV=1;>tr|H3BJA3|H3BJA3_MOUSE Glutamate--cysteine ligase regulatory subunit (Fragment) OS=Mus musculus GN=Gclm PE=4 SV=1;>tr|Q4FJZ6|Q4FJZ6_MOUSE Gc	5	1	1	1	1	1	1	8.5	8.5	8.5	16.997	153	153;199;274;274;274	7							1			1	0.0076114	0.51194	0.58134	NaN	1	1.0918	0.97284	NaN	1	2.222	1.8148	NaN	1	0.51194	0.58134	NaN	1	1.0918
Q8BR82;F6VSK8;Q3TWK2;Q8CC06;Q61739-2;Q6PEE8;Q61739;Q80ZI8;Q8BNH0	Q8BR82;F6VSK8;Q3TWK2;Q8CC06;Q61739-2;Q6PEE8;Q61739;Q80ZI8;Q8BNH0	2;2;2;2;2;2;2;2;1	2;2;2;2;2;2;2;2;1	2;2;2;2;2;2;2;2;1	Integrin alpha-6;Integrin alpha-6 heavy chain;Integrin alpha-6 light chain	Itga6	>tr|Q8BR82|Q8BR82_MOUSE Putative uncharacterized protein (Fragment) OS=Mus musculus PE=2 SV=1;>tr|F6VSK8|F6VSK8_MOUSE Integrin alpha-6 (Fragment) OS=Mus musculus GN=Itga6 PE=3 SV=1;>tr|Q3TWK2|Q3TWK2_MOUSE Putative uncharacterized protein (Fragment) OS=Mus	9	2	2	2	2	2	2	4.2	4.2	4.2	74.894	666	666;667;784;1073;1073;1091;1091;1132;263	5.5			1					1		2	6.5258E-24	1.096	1.2269	11.928	2	1.1082	0.83656	0.67473	2	1.0188	0.77834	11.98	2	1.096	1.2269	11.928	2	1.1082
F6W2Q5;Q80ZL3;P42567;H3BK65;Q5JC28;P42567-2;H3BJB8	F6W2Q5;Q80ZL3;P42567;H3BK65;Q5JC28	6;6;6;6;5;2;1	6;6;6;6;5;2;1	6;6;6;6;5;2;1	Epidermal growth factor receptor substrate 15	Eps15	>tr|F6W2Q5|F6W2Q5_MOUSE Epidermal growth factor receptor substrate 15 OS=Mus musculus GN=Eps15 PE=1 SV=1;>tr|Q80ZL3|Q80ZL3_MOUSE Epidermal growth factor receptor pathway substrate 15 OS=Mus musculus GN=Eps15 PE=2 SV=2;>sp|P42567|EPS15_MOUSE Epidermal growt	7	6	6	6	6	6	6	12.6	12.6	12.6	83.593	764	764;897;897;933;793;582;103	3			6							6	1.1175E-40	1.9714	2.1997	35.288	5	2.386	1.8399	24.843	5	1.1432	0.7899	15.756	5	1.9714	2.1997	35.288	5	2.386
F7CDT0;F6WMC0;P61082;F6YXS3;G5E919;Q8R352	F7CDT0;F6WMC0;P61082;F6YXS3	3;3;3;2;1;1	3;3;3;2;1;1	3;3;3;2;1;1	NEDD8-conjugating enzyme Ubc12	Ube2m	>tr|F7CDT0|F7CDT0_MOUSE NEDD8-conjugating enzyme Ubc12 (Fragment) OS=Mus musculus GN=Ube2m PE=2 SV=1;>tr|F6WMC0|F6WMC0_MOUSE NEDD8-conjugating enzyme Ubc12 (Fragment) OS=Mus musculus GN=Ube2m PE=3 SV=1;>sp|P61082|UBC12_MOUSE NEDD8-conjugating enzyme Ubc12	6	3	3	3	3	3	3	21.6	21.6	21.6	19.823	171	171;172;183;138;86;102	8.25								3	1	4	5.1449E-11	1.1142	1.2617	72.89	4	0.93351	0.70057	14.986	4	0.85264	0.60791	70.178	4	1.1142	1.2617	72.89	4	0.93351
F6YC79;Q3U3R4-3;Q3U3R4-2;Z4YJR1;Q3U3R4	F6YC79;Q3U3R4-3;Q3U3R4-2;Z4YJR1;Q3U3R4	1;1;1;1;1	1;1;1;1;1	1;1;1;1;1	Lipase maturation factor 1	Lmf1	>tr|F6YC79|F6YC79_MOUSE Lipase maturation factor 1 (Fragment) OS=Mus musculus GN=Lmf1 PE=4 SV=1;>sp|Q3U3R4-3|LMF1_MOUSE Isoform 3 of Lipase maturation factor 1 OS=Mus musculus GN=Lmf1;>sp|Q3U3R4-2|LMF1_MOUSE Isoform 2 of Lipase maturation factor 1 OS=Mus m	5	1	1	1	1	1	1	22.2	22.2	22.2	10.193	90	90;357;567;574;574	6						1				1	9.3474E-05	0.62218	0.6372	NaN	1	0.85067	0.74554	NaN	1	1.3672	1.0219	NaN	1	0.62218	0.6372	NaN	1	0.85067
Q6ZQ53;F6YJB6;V9GXJ1;Q8R4X3	Q6ZQ53;F6YJB6;V9GXJ1;Q8R4X3	1;1;1;1	1;1;1;1	1;1;1;1	RNA-binding protein 12	Cpne1;Rbm12	>tr|Q6ZQ53|Q6ZQ53_MOUSE MKIAA0765 protein (Fragment) OS=Mus musculus GN=Cpne1 PE=2 SV=1;>tr|F6YJB6|F6YJB6_MOUSE Uncharacterized protein (Fragment) OS=Mus musculus GN=Gm28036 PE=4 SV=1;>tr|V9GXJ1|V9GXJ1_MOUSE Uncharacterized protein OS=Mus musculus GN=Gm280	4	1	1	1	1	1	1	2.5	2.5	2.5	61.568	569	569;570;658;992	3			1							1	0.011004	1.3296	1.383	NaN	1	1.5666	1.1652	NaN	1	1.1783	0.814	NaN	1	1.3296	1.383	NaN	1	1.5666
S4R1N6;Q561N5;Q3TW65;P62270;F6YVP7	S4R1N6;Q561N5;Q3TW65;P62270;F6YVP7	4;4;4;4;4	4;4;4;4;4	4;4;4;4;4	40S ribosomal protein S18	Rps18;Gm10260	>tr|S4R1N6|S4R1N6_MOUSE 40S ribosomal protein S18 OS=Mus musculus GN=Rps18 PE=3 SV=1;>tr|Q561N5|Q561N5_MOUSE MCG23000, isoform CRA_b OS=Mus musculus GN=Rps18 PE=2 SV=1;>tr|Q3TW65|Q3TW65_MOUSE Putative uncharacterized protein OS=Mus musculus GN=Rps18 PE=2 S	5	4	4	4	4	4	4	33.6	33.6	33.6	12.483	107	107;152;152;152;152	9									5	5	2.7685E-11	0.68536	0.95518	44.93	5	1.1018	0.93145	25.613	5	1.7324	1.3135	51.719	5	0.68536	0.95518	44.93	5	1.1018
F6YXR3;Q8BHL5-2;Q8BHL5;Q8BHL5-3	F6YXR3;Q8BHL5-2;Q8BHL5;Q8BHL5-3	1;1;1;1	1;1;1;1	1;1;1;1	Engulfment and cell motility protein 2	Elmo2	>tr|F6YXR3|F6YXR3_MOUSE Engulfment and cell motility protein 2 (Fragment) OS=Mus musculus GN=Elmo2 PE=1 SV=1;>sp|Q8BHL5-2|ELMO2_MOUSE Isoform 2 of Engulfment and cell motility protein 2 OS=Mus musculus GN=Elmo2;>sp|Q8BHL5|ELMO2_MOUSE Engulfment and cell mo	4	1	1	1	1	1	1	7.9	7.9	7.9	33.868	290	290;720;732;798	4				1						1	1.2282E-09	1.1232	1.0619	NaN	1	1.4763	1.0868	NaN	1	1.3144	0.91519	NaN	1	1.1232	1.0619	NaN	1	1.4763
F6ZFT1;F8WJ64;Q9CR21;Q569N0;Q3TJG2	F6ZFT1;F8WJ64;Q9CR21;Q569N0;Q3TJG2	2;2;2;2;2	2;2;2;2;2	2;2;2;2;2	Acyl carrier protein;Acyl carrier protein, mitochondrial	Ndufab1	>tr|F6ZFT1|F6ZFT1_MOUSE Acyl carrier protein (Fragment) OS=Mus musculus GN=Ndufab1 PE=1 SV=1;>tr|F8WJ64|F8WJ64_MOUSE Acyl carrier protein (Fragment) OS=Mus musculus GN=Ndufab1 PE=1 SV=1;>sp|Q9CR21|ACPM_MOUSE Acyl carrier protein, mitochondrial OS=Mus muscu	5	2	2	2	2	2	2	14.2	14.2	14.2	14.309	127	127;128;156;156;156	9									3	3	1.8524E-05	1.0983	1.4082	8.9863	3	1.2781	1.0799	1.798	3	1.1637	0.82361	5.6742	3	1.0983	1.4082	8.9863	3	1.2781
F7ACR9;Q9QXZ0-3;Q9QXZ0-2;E9QA63;B1ARU4;Q9QXZ0;E9PVY8;Q9QXZ0-4;E9QNP1;F6Q750;B1ARU1;F6XCT0;Q5DTZ2;F6SHS0;Q3UPG9;Q80TZ5;Q3TRV6;Q8C8N4;Q80ZZ3;F6YKN8;F6RL59;Q9CYG3;F6RCJ3;Q4QQN2;Q8C221	F7ACR9;Q9QXZ0-3;Q9QXZ0-2;E9QA63;B1ARU4;Q9QXZ0;E9PVY8;Q9QXZ0-4;E9QNP1;F6Q750;B1ARU1	70;67;67;67;67;67;67;65;65;57;46;28;28;26;22;16;9;9;3;3;2;2;2;2;1	70;67;67;67;67;67;67;65;65;57;46;28;28;26;22;16;9;9;3;3;2;2;2;2;1	68;65;65;65;65;65;65;64;64;56;45;27;28;26;21;15;9;9;2;2;1;1;1;1;1	Microtubule-actin cross-linking factor 1	Macf1	>tr|F7ACR9|F7ACR9_MOUSE Microtubule-actin cross-linking factor 1 (Fragment) OS=Mus musculus GN=Macf1 PE=1 SV=1;>sp|Q9QXZ0-3|MACF1_MOUSE Isoform 3 of Microtubule-actin cross-linking factor 1 OS=Mus musculus GN=Macf1;>sp|Q9QXZ0-2|MACF1_MOUSE Isoform 2 of Mic	25	70	70	68	70	70	68	17.4	17.4	16.8	608.23	5333	5333;5270;5327;7351;7353;7354;7355;5478;5478;4429;5895;1837;1900;2030;1378;1485;581;903;542;544;349;393;452;455;108	1	76									76	8.8073E-288	0.78885	1.126	59.223	74	1.1599	0.93656	19.492	75	1.3774	0.78835	58.823	74	0.78885	1.126	59.223	74	1.1599
Q9CWV0;F7ASG0	Q9CWV0;F7ASG0	1;1	1;1	1;1	Mitochondrial assembly of ribosomal large subunit protein 1	Malsu1	>sp|Q9CWV0|MASU1_MOUSE Mitochondrial assembly of ribosomal large subunit protein 1 OS=Mus musculus GN=Malsu1 PE=2 SV=1;>tr|F7ASG0|F7ASG0_MOUSE Mitochondrial assembly of ribosomal large subunit protein 1 OS=Mus musculus GN=Malsu1 PE=2 SV=1	2	1	1	1	1	1	1	6.1	6.1	6.1	26.02	228	228;235	9									1	1	0.0030233	1.3847	1.7334	NaN	1	1.5572	1.3215	NaN	1	1.1545	0.85323	NaN	1	1.3847	1.7334	NaN	1	1.5572
F7B227;O35459	F7B227;O35459	1;1	1;1	1;1	Delta(3,5)-Delta(2,4)-dienoyl-CoA isomerase, mitochondrial	Ech1	>tr|F7B227|F7B227_MOUSE Delta(3,5)-Delta(2,4)-dienoyl-CoA isomerase, mitochondrial (Fragment) OS=Mus musculus GN=Ech1 PE=1 SV=1;>sp|O35459|ECH1_MOUSE Delta(3,5)-Delta(2,4)-dienoyl-CoA isomerase, mitochondrial OS=Mus musculus GN=Ech1 PE=1 SV=1	2	1	1	1	1	1	1	5.1	5.1	5.1	19.319	177	177;327	7							2			2	0.0029031	1.0653	1.0553	16.287	2	1.1449	0.84517	16.808	2	1.0787	0.75557	9.3227	2	1.0653	1.0553	16.287	2	1.1449
F7BTP8;Q9QYI3;Q3UL32	F7BTP8;Q9QYI3;Q3UL32	1;1;1	1;1;1	1;1;1	DnaJ homolog subfamily C member 7	Dnajc7	>tr|F7BTP8|F7BTP8_MOUSE DnaJ homolog subfamily C member 7 (Fragment) OS=Mus musculus GN=Dnajc7 PE=4 SV=1;>sp|Q9QYI3|DNJC7_MOUSE DnaJ homolog subfamily C member 7 OS=Mus musculus GN=Dnajc7 PE=1 SV=2;>tr|Q3UL32|Q3UL32_MOUSE Putative uncharacterized protein O	3	1	1	1	1	1	1	6.9	6.9	6.9	29.515	259	259;494;494	5					1					1	0.0028277	NaN	NaN	NaN	0	NaN	NaN	NaN	0	NaN	NaN	NaN	0	NaN	NaN	NaN	0	NaN
F7C279;Q6QD59	F7C279;Q6QD59	1;1	1;1	1;1	Vesicle transport protein SEC20	Bnip1	>tr|F7C279|F7C279_MOUSE Vesicle transport protein SEC20 (Fragment) OS=Mus musculus GN=Bnip1 PE=4 SV=1;>sp|Q6QD59|SEC20_MOUSE Vesicle transport protein SEC20 OS=Mus musculus GN=Bnip1 PE=2 SV=1	2	1	1	1	1	1	1	8.7	8.7	8.7	14.397	126	126;228	8								1		1	0.00074361	1.52	1.7534	NaN	1	1.9593	1.6395	NaN	1	1.289	0.98463	NaN	1	1.52	1.7534	NaN	1	1.9593
F7CVJ5	F7CVJ5	9	1	0		Ahnak2	>tr|F7CVJ5|F7CVJ5_MOUSE Protein Ahnak2 (Fragment) OS=Mus musculus GN=Ahnak2 PE=1 SV=1	1	9	1	0	9	1	0	59.6	1.3	0	115.14	1126	1126	1	1									1	1.3928E-253	0.27316	0.23834	NaN	1	0.11068	0.08555	NaN	1	0.40518	0.2619	NaN	1	0.27316	0.23834	NaN	1	0.11068
F7D3P8;F6QFE2	F7D3P8	6;1	1;1	0;0		Atp5o	>tr|F7D3P8|F7D3P8_MOUSE ATP synthase subunit O, mitochondrial (Fragment) OS=Mus musculus GN=Atp5o PE=1 SV=2	2	6	1	0	6	1	0	40.3	8	0	19.612	176	176;530	9									2	2	1.9202E-85	0.55793	0.68987	NaN	1	3.1677	2.5497	NaN	1	4.502	3.1591	NaN	1	0.55793	0.68987	NaN	1	3.1677
F7DBB3;Q3URZ6	F7DBB3	10;1	10;1	2;1		Ahnak2	>tr|F7DBB3|F7DBB3_MOUSE Protein Ahnak2 (Fragment) OS=Mus musculus GN=Ahnak2 PE=1 SV=1	2	10	10	2	10	10	2	23.3	23.3	2.1	166.49	1576	1576;770	1.74	13	8	6							27	3.5582E-257	0.096129	0.099454	88.029	26	0.10914	0.084622	78.341	26	1.2223	0.73476	65.576	26	0.096129	0.099454	88.029	26	0.10914
P70336;F8VPK5;P70336-2;Q6A035;Q8CC95;Q3UMT5;Q3TR46;Q3UEZ9;Q3UE22;Q3TBE0	P70336;F8VPK5;P70336-2;Q6A035	9;9;9;6;4;4;3;2;1;1	9;9;9;6;4;4;3;2;1;1	6;6;6;5;3;2;1;2;0;0	Rho-associated protein kinase 2	Rock2	>sp|P70336|ROCK2_MOUSE Rho-associated protein kinase 2 OS=Mus musculus GN=Rock2 PE=1 SV=1;>tr|F8VPK5|F8VPK5_MOUSE Rho-associated protein kinase OS=Mus musculus GN=Rock2 PE=2 SV=1;>sp|P70336-2|ROCK2_MOUSE Isoform 2 of Rho-associated protein kinase 2 OS=Mus	10	9	9	6	9	9	6	8	8	6.1	160.58	1388	1388;1388;1444;777;432;825;436;261;259;516	2		9								9	1.1402E-60	0.79882	0.91753	58.188	9	0.82998	0.70755	21.803	9	1.381	0.95047	54.402	9	0.79882	0.91753	58.188	9	0.82998
Q3UQN0;Q61194-2;Q61194;F8VPL2;Q3US21	Q3UQN0;Q61194-2;Q61194;F8VPL2	3;3;3;3;1	3;3;3;3;1	3;3;3;3;1	Phosphatidylinositol 4-phosphate 3-kinase C2 domain-containing subunit alpha	Pik3c2a	>tr|Q3UQN0|Q3UQN0_MOUSE Putative uncharacterized protein (Fragment) OS=Mus musculus GN=Pik3c2a PE=2 SV=1;>sp|Q61194-2|P3C2A_MOUSE Isoform 2 of Phosphatidylinositol 4-phosphate 3-kinase C2 domain-containing subunit alpha OS=Mus musculus GN=Pik3c2a;>sp|Q6119	5	3	3	3	3	3	3	4.5	4.5	4.5	92.396	825	825;1658;1686;1686;499	2		3								3	4.94E-07	1.7328	1.7044	17.815	3	1.4762	1.1754	9.8797	3	0.8113	0.56954	10.77	3	1.7328	1.7044	17.815	3	1.4762
V9GWT6;Q99MI1-2;V9GXH3;V9GXF0;V9GXP8;Q99MI1;F8VPM7;Q99MI1-4;V9GX53	V9GWT6;Q99MI1-2;V9GXH3;V9GXF0;V9GXP8;Q99MI1;F8VPM7;Q99MI1-4;V9GX53	2;2;2;2;2;2;2;1;1	2;2;2;2;2;2;2;1;1	2;2;2;2;2;2;2;1;1	ELKS/Rab6-interacting/CAST family member 1	Erc1	>tr|V9GWT6|V9GWT6_MOUSE ELKS/Rab6-interacting/CAST family member 1 OS=Mus musculus GN=Erc1 PE=1 SV=1;>sp|Q99MI1-2|RB6I2_MOUSE Isoform 2 of ELKS/Rab6-interacting/CAST family member 1 OS=Mus musculus GN=Erc1;>tr|V9GXH3|V9GXH3_MOUSE ELKS/Rab6-interacting/CAST	9	2	2	2	2	2	2	3.7	3.7	3.7	108.85	948	948;976;992;1088;1116;1120;1120;368;720	3			2							2	1.369E-14	0.9932	1.1347	20.858	2	0.8791	0.78673	9.8658	2	0.8395	0.69386	5.594	2	0.9932	1.1347	20.858	2	0.8791
F8VPU2;Q8K2R0;E9Q805;Q3UY58;Q80VF7;Q8R2X2;Q99KU3	F8VPU2;Q8K2R0	5;3;2;1;1;1;1	5;3;2;1;1;1;1	5;3;2;1;1;1;1	FERM, RhoGEF and pleckstrin domain-containing protein 1	Farp1	>sp|F8VPU2|FARP1_MOUSE FERM, RhoGEF and pleckstrin domain-containing protein 1 OS=Mus musculus GN=Farp1 PE=1 SV=1;>tr|Q8K2R0|Q8K2R0_MOUSE Farp1 protein (Fragment) OS=Mus musculus GN=Farp1 PE=2 SV=1	7	5	5	5	5	5	5	6.3	6.3	6.3	118.87	1048	1048;835;211;181;307;354;420	3			5							5	9.8937E-23	1.2865	1.3967	40.765	5	1.2401	1.0114	24.369	5	0.83029	0.67533	43.407	5	1.2865	1.3967	40.765	5	1.2401
Q01341;F8VQ52	Q01341;F8VQ52	1;1	1;1	1;1	Adenylate cyclase type 6	Adcy6	>sp|Q01341|ADCY6_MOUSE Adenylate cyclase type 6 OS=Mus musculus GN=Adcy6 PE=1 SV=1;>tr|F8VQ52|F8VQ52_MOUSE Adenylate cyclase type 6 OS=Mus musculus GN=Adcy6 PE=3 SV=1	2	1	1	1	1	1	1	1.5	1.5	1.5	130.32	1165	1165;1168	3			2							2	7.4733E-06	0.94174	0.96218	0.37479	2	1.2962	1.1249	6.009	2	1.3764	1.0762	5.5414	2	0.94174	0.96218	0.37479	2	1.2962
F8VQC7;Q61595-5;Q61595;Q61595-3;Q61595-6;Q61595-9;Q61595-15;Q61595-10;Q61595-7;Q61595-11;Q61595-2;Q61595-12;Q61595-16;Q61595-14;Q61595-4;Q61595-8;Q61595-13;Q6A0E9	F8VQC7;Q61595-5;Q61595;Q61595-3;Q61595-6;Q61595-9;Q61595-15;Q61595-10;Q61595-7;Q61595-11;Q61595-2;Q61595-12;Q61595-16;Q61595-14;Q61595-4;Q61595-8;Q61595-13	37;35;35;33;33;33;33;33;33;33;31;31;31;31;31;31;31;10	37;35;35;33;33;33;33;33;33;33;31;31;31;31;31;31;31;10	37;35;35;33;33;33;33;33;33;33;31;31;31;31;31;31;31;10	Kinectin	Ktn1	>tr|F8VQC7|F8VQC7_MOUSE Kinectin OS=Mus musculus GN=Ktn1 PE=4 SV=1;>sp|Q61595-5|KTN1_MOUSE Isoform 5 of Kinectin OS=Mus musculus GN=Ktn1;>sp|Q61595|KTN1_MOUSE Kinectin OS=Mus musculus GN=Ktn1 PE=2 SV=1;>sp|Q61595-3|KTN1_MOUSE Isoform 3 of Kinectin OS=Mus m	18	37	37	37	37	37	37	36.9	36.9	36.9	152.54	1327	1327;1275;1327;1228;1247;1252;1275;1275;1280;1304;1200;1223;1224;1229;1247;1252;1253;368	2.66		26	51							77	0	1.0236	1.0963	64.995	73	1.5658	1.2675	27.273	73	1.5015	1.0399	64.37	73	1.0236	1.0963	64.995	73	1.5658
F8VQJ3;P02468;Q3URV4;Q3UNG0;Q3UFZ9;Q3TRH4;F6TLW1;Q6PHM1;F6SFQ3	F8VQJ3;P02468	20;18;8;8;7;7;3;3;2	20;18;8;8;7;7;3;3;2	20;18;8;8;7;7;3;3;2	Laminin subunit gamma-1	Lamc1	>tr|F8VQJ3|F8VQJ3_MOUSE Laminin subunit gamma-1 OS=Mus musculus GN=Lamc1 PE=2 SV=1;>sp|P02468|LAMC1_MOUSE Laminin subunit gamma-1 OS=Mus musculus GN=Lamc1 PE=1 SV=2	9	20	20	20	20	20	20	15.8	15.8	15.8	177.19	1607	1607;1607;529;790;391;446;125;220;104	2		24								24	1.2317E-136	0.83722	0.88513	53.347	23	1.2496	1.0883	30.021	23	1.6425	1.1273	46.195	23	0.83722	0.88513	53.347	23	1.2496
Q99J48;Q64324;Q548T0;F8WGM5	Q99J48;Q64324;Q548T0;F8WGM5	1;1;1;1	1;1;1;1	1;1;1;1	Syntaxin-binding protein 2	Stxbp2	>tr|Q99J48|Q99J48_MOUSE Stxbp2 protein (Fragment) OS=Mus musculus GN=Stxbp2 PE=2 SV=1;>sp|Q64324|STXB2_MOUSE Syntaxin-binding protein 2 OS=Mus musculus GN=Stxbp2 PE=2 SV=1;>tr|Q548T0|Q548T0_MOUSE Syntaxin binding protein 2, isoform CRA_e OS=Mus musculus GN	4	1	1	1	1	1	1	3.4	3.4	3.4	66.313	593	593;593;593;594	5					1					1	1.4861E-22	0.5477	0.58118	NaN	1	1.0861	0.86986	NaN	1	1.983	1.439	NaN	1	0.5477	0.58118	NaN	1	1.0861
Q9QYC0-2;F8WHZ9;F8WGR0;Q9QYC0;Q8K232;E9Q1K3;F6RDR0;F6V4G5;Q8BJT2	Q9QYC0-2;F8WHZ9;F8WGR0;Q9QYC0;Q8K232;E9Q1K3;F6RDR0	4;4;4;4;4;3;2;1;1	4;4;4;4;4;3;2;1;1	4;4;4;4;4;3;2;1;1	Alpha-adducin	Add1	>sp|Q9QYC0-2|ADDA_MOUSE Isoform 2 of Alpha-adducin OS=Mus musculus GN=Add1;>tr|F8WHZ9|F8WHZ9_MOUSE Alpha-adducin OS=Mus musculus GN=Add1 PE=1 SV=1;>tr|F8WGR0|F8WGR0_MOUSE Alpha-adducin OS=Mus musculus GN=Add1 PE=1 SV=1;>sp|Q9QYC0|ADDA_MOUSE Alpha-adducin O	9	4	4	4	4	4	4	7.4	7.4	7.4	69.886	632	632;662;663;735;735;660;160;135;281	3			5							5	1.119E-07	4.8695	5.3771	59.649	5	5.7056	4.6265	54.677	5	1.1717	0.84734	14.399	5	4.8695	5.3771	59.649	5	5.7056
F8WHM5;Q61543;Q53WR6;F6RSH1;E9PWD8;Q8BQH1	F8WHM5;Q61543;Q53WR6;F6RSH1	16;16;16;8;3;2	16;16;16;8;3;2	16;16;16;8;3;2	Golgi apparatus protein 1	Glg1	>tr|F8WHM5|F8WHM5_MOUSE Golgi apparatus protein 1 (Fragment) OS=Mus musculus GN=Glg1 PE=2 SV=1;>sp|Q61543|GSLG1_MOUSE Golgi apparatus protein 1 OS=Mus musculus GN=Glg1 PE=1 SV=1;>tr|Q53WR6|Q53WR6_MOUSE E-selectin ligand 1 OS=Mus musculus GN=Glg1 PE=4 SV=1;	6	16	16	16	16	16	16	19.3	19.3	19.3	132.35	1163	1163;1175;1175;591;302;180	2.76		7	22							29	0	0.92669	1.0332	36.397	29	1.7964	1.4495	15.354	29	1.9467	1.4427	42.046	29	0.92669	1.0332	36.397	29	1.7964
F8WHP8;P56135	F8WHP8;P56135	1;1	1;1	1;1	ATP synthase subunit f, mitochondrial	Atp5j2	>tr|F8WHP8|F8WHP8_MOUSE ATP synthase subunit f, mitochondrial OS=Mus musculus GN=Atp5j2 PE=2 SV=1;>sp|P56135|ATPK_MOUSE ATP synthase subunit f, mitochondrial OS=Mus musculus GN=Atp5j2 PE=1 SV=3	2	1	1	1	1	1	1	15.8	15.8	15.8	9.0054	76	76;88	9									1	1	0.0059912	0.74505	1.0947	NaN	1	1.0458	0.87476	NaN	1	1.2291	0.86077	NaN	1	0.74505	1.0947	NaN	1	1.0458
Q3UZ56;Q569Z5-2;F8WHR6;Q569Z5	Q3UZ56;Q569Z5-2;F8WHR6;Q569Z5	1;1;1;1	1;1;1;1	1;1;1;1	Probable ATP-dependent RNA helicase DDX46	Ddx46	>tr|Q3UZ56|Q3UZ56_MOUSE Putative uncharacterized protein (Fragment) OS=Mus musculus GN=Ddx46 PE=2 SV=1;>sp|Q569Z5-2|DDX46_MOUSE Isoform 2 of Probable ATP-dependent RNA helicase DDX46 OS=Mus musculus GN=Ddx46;>tr|F8WHR6|F8WHR6_MOUSE Probable ATP-dependent R	4	1	1	1	1	1	1	5.7	5.7	5.7	25.789	229	229;1027;1028;1032	3			2							2	0.0029369	0.46343	0.48926	6.0131	2	0.96739	0.80738	7.1416	2	2.0875	1.6128	0.63662	2	0.46343	0.48926	6.0131	2	0.96739
Q4VA53;Q4VA53-3;F8WHU5;Q4VA53-2	Q4VA53;Q4VA53-3;F8WHU5;Q4VA53-2	6;6;6;3	6;6;6;3	5;5;5;3	Sister chromatid cohesion protein PDS5 homolog B	Pds5b	>sp|Q4VA53|PDS5B_MOUSE Sister chromatid cohesion protein PDS5 homolog B OS=Mus musculus GN=Pds5b PE=1 SV=1;>sp|Q4VA53-3|PDS5B_MOUSE Isoform 3 of Sister chromatid cohesion protein PDS5 homolog B OS=Mus musculus GN=Pds5b;>tr|F8WHU5|F8WHU5_MOUSE Sister chroma	4	6	6	5	6	6	5	5.9	5.9	5.1	164.42	1446	1446;1448;1449;701	2		7								7	1.8029E-70	1.2537	1.4725	27.407	6	2.5285	2.0946	23.614	6	2.5854	1.8861	50.19	6	1.2537	1.4725	27.407	6	2.5285
F8WHV1;Q9D187	F8WHV1;Q9D187	1;1	1;1	1;1	Mitotic spindle-associated MMXD complex subunit MIP18	Fam96b	>tr|F8WHV1|F8WHV1_MOUSE Mitotic spindle-associated MMXD complex subunit MIP18 OS=Mus musculus GN=Fam96b PE=2 SV=1;>sp|Q9D187|MIP18_MOUSE Mitotic spindle-associated MMXD complex subunit MIP18 OS=Mus musculus GN=Fam96b PE=2 SV=1	2	1	1	1	1	1	1	16.2	16.2	16.2	15.003	136	136;163	9									1	1	0.00039147	NaN	NaN	NaN	0	NaN	NaN	NaN	0	NaN	NaN	NaN	0	NaN	NaN	NaN	0	NaN
Q3V2Z4;Q99JX6;Q3TUI1;F8WIT2;Q3UI56;P14824;Q8CEX0;Q3UDK4	Q3V2Z4;Q99JX6;Q3TUI1;F8WIT2;Q3UI56;P14824;Q8CEX0;Q3UDK4	6;6;6;6;6;6;5;5	6;6;6;6;6;6;5;5	6;6;6;6;6;6;5;5	Annexin;Annexin A6	Anxa6	>tr|Q3V2Z4|Q3V2Z4_MOUSE Annexin OS=Mus musculus PE=2 SV=1;>tr|Q99JX6|Q99JX6_MOUSE Annexin OS=Mus musculus GN=Anxa6 PE=2 SV=1;>tr|Q3TUI1|Q3TUI1_MOUSE Annexin OS=Mus musculus GN=Anxa6 PE=2 SV=1;>tr|F8WIT2|F8WIT2_MOUSE Annexin OS=Mus musculus GN=Anxa6 PE=1 SV	8	6	6	6	6	6	6	16.5	16.5	16.5	62.29	556	556;667;667;667;673;673;476;673	5					7					7	3.605E-55	0.88067	0.93052	16.365	7	1.0847	0.79985	25.343	7	1.0398	0.75876	25.866	7	0.88067	0.93052	16.365	7	1.0847
Q3T9X3;P39054-2;Q3TCR7;Q3TBU6;P39054;G3X9G4;F8WIV5;G3UZZ3;Q9CUM4;G3UY64;G3UXX2;Q91Z39	Q3T9X3;P39054-2;Q3TCR7;Q3TBU6;P39054;G3X9G4;F8WIV5;G3UZZ3;Q9CUM4	6;6;6;6;6;6;6;5;4;1;1;1	6;6;6;6;6;6;6;5;4;1;1;1	6;6;6;6;6;6;6;5;4;1;1;1	Dynamin-2	Dnm2	>tr|Q3T9X3|Q3T9X3_MOUSE Dynamin-2 OS=Mus musculus GN=Dnm2 PE=1 SV=1;>sp|P39054-2|DYN2_MOUSE Isoform 2 of Dynamin-2 OS=Mus musculus GN=Dnm2;>tr|Q3TCR7|Q3TCR7_MOUSE Dynamin-2 OS=Mus musculus GN=Dnm2 PE=1 SV=1;>tr|Q3TBU6|Q3TBU6_MOUSE Putative uncharacterized	12	6	6	6	6	6	6	11.2	11.2	11.2	97.194	860	860;866;869;869;870;870;870;807;493;69;248;454	3.33			6	3						9	1.1098E-36	0.72586	0.78455	31.436	9	1.1321	0.92192	29.127	9	1.4682	1.087	19.816	9	0.72586	0.78455	31.436	9	1.1321
Q3TN10;Q3U2V0;Q3U2B5;Q80X82;F8WJD4;D3Z2M2;S4R2Q3;Q3TA76	Q3TN10;Q3U2V0;Q3U2B5;Q80X82;F8WJD4;D3Z2M2;S4R2Q3;Q3TA76	2;2;2;2;2;1;1;1	2;2;2;2;2;1;1;1	2;2;2;2;2;1;1;1	Symplekin	Sympk	>tr|Q3TN10|Q3TN10_MOUSE Putative uncharacterized protein OS=Mus musculus GN=Sympk PE=2 SV=1;>tr|Q3U2V0|Q3U2V0_MOUSE Putative uncharacterized protein OS=Mus musculus GN=Sympk PE=2 SV=1;>tr|Q3U2B5|Q3U2B5_MOUSE Putative uncharacterized protein OS=Mus musculus	8	2	2	2	2	2	2	2.5	2.5	2.5	119.31	1067	1067;1282;1282;1284;1288;198;234;753	3			2							2	0.00016031	0.66248	0.65163	100.82	2	1.2467	0.9555	116.77	2	1.8818	1.3912	32.733	2	0.66248	0.65163	100.82	2	1.2467
F8WJG3;Q5PR75;P62996	F8WJG3;Q5PR75;P62996	1;1;1	1;1;1	1;1;1	Transformer-2 protein homolog beta	Tra2b	>tr|F8WJG3|F8WJG3_MOUSE Transformer-2 protein homolog beta OS=Mus musculus GN=Tra2b PE=2 SV=1;>tr|Q5PR75|Q5PR75_MOUSE Sfrs10 protein OS=Mus musculus GN=Tra2b PE=2 SV=1;>sp|P62996|TRA2B_MOUSE Transformer-2 protein homolog beta OS=Mus musculus GN=Tra2b PE=2	3	1	1	1	1	1	1	8.5	8.5	8.5	21.935	188	188;229;288	7							1			1	0.0082831	0.7768	0.82682	NaN	1	1.4927	1.2751	NaN	1	1.9216	1.5197	NaN	1	0.7768	0.82682	NaN	1	1.4927
Q3TGW8;F8WJK8;Q99L47;Q3U9V1;Q3U8D2;Q3U3N7	Q3TGW8;F8WJK8;Q99L47;Q3U9V1;Q3U8D2;Q3U3N7	1;1;1;1;1;1	1;1;1;1;1;1	1;1;1;1;1;1	Hsc70-interacting protein	St13	>tr|Q3TGW8|Q3TGW8_MOUSE Putative uncharacterized protein (Fragment) OS=Mus musculus GN=St13 PE=2 SV=1;>tr|F8WJK8|F8WJK8_MOUSE Hsc70-interacting protein OS=Mus musculus GN=St13 PE=1 SV=1;>sp|Q99L47|F10A1_MOUSE Hsc70-interacting protein OS=Mus musculus GN=St	6	1	1	1	1	1	1	5.3	5.3	5.3	27.318	245	245;362;371;371;371;371	6						1				1	0.0024382	0.8005	0.8098	NaN	1	0.99021	0.7376	NaN	1	1.237	0.87052	NaN	1	0.8005	0.8098	NaN	1	0.99021
G3CE24;G3CE68;G3CE17;G3CDY6;Q9CRC0;G3CE70;G3BKB2	G3CE24;G3CE68;G3CE17;G3CDY6;Q9CRC0;G3CE70;G3BKB2	1;1;1;1;1;1;1	1;1;1;1;1;1;1	1;1;1;1;1;1;1	Vitamin K epoxide reductase complex subunit 1	Vkorc1	>tr|G3CE24|G3CE24_MOUSE Vitamin K epoxide reductase complex subunit 1 (Fragment) OS=Mus musculus domesticus GN=Vkorc1 PE=4 SV=1;>tr|G3CE68|G3CE68_MOUSE Vitamin K epoxide reductase complex subunit 1 (Fragment) OS=Mus musculus domesticus GN=Vkorc1 PE=4 SV=1;	7	1	1	1	1	1	1	22.8	22.8	22.8	6.1131	57	57;58;58;58;161;161;161	8.5								1	1	2	6.0515E-16	0.8513	1.0515	43.184	2	1.5284	1.2909	19.532	2	1.813	1.3312	12.356	2	0.8513	1.0515	43.184	2	1.5284
Q9CWQ3;G3UW46	Q9CWQ3;G3UW46	1;1	1;1	1;1	Mitochondrial inner membrane protease ATP23 homolog	Xrcc6bp1	>sp|Q9CWQ3|ATP23_MOUSE Mitochondrial inner membrane protease ATP23 homolog OS=Mus musculus GN=Xrcc6bp1 PE=2 SV=1;>tr|G3UW46|G3UW46_MOUSE Mitochondrial inner membrane protease ATP23 homolog OS=Mus musculus GN=Xrcc6bp1 PE=4 SV=1	2	1	1	1	1	1	1	8	8	8	21.709	201	201;246	8								2		2	0.0008976	1.0324	1.1838	23.956	2	2.2104	1.9131	15.593	2	2.1409	1.6346	11.015	2	1.0324	1.1838	23.956	2	2.2104
Q9D1L9;G3UW70	Q9D1L9;G3UW70	1;1	1;1	1;1	Ragulator complex protein LAMTOR5	Lamtor5	>sp|Q9D1L9|LTOR5_MOUSE Ragulator complex protein LAMTOR5 OS=Mus musculus GN=Lamtor5 PE=2 SV=1;>tr|G3UW70|G3UW70_MOUSE MCG21719 OS=Mus musculus GN=Lamtor5 PE=4 SV=1	2	1	1	1	1	1	1	22	22	22	9.6418	91	91;145	9									2	2	0.0033779	0.95731	1.2598	7.3848	2	0.93172	0.79806	1.4631	2	0.95408	0.69264	3.0638	2	0.95731	1.2598	7.3848	2	0.93172
Q9CWN2;G3UWE1;Q9CY27;Q52L67;Q3TAN8	Q9CWN2;G3UWE1;Q9CY27;Q52L67	3;3;3;3;1	3;3;3;3;1	3;3;3;3;1	Very-long-chain enoyl-CoA reductase	Tecr	>tr|Q9CWN2|Q9CWN2_MOUSE Putative uncharacterized protein OS=Mus musculus GN=Tecr PE=2 SV=1;>tr|G3UWE1|G3UWE1_MOUSE MCG11048, isoform CRA_c OS=Mus musculus GN=Tecr PE=1 SV=1;>sp|Q9CY27|TECR_MOUSE Very-long-chain enoyl-CoA reductase OS=Mus musculus GN=Tecr P	5	3	3	3	3	3	3	10.6	10.6	10.6	34.28	293	293;293;308;362;177	7.75							1	3		4	2.1966E-09	1.5773	1.9389	21.794	4	1.89	1.6286	14.892	4	1.3718	0.95959	10.329	4	1.5773	1.9389	21.794	4	1.89
Q56A15;P62897;G3UWG1	Q56A15;P62897;G3UWG1	2;2;2	2;2;2	2;2;2	Cytochrome c, somatic	Cycs;Gm10108	>tr|Q56A15|Q56A15_MOUSE Cytochrome c OS=Mus musculus GN=Cycs PE=2 SV=1;>sp|P62897|CYC_MOUSE Cytochrome c, somatic OS=Mus musculus GN=Cycs PE=1 SV=2;>tr|G3UWG1|G3UWG1_MOUSE MCG115977 OS=Mus musculus GN=Gm10108 PE=3 SV=1	3	2	2	2	2	2	2	14.3	14.3	14.3	11.605	105	105;105;105	9									2	2	2.6637E-38	0.70935	0.98674	23.738	2	1.1687	1.0444	1.1956	2	1.6646	1.1894	20.711	2	0.70935	0.98674	23.738	2	1.1687
S4R1P7;Q9CYF6;G3UWG7;S4R287;Q9CR27	S4R1P7;Q9CYF6;G3UWG7;S4R287;Q9CR27	1;1;1;1;1	1;1;1;1;1	1;1;1;1;1	WASH complex subunit CCDC53	Ccdc53	>tr|S4R1P7|S4R1P7_MOUSE WASH complex subunit CCDC53 (Fragment) OS=Mus musculus GN=Ccdc53 PE=4 SV=1;>tr|Q9CYF6|Q9CYF6_MOUSE Putative uncharacterized protein OS=Mus musculus GN=Ccdc53 PE=2 SV=1;>tr|G3UWG7|G3UWG7_MOUSE Coiled-coil domain containing 53, isofor	5	1	1	1	1	1	1	8.2	8.2	8.2	18.893	171	171;178;179;193;194	8								1		1	0.00045926	1.4766	1.6213	NaN	1	1.1684	0.82291	NaN	1	1.4329	1.0287	NaN	1	1.4766	1.6213	NaN	1	1.1684
G3UWR2;G3UYG6;Q6Y7W8;Q6Y7W8-2;Q8C585;G3UYR9	G3UWR2;G3UYG6;Q6Y7W8;Q6Y7W8-2;Q8C585;G3UYR9	2;2;2;1;1;1	2;2;2;1;1;1	2;2;2;1;1;1	PERQ amino acid-rich with GYF domain-containing protein 2	Gigyf2	>tr|G3UWR2|G3UWR2_MOUSE PERQ amino acid-rich with GYF domain-containing protein 2 OS=Mus musculus GN=Gigyf2 PE=1 SV=1;>tr|G3UYG6|G3UYG6_MOUSE PERQ amino acid-rich with GYF domain-containing protein 2 (Fragment) OS=Mus musculus GN=Gigyf2 PE=1 SV=1;>sp|Q6Y7W	6	2	2	2	2	2	2	2.5	2.5	2.5	129.64	1122	1122;1285;1291;424;768;877	2		2								2	1.808E-07	0.56345	0.65289	11.669	2	1.1073	1.0472	31.332	2	1.8466	1.3797	9.5052	2	0.56345	0.65289	11.669	2	1.1073
G3UX44;P50171;P50171-2	G3UX44;P50171;P50171-2	3;3;3	3;3;3	3;3;3	Estradiol 17-beta-dehydrogenase 8	H2-Ke6;Hsd17b8	>tr|G3UX44|G3UX44_MOUSE Estradiol 17-beta-dehydrogenase 8 (Fragment) OS=Mus musculus GN=H2-Ke6 PE=1 SV=1;>sp|P50171|DHB8_MOUSE Estradiol 17-beta-dehydrogenase 8 OS=Mus musculus GN=Hsd17b8 PE=1 SV=2;>sp|P50171-2|DHB8_MOUSE Isoform Long of Estradiol 17-beta-	3	3	3	3	3	3	3	18.8	18.8	18.8	23.985	234	234;259;274	8								3		3	5.8173E-14	0.72794	0.85148	10.431	3	0.59049	0.49499	38.968	3	0.81118	0.62257	22.165	3	0.72794	0.85148	10.431	3	0.59049
G3UZA4;N0E462;G3UXG7;G3UXU2;G3UZJ5;P67871;N0E4C0;N0E4C5;N0E463;G3UZX4	G3UZA4;N0E462;G3UXG7;G3UXU2;G3UZJ5;P67871;N0E4C0;N0E4C5;N0E463;G3UZX4	1;1;1;1;1;1;1;1;1;1	1;1;1;1;1;1;1;1;1;1	1;1;1;1;1;1;1;1;1;1	Casein kinase II subunit beta	Csnk2b	>tr|G3UZA4|G3UZA4_MOUSE Casein kinase II subunit beta (Fragment) OS=Mus musculus GN=Csnk2b PE=2 SV=2;>tr|N0E462|N0E462_MOUSE Casein kinase II, beta subunit, isoform CRA_b OS=Mus musculus GN=Csnk2b PE=2 SV=1;>tr|G3UXG7|G3UXG7_MOUSE Casein kinase II subunit	10	1	1	1	1	1	1	9	9	9	14.279	122	122;125;164;180;206;215;215;217;227;257	8								1		1	0.00023559	0.56148	0.6517	NaN	1	0.82496	0.66909	NaN	1	1.2198	0.92011	NaN	1	0.56148	0.6517	NaN	1	0.82496
Q8BWW9-3;G3UXH4;G3UZM9;Q8BWW9-2;Q8BWW9	Q8BWW9-3;G3UXH4;G3UZM9;Q8BWW9-2;Q8BWW9	1;1;1;1;1	1;1;1;1;1	1;1;1;1;1	Serine/threonine-protein kinase N2	Pkn2	>sp|Q8BWW9-3|PKN2_MOUSE Isoform 3 of Serine/threonine-protein kinase N2 OS=Mus musculus GN=Pkn2;>tr|G3UXH4|G3UXH4_MOUSE Serine/threonine-protein kinase N2 OS=Mus musculus GN=Pkn2 PE=1 SV=1;>tr|G3UZM9|G3UZM9_MOUSE Serine/threonine-protein kinase N2 OS=Mus m	5	1	1	1	1	1	1	3.4	3.4	3.4	88.96	787	787;935;967;972;983	3			1							1	3.0809E-12	0.79302	0.84767	NaN	1	0.51939	0.43019	NaN	1	0.65494	0.50433	NaN	1	0.79302	0.84767	NaN	1	0.51939
G3UXK7;Q8BP79;P53702	G3UXK7;Q8BP79;P53702	2;2;2	2;2;2	2;2;2	Cytochrome c-type heme lyase	Hccs	>tr|G3UXK7|G3UXK7_MOUSE Cytochrome c-type heme lyase OS=Mus musculus GN=Hccs PE=2 SV=1;>tr|Q8BP79|Q8BP79_MOUSE Putative uncharacterized protein OS=Mus musculus GN=Hccs PE=2 SV=1;>sp|P53702|CCHL_MOUSE Cytochrome c-type heme lyase OS=Mus musculus GN=Hccs PE=	3	2	2	2	2	2	2	32.3	32.3	32.3	9.5524	93	93;272;272	7							2			2	1.3925E-24	0.71708	0.84712	17.524	2	0.96457	0.84352	6.6062	2	1.2982	0.96134	4.8537	2	0.71708	0.84712	17.524	2	0.96457
Q3UYQ0;Q9D7G0;Q9CS42;Q3UPD5;Q3TI27;G3UXL2;Q9CVZ1	Q3UYQ0;Q9D7G0;Q9CS42;Q3UPD5;Q3TI27;G3UXL2;Q9CVZ1	2;2;2;2;2;2;1	2;2;2;2;2;2;1	1;1;1;1;1;1;0	Ribose-phosphate pyrophosphokinase;Ribose-phosphate pyrophosphokinase 1;Ribose-phosphate pyrophosphokinase 2	Prps1l3;Prps1;Prps2;Prps1l1	>tr|Q3UYQ0|Q3UYQ0_MOUSE Expressed sequence AU021838 OS=Mus musculus GN=Prps1l3 PE=2 SV=1;>sp|Q9D7G0|PRPS1_MOUSE Ribose-phosphate pyrophosphokinase 1 OS=Mus musculus GN=Prps1 PE=1 SV=4;>sp|Q9CS42|PRPS2_MOUSE Ribose-phosphate pyrophosphokinase 2 OS=Mus muscu	7	2	2	1	2	2	1	11.6	11.6	6.8	27.526	251	251;318;318;318;318;318;291	7							2			2	1.2243E-12	0.55354	0.62882	4.4763	2	0.28396	0.25095	13.935	2	0.48447	0.39761	11.104	2	0.55354	0.62882	4.4763	2	0.28396
G3UYD0;Q9ESZ8-5;Q9ESZ8-4;Q9ESZ8-3;Q3UHU8;Q9ESZ8-6;Q9ESZ8-2;Q9ESZ8;G3UYJ6;G3UWV2;G3UYD7;G3UZU4	G3UYD0;Q9ESZ8-5;Q9ESZ8-4;Q9ESZ8-3;Q3UHU8;Q9ESZ8-6;Q9ESZ8-2;Q9ESZ8;G3UYJ6	8;8;8;8;8;8;8;8;6;2;1;1	8;8;8;8;8;8;8;8;6;2;1;1	8;8;8;8;8;8;8;8;6;2;1;1	General transcription factor II-I	Gtf2i	>tr|G3UYD0|G3UYD0_MOUSE General transcription factor II-I OS=Mus musculus GN=Gtf2i PE=1 SV=1;>sp|Q9ESZ8-5|GTF2I_MOUSE Isoform 5 of General transcription factor II-I OS=Mus musculus GN=Gtf2i;>sp|Q9ESZ8-4|GTF2I_MOUSE Isoform 4 of General transcription factor	12	8	8	8	8	8	8	15.4	15.4	15.4	103.08	913	913;939;958;960;962;977;979;998;357;169;150;159	3			9							9	9.5653E-36	1.4227	1.4381	48.832	8	3.4799	2.5981	23.996	9	2.2928	1.8084	41.871	7	1.4227	1.4381	48.832	8	3.4799
G3UYI5;Q9CQL1;P61327;G3UZW7	G3UYI5;Q9CQL1;P61327;G3UZW7	2;2;2;1	2;2;2;1	2;2;2;1	Protein mago nashi homolog 2;Protein mago nashi homolog	Magohb;Magoh	>tr|G3UYI5|G3UYI5_MOUSE Protein mago nashi homolog 2 (Fragment) OS=Mus musculus GN=Magohb PE=2 SV=1;>sp|Q9CQL1|MGN2_MOUSE Protein mago nashi homolog 2 OS=Mus musculus GN=Magohb PE=2 SV=1;>sp|P61327|MGN_MOUSE Protein mago nashi homolog OS=Mus musculus GN=Ma	4	2	2	2	2	2	2	13.9	13.9	13.9	13.384	115	115;146;146;102	9									2	2	0.0010061	1.3545	1.7493	65.445	2	2.6167	2.3323	6.3639	2	1.9318	1.4398	72.123	2	1.3545	1.7493	65.445	2	2.6167
G3UYP1;Q80X95	G3UYP1;Q80X95	1;1	1;1	1;1	Ras-related GTP-binding protein A	Rragb;Rraga	>tr|G3UYP1|G3UYP1_MOUSE Ras-related GTP-binding protein B (Fragment) OS=Mus musculus GN=Rragb PE=4 SV=1;>sp|Q80X95|RRAGA_MOUSE Ras-related GTP-binding protein A OS=Mus musculus GN=Rraga PE=2 SV=1	2	1	1	1	1	1	1	11.2	11.2	11.2	13.01	116	116;313	7							1			1	0.0033083	0.99622	1.134	NaN	1	0.87609	0.7751	NaN	1	0.87941	0.72214	NaN	1	0.99622	1.134	NaN	1	0.87609
G3UYV7;Q059I1;P62858;J3QNN8	G3UYV7;Q059I1;P62858;J3QNN8	2;2;2;1	2;2;2;1	2;2;2;1	40S ribosomal protein S28	Rps28;Gm10263	>tr|G3UYV7|G3UYV7_MOUSE 40S ribosomal protein S28 (Fragment) OS=Mus musculus GN=Rps28 PE=4 SV=1;>tr|Q059I1|Q059I1_MOUSE MCG22987, isoform CRA_a OS=Mus musculus GN=Rps28 PE=3 SV=1;>sp|P62858|RS28_MOUSE 40S ribosomal protein S28 OS=Mus musculus GN=Rps28 PE=2	4	2	2	2	2	2	2	37.5	37.5	37.5	6.3442	56	56;69;69;69	9									3	3	1.5246E-17	0.78536	0.97924	7.4726	3	1.2671	1.0578	3.757	3	1.6235	1.1904	9.1041	3	0.78536	0.97924	7.4726	3	1.2671
G3UZA0;Q8BGA5	G3UZA0;Q8BGA5	1;1	1;1	1;1	KRR1 small subunit processome component homolog	Krr1	>tr|G3UZA0|G3UZA0_MOUSE KRR1 small subunit processome component homolog OS=Mus musculus GN=Krr1 PE=2 SV=1;>sp|Q8BGA5|KRR1_MOUSE KRR1 small subunit processome component homolog OS=Mus musculus GN=Krr1 PE=2 SV=1	2	1	1	1	1	1	1	3.7	3.7	3.7	36.66	323	323;380	6						1				1	0.00015759	2.0578	2.0369	NaN	1	2.8365	2.1157	NaN	1	1.3784	0.98978	NaN	1	2.0578	2.0369	NaN	1	2.8365
G3UZI2;Q7TMK9-2;G3V018;Q7TMK9;G3UWM1;G3UXJ6;G3XA76;G3UZ48;Q3TRV3	G3UZI2;Q7TMK9-2;G3V018;Q7TMK9;G3UWM1;G3UXJ6;G3XA76;G3UZ48	8;8;8;8;5;5;4;4;1	8;8;8;8;5;5;4;4;1	7;7;7;7;5;5;4;3;0	Heterogeneous nuclear ribonucleoprotein Q	Syncrip	>tr|G3UZI2|G3UZI2_MOUSE Heterogeneous nuclear ribonucleoprotein Q OS=Mus musculus GN=Syncrip PE=2 SV=1;>sp|Q7TMK9-2|HNRPQ_MOUSE Isoform 2 of Heterogeneous nuclear ribonucleoprotein Q OS=Mus musculus GN=Syncrip;>tr|G3V018|G3V018_MOUSE Heterogeneous nuclear	9	8	8	7	8	8	7	18.2	18.2	16.1	58.751	527	527;562;588;623;196;448;94;464;368	4.91				1	10					11	2.2801E-76	1.0096	1.0194	58.643	11	1.3607	0.97498	15.184	11	1.4547	1.0205	47.597	11	1.0096	1.0194	58.643	11	1.3607
P99029-2;G3UZJ4;Q3UWS9;Q3U7H9;P99029;Q9JHL8;H3BJQ7;Q91YU9;Q9D6X2	P99029-2;G3UZJ4;Q3UWS9;Q3U7H9;P99029;Q9JHL8;H3BJQ7	5;5;5;5;5;3;3;2;1	5;5;5;5;5;3;3;2;1	5;5;5;5;5;3;3;2;1	Peroxiredoxin-5, mitochondrial	Prdx5	>sp|P99029-2|PRDX5_MOUSE Isoform Cytoplasmic+peroxisomal of Peroxiredoxin-5, mitochondrial OS=Mus musculus GN=Prdx5;>tr|G3UZJ4|G3UZJ4_MOUSE Peroxiredoxin-5, mitochondrial OS=Mus musculus GN=Prdx5 PE=1 SV=1;>tr|Q3UWS9|Q3UWS9_MOUSE Putative uncharacterized p	9	5	5	5	5	5	5	45.7	45.7	45.7	17.015	162	162;166;199;208;210;126;213;89;211	9									8	8	3.3784E-104	0.73163	0.92485	60.848	5	0.8739	0.76058	15.615	5	1.238	0.8885	43.401	5	0.73163	0.92485	60.848	5	0.8739
Q9CQG4;Q921E4;Q5QGU0;G3X8R0;Q60870	Q9CQG4;Q921E4;Q5QGU0;G3X8R0;Q60870	4;4;4;4;2	4;4;4;4;2	4;4;4;4;2	Receptor expression-enhancing protein 5	Reep5	>tr|Q9CQG4|Q9CQG4_MOUSE Putative uncharacterized protein OS=Mus musculus GN=Reep5 PE=2 SV=1;>tr|Q921E4|Q921E4_MOUSE Receptor accessory protein 5 OS=Mus musculus GN=Reep5 PE=2 SV=1;>tr|Q5QGU0|Q5QGU0_MOUSE Receptor expression enhancing protein 5 OS=Mus muscu	5	4	4	4	4	4	4	16.2	16.2	16.2	21.086	185	185;185;189;189;185	8.9								1	9	10	2.6248E-24	0.83692	1.0579	71.911	10	1.7069	1.4648	49.727	10	1.975	1.4374	41.468	10	0.83692	1.0579	71.911	10	1.7069
Q9D2D1;Q544R6;P16675;G3X8T3	Q9D2D1;Q544R6;P16675;G3X8T3	3;3;3;3	3;3;3;3	3;3;3;3	Lysosomal protective protein;Lysosomal protective protein 32 kDa chain;Lysosomal protective protein 20 kDa chain	Ctsa	>tr|Q9D2D1|Q9D2D1_MOUSE Putative uncharacterized protein OS=Mus musculus GN=Ctsa PE=2 SV=1;>tr|Q544R6|Q544R6_MOUSE Protective protein for beta-galactosidase, isoform CRA_a OS=Mus musculus GN=Ctsa PE=2 SV=1;>sp|P16675|PPGB_MOUSE Lysosomal protective protein	4	3	3	3	3	3	3	8.2	8.2	8.2	53.829	474	474;474;474;492	8								3		3	2.9244E-10	1.2322	1.3811	17.406	3	0.71291	0.60595	15.927	3	0.76927	0.58739	21.029	3	1.2322	1.3811	17.406	3	0.71291
Q920Q4-2;Q920Q4;Q8BWV2;G3X8X7;Q8C016	Q920Q4-2;Q920Q4;Q8BWV2;G3X8X7;Q8C016	2;2;2;2;1	2;2;2;2;1	2;2;2;2;1	Vacuolar protein sorting-associated protein 16 homolog	Vps16	>sp|Q920Q4-2|VPS16_MOUSE Isoform 2 of Vacuolar protein sorting-associated protein 16 homolog OS=Mus musculus GN=Vps16;>sp|Q920Q4|VPS16_MOUSE Vacuolar protein sorting-associated protein 16 homolog OS=Mus musculus GN=Vps16 PE=1 SV=3;>tr|Q8BWV2|Q8BWV2_MOUSE P	5	2	2	2	2	2	2	6.7	6.7	6.7	47.914	419	419;839;839;839;424	4				3						3	5.9755E-09	0.81885	0.84946	8.7322	3	1.0157	0.85832	6.1779	3	1.2544	1.0013	5.737	3	0.81885	0.84946	8.7322	3	1.0157
G3X922;D4AFX7;Q3UX52;Q3UQJ7;Q8CHD7;Q8BNL1;Q3TNE7	G3X922;D4AFX7	38;37;17;17;17;15;10	38;37;17;17;17;15;10	38;37;17;17;17;15;10		Dnajc13	>tr|G3X922|G3X922_MOUSE MCG115602 OS=Mus musculus GN=Dnajc13 PE=4 SV=1;>tr|D4AFX7|D4AFX7_MOUSE Receptor mediated endocytosis-8 OS=Mus musculus GN=Dnajc13 PE=2 SV=1	7	38	38	38	38	38	38	23.9	23.9	23.9	254.44	2243	2243;2248;933;950;966;715;479	2.02		50	1							51	0	1.3251	1.4804	22.322	47	1.2027	1.0757	24.475	47	0.87886	0.62133	26.853	47	1.3251	1.4804	22.322	47	1.2027
S4R1Y5;G3X926;Q9JJ80	S4R1Y5;G3X926;Q9JJ80	1;1;1	1;1;1	1;1;1	Ribosome production factor 2 homolog	Rpf2	>tr|S4R1Y5|S4R1Y5_MOUSE Ribosome production factor 2 homolog (Fragment) OS=Mus musculus GN=Rpf2 PE=4 SV=1;>tr|G3X926|G3X926_MOUSE MCG1407, isoform CRA_a OS=Mus musculus GN=Rpf2 PE=4 SV=1;>sp|Q9JJ80|RPF2_MOUSE Ribosome production factor 2 homolog OS=Mus mus	3	1	1	1	1	1	1	5.1	5.1	5.1	29.66	257	257;273;306	7							1			1	0.00087126	0.88255	0.95284	NaN	1	2.6088	2.2674	NaN	1	3.4974	2.7938	NaN	1	0.88255	0.95284	NaN	1	2.6088
Q920B9;G3X956	Q920B9;G3X956	6;6	6;6	6;6	FACT complex subunit SPT16	Supt16h;Supt16	>sp|Q920B9|SP16H_MOUSE FACT complex subunit SPT16 OS=Mus musculus GN=Supt16h PE=1 SV=2;>tr|G3X956|G3X956_MOUSE FACT complex subunit SPT16 OS=Mus musculus GN=Supt16 PE=1 SV=1	2	6	6	6	6	6	6	8	8	8	119.82	1047	1047;1047	3			6							6	2.0165E-18	1.0058	1.0973	31.376	6	1.5524	1.3068	10.402	6	1.4027	1.1519	32.684	6	1.0058	1.0973	31.376	6	1.5524
Q3V222;Q80U83;Q8CGF4;G3X972;Q8R2V9	Q3V222;Q80U83;Q8CGF4;G3X972;Q8R2V9	6;6;6;6;5	6;6;6;6;5	6;6;6;6;5		Sec24c	>tr|Q3V222|Q3V222_MOUSE Putative uncharacterized protein (Fragment) OS=Mus musculus GN=Sec24c PE=2 SV=1;>tr|Q80U83|Q80U83_MOUSE MKIAA0079 protein (Fragment) OS=Mus musculus GN=Sec24c PE=2 SV=1;>tr|Q8CGF4|Q8CGF4_MOUSE Sec24 related gene family, member C (S.	5	6	6	6	6	6	6	9.5	9.5	9.5	89.316	803	803;1028;1096;1096;436	3			6							6	2.6708E-17	0.88113	0.96054	72.777	6	1.3544	1.1232	27.26	6	1.5479	1.1771	74.823	6	0.88113	0.96054	72.777	6	1.3544
G3X9B1;Q3UNW7;Q3TNE1;Q3TMK0;Q8BLJ4;Q3T9I0;Q3V1X6;Q8CCT5;Q8VCK1	G3X9B1;Q3UNW7;Q3TNE1	16;11;9;7;5;5;5;4;1	16;11;9;7;5;5;5;4;1	16;11;9;7;5;5;5;4;1		Heatr1	>tr|G3X9B1|G3X9B1_MOUSE HEAT repeat containing 1 OS=Mus musculus GN=Heatr1 PE=4 SV=1;>tr|Q3UNW7|Q3UNW7_MOUSE Putative uncharacterized protein (Fragment) OS=Mus musculus GN=Heatr1 PE=2 SV=1;>tr|Q3TNE1|Q3TNE1_MOUSE Putative uncharacterized protein (Fragment)	9	16	16	16	16	16	16	10.3	10.3	10.3	242.07	2143	2143;1180;1090;984;733;733;743;408;349	2.12		15		1						16	2.1575E-48	1.3825	1.4303	49.33	14	3.222	2.7037	19.12	14	2.533	1.7431	67.737	14	1.3825	1.4303	49.33	14	3.222
G3X9K3;D3YYK9;Q8R3I7	G3X9K3;D3YYK9	4;3;1	3;2;1	3;2;1	Brefeldin A-inhibited guanine nucleotide-exchange protein 1	Arfgef1	>sp|G3X9K3|BIG1_MOUSE Brefeldin A-inhibited guanine nucleotide-exchange protein 1 OS=Mus musculus GN=Arfgef1 PE=2 SV=1;>tr|D3YYK9|D3YYK9_MOUSE Brefeldin A-inhibited guanine nucleotide-exchange protein 1 OS=Mus musculus GN=Arfgef1 PE=2 SV=1	3	4	3	3	4	3	3	2.8	2.3	2.3	208.5	1846	1846;1054;285	2		3								3	3.027E-08	0.41397	0.39677	48.516	3	1.3135	1.1733	40.685	3	3.5614	2.3626	89.058	3	0.41397	0.39677	48.516	3	1.3135
G3X9L6;Q9DCX2;B1ASE2	G3X9L6;Q9DCX2;B1ASE2	10;10;8	10;10;8	10;10;8	ATP synthase subunit d, mitochondrial	Gm10250;Atp5h	>tr|G3X9L6|G3X9L6_MOUSE MCG55033 OS=Mus musculus GN=Gm10250 PE=4 SV=1;>sp|Q9DCX2|ATP5H_MOUSE ATP synthase subunit d, mitochondrial OS=Mus musculus GN=Atp5h PE=1 SV=3;>tr|B1ASE2|B1ASE2_MOUSE ATP synthase subunit d, mitochondrial (Fragment) OS=Mus musculus G	3	10	10	10	10	10	10	76.9	76.9	76.9	18.621	160	160;161;138	8.21								15	4	19	0	0.76059	1.0104	25.952	18	1.1407	0.99999	14.17	18	1.4642	1.0233	20.922	18	0.76059	1.0104	25.952	18	1.1407
Q9ER88;G3X9M0;Q9ER88-2;G3UWM7;G3UWZ6;G3UWR5;G3UWJ4;G3UZC0;G3UYP3;G3UYM6	Q9ER88;G3X9M0;Q9ER88-2;G3UWM7;G3UWZ6	6;6;5;3;3;2;2;2;1;1	6;6;5;3;3;2;2;2;1;1	6;6;5;3;3;2;2;2;1;1	28S ribosomal protein S29, mitochondrial	Dap3	>sp|Q9ER88|RT29_MOUSE 28S ribosomal protein S29, mitochondrial OS=Mus musculus GN=Dap3 PE=2 SV=1;>tr|G3X9M0|G3X9M0_MOUSE 28S ribosomal protein S29, mitochondrial OS=Mus musculus GN=Dap3 PE=2 SV=1;>sp|Q9ER88-2|RT29_MOUSE Isoform 2 of 28S ribosomal protein S	10	6	6	6	6	6	6	22.8	22.8	22.8	44.699	391	391;396;361;217;255;165;200;212;66;133	7							8			8	7.905E-77	1.2384	1.3723	18.367	8	1.1588	1.0194	11.219	8	0.97618	0.78621	37.522	8	1.2384	1.3723	18.367	8	1.1588
G3X9V0;Q5SVP3;P97372;Q99LN3;E0CZ90	G3X9V0;Q5SVP3;P97372;Q99LN3	3;3;3;2;1	3;3;3;2;1	3;3;3;2;1	Proteasome activator complex subunit 2	Psme2	>tr|G3X9V0|G3X9V0_MOUSE MCG22048, isoform CRA_a OS=Mus musculus GN=Psme2 PE=4 SV=1;>tr|Q5SVP3|Q5SVP3_MOUSE MCG22048, isoform CRA_c OS=Mus musculus GN=PSME2b PE=2 SV=1;>sp|P97372|PSME2_MOUSE Proteasome activator complex subunit 2 OS=Mus musculus GN=Psme2 PE	5	3	3	3	3	3	3	19.5	19.5	19.5	26.159	231	231;239;239;64;165	8								4		4	4.2169E-19	0.81344	0.8909	65.462	4	1.0996	0.77229	16.013	4	1.4085	1.0107	46.851	4	0.81344	0.8909	65.462	4	1.0996
G3XA10;Q8VEK3;Q8C290;Q3ULH5;Q3TXW2;Q3TVV6;O88568;Q3TWN5;Q3TGN5;Q3TS50;Q9R205	G3XA10;Q8VEK3;Q8C290;Q3ULH5;Q3TXW2;Q3TVV6;O88568;Q3TWN5;Q3TGN5	16;16;16;16;16;16;15;15;12;7;1	16;16;16;16;16;16;15;15;12;7;1	16;16;16;16;16;16;15;15;12;7;1	Heterogeneous nuclear ribonucleoprotein U	Hnrnpu	>tr|G3XA10|G3XA10_MOUSE Heterogeneous nuclear ribonucleoprotein U OS=Mus musculus GN=Hnrnpu PE=1 SV=1;>sp|Q8VEK3|HNRPU_MOUSE Heterogeneous nuclear ribonucleoprotein U OS=Mus musculus GN=Hnrnpu PE=1 SV=1;>tr|Q8C290|Q8C290_MOUSE Putative uncharacterized prot	11	16	16	16	16	16	16	26.7	26.7	26.7	86.805	793	793;800;800;800;800;800;798;800;686;533;61	3.11			17	2						19	9.4051E-301	0.62882	0.72428	47.217	18	1.59	1.2865	20.501	18	2.7492	2.0447	54.709	18	0.62882	0.72428	47.217	18	1.59
G5E823;Q99KK9;Q99KH0	G5E823;Q99KK9	3;3;1	3;3;1	3;3;1	Probable histidine--tRNA ligase, mitochondrial	Hars2	>tr|G5E823|G5E823_MOUSE Histidyl-tRNA synthetase-like, isoform CRA_a OS=Mus musculus GN=Hars2 PE=4 SV=1;>sp|Q99KK9|SYHM_MOUSE Probable histidine--tRNA ligase, mitochondrial OS=Mus musculus GN=Hars2 PE=2 SV=1	3	3	3	3	3	3	3	8.5	8.5	8.5	48.277	424	424;505;100	6						3				3	1.4874E-29	0.90989	1.0071	6.1343	2	1.2331	0.95607	26.763	2	1.3627	1.0007	23.837	2	0.90989	1.0071	6.1343	2	1.2331
G5E829;Q8K314;Q3TC38;Q3TDJ2;Q05CJ5;Q32ME1;F7AAP4;D1FNM8;H2BL43;E9Q828;Q6Q477;D1FNM9;Q3UHH0;Q9R0K7;Q3UHJ3;F8WHB1;Q3TSK3;Q6PG79;D5L240;Q3UPA8	G5E829;Q8K314	17;10;7;7;7;5;5;5;5;5;5;5;4;4;4;4;3;3;3;2	17;10;7;7;7;5;5;5;5;5;5;5;4;4;4;4;3;3;3;2	13;6;7;7;7;2;2;2;2;2;2;2;1;1;1;1;3;3;1;2		Atp2b1	>tr|G5E829|G5E829_MOUSE MCG13663, isoform CRA_a OS=Mus musculus GN=Atp2b1 PE=1 SV=1;>tr|Q8K314|Q8K314_MOUSE Atp2b1 protein (Fragment) OS=Mus musculus GN=Atp2b1 PE=2 SV=1	20	17	17	13	17	17	13	22.4	22.4	17.3	134.75	1220	1220;914;304;306;313;1107;1166;1166;1172;1172;1205;1205;1194;1198;1198;1243;290;372;1243;297	2.94		1	17							18	3.9686E-80	0.64153	0.68406	27.702	15	0.62002	0.53409	27.784	15	1.0044	0.74344	18.794	15	0.64153	0.68406	27.702	15	0.62002
G5E850;Q544Z9;P56395;E0CY88	G5E850;Q544Z9;P56395	6;6;6;2	6;6;6;2	6;6;6;2	Cytochrome b5	Cyb5;Cyb5a	>tr|G5E850|G5E850_MOUSE Cytochrome b-5, isoform CRA_a OS=Mus musculus GN=Cyb5 PE=1 SV=1;>tr|Q544Z9|Q544Z9_MOUSE Cytochrome b-5, isoform CRA_d OS=Mus musculus GN=Cyb5 PE=2 SV=1;>sp|P56395|CYB5_MOUSE Cytochrome b5 OS=Mus musculus GN=Cyb5a PE=1 SV=2	4	6	6	6	6	6	6	74.5	74.5	74.5	11.142	98	98;134;134;110	9									11	11	0	1.2022	1.5888	86.503	11	3.5164	2.9409	17.28	11	3.1639	2.2135	79.089	11	1.2022	1.5888	86.503	11	3.5164
Q99NB9;G5E866;Q3US00;Q3TB51;A0JLN0;Q3UIB4	Q99NB9;G5E866;Q3US00	7;7;4;1;1;1	7;7;4;1;1;1	7;7;4;1;1;1	Splicing factor 3B subunit 1	Sf3b1	>sp|Q99NB9|SF3B1_MOUSE Splicing factor 3B subunit 1 OS=Mus musculus GN=Sf3b1 PE=1 SV=1;>tr|G5E866|G5E866_MOUSE Splicing factor 3B subunit 1 OS=Mus musculus GN=Sf3b1 PE=1 SV=1;>tr|Q3US00|Q3US00_MOUSE Putative uncharacterized protein (Fragment) OS=Mus muscul	6	7	7	7	7	7	7	7.4	7.4	7.4	145.81	1304	1304;1304;781;185;496;497	3			7							7	2.9773E-23	0.70978	0.73418	28.049	7	2.2874	2.0687	27.591	7	3.3113	2.6439	31.541	7	0.70978	0.73418	28.049	7	2.2874
G5E870;Q3TP48	G5E870	7;1	7;1	7;1	E3 ubiquitin-protein ligase TRIP12	Trip12	>sp|G5E870|TRIPC_MOUSE E3 ubiquitin-protein ligase TRIP12 OS=Mus musculus GN=Trip12 PE=1 SV=1	2	7	7	7	7	7	7	4.1	4.1	4.1	224.13	2025	2025;146	2		9								9	7.955E-14	0.72611	0.67357	36.617	9	1.5915	1.3162	25.429	9	2.0589	1.409	77.805	9	0.72611	0.67357	36.617	9	1.5915
Q3TUH1;G5E881;G3UWL8;Q3TUH1-2;G3UYJ1;D6RGT1	Q3TUH1;G5E881;G3UWL8;Q3TUH1-2	3;3;2;2;1;1	3;3;2;2;1;1	3;3;2;2;1;1	Mitochondrial translocator assembly and maintenance protein 41 homolog	Tamm41	>sp|Q3TUH1|TAM41_MOUSE Mitochondrial translocator assembly and maintenance protein 41 homolog OS=Mus musculus GN=Tamm41 PE=2 SV=2;>tr|G5E881|G5E881_MOUSE Mitochondrial translocator assembly and maintenance protein 41 homolog OS=Mus musculus GN=Tamm41 PE=4	6	3	3	3	3	3	3	9.8	9.8	9.8	37.827	337	337;337;221;239;124;149	7							3			3	3.8874E-07	0.89383	1.024	31.005	3	1.1382	1.0204	13.211	3	1.2328	0.9716	30.035	3	0.89383	1.024	31.005	3	1.1382
Q3UJB9;G5E896;D6RE33;Q3UJB9-2;F6V5I7;F6ZJ27	Q3UJB9;G5E896;D6RE33;Q3UJB9-2	7;7;6;6;1;1	7;7;6;6;1;1	7;7;6;6;1;1	Enhancer of mRNA-decapping protein 4	Edc4	>sp|Q3UJB9|EDC4_MOUSE Enhancer of mRNA-decapping protein 4 OS=Mus musculus GN=Edc4 PE=1 SV=2;>tr|G5E896|G5E896_MOUSE Enhancer of mRNA decapping 4, isoform CRA_b OS=Mus musculus GN=Edc4 PE=1 SV=1;>tr|D6RE33|D6RE33_MOUSE Enhancer of mRNA-decapping protein 4	6	7	7	7	7	7	7	9	9	9	152.48	1406	1406;1406;1318;1390;265;427	2.22		7	2							9	2.8126E-109	1.1657	1.2366	43.68	9	1.8913	1.5252	36.116	9	1.6225	1.1359	20.102	9	1.1657	1.2366	43.68	9	1.8913
G5E898;Q9R269;Q6PG96;Q8CEH5	G5E898;Q9R269	10;9;4;1	10;9;4;1	10;9;4;1	Periplakin	Ppl	>tr|G5E898|G5E898_MOUSE Periplakin OS=Mus musculus GN=Ppl PE=1 SV=1;>sp|Q9R269|PEPL_MOUSE Periplakin OS=Mus musculus GN=Ppl PE=1 SV=1	4	10	10	10	10	10	10	7.4	7.4	7.4	203.78	1754	1754;1755;767;510	2		11								11	5.3377E-29	0.36224	0.42846	59.075	9	0.54328	0.49548	42.16	9	1.1952	0.86978	76.203	9	0.36224	0.42846	59.075	9	0.54328
Q8BHL4;G5E8C3	Q8BHL4;G5E8C3	2;2	2;2	2;2	Retinoic acid-induced protein 3	Gprc5a	>sp|Q8BHL4|RAI3_MOUSE Retinoic acid-induced protein 3 OS=Mus musculus GN=Gprc5a PE=1 SV=1;>tr|G5E8C3|G5E8C3_MOUSE G protein-coupled receptor, family C, group 5, member A OS=Mus musculus GN=Gprc5a PE=1 SV=1	2	2	2	2	2	2	2	7.6	7.6	7.6	40.1	356	356;356	6.8						2	2	1		5	3.2216E-08	0.67572	0.77458	28.668	5	0.81184	0.71136	71.859	5	1.1503	0.94072	95.244	5	0.67572	0.77458	28.668	5	0.81184
Q8BRH0;G5E8C4;Q8BRH0-2	Q8BRH0;G5E8C4	3;3;1	3;3;1	3;3;1	Transmembrane and TPR repeat-containing protein 3	Tmtc3	>sp|Q8BRH0|TMTC3_MOUSE Transmembrane and TPR repeat-containing protein 3 OS=Mus musculus GN=Tmtc3 PE=2 SV=2;>tr|G5E8C4|G5E8C4_MOUSE MCG142017, isoform CRA_a OS=Mus musculus GN=Tmtc3 PE=4 SV=1	3	3	3	3	3	3	3	4.8	4.8	4.8	104.2	920	920;920;658	4				4						4	6.5718E-09	1.0229	0.96613	45.835	4	0.8648	0.63981	29.673	4	0.89549	0.65934	53.148	4	1.0229	0.96613	45.835	4	0.8648
Q8BLM1;Q8BLV4;G5E8E1	Q8BLM1;Q8BLV4;G5E8E1	1;1;1	1;1;1	1;1;1		Lrrfip1	>tr|Q8BLM1|Q8BLM1_MOUSE Putative uncharacterized protein (Fragment) OS=Mus musculus GN=Lrrfip1 PE=2 SV=1;>tr|Q8BLV4|Q8BLV4_MOUSE Putative uncharacterized protein (Fragment) OS=Mus musculus GN=Lrrfip1 PE=2 SV=2;>tr|G5E8E1|G5E8E1_MOUSE Leucine rich repeat (I	3	1	1	1	1	1	1	4	4	4	36.776	321	321;373;428	3			1							1	0.0010365	0.23641	0.26684	NaN	1	0.20172	0.1645	NaN	1	0.85324	0.69443	NaN	1	0.23641	0.26684	NaN	1	0.20172
G5E8K5-2;S4R1S2;G5E8K5-3;G5E8K2;G5E8K3;G5E8K5;S4R2S8;W6PPA1;S4R2K9;W6PPR4;Q9QXH1;G3X971;S4R1X7;G5E8K5-6;S4R2C1;S4R187;S4R2F5;G5E8K5-5;G5E8K5-4;S4R2J6;S4R165;S4R236;Q8CCD5;S4R278;S4R208	G5E8K5-2;S4R1S2;G5E8K5-3;G5E8K2;G5E8K3;G5E8K5;S4R2S8;W6PPA1;S4R2K9;W6PPR4;Q9QXH1;G3X971;S4R1X7;G5E8K5-6;S4R2C1;S4R187;S4R2F5;G5E8K5-5;G5E8K5-4;S4R2J6;S4R165;S4R236	3;3;3;3;3;3;3;3;3;3;2;2;2;2;2;2;2;2;2;2;2;2;1;1;1	3;3;3;3;3;3;3;3;3;3;2;2;2;2;2;2;2;2;2;2;2;2;1;1;1	3;3;3;3;3;3;3;3;3;3;2;2;2;2;2;2;2;2;2;2;2;2;1;1;1	Ankyrin-3	Ank3	>sp|G5E8K5-2|ANK3_MOUSE Isoform 2 of Ankyrin-3 OS=Mus musculus GN=Ank3;>tr|S4R1S2|S4R1S2_MOUSE Ankyrin-3 OS=Mus musculus GN=Ank3 PE=4 SV=1;>sp|G5E8K5-3|ANK3_MOUSE Isoform 3 of Ankyrin-3 OS=Mus musculus GN=Ank3;>tr|G5E8K2|G5E8K2_MOUSE Ankyrin 3, epithelial,	25	3	3	3	3	3	3	2.1	2.1	2.1	188.25	1726	1726;1807;1922;1940;1943;1961;1985;2622;2622;4332;838;838;881;898;961;978;1001;1093;1094;1157;1174;1181;408;459;556	2.25		3	1							4	1.1932E-09	0.52641	0.60821	20.866	3	0.77825	0.67367	5.4594	3	1.4568	1.0583	25.271	3	0.52641	0.60821	20.866	3	0.77825
Q8BZ07;G5E8T3;Q9D104	Q8BZ07;G5E8T3;Q9D104	1;1;1	1;1;1	1;1;1		Srp19	>tr|Q8BZ07|Q8BZ07_MOUSE Signal recognition particle 19, isoform CRA_c OS=Mus musculus GN=Srp19 PE=4 SV=1;>tr|G5E8T3|G5E8T3_MOUSE Signal recognition particle 19 kDa protein OS=Mus musculus GN=Srp19 PE=4 SV=1;>tr|Q9D104|Q9D104_MOUSE Signal recognition partic	3	1	1	1	1	1	1	13.3	13.3	13.3	12.751	113	113;120;144	9									1	1	0.0028489	2.8591	3.4069	NaN	1	1.157	0.91094	NaN	1	0.3414	0.24123	NaN	1	2.8591	3.4069	NaN	1	1.157
Q9EQJ9;G5E8T6;Q9EQJ9-2;Q8C124	Q9EQJ9;G5E8T6;Q9EQJ9-2	4;4;3;1	4;4;3;1	4;4;3;1	Membrane-associated guanylate kinase, WW and PDZ domain-containing protein 3	Magi3	>sp|Q9EQJ9|MAGI3_MOUSE Membrane-associated guanylate kinase, WW and PDZ domain-containing protein 3 OS=Mus musculus GN=Magi3 PE=1 SV=2;>tr|G5E8T6|G5E8T6_MOUSE Membrane associated guanylate kinase, WW and PDZ domain containing 3, isoform CRA_a OS=Mus muscul	4	4	4	4	4	4	4	3.7	3.7	3.7	161.67	1476	1476;1476;1126;273	2		4								4	4.0646E-11	2.2164	2.2342	116.1	4	2.5258	2.2202	27.681	4	1.0833	0.77416	75.007	4	2.2164	2.2342	116.1	4	2.5258
Q8R081;Q3UMT7;G5E924;G3UY38;Q8BI42;Q9CVU5;G3UY56	Q8R081;Q3UMT7;G5E924;G3UY38	7;7;7;5;3;2;1	7;7;7;5;3;2;1	7;7;7;5;3;2;1	Heterogeneous nuclear ribonucleoprotein L	Hnrnpl	>sp|Q8R081|HNRPL_MOUSE Heterogeneous nuclear ribonucleoprotein L OS=Mus musculus GN=Hnrnpl PE=1 SV=2;>tr|Q3UMT7|Q3UMT7_MOUSE Putative uncharacterized protein OS=Mus musculus GN=Hnrnpl PE=2 SV=1;>tr|G5E924|G5E924_MOUSE Heterogeneous nuclear ribonucleoprotei	7	7	7	7	7	7	7	16	16	16	63.963	586	586;592;615;456;329;61;201	5					7					7	2.531E-42	1.0754	1.0472	50.716	6	1.804	1.2206	26.655	6	1.4572	0.98813	52.577	6	1.0754	1.0472	50.716	6	1.804
Q3TQX8;Q8C0J2-4;Q8C0J2-2;Q3TDQ5;Q8C0J2-5;Q8C0J2;Q8C0J2-3;G9M4M6	Q3TQX8;Q8C0J2-4;Q8C0J2-2;Q3TDQ5;Q8C0J2-5;Q8C0J2;Q8C0J2-3;G9M4M6	1;1;1;1;1;1;1;1	1;1;1;1;1;1;1;1	1;1;1;1;1;1;1;1	Autophagy-related protein 16-1	Atg16l1	>tr|Q3TQX8|Q3TQX8_MOUSE Putative uncharacterized protein OS=Mus musculus GN=Atg16l1 PE=2 SV=1;>sp|Q8C0J2-4|A16L1_MOUSE Isoform 4 of Autophagy-related protein 16-1 OS=Mus musculus GN=Atg16l1;>sp|Q8C0J2-2|A16L1_MOUSE Isoform 2 of Autophagy-related protein 16	8	1	1	1	1	1	1	1.6	1.6	1.6	49.358	434	434;468;588;588;605;607;623;623	6						1				1	1.9842E-11	0.71726	0.73972	NaN	1	1.0535	0.77781	NaN	1	1.4478	1.0095	NaN	1	0.71726	0.73972	NaN	1	1.0535
H3BJ37;Q8BIG7	H3BJ37;Q8BIG7	3;3	3;3	3;3	Catechol O-methyltransferase domain-containing protein 1	Comtd1	>tr|H3BJ37|H3BJ37_MOUSE Catechol O-methyltransferase domain-containing protein 1 OS=Mus musculus GN=Comtd1 PE=2 SV=1;>sp|Q8BIG7|CMTD1_MOUSE Catechol O-methyltransferase domain-containing protein 1 OS=Mus musculus GN=Comtd1 PE=2 SV=1	2	3	3	3	3	3	3	19	19	19	22.215	200	200;262	8								3		3	6.3277E-30	0.72785	0.80935	57.62	3	0.57313	0.41006	24.153	3	0.86262	0.65879	79.341	3	0.72785	0.80935	57.62	3	0.57313
Q4FJX7;H3BJ97;Q99JR5	Q4FJX7;H3BJ97;Q99JR5	2;2;2	2;2;2	2;2;2	Tubulointerstitial nephritis antigen-like	Tinagl1	>tr|Q4FJX7|Q4FJX7_MOUSE Lcn7 protein OS=Mus musculus GN=Tinagl1 PE=2 SV=1;>tr|H3BJ97|H3BJ97_MOUSE Tubulointerstitial nephritis antigen-like OS=Mus musculus GN=Tinagl1 PE=2 SV=1;>sp|Q99JR5|TINAL_MOUSE Tubulointerstitial nephritis antigen-like OS=Mus musculu	3	2	2	2	2	2	2	7.2	7.2	7.2	46.848	415	415;435;466	6						2				2	9.593E-30	0.59016	0.69449	10.515	2	0.69439	0.60536	26.99	2	1.2146	0.99076	26.468	2	0.59016	0.69449	10.515	2	0.69439
H3BJI7;Q9D7S5;Q5K4Q9;Q8C6B0;Q76I24;Q5I0W6;Q1XG79;Q76I26;G3X9G9	H3BJI7;Q9D7S5;Q5K4Q9;Q8C6B0;Q76I24;Q5I0W6;Q1XG79;Q76I26;G3X9G9	2;2;2;2;2;2;2;2;1	2;2;2;2;2;2;2;2;1	2;2;2;2;2;2;2;2;1		AB099516;Mettl7a1;Mettl7a2;Ubie;Mettl7a2-Higd1c;Mettl7a3	>tr|H3BJI7|H3BJI7_MOUSE Protein Mettl7a2Higd1c OS=Mus musculus GN=Mettl7a2Higd1c PE=4 SV=1;>tr|Q9D7S5|Q9D7S5_MOUSE MCG20149, isoform CRA_d OS=Mus musculus GN=mCG_20149 PE=2 SV=1;>tr|Q5K4Q9|Q5K4Q9_MOUSE AAM-B protein OS=Mus musculus GN=Mettl7a1 PE=2 SV=1;>t	9	2	2	2	2	2	2	14.9	14.9	14.9	20.613	181	181;200;242;244;244;244;246;264;244	8								3		3	3.5034E-08	1.0896	1.1641	22.455	3	1.3068	0.92516	8.0642	3	1.3769	0.98402	19.781	3	1.0896	1.1641	22.455	3	1.3068
H3BKY1;H9H9R4;Q9JHJ3	H3BKY1;H9H9R4;Q9JHJ3	1;1;1	1;1;1	1;1;1	Lysosomal protein NCU-G1	0610031J06Rik	>tr|H3BKY1|H3BKY1_MOUSE Protein 0610031J06Rik OS=Mus musculus GN=0610031J06Rik PE=2 SV=1;>tr|H9H9R4|H9H9R4_MOUSE Protein 0610031J06Rik OS=Mus musculus GN=0610031J06Rik PE=2 SV=1;>sp|Q9JHJ3|NCUG1_MOUSE Lysosomal protein NCU-G1 OS=Mus musculus PE=1 SV=1	3	1	1	1	1	1	1	6.3	6.3	6.3	34.764	319	319;338;404	5					1					1	4.4261E-08	0.90662	0.98489	NaN	1	0.66739	0.52174	NaN	1	0.79581	0.59032	NaN	1	0.90662	0.98489	NaN	1	0.66739
H3BL14;Q8JZN7;H3BKL2	H3BL14;Q8JZN7;H3BKL2	2;2;1	2;2;1	2;2;1	Mitochondrial Rho GTPase 2	Rhot2	>tr|H3BL14|H3BL14_MOUSE Mitochondrial Rho GTPase 2 (Fragment) OS=Mus musculus GN=Rhot2 PE=4 SV=1;>sp|Q8JZN7|MIRO2_MOUSE Mitochondrial Rho GTPase 2 OS=Mus musculus GN=Rhot2 PE=2 SV=1;>tr|H3BKL2|H3BKL2_MOUSE Mitochondrial Rho GTPase 2 (Fragment) OS=Mus muscu	3	2	2	2	2	2	2	25	25	25	18.976	172	172;620;121	4				2						2	3.9978E-18	0.9521	1.0572	NaN	1	1.4235	1.122	18.697	2	1.1569	0.94333	NaN	1	0.9521	1.0572	NaN	1	1.4235
Q05BH6;Q7TPZ2;O08784;H3BL37;Q3TBZ3;Q3TAB2;Q6PFZ6;Q05CS0;H3BIX0	Q05BH6;Q7TPZ2;O08784;H3BL37;Q3TBZ3;Q3TAB2;Q6PFZ6;Q05CS0;H3BIX0	2;2;2;2;1;1;1;1;1	2;2;2;2;1;1;1;1;1	2;2;2;2;1;1;1;1;1	Treacle protein	Tcof1	>tr|Q05BH6|Q05BH6_MOUSE Tcof1 protein (Fragment) OS=Mus musculus GN=Tcof1 PE=2 SV=1;>tr|Q7TPZ2|Q7TPZ2_MOUSE Tcof1 protein (Fragment) OS=Mus musculus GN=Tcof1 PE=2 SV=1;>sp|O08784|TCOF_MOUSE Treacle protein OS=Mus musculus GN=Tcof1 PE=1 SV=1;>tr|H3BL37|H3BL	9	2	2	2	2	2	2	1.9	1.9	1.9	126.37	1237	1237;1320;1320;1356;650;696;942;1013;1056	2	1	2	1							4	0.00085006	2.0334	2.398	46.688	4	3.5437	2.7227	50.788	4	1.6409	1.0369	75.755	4	2.0334	2.398	46.688	4	3.5437
H3BL62;Q91ZA3;Q3UGC8	H3BL62;Q91ZA3;Q3UGC8	1;1;1	1;1;1	1;1;1	Propionyl-CoA carboxylase alpha chain, mitochondrial	Pcca	>tr|H3BL62|H3BL62_MOUSE Propionyl-CoA carboxylase alpha chain, mitochondrial (Fragment) OS=Mus musculus GN=Pcca PE=1 SV=1;>sp|Q91ZA3|PCCA_MOUSE Propionyl-CoA carboxylase alpha chain, mitochondrial OS=Mus musculus GN=Pcca PE=1 SV=2;>tr|Q3UGC8|Q3UGC8_MOUSE P	3	1	1	1	1	1	1	7.7	7.7	7.7	20.211	183	183;724;724	4				1						1	1.3192E-06	0.85381	0.88342	NaN	1	0.93137	0.78653	NaN	1	1.1208	0.90442	NaN	1	0.85381	0.88342	NaN	1	0.93137
V9GXT4;V9GXA2;V9GX00;Q6PDI9;Q00560;H6WCS3	V9GXT4;V9GXA2;V9GX00;Q6PDI9;Q00560;H6WCS3	1;1;1;1;1;1	1;1;1;1;1;1	1;1;1;1;1;1	Interleukin-6 receptor subunit beta	Il6st;il6st	>tr|V9GXT4|V9GXT4_MOUSE Interleukin-6 receptor subunit beta OS=Mus musculus GN=Il6st PE=4 SV=1;>tr|V9GXA2|V9GXA2_MOUSE Interleukin-6 receptor subunit beta OS=Mus musculus GN=Il6st PE=4 SV=1;>tr|V9GX00|V9GX00_MOUSE Interleukin-6 receptor subunit beta OS=Mus	6	1	1	1	1	1	1	4	4	4	36.816	327	327;346;856;917;917;917	3			1							1	0.0074597	0.9062	0.92489	NaN	1	1.4067	1.044	NaN	1	1.5523	1.074	NaN	1	0.9062	0.92489	NaN	1	1.4067
Q3TF08;Q00724;H7BWY6	Q3TF08;Q00724;H7BWY6	4;4;4	4;4;4	4;4;4	Retinol-binding protein 4	Rbp4	>tr|Q3TF08|Q3TF08_MOUSE Putative uncharacterized protein (Fragment) OS=Mus musculus GN=Rbp4 PE=2 SV=1;>sp|Q00724|RET4_MOUSE Retinol-binding protein 4 OS=Mus musculus GN=Rbp4 PE=2 SV=2;>tr|H7BWY6|H7BWY6_MOUSE Retinol-binding protein 4 OS=Mus musculus GN=Rbp	3	4	4	4	4	4	4	28.2	28.2	28.2	20.2	174	174;201;245	8.38								5	3	8	1.7569E-40	2.4973	2.9953	77.899	6	6.7963	5.6943	88.621	6	3.5391	2.6819	42.342	6	2.4973	2.9953	77.899	6	6.7963
Q6A036;H7BX32;Q8K3Z9;Q3U425	Q6A036;H7BX32;Q8K3Z9;Q3U425	1;1;1;1	1;1;1;1	1;1;1;1	Nuclear envelope pore membrane protein POM 121	Pom121	>tr|Q6A036|Q6A036_MOUSE MKIAA0618 protein (Fragment) OS=Mus musculus GN=mKIAA0618 PE=2 SV=1;>tr|H7BX32|H7BX32_MOUSE Nuclear envelope pore membrane protein POM 121 OS=Mus musculus GN=Pom121 PE=1 SV=1;>sp|Q8K3Z9|PO121_MOUSE Nuclear envelope pore membrane pro	4	1	1	1	1	1	1	1.1	1.1	1.1	97.101	971	971;1199;1200;1200	3			1							1	0.0018625	2.2811	2.5775	NaN	1	2.1161	1.7259	NaN	1	0.92765	0.7543	NaN	1	2.2811	2.5775	NaN	1	2.1161
Q6PDM2;H7BX95;Q6PDM2-3;Q6PDM2-2;F7AI47	Q6PDM2;H7BX95;Q6PDM2-3;Q6PDM2-2	3;3;2;2;1	3;3;2;2;1	3;3;2;2;1	Serine/arginine-rich splicing factor 1	Srsf1	>sp|Q6PDM2|SRSF1_MOUSE Serine/arginine-rich splicing factor 1 OS=Mus musculus GN=Srsf1 PE=1 SV=3;>tr|H7BX95|H7BX95_MOUSE Serine/arginine-rich-splicing factor 1 OS=Mus musculus GN=Srsf1 PE=1 SV=1;>sp|Q6PDM2-3|SRSF1_MOUSE Isoform 3 of Serine/arginine-rich sp	5	3	3	3	3	3	3	18.1	18.1	18.1	27.744	248	248;253;196;201;106	7							3			3	2.5547E-08	0.70841	0.802	9.111	3	1.8356	1.6515	30.631	3	2.361	1.8715	20.45	3	0.70841	0.802	9.111	3	1.8356
S4R1L5;H9KUX8;O88738-3;S4R2P8;O88738-2;O88738;S4R268;Q3UYZ6;J3QP64;S4R1R8;S4R2N7;Q8CBU9	S4R1L5;H9KUX8;O88738-3;S4R2P8;O88738-2;O88738	23;23;23;23;23;23;3;3;3;1;1;1	23;23;23;23;23;23;3;3;3;1;1;1	23;23;23;23;23;23;3;3;3;1;1;1	Baculoviral IAP repeat-containing protein 6	Birc6	>tr|S4R1L5|S4R1L5_MOUSE Baculoviral IAP repeat-containing protein 6 OS=Mus musculus GN=Birc6 PE=1 SV=1;>tr|H9KUX8|H9KUX8_MOUSE Baculoviral IAP repeat-containing protein 6 OS=Mus musculus GN=Birc6 PE=1 SV=1;>sp|O88738-3|BIRC6_MOUSE Isoform 3 of Baculoviral	12	23	23	23	23	23	23	6.3	6.3	6.3	529.32	4853	4853;4854;4867;4869;4873;4882;597;972;973;343;437;437	1	24									24	3.1093E-67	0.86243	1.2105	44.83	24	1.8183	1.4779	21.277	24	1.8996	1.0733	45.456	24	0.86243	1.2105	44.83	24	1.8183
Q9QX47-2;Q9QX47-4;H9KV01;H9KV15;Q9QX47-3;Q9QX47;H9KV00;Q8BS91;H9KV02	Q9QX47-2;Q9QX47-4;H9KV01;H9KV15;Q9QX47-3;Q9QX47;H9KV00;Q8BS91	4;4;4;4;4;4;4;3;1	4;4;4;4;4;4;4;3;1	4;4;4;4;4;4;4;3;1	Protein SON	Son	>sp|Q9QX47-2|SON_MOUSE Isoform 2 of Protein SON OS=Mus musculus GN=Son;>sp|Q9QX47-4|SON_MOUSE Isoform 4 of Protein SON OS=Mus musculus GN=Son;>tr|H9KV01|H9KV01_MOUSE Protein SON OS=Mus musculus GN=Son PE=1 SV=1;>tr|H9KV15|H9KV15_MOUSE Protein SON OS=Mus mu	9	4	4	4	4	4	4	2.5	2.5	2.5	230.02	2126	2126;2281;2321;2343;2404;2444;2477;560;454	1	4									4	6.5143E-11	0.92346	1.3271	46.902	4	2.6464	2.0692	11.614	4	2.9948	1.7969	48.024	4	0.92346	1.3271	46.902	4	2.6464
Q3UJU3;Q9DBH0;I3RSH5	Q3UJU3;Q9DBH0;I3RSH5	2;2;2	2;2;2	1;1;1	E3 ubiquitin-protein ligase;NEDD4-like E3 ubiquitin-protein ligase WWP2	Wwp2	>tr|Q3UJU3|Q3UJU3_MOUSE E3 ubiquitin-protein ligase OS=Mus musculus GN=Wwp2 PE=2 SV=1;>sp|Q9DBH0|WWP2_MOUSE NEDD4-like E3 ubiquitin-protein ligase WWP2 OS=Mus musculus GN=Wwp2 PE=1 SV=1;>tr|I3RSH5|I3RSH5_MOUSE E3 ubiquitin-protein ligase OS=Mus musculus GN	3	2	2	1	2	2	1	2.4	2.4	1.5	94.099	824	824;870;870	3			2							2	0.00031805	0.51845	0.5726	28.065	2	0.76002	0.61619	43.75	2	1.4557	1.1351	15.934	2	0.51845	0.5726	28.065	2	0.76002
Q9DCC5;Q32P00;P23198;I6L9I7;D3Z313;D3Z1A9	Q9DCC5;Q32P00;P23198;I6L9I7;D3Z313;D3Z1A9	4;4;4;4;3;2	4;4;4;4;3;2	3;3;3;3;3;2	Chromobox protein homolog 3	Cbx3	>tr|Q9DCC5|Q9DCC5_MOUSE Cbx3 protein OS=Mus musculus GN=Cbx3 PE=1 SV=1;>tr|Q32P00|Q32P00_MOUSE Chromobox homolog 3 (Drosophila HP1 gamma) OS=Mus musculus GN=Cbx3 PE=2 SV=1;>sp|P23198|CBX3_MOUSE Chromobox protein homolog 3 OS=Mus musculus GN=Cbx3 PE=1 SV=2;	6	4	4	3	4	4	3	22.4	22.4	13.7	20.811	183	183;183;183;183;110;71	8								6		6	2.8774E-15	2.0814	2.5031	43.656	6	3.772	3.0889	13.88	6	1.7939	1.2795	43.399	6	2.0814	2.5031	43.656	6	3.772
Z4YKT6;Q99J47-2;Q99J47;I7DM66	Z4YKT6;Q99J47-2;Q99J47;I7DM66	2;2;2;2	2;2;2;2	2;2;2;2	Dehydrogenase/reductase SDR family member 7B	Dhrs7b	>tr|Z4YKT6|Z4YKT6_MOUSE Dehydrogenase/reductase SDR family member 7B OS=Mus musculus GN=Dhrs7b PE=4 SV=1;>sp|Q99J47-2|DRS7B_MOUSE Isoform 2 of Dehydrogenase/reductase SDR family member 7B OS=Mus musculus GN=Dhrs7b;>sp|Q99J47|DRS7B_MOUSE Dehydrogenase/reduc	4	2	2	2	2	2	2	9.7	9.7	9.7	33.225	308	308;314;323;323	7							2			2	0.00023692	1.0396	1.0976	35.719	2	1.3754	1.1056	3.6075	2	1.1876	0.90688	23.489	2	1.0396	1.0976	35.719	2	1.3754
I7HJS1;O08579;Q3THM8;B7FAU5	I7HJS1;O08579;Q3THM8;B7FAU5	4;4;3;3	4;4;3;3	4;4;3;3	Emerin	Emd	>tr|I7HJS1|I7HJS1_MOUSE Emerin OS=Mus musculus GN=Emd PE=1 SV=1;>sp|O08579|EMD_MOUSE Emerin OS=Mus musculus GN=Emd PE=1 SV=1;>tr|Q3THM8|Q3THM8_MOUSE Emerin OS=Mus musculus GN=Emd PE=2 SV=1;>tr|B7FAU5|B7FAU5_MOUSE Emerin OS=Mus musculus GN=Emd PE=4 SV=1	4	4	4	4	4	4	4	26.9	26.9	26.9	25.134	223	223;259;158;170	7							5			5	6.2263E-36	1.5085	1.6695	106.09	5	1.9855	1.7158	33.057	5	1.3457	1.1841	84.351	5	1.5085	1.6695	106.09	5	1.9855
I7HLV2;Q6ZWV3;Q3THJ6;P86048;F6RUE0;B7FAU6;O89059	I7HLV2;Q6ZWV3;Q3THJ6;P86048	8;8;8;6;3;3;2	8;8;8;6;3;3;2	8;8;8;6;3;3;2	60S ribosomal protein L10;60S ribosomal protein L10-like	Rpl10;Rpl10l	>tr|I7HLV2|I7HLV2_MOUSE 60S ribosomal protein L10 (Fragment) OS=Mus musculus GN=Rpl10 PE=4 SV=1;>sp|Q6ZWV3|RL10_MOUSE 60S ribosomal protein L10 OS=Mus musculus GN=Rpl10 PE=1 SV=3;>tr|Q3THJ6|Q3THJ6_MOUSE Putative uncharacterized protein OS=Mus musculus PE=2	7	8	8	8	8	8	8	41.8	41.8	41.8	23.072	201	201;214;214;214;166;167;135	8								12		12	2.0929E-87	0.78752	0.88834	46.217	12	1.305	1.0296	14.891	12	1.3528	1.0226	36.771	12	0.78752	0.88834	46.217	12	1.305
J3KMG3;Q8BI84-2	J3KMG3;Q8BI84-2	20;14	1;0	0;0		Mia3	>tr|J3KMG3|J3KMG3_MOUSE Melanoma inhibitory activity protein 3 OS=Mus musculus GN=Mia3 PE=1 SV=1;>sp|Q8BI84-2|MIA3_MOUSE Isoform 2 of Melanoma inhibitory activity protein 3 OS=Mus musculus GN=Mia3	2	20	1	0	20	1	0	17.6	0.6	0	174.31	1565	1565;1239	2		2								2	2.5985E-120	1.634	1.1707	8.9345	2	3.2323	2.5564	6.3682	2	1.9781	1.4395	4.7485	2	1.634	1.1707	8.9345	2	3.2323
J3KMM6;Q9QZH6	J3KMM6;Q9QZH6	1;1	1;1	1;1	Evolutionarily conserved signaling intermediate in Toll pathway, mitochondrial	Ecsit	>tr|J3KMM6|J3KMM6_MOUSE Evolutionarily conserved-signaling intermediate in Toll pathway, mitochondrial (Fragment) OS=Mus musculus GN=Ecsit PE=2 SV=1;>sp|Q9QZH6|ECSIT_MOUSE Evolutionarily conserved signaling intermediate in Toll pathway, mitochondrial OS=Mu	2	1	1	1	1	1	1	6.3	6.3	6.3	25.797	223	223;435	6						1				1	9.9559E-21	5.1577	5.0156	NaN	1	2.2599	1.7368	NaN	1	0.49784	0.34349	NaN	1	5.1577	5.0156	NaN	1	2.2599
Q3TT70;Q9Z2G6-2;Q6GTY4;J3QJX3;Q9Z2G6;Q5DTL8;Q9DAT4;Q80YC0	Q3TT70;Q9Z2G6-2;Q6GTY4;J3QJX3;Q9Z2G6;Q5DTL8;Q9DAT4;Q80YC0	2;2;2;2;2;2;1;1	2;2;2;2;2;2;1;1	2;2;2;2;2;2;1;1	Protein sel-1 homolog 1	Sel1l	>tr|Q3TT70|Q3TT70_MOUSE Putative uncharacterized protein (Fragment) OS=Mus musculus GN=Sel1l PE=2 SV=1;>sp|Q9Z2G6-2|SE1L1_MOUSE Isoform 2 of Protein sel-1 homolog 1 OS=Mus musculus GN=Sel1l;>tr|Q6GTY4|Q6GTY4_MOUSE Sel-1 suppressor of lin-12-like (C. elegan	8	2	2	2	2	2	2	10.8	10.8	10.8	48.18	434	434;740;740;740;790;832;125;569	4				2						2	8.6057E-07	0.95737	0.97983	28.885	2	2.0014	1.5856	25.603	2	1.925	1.4235	49.912	2	0.95737	0.97983	28.885	2	2.0014
Q99M28-2;J3QK23;Q99M28;Q62150	Q99M28-2;J3QK23;Q99M28;Q62150	1;1;1;1	1;1;1;1	1;1;1;1	RNA-binding protein with serine-rich domain 1	Gm9825;Rnps1	>sp|Q99M28-2|RNPS1_MOUSE Isoform 2 of RNA-binding protein with serine-rich domain 1 OS=Mus musculus GN=Rnps1;>tr|J3QK23|J3QK23_MOUSE Uncharacterized protein OS=Mus musculus GN=Gm9825 PE=4 SV=1;>sp|Q99M28|RNPS1_MOUSE RNA-binding protein with serine-rich dom	4	1	1	1	1	1	1	5.3	5.3	5.3	31.709	282	282;282;305;365	6						1				1	0.0036447	2.2869	2.253	NaN	1	2.5502	1.9029	NaN	1	1.1151	0.80181	NaN	1	2.2869	2.253	NaN	1	2.5502
J3QK48;P97823-2;J3QP56;Q4FK51;P97823;D3YUG4;D3Z111	J3QK48;P97823-2;J3QP56;Q4FK51;P97823;D3YUG4;D3Z111	3;3;3;3;3;2;2	3;3;3;3;3;2;2	3;3;3;3;3;2;2	Acyl-protein thioesterase 1	Lypla1	>tr|J3QK48|J3QK48_MOUSE Acyl-protein thioesterase 1 (Fragment) OS=Mus musculus GN=Lypla1 PE=4 SV=1;>sp|P97823-2|LYPA1_MOUSE Isoform 2 of Acyl-protein thioesterase 1 OS=Mus musculus GN=Lypla1;>tr|J3QP56|J3QP56_MOUSE Acyl-protein thioesterase 1 OS=Mus muscul	7	3	3	3	3	3	3	22.7	22.7	22.7	23.132	220	220;221;224;230;230;142;196	8								3		3	8.8967E-24	0.73907	0.84789	100.28	3	0.79066	0.60914	11.215	2	0.52715	0.38605	119.82	2	0.73907	0.84789	100.28	3	0.79066
Q8BHX6;Q3UZI6;Q9WV70;J3QK52	Q8BHX6;Q3UZI6;Q9WV70;J3QK52	1;1;1;1	1;1;1;1	1;1;1;1	Nucleolar complex protein 2 homolog	Noc2l	>tr|Q8BHX6|Q8BHX6_MOUSE Nucleolar complex protein 2 homolog OS=Mus musculus GN=Noc2l PE=1 SV=1;>tr|Q3UZI6|Q3UZI6_MOUSE Putative uncharacterized protein (Fragment) OS=Mus musculus GN=Noc2l PE=2 SV=1;>sp|Q9WV70|NOC2L_MOUSE Nucleolar complex protein 2 homolog	4	1	1	1	1	1	1	2.9	2.9	2.9	68.267	593	593;703;747;750	4				1						1	0.00084614	NaN	NaN	NaN	0	NaN	NaN	NaN	0	NaN	NaN	NaN	0	NaN	NaN	NaN	0	NaN
[truncated: 1,674 more rows]
[truncated: 28 more columns]
